# Supplementary material for: Plastic Rewiring of Sef1 Transcriptional Networks and the Potential of Nonfunctional Transcription Factor Binding in Facilitating Adaptive Evolution
Source: Mol Biol Evol. 2021 Jun 27;38(11):4732–47. doi: 10.1093/molbev/msab192 (PMC8557406; doi:10.1093/molbev/msab192)
Supplement: msab192_Supplementary_Data [file msab192_supplementary_data.zip]

Archive with 15 entries (15 files):
- Hsu_MS_20210614+Fig_suppl_final.pdf
- Table S1_[WT, Low-iron] vs [WT, High-iron].xlsx
- Table S10_Primer list.xlsx
- Table S11_Genome resources.xlsx
- Table S12_Media and chemicals.xlsx
- Table S13_Best probe list of Lk microarray.xlsx
- Table S14_Lk-to-Sc ortholog.xlsx
- Table S2_ [WT, L vs H-iron]  vs [sef1, aft1 vs WT, L-iron].xlsx
- Table S3_ChIP-Seq results of L. kluyveri Sef1.xlsx
- Table S4_[sef1, YPD] vs [WT, YPD].xlsx
- Table S5_[sef1, YPGly] vs [WT, YPGly].xlsx
- Table S6_[VP16, YPD] vs [WT, YPD].xlsx
- Table S7_[VP16, YPGly] vs [WT, YPGly].xlsx
- Table S8_Strain list.xlsx
- Table S9_Plasmid list.xlsx
