# Supplementary material for: Plastic Rewiring of Sef1 Transcriptional Networks and the Potential of Nonfunctional Transcription Factor Binding in Facilitating Adaptive Evolution
Source: Mol Biol Evol. 2021 Jun 27;38(11):4732–47. doi: 10.1093/molbev/msab192 (PMC8557406; doi:10.1093/molbev/msab192)
Supplement: msab192_Supplementary_Data [file msab192_supplementary_data.zip › Table S1_[WT, Low-iron] vs [WT, High-iron].xlsx]

## Sheet: Raw
# Notes : Created from Advanced Analysis operation: significance Analysis.
#Entitylist : Filtered by Best probes (5315)
#Interpretation : Genotype - Iron
#Experiment: 20180413-WT vs sef1, aft1, sef1aft1 (YPD+400uM FAS vs 200uM BPS)
#corrected p-value cut-off:0.05
#Fold change cut-off:1.5
#Selected Test : T Test unpaired
#p-value computation: Asymptotic
#Multiple Testing Correction: Benjamini-Hochberg
#
# Technology : Agilent.SingleColor.63206
# Owner : gxuser
# Created On : Fri Apr 13 15:22:56 CST 2018
ProbeName	Corrected p-value	p-value	FCAbsolute	regulation	[WT, High-iron](raw)	[WT, Low-iron](raw)	[aft1, High-iron](raw)	[aft1, Low-iron](raw)	[sef1, High-iron](raw)	[sef1, Low-iron](raw)	[sef1aft1, High-iron](raw)	[sef1aft1, Low-iron](raw)	[WT, High-iron](normalized)	[WT, Low-iron](normalized)	[aft1, High-iron](normalized)	[aft1, Low-iron](normalized)	[sef1, High-iron](normalized)	[sef1, Low-iron](normalized)	[sef1aft1, High-iron](normalized)	[sef1aft1, Low-iron](normalized)	Gene_Id	note
SAKL0F14784g_1	1.92618e-06	3.62404e-10	134.453	up	275.171	38612.9	295.891	273.684	287.535	16237.7	308.142	416.894	-6.16393	0.907031	-5.76877	-5.80369	-6.19534	-0.285854	-5.61774	-5.15801	SAKL0F14784g	weakly similar to uniprot|Q08905 Saccharomyces cerevisiae YOR381W FRE3 (ohnolog of YNR060W) Ferric reductase, reduces siderophore-bound iron prior to uptake by transporters
SAKL0F09614g_1	0.00927122	0.000233787	1.52417	down	98351.5	67952.1	62326.1	47242.9	80837.2	47071	58375.3	49356.8	2.33309	1.72507	1.98939	1.63274	1.94946	1.38469	1.95029	1.74061	SAKL0F09614g	highly similar to uniprot|P04801 Saccharomyces cerevisiae YIL078W THS1 Threonyl-tRNA synthetase, essential cytoplasmic protein
SAKL0E03652g_1	0.0367112	0.00245202	1.55695	up	15019	24333.4	6688.4	5877.68	5923.38	5574.51	4895.51	6023.92	-0.395755	0.242965	-1.28399	-1.37827	-1.81691	-1.70339	-1.65092	-1.30371	SAKL0E03652g	similar to uniprot|Q04437 Saccharomyces cerevisiae YMR106C YKU80 Subunit of the telomeric Ku complex (Yku70p- Yku80p), involved in telomere length maintenance, structure and telomere position effect
SAKL0A05632g_1	0.038824	0.00276705	1.64235	down	2990.9	1926.5	15997.7	26529.1	4794.27	1122.52	3583.28	15595.3	-2.71206	-3.42782	-0.0115383	0.779525	-2.19556	-4.12824	-2.24228	0.0187802	SAKL0A05632g	weakly similar to uniprot|P33757 Saccharomyces cerevisiae YBR250W SPO23 Protein of unknown function
SAKL0A01980g_2	0.0172374	0.000703764	1.74273	down	186134	113531	152943	100873	146434	108045	135221	69969.3	3.25986	2.45852	3.28365	2.73776	2.81221	2.58826	3.16206	2.2447	SAKL0A01980g	similar to uniprot|P53721 Saccharomyces cerevisiae YNR018W Putative protein of unknown function
SAKL0E15378g_2	0.0306157	0.00183741	1.55868	down	428.296	287.595	1489.81	1200.85	317.377	213.688	436.563	340.579	-5.53033	-6.17066	-3.40541	-3.68052	-6.05317	-6.43425	-5.138	-5.45383	SAKL0E15378g	some similarities with uniprot|P32768 Saccharomyces cerevisiae YAR050W FLO1 Lectin-like protein involved in flocculation, cell wall protein that binds to mannose chains on the surface of other cells, confers floc-forming ability that is chymotrypsin sensitive and heat resistant
SAKL0F01980g_2	0.0184348	0.0007804	2.04706	up	2680.14	5733.16	3819.25	4316.33	3689.37	9228.74	3624.27	9527.42	-2.87938	-1.84583	-2.09016	-1.82372	-2.52024	-1.01898	-2.09455	-0.643669	SAKL0F01980g	some similarities with uniprot|P53035 Saccharomyces cerevisiae YGL209W MIG2 (ohnolog of YER028C) Protein containing zinc fingers, involved in repression, along with Mig1p, of SUC2 (invertase) expression by high levels of glucose
SAKL0A04730g_1	0.0113485	0.000335225	1.55848	down	7305.47	4860.2	12139.2	9844.94	8307.02	4869.99	6235.44	5039.95	-1.4325	-2.07263	-0.396499	-0.643805	-1.33678	-1.92946	-1.28745	-1.5637	SAKL0A04730g	similar to uniprot|P19807 Saccharomyces cerevisiae YGL077C HNM1 Choline/ethanolamine transporter
SAKL0H17688g_2	0.00684198	0.000150614	2.04678	up	2798.93	6026.42	3572.21	5119.17	3523.08	6145.02	3626.59	6631.67	-2.80012	-1.76677	-2.14164	-1.58749	-2.57663	-1.55157	-2.08652	-1.15263	SAKL0H17688g	similar to uniprot|P32643 Saccharomyces cerevisiae YER175C TMT1 Trans-aconitate methyltransferase, cytosolic enzyme that catalyzes the methyl esterification of 3- isopropylmalate, an intermediate of the leucine biosynthetic pathway, and trans-aconitate, which inhibits the citric acid cycle
SAKL0D03366g_1	0.0169291	0.000687993	1.74313	down	49671.1	30057.8	40639.9	44434.8	44139	24908.3	33446.7	48445.2	1.35351	0.55183	1.35132	1.56269	1.07763	0.460159	1.14474	1.72595	SAKL0D03366g	highly similar to uniprot|P14843 Saccharomyces cerevisiae YDR035W ARO3 3-deoxy-D-arabino-heptulosonate-7- phosphate (DAHP) synthase, catalyzes the first step in aromatic amino acid biosynthesis and is feedback-inhibited by phenylalanine or high concentration of tyrosine or tryptophan
SAKL0E14080g_1	0.00526413	0.000101024	1.57916	up	11338.6	18729.7	9049.17	9445.02	12254.7	18226.4	11964.3	33908.9	-0.795305	-0.136148	-0.800564	-0.71783	-0.782393	8.03471e-05	-0.43279	1.18762	SAKL0E14080g	similar to uniprot|Q07729 Saccharomyces cerevisiae YDL238C GUD1 Guanine deaminase, a catabolic enzyme of the guanine salvage pathway producing xanthine and ammonia from guanine
SAKL0D14190g_2	0.00317455	4.59907e-05	1.93798	down	17217.4	9300.08	11449.9	5648.37	15679.7	5453.24	12325.3	4792.24	-0.193906	-1.14846	-0.465472	-1.4493	-0.408242	-1.73369	-0.316977	-1.62424	SAKL0D14190g	similar to uniprot|Q08822 Saccharomyces cerevisiae YOR356W Mitochondrial protein with similarity to flavoprotein-type oxidoreductases
SAKL0E02574g_2	0.0140034	0.00048878	1.62194	up	20903	35935.8	21874.1	26221.8	15342.7	20748.3	15192	37512.2	0.102614	0.800336	0.471039	0.756957	-0.444435	0.194274	0.00217557	1.33851	SAKL0E02574g	conserved hypothetical protein
SAKL0D14608g_1	0.00315276	4.50817e-05	1.50365	up	6148.13	9579.34	2929.44	2072.21	3668.63	2980.08	2540.32	3728.76	-1.68641	-1.09794	-2.42041	-2.90921	-2.50162	-2.62057	-2.64147	-2.02071	SAKL0D14608g	highly similar to uniprot|Q01574 Saccharomyces cerevisiae YAL054C ACS1 Acetyl-coA synthetase isoform which, along with Acs2p, is the nuclear source of acetyl- coA for histone acetlyation
SAKL0F14586g_2	0.0189646	0.000846193	1.65524	up	1425.9	2492.11	733.44	705.106	1229.2	1759.02	1065.79	1043.4	-3.78562	-3.05859	-4.43583	-4.49341	-4.0943	-3.37958	-3.84969	-3.82709	SAKL0F14586g	similar to uniprot|P47145 Saccharomyces cerevisiae YJR107W Putative protein of unknown function
SAKL0F05434g_2	0.00297125	3.91322e-05	2.36433	up	11336.6	28002.5	7579.25	6026.3	10660.8	36796.3	7034.48	9351.79	-0.80493	0.436501	-1.07611	-1.35284	-0.967198	1.0284	-1.13286	-0.663832	SAKL0F05434g	some similarities with uniprot|Q08187 Saccharomyces cerevisiae YOL029C Putative protein of unknown function
SAKL0H10560g_2	0.00220392	2.17841e-05	2.4882	down	32879.9	13463.8	33065	9073.01	27702	7707.3	17676.6	2993.46	0.707573	-0.607531	1.04378	-0.744703	0.40943	-1.24256	0.226805	-2.30741	SAKL0H10560g	highly similar to uniprot|P32528 Saccharomyces cerevisiae YBR208C DUR1,2 Urea amidolyase, contains both urea carboxylase and allophanate hydrolase activities, degrades urea to CO2 and NH3
SAKL0A09152g_2	0.0418672	0.00323752	1.54108	up	2058.9	3338.87	3730.06	4052.45	2485.46	3107.7	1963.84	1525.22	-3.25853	-2.63458	-2.09951	-1.92021	-3.08897	-2.59293	-2.94204	-3.2676	SAKL0A09152g	similar to uniprot|P27810 Saccharomyces cerevisiae YOR099w KTR1 Alpha-1,2-mannosyltransferase involved in O- and N-linked protein glycosylation
SAKL0E12188g_2	0.00220392	2.01922e-05	2.17355	up	37894.3	86339.2	27537.2	40718.8	35732.9	62252.6	22468.2	27896.4	0.94994	2.06999	0.79264	1.41877	0.76896	1.78451	0.564581	0.903146	SAKL0E12188g	similar to uniprot|P38840 Saccharomyces cerevisiae YHR137W ARO9 Aromatic aminotransferase II, catalyzes the first step of tryptophan, phenylalanine, and tyrosine catabolism
SAKL0F16676g_2	0.00122187	8.27604e-06	1.7071	up	1486.72	2634.59	879.212	884.657	1070.15	1371.54	841.812	1364.74	-3.73248	-2.96093	-4.15783	-4.1318	-4.27872	-3.72463	-4.18692	-3.4684	SAKL0F16676g	no similarity
SAKL0A00308g_2	0.0316617	0.00196583	1.86891	down	58319.9	33330.9	73079.3	57058.1	58036.3	38536.2	47491.6	33290	1.56856	0.666364	2.22223	1.89352	1.46833	1.10373	1.65466	1.16231	SAKL0A00308g	highly similar to uniprot|P38999 Saccharomyces cerevisiae YNR050C LYS9 Saccharopine dehydrogenase (NADP+, L-glutamate-forming)
SAKL0E04576g_2	0.0031831	4.73123e-05	1.58281	up	19213.2	31701	15721.7	17469.6	20917.3	30291.8	15302	16211.8	-0.0353065	0.62718	-0.0271687	0.180679	-0.00556119	0.742993	0.00487804	0.120324	SAKL0E04576g	highly similar to uniprot|Q12078 Saccharomyces cerevisiae YLR034C SMF3 Putative divalent metal ion transporter involved in iron homeostasis
SAKL0A05742g_2	0.00666233	0.000136116	1.53273	down	15322.2	10480.8	24313.1	27814.4	14930.1	11844.7	13653.2	16204.5	-0.34966	-0.965765	0.632665	0.841988	-0.510258	-0.605086	-0.152027	0.112156	SAKL0A05742g	highly similar to uniprot|P33734 Saccharomyces cerevisiae YBR248C HIS7 Imidazole glycerol phosphate synthase (glutamine amidotransferase:cyclase), catalyzes the fifth and sixth steps of histidine biosynthesis and also produces 5-aminoimidazole-4-carboxamide ribotide (AICAR), a purine precursor
SAKL0B00836g_2	0.00353691	5.5233e-05	2.48847	up	24209.6	60853.8	18709.1	17548.8	29215.4	43112.4	17220.4	16450.5	0.258543	1.5738	0.234926	0.185256	0.485353	1.22814	0.154612	0.150852	SAKL0B00836g	similar to uniprot|P43561 Saccharomyces cerevisiae YFL041W FET5 Multicopper oxidase, integral membrane protein with similarity to Fet3p
SAKL0F14762g_1	0.000256922	1.02291e-06	9.41058	up	547.721	5389.22	560.732	492.092	446.282	1830.34	671.466	632.762	-5.17861	-1.94432	-4.80628	-4.98873	-5.55267	-3.56648	-4.5078	-4.56703	SAKL0F14762g	weakly similar to uniprot|Q08905 Saccharomyces cerevisiae YOR381W FRE3 (ohnolog of YNR060W) Ferric reductase, reduces siderophore-bound iron prior to uptake by transporters
SAKL0B00308g_Xhyb2_SAKL0H00132g	0.000310285	1.45948e-06	3.80367	up	19882	79201.5	17174.6	17003.6	18988.2	65878.8	14995.9	21784.6	0.0143168	1.94171	0.101001	0.113416	-0.131554	1.84633	-0.00878596	0.565018	SAKL0B00308g	similar to uniprot|P40988 Saccharomyces cerevisiae YMR319C FET4 Low-affinity Fe(II) transporter of the plasma membrane
SAKL0G15026g_1	3.95722e-05	5.21177e-08	2.86944	up	3655.34	11001.1	2609.08	2691.3	4035.64	10284.6	3239.6	3908.29	-2.41662	-0.895852	-2.5986	-2.52852	-2.37662	-0.85905	-2.25132	-1.9646	SAKL0G15026g	similar to uniprot|Q12209 Saccharomyces cerevisiae YLR047C FRE8 Protein with sequence similarity to iron/copper reductases, involved in iron homeostasis
SAKL0A00154g_1	0.0162716	0.000629972	2.73628	up	12240.8	33788	57717.2	52098.1	7514.61	11520.1	10303	10581.2	-0.754753	0.697465	1.856	1.75037	-1.5186	-0.724138	-0.569255	-0.726363	SAKL0A00154g	highly similar to uniprot|P40884 Saccharomyces cerevisiae YJL216C Protein of unknown function, similar to alpha-D-glucosidases
SAKL0A04290g_2	0.0151166	0.000560297	1.98427	down	7954.98	4225.79	21036.6	19748.9	10370	4108.29	6760.44	4964.21	-1.29916	-2.28776	0.397628	0.371214	-1.00945	-2.1623	-1.20196	-1.62898	SAKL0A04290g	highly similar to uniprot|Q08960 Saccharomyces cerevisiae YPL207W TYW1 Protein required for the synthesis of wybutosine, a modified guanosine found at the 3'- position adjacent to the anticodon of phenylalanine tRNA which supports reading frame maintenance by stabilizing codon-anticodon interactions
SAKL0A09988g_1	0.00266523	2.86708e-05	1.82792	up	1548.69	2960.72	3598.65	7568.9	1586.88	3227.33	1726.16	4429.04	-3.66428	-2.79407	-2.15749	-1.04962	-3.71879	-2.4944	-3.13043	-1.74271	SAKL0A09988g	conserved hypothetical protein
SAKL0E15004g_2	0.00275159	3.19428e-05	1.53176	up	79322.8	125878	37147.8	35744.7	56943.2	83437.8	42133.1	60936.4	2.00193	2.61713	1.23484	1.21253	1.4513	2.20672	1.42798	2.02106	SAKL0E15004g	similar to uniprot|P36168 Saccharomyces cerevisiae YKR096W (ohnolog of YIL151C) Protein of unknown function that may interact with ribosomes, based on co-purification experiments
SAKL0B05764g_1	0.0067974	0.000145796	1.58426	down	22272	14777	20902.6	19383.6	32856.3	24551.8	33810.5	15473.3	0.185094	-0.478711	0.39776	0.331058	0.596782	0.447572	1.15398	0.0693321	SAKL0B05764g	highly similar to uniprot|Q04013 Saccharomyces cerevisiae YMR241W YHM2 Mitochondrial DNA-binding protein, component of the mitochondrial nucleoid structure, involved in mtDNA replication and segregation of mitochondrial genomes
SAKL0C00220g_1	0.0356481	0.00232216	1.74215	down	4671.14	2840.77	5393.84	3198.15	3787.45	1482.94	6514.62	3059.98	-2.07066	-2.87153	-1.56388	-2.27915	-2.49498	-3.60147	-1.21471	-2.34314	SAKL0C00220g	similar to uniprot|P40100 Saccharomyces cerevisiae YER185W PUG1 Plasma membrane protein with roles in the uptake of protoprophyrin IX and the efflux of heme
SAKL0F05742g_2	0.0210545	0.000966565	1.78058	down	144735	85210.3	69099.5	33565.2	124549	47138.6	98289.8	31946.8	2.86433	2.03198	2.12379	1.13842	2.5863	1.37794	2.69273	1.12765	SAKL0F05742g	similar to uniprot|P06115 Saccharomyces cerevisiae YGR088W CTT1 Cytosolic catalase T, has a role in protection from oxidative damage by hydrogen peroxide
SAKL0F08426g_2	0.0264108	0.0014311	1.7896	down	18258.8	10813	30328.7	27899.3	21825.3	17705.9	18923.6	12405	-0.0886259	-0.928266	0.931056	0.855684	0.0483443	-0.0311491	0.322068	-0.244422	SAKL0F08426g	highly similar to uniprot|P00498 Saccharomyces cerevisiae YER055C HIS1 ATP phosphoribosyltransferase, a hexameric enzyme, catalyzes the first step in histidine biosynthesis
SAKL0E03740g_1	0.0140034	0.000488433	1.76289	down	50821.6	30123.6	57009.3	62252.5	66421.2	39811.3	44310.1	49180.3	1.36891	0.550966	1.85143	2.03676	1.67022	1.11697	1.54645	1.72507	SAKL0E03740g	highly similar to uniprot|P07342 Saccharomyces cerevisiae YMR108W ILV2 Acetolactate synthase, catalyses the first common step in isoleucine and valine biosynthesis and is the target of several classes of inhibitors, localizes to the mitochondria
SAKL0F07370g_1	0.0107598	0.000310395	1.83154	down	15484.1	8888.33	17119.5	5365.4	16181.9	5641.46	23576.8	3128.34	-0.339105	-1.21216	0.10543	-1.50441	-0.363033	-1.70681	0.620256	-2.25593	SAKL0F07370g	similar to uniprot|P00127 Saccharomyces cerevisiae YFR033C QCR6 Subunit 6 of the ubiquinol cytochrome-c reductase complex, which is a component of the mitochondrial inner membrane electron transport chain
SAKL0C04312g_2	0.0115622	0.000350239	1.50785	down	14602.8	10131.4	17089.4	12996.2	24183.6	16615.1	18677.5	8233.23	-0.423533	-1.01603	0.110057	-0.240138	0.204345	-0.114668	0.303312	-0.878673	SAKL0C04312g	similar to uniprot|P25358 Saccharomyces cerevisiae YCR034W FEN1 (ohnolog of YJL196C) Fatty acid elongase, involved in sphingolipid biosynthesis
SAKL0H12430g_2	0.00379099	6.34804e-05	1.64339	down	2098.4	1341.49	1582.4	1781.86	1645.28	1227.48	1749.09	3258.87	-3.22283	-3.93951	-3.31281	-3.13893	-3.68632	-3.87001	-3.12127	-2.32593	SAKL0H12430g	conserved hypothetical protein
SAKL0H21934g_2	0.00189452	1.63966e-05	1.79082	down	13081.1	7683.88	10597.5	9068.1	13153.4	5942.59	9508.57	7443.54	-0.57568	-1.4163	-0.583897	-0.763525	-0.675618	-1.60325	-0.669031	-0.978868	SAKL0H21934g	similar to uniprot|P25338 Saccharomyces cerevisiae YGL010W Putative protein of unknown function
SAKL0F04334g_2	0.0187291	0.000810679	1.50321	up	53267.9	82819.2	9766.38	10790.5	45865.1	61124.6	27187	54925.1	1.42245	2.01049	-0.71223	-0.574006	1.13836	1.75276	0.811002	1.88304	SAKL0F04334g	uniprot|Q6XAE9 Saccharomyces kluyveri SAKL0F04334g PDC13 Pyruvate decarboxylase
SAKL0F16302g_2	0.000256922	1.0861e-06	5.77567	up	3298.4	20020.4	2804.46	2545.61	3957.2	16301.9	2916.45	2782.98	-2.56524	-0.0352521	-2.51502	-2.5888	-2.39784	-0.205501	-2.38837	-2.4182	SAKL0F16302g	weakly similar to uniprot|Q12473 Saccharomyces cerevisiae YLL051C FRE6 (ohnolog of YKL220C) Putative ferric reductase with similarity to Fre2p
SAKL0H25410g_1	0.000213509	3.61539e-07	43.5406	up	40.7381	1815.43	47.0085	43.1553	65.3409	2835.61	157.373	134.744	-8.93798	-3.49369	-8.49498	-8.50752	-8.32307	-2.75578	-6.58785	-6.81466	SAKL0H25410g	conserved hypothetical protein
SAKL0H25850g_1	0.0140034	0.000490054	1.93137	down	99225.7	54621.7	54688.9	49209.6	74587.3	27761.8	49561.2	38971.4	2.35237	1.40275	1.79386	1.7082	1.83657	0.62239	1.68596	1.40983	SAKL0H25850g	highly similar to uniprot|P21801 Saccharomyces cerevisiae YLL041C SDH2 Iron-sulfur protein subunit of succinate dehydrogenase (Sdh1p, Sdh2p, Sdh3p, Sdh4p), which couples the oxidation of succinate to the transfer of electrons to ubiquinone
SAKL0G11968g_2	0.00122187	8.19282e-06	1.80168	up	25789	48775.2	39228.3	17214.6	22484.8	50323.3	14386.3	7086.84	0.401675	1.25102	1.31048	0.186272	0.0947259	1.49132	-0.0991342	-1.17675	SAKL0G11968g	highly similar to uniprot|Q07748 Saccharomyces cerevisiae YDL244W THI13 Protein involved in synthesis of the thiamine precursor hydroxymethylpyrimidine (HMP)
SAKL0C13794g_1	0.0183248	0.000756366	1.59448	up	14418.4	23997.5	5923.83	6060.11	8105.01	9625	5108.27	4880.16	-0.451729	0.221357	-1.45858	-1.35001	-1.35612	-0.937197	-1.60712	-1.67425	SAKL0C13794g	similar to uniprot|Q12146 Saccharomyces cerevisiae YOL146W PSF3 Subunit of the GINS complex (Sld5p, Psf1p, Psf2p, Psf3p), which is localized to DNA replication origins and implicated in assembly of the DNA replication machinery
SAKL0H08558g_2	0.00147323	1.07477e-05	1.87681	up	30973.5	60427.3	12486.3	13440.8	13734	24700.7	10460.7	35039.1	0.653203	1.56149	-0.343862	-0.196852	-0.621888	0.433998	-0.559691	1.24423	SAKL0H08558g	conserved hypothetical protein
SAKL0H25454g_1	0.00927122	0.000242465	1.87284	down	37937	21234.9	14947.6	10162.1	33385.5	13604	20646.7	18131.8	0.940907	0.035677	-0.087343	-0.578189	0.684788	-0.397232	0.423788	0.269117	SAKL0H25454g	similar to uniprot|Q07821 Saccharomyces cerevisiae YLL027W ISA1 Mitochondrial matrix protein involved in biogenesis of the iron-sulfur (Fe/S) cluster of Fe/S proteins, isa1 deletion causes loss of mitochondrial DNA and respiratory deficiency
SAKL0F16324g_1	0.00040102	1.96172e-06	2.15304	up	7027.78	15565.8	10803.2	12414.5	5634.72	13558.2	4714.5	10095.5	-1.50005	-0.393672	-0.543577	-0.326934	-1.89967	-0.440572	-1.69082	-0.549786	SAKL0F16324g	conserved hypothetical protein
SAKL0H09680g_2	0.00748468	0.000178844	1.62412	down	9131.9	5902.23	7336.89	6046.78	9164.38	6874.2	10619.8	5171.81	-1.09515	-1.79481	-1.12247	-1.34599	-1.19503	-1.38594	-0.510356	-1.537	SAKL0H09680g	similar to uniprot|P38301 Saccharomyces cerevisiae YBR187W GDT1 Putative protein of unknown function
SAKL0B05280g_1	0.0283583	0.0016	1.84261	down	10401.2	5976.56	9166.48	9410.68	11680.7	4654.04	10781	8354.42	-0.897325	-1.77907	-0.785358	-0.694816	-0.835943	-1.94704	-0.51201	-0.875083	SAKL0B05280g	weakly similar to uniprot|Q08749 Saccharomyces cerevisiae YOR297C TIM18 Component of the mitochondrial Tim54p-Tim22p complex involved in insertion of polytopic proteins into the inner membrane
SAKL0D10164g_1	0.0478551	0.00397967	1.50775	down	5789.73	4018.51	7602.05	5294.84	5728.41	2960.12	4807.93	4800.34	-1.76031	-2.35271	-1.05446	-1.54314	-1.87488	-2.59998	-1.70659	-1.62868	SAKL0D10164g	conserved hypothetical protein
SAKL0C13090g_1	0.00957628	0.000254046	1.54543	down	1715.12	1152.37	1624.67	1204.86	2508.33	1689.62	2445.73	1067.24	-3.52639	-4.1544	-3.29976	-3.68805	-3.0616	-3.42049	-2.63627	-3.85636	SAKL0C13090g	no similarity
SAKL0E14740g_1	0.0110265	0.000321563	1.86073	up	9784	19166.7	8908.73	8369.32	13713.8	13890.8	6540.27	5535.25	-1.00986	-0.113988	-0.844065	-0.879706	-0.601079	-0.444574	-1.24954	-1.46428	SAKL0E14740g	similar to uniprot|P40460 Saccharomyces cerevisiae YIL144W TID3 Component of the evolutionarily conserved kinetochore-associated Ndc80 complex (Ndc80p-Nuf2p-Spc24p- Spc25p)
SAKL0B04136g_2	0.0404848	0.00302586	1.51903	up	35811.8	57433.8	25348	22941.2	28657.8	27089.3	26572.2	33613.6	0.88019	1.48334	0.691535	0.571846	0.461344	0.57755	0.797352	1.17646	SAKL0B04136g	similar to uniprot|P53219 Saccharomyces cerevisiae YGR031W Putative protein of unknown function
SAKL0C10890g_1	0.000224369	4.4046e-07	1.97899	up	10961.9	22649	5435.36	5313.49	9401.41	11013.1	8149.91	12705.4	-0.839727	0.145036	-1.53612	-1.51354	-1.15658	-0.717266	-0.903455	-0.220155	SAKL0C10890g	weakly similar to uniprot|P38212 Saccharomyces cerevisiae YBR005W RCR1 (ohnolog of YDR003W) Protein of the ER membrane involved in cell wall chitin deposition
SAKL0H12716g_1	0.0100048	0.000274601	2.50357	down	13465.3	5707.54	9975.97	5333.58	19172.4	7374.71	14975	9049.54	-0.550623	-1.87461	-0.684504	-1.54929	-0.123261	-1.283	-0.0554366	-0.714362	SAKL0H12716g	similar to uniprot|P47818 Saccharomyces cerevisiae YLR220W CCC1 Putative vacuolar Fe2+/Mn2+ transporter
SAKL0F08294g_2	0.00147323	1.08102e-05	1.7005	down	64438.8	39477.2	40401.2	41306.4	54446.6	36914.8	49211.2	65525.1	1.71473	0.948777	1.36536	1.4255	1.38667	1.04023	1.70081	2.15704	SAKL0F08294g	highly similar to uniprot|P10869 Saccharomyces cerevisiae YER052C HOM3 Aspartate kinase (L-aspartate 4-P- transferase)
SAKL0G07480g_1	0.0244036	0.00121674	2.41071	up	263.93	685.778	570.732	426.196	277.52	292.866	281.235	136.165	-6.20131	-4.93185	-4.81121	-5.16963	-6.26627	-5.94758	-5.75268	-6.75977	SAKL0G07480g	similar to uniprot|P25346 Saccharomyces cerevisiae YCR098C GIT1 Plasma membrane permease, mediates uptake of glycerophosphoinositol and glycerophosphocholine as sources of the nutrients inositol and phosphate
SAKL0A04994g_2	0.00122853	8.55233e-06	1.99535	up	7292.13	15167.5	7675.11	8440.94	7487.63	10065.8	6109.49	7011.62	-1.4272	-0.430552	-1.03783	-0.865699	-1.47597	-0.861604	-1.33091	-1.07056	SAKL0A04994g	similar to uniprot|Q08989 Saccharomyces cerevisiae YPL277C Putative protein of unknown function
SAKL0H15180g_2	0.0142675	0.000512716	1.68201	down	116584	73626.9	79974.4	81979.1	105199	73549.8	81503.5	82283.8	2.58251	1.83232	2.34681	2.44434	2.33901	2.03725	2.43174	2.48901	SAKL0H15180g	highly similar to uniprot|P13663 Saccharomyces cerevisiae YDR158W HOM2 Aspartic beta semi-aldehyde dehydrogenase, catalyzes the second step in the common pathway for methionine and threonine biosynthesis
SAKL0C07546g_2	0.0148282	0.000540643	1.53508	down	16940.8	11612.3	14726.9	17093.2	11997.5	7834.58	15222.8	27600.2	-0.202885	-0.821203	-0.10144	0.146049	-0.803459	-1.20194	0.0147431	0.903414	SAKL0C07546g	highly similar to uniprot|P22768 Saccharomyces cerevisiae YOL058W ARG1 Arginosuccinate synthetase, catalyzes the formation of L-argininosuccinate from citrulline and L-aspartate in the arginine biosynthesis pathway
SAKL0A09284g_2	0.00664826	0.000132339	1.61617	down	4371.93	2822.26	9652.31	9301.51	5456.45	5554.39	3975.81	5126.85	-2.1717	-2.86428	-0.70819	-0.719647	-1.93957	-1.69899	-1.92825	-1.52597	SAKL0A09284g	highly similar to uniprot|P38152 Saccharomyces cerevisiae YBR291C CTP1 Mitochondrial inner membrane citrate transporter, member of the mitochondrial carrier family
SAKL0A02838g_2	0.0187291	0.000815336	1.63597	up	18089.9	31188.8	16620.2	18385	15452.9	21785.2	10626.8	16766.2	-0.123522	0.586623	0.0681641	0.275643	-0.42568	0.259272	-0.534787	0.179771	SAKL0A02838g	some similarities with uniprot|P42933 Saccharomyces cerevisiae YMR191W SPG5 Protein required for survival at high temperature during stationary phase
SAKL0H15334g_1	3.86013e-05	4.10952e-08	9.19865	up	4560.99	44144.7	3682.14	4482.21	5041.86	53870.4	3529.3	7818.51	-2.1016	1.09982	-2.10804	-1.77156	-2.05249	1.52217	-2.11921	-0.913718	SAKL0H15334g	similar to uniprot|P47976 Saccharomyces cerevisiae YDR151C CTH1 (ohnolog of YLR136C) Member of the CCCH zinc finger family
SAKL0E07854g_2	0.0123911	0.000398661	1.5345	up	7302.23	11699.6	4181.81	4969.82	8188.36	6706.07	4518.2	6014.84	-1.42511	-0.807347	-1.91507	-1.64052	-1.34628	-1.48787	-1.76798	-1.30815	SAKL0E07854g	similar to uniprot|P40492 Saccharomyces cerevisiae YIL097W FYV10 Protein of unknown function, required for survival upon exposure to K1 killer toxin
SAKL0G18590g_2	0.00290674	3.50012e-05	2.06279	down	32065.8	15877.9	25723.1	18760.2	32591.7	11267.2	16653.7	13950.2	0.675999	-0.368596	0.7071	0.265875	0.648572	-0.686283	0.134075	-0.0681896	SAKL0G18590g	highly similar to uniprot|P47169 Saccharomyces cerevisiae YJR137C ECM17 Sulfite reductase beta subunit, involved in amino acid biosynthesis, transcription repressed by methionine
SAKL0E10846g_1	0.0367112	0.00245059	1.53662	down	12463.7	8516.28	6463.21	3831.32	10928.7	5583.47	13496.4	6216.14	-0.655512	-1.27528	-1.28944	-1.98726	-0.945927	-1.69552	-0.210503	-1.2383	SAKL0E10846g	highly similar to uniprot|P30952 Saccharomyces cerevisiae YNL117W MLS1 Malate synthase, enzyme of the glyoxylate cycle, involved in utilization of non- fermentable carbon sources
SAKL0F11704g_2	0.00927122	0.000237807	2.13103	up	17459.6	39178.4	16094	12361.3	25001.8	17882.5	22010.6	11046.8	-0.17508	0.916474	0.0259426	-0.298033	0.25044	-0.173374	0.403707	-0.60596	SAKL0F11704g	similar to uniprot|P32891 Saccharomyces cerevisiae YDL174C DLD1 D-lactate dehydrogenase, oxidizes D-lactate to pyruvate, transcription is heme-dependent, repressed by glucose, and derepressed in ethanol or lactate
SAKL0B12056g_2	3.86013e-05	2.94242e-08	44.8332	up	4006.31	187885	2559.83	1511.06	4370.18	156709	3189.6	2052.65	-2.29457	3.19193	-2.63098	-3.35116	-2.25789	3.08698	-2.2611	-2.85448	SAKL0B12056g	similar to uniprot|P38993 Saccharomyces cerevisiae YMR058W FET3 Ferro-O2-oxidoreductase required for high- affinity iron uptake and involved in mediating resistance to copper ion toxicity, belongs to class of integral membrane multicopper oxidases
SAKL0A09372g_1	0.0123977	0.000401205	2.85484	down	12283.9	4477.93	43823.7	44070.8	18008.4	21141.1	11896.8	26305.3	-0.72463	-2.23804	1.47887	1.52896	-0.244704	0.232623	-0.373628	0.834332	SAKL0A09372g	similar to uniprot|P36013 Saccharomyces cerevisiae YKL029C MAE1 Mitochondrial malic enzyme, catalyzes the oxidative decarboxylation of malate to pyruvate, which is a key intermediate in sugar metabolism and a precursor for synthesis of several amino acids
SAKL0G03300g_2	3.86013e-05	4.35762e-08	8.0396	up	2737.68	22996.5	987.343	772.847	1872.16	17365.5	1175.43	2616.48	-2.84299	0.16413	-4.00001	-4.31639	-3.47663	-0.0695348	-3.72441	-2.53755	SAKL0G03300g	similar to uniprot|P38731 Saccharomyces cerevisiae YHL040C ARN1 Transporter, member of the ARN family of transporters that specifically recognize siderophore-iron chelates
SAKL0G15224g_2	0.0139929	0.000479155	1.85956	down	16441.2	9014.58	14115.2	9998.96	12356.8	6316.22	4788.37	1577.29	-0.291486	-1.18645	-0.157763	-0.634957	-0.748967	-1.56886	-1.68588	-3.26433	SAKL0G15224g	similar to uniprot|P40897 Saccharomyces cerevisiae YJL212C OPT1 Proton-coupled oligopeptide transporter of the plasma membrane
SAKL0H24618g_2	0.00684198	0.000149625	1.61178	up	18794.6	31509.3	15733.7	19619.5	23775	31745	21660.5	38328.4	-0.0649185	0.623734	-0.0082345	0.356042	0.173119	0.819648	0.486782	1.38662	SAKL0H24618g	similar to uniprot|P38892 Saccharomyces cerevisiae YHR209W CRG1 Putative S-adenosylmethionine-dependent methyltransferase
SAKL0A04818g_2	0.0120296	0.000372815	1.82572	up	1777.13	3411.35	2996.49	2934.69	2327.7	3746.77	1882.12	1544.97	-3.45693	-2.58847	-2.38707	-2.36345	-3.16015	-2.26095	-3.02841	-3.24469	SAKL0A04818g	similar to uniprot|P53158 Saccharomyces cerevisiae YGL079W Putative protein of unknown function
SAKL0F04312g_2	0.026692	0.00146643	1.59024	up	1077.05	1781.33	1097.59	1468.7	1376.42	1649.84	992.529	1469.4	-4.20671	-3.53747	-3.85087	-3.41349	-3.93279	-3.44835	-3.95098	-3.31746	SAKL0F04312g	similar to uniprot|Q08409 Saccharomyces cerevisiae YOR011W AUS1 Transporter of the ATP-binding cassette family, involved in uptake of sterols and anaerobic growth
SAKL0B05676g_2	0.00242617	2.51061e-05	2.13378	down	5431.36	2629.72	6971.39	4828.31	7869.42	5244.15	6679.81	4386.41	-1.87533	-2.96875	-1.17161	-1.68004	-1.41365	-1.79002	-1.21054	-1.73476	SAKL0B05676g	similar to uniprot|Q08777 Saccharomyces cerevisiae YOR306C MCH5 Plasma membrane riboflavin transporter
SAKL0H18524g_1	0.00292143	3.69178e-05	2.60065	down	23059.9	9360.4	23419.8	17442.9	21745.5	5979.45	20237.7	10338.5	0.248308	-1.13057	0.579858	0.211152	0.0637131	-1.58925	0.419728	-0.508115	SAKL0H18524g	highly similar to uniprot|P40093 Saccharomyces cerevisiae YER156C Putative protein of unknown function
SAKL0F11242g_1	0.00343087	5.22861e-05	3.88298	up	18398.4	73162.5	9254.35	837.019	9923.96	28499.8	8678.75	713.744	-0.142445	1.81472	-0.781686	-4.16626	-1.13133	0.60958	-0.808314	-4.41191	SAKL0F11242g	similar to uniprot|P32339 Saccharomyces cerevisiae YLR205C HMX1 ER localized, heme-binding peroxidase involved in the degradation of heme
SAKL0D01452g_2	0.0039064	6.76177e-05	1.7083	down	42210.1	25896.1	53896.4	56264.4	45873.5	28606	45977.8	58295.9	1.11376	0.341202	1.76879	1.87419	1.12875	0.664173	1.60589	1.98647	SAKL0D01452g	highly similar to uniprot|Q08985 Saccharomyces cerevisiae YPL273W SAM4 (ohnolog of YLL062C) S- adenosylmethionine-homocysteine methyltransferase, functions along with Mht1p in the conversion of S- adenosylmethionine (AdoMet) to methionine to control the methionine/AdoMet ratio
SAKL0H10846g_2	0.00219129	1.93773e-05	1.9769	up	8570.74	17426.6	7487.36	10173	11094.5	16986.3	9431.72	25408	-1.2169	-0.233657	-1.08075	-0.657065	-0.919402	-0.120258	-0.738096	0.791089	SAKL0H10846g	some similarities with uniprot|Q06701 Saccharomyces cerevisiae YPL054W LEE1 Zinc-finger protein of unknown function
SAKL0F08690g_2	0.00470715	8.67922e-05	2.37242	down	143559	62279.1	95548.6	79817.1	98887.8	159688	127379	86349.9	2.84521	1.59885	2.59586	2.36216	2.23312	3.13747	3.03751	2.55523	SAKL0F08690g	similar to uniprot|P41277 Saccharomyces cerevisiae YIL053W RHR2 (ohnolog of YER062C) Constitutively expressed isoform of DL-glycerol-3-phosphatase
SAKL0E14982g_2	0.0287535	0.00163874	1.77839	up	4563.89	8582.13	3488.96	3493.7	5288.92	8655.81	4273.96	4240.27	-2.08609	-1.25552	-2.18722	-2.13543	-1.98917	-1.08297	-1.85084	-1.81413	SAKL0E14982g	similar to uniprot|Q3E833 Saccharomyces cerevisiae YKR095W-A PCC1 Proposed transcription factor involved in the expression of genes regulated by alpha-factor and galactose
SAKL0B08734g_2	0.0306157	0.00183117	1.53452	up	8977.72	14332.9	9927.33	9791.43	12840.3	10448.4	10306.4	14174.9	-1.13939	-0.521605	-0.671477	-0.644426	-0.717131	-0.82904	-0.589193	-0.0518489	SAKL0B08734g	similar to uniprot|P38090 Saccharomyces cerevisiae YBR132C AGP2 High affinity polyamine permease, preferentially uses spermidine over putrescine
SAKL0A06974g_2	0.00927122	0.000239139	1.87567	up	3929.62	7828.13	4377.46	5537.02	4052.44	4183.32	2278.67	3539.9	-2.31619	-1.40878	-1.86265	-1.5014	-2.3675	-2.18609	-2.75908	-2.06243	SAKL0A06974g	similar to uniprot|P38319 Saccharomyces cerevisiae YBR223C TDP1 Tyrosyl-DNA Phosphodiesterase I, hydrolyzes 3'-phosphotyrosyl bonds to generate 3'-phosphate DNA and tyrosine, involved in the repair of DNA lesions created by topoisomerase I
SAKL0G01474g_1	0.012162	0.000384424	1.75763	up	27435.8	50840.6	21562	16139.1	25615.6	28795.3	15089	30219.9	0.482764	1.29639	0.450792	0.0878844	0.301076	0.661815	-0.0325654	1.02822	SAKL0G01474g	similar to uniprot|P35198 Saccharomyces cerevisiae YDR277C MTH1 (ohnolog of YOR047C) Negative regulator of the glucose-sensing signal transduction pathway, required for repression of transcription by Rgt1p
SAKL0F12100g_2	0.0184348	0.000776927	1.58873	down	75490.3	49813.8	53557.4	48936.4	70122.6	55022.2	64729.8	53932.2	1.94429	1.27642	1.77281	1.68447	1.75506	1.62115	2.09386	1.87636	SAKL0F12100g	highly similar to uniprot|P05694 Saccharomyces cerevisiae YER091C MET6 Cobalamin-independent methionine synthase, involved in amino acid biosynthesis
SAKL0H14960g_1	0.0226677	0.00108866	2.17707	down	72729.5	35134.5	50279.6	24173.8	51738.4	19699.6	74155.7	18568.1	1.87305	0.750669	1.67125	0.675735	1.32024	0.134744	2.22852	0.324739	SAKL0H14960g	similar to uniprot|P09368 Saccharomyces cerevisiae YLR142W PUT1 Proline oxidase, nuclear-encoded mitochondrial protein involved in utilization of proline as sole nitrogen source
SAKL0G15642g_1	0.0115826	0.000353036	1.77432	down	32329.9	18994.5	19474	14756.3	22577.7	15015.8	19722.8	33340.5	0.718182	-0.109084	0.277761	-0.0634201	0.109772	-0.264865	0.388615	1.176	SAKL0G15642g	highly similar to uniprot|P39676 Saccharomyces cerevisiae YGR234W YHB1 Nitric oxide oxidoreductase, flavohemoglobin involved in nitric oxide detoxification
SAKL0H26246g_1	0.0157221	0.000591612	1.55141	down	564.449	382.635	343.683	389.492	398.265	291.173	936.371	710.242	-5.10957	-5.74315	-5.53297	-5.35036	-5.72316	-6.01395	-4.03236	-4.38585	SAKL0H26246g	conserved hypothetical protein
SAKL0F16456g_2	0.0158851	0.000601134	1.54271	up	17919.5	28325	23063.4	36569.5	19329.5	18938.1	8547.34	20341.4	-0.162718	0.462751	0.55102	1.23175	-0.111842	0.00819111	-0.856029	0.425523	SAKL0F16456g	highly similar to uniprot|P28273 Saccharomyces cerevisiae YKL215C Putative protein of unknown function
SAKL0H24112g_2	0.00122187	8.04265e-06	1.66753	up	7444.95	12983.6	4343.66	4122.8	6643.82	8201.59	5306.35	5301.56	-1.39309	-0.655375	-1.87421	-1.89759	-1.64376	-1.13981	-1.52799	-1.48669	SAKL0H24112g	similar to uniprot|P52491 Saccharomyces cerevisiae YLR306W UBC12 Enzyme that mediates the conjugation of Rub1p, a ubiquitin-like protein, to other proteins
SAKL0H02684g_1	0.000905366	5.11025e-06	2.59526	up	83676.3	228233	43003.3	42718.3	55738.8	126993	33556.8	98004.7	2.09822	3.47409	1.46106	1.48297	1.40711	2.82188	1.10747	2.72492	SAKL0H02684g	conserved hypothetical protein
SAKL0H03652g_2	0.00186943	1.58278e-05	2.08982	up	7173.96	15554	4295.16	4034.61	7081.69	10430.5	5648.43	4953.98	-1.45772	-0.39434	-1.8693	-1.9132	-1.56003	-0.803819	-1.45169	-1.60234	SAKL0H03652g	conserved hypothetical protein
SAKL0D07744g_1	0.0120296	0.000375713	1.58349	down	55389.4	35606.3	33836.2	33470.6	60504.4	36633.9	45766.1	46100.5	1.46298	0.799881	1.08453	1.0547	1.54166	1.00646	1.57664	1.63437	SAKL0D07744g	similar to uniprot|Q06146 Saccharomyces cerevisiae YLR257W Putative protein of unknown function
SAKL0G14454g_1	0.000246598	7.26539e-07	3.09348	down	76807.6	26111.4	54780.4	81622.5	71611.9	26847.4	41572.4	85264.7	1.97802	0.34879	1.80286	2.41261	1.77945	0.562797	1.44676	2.52937	SAKL0G14454g	highly similar to uniprot|P39522 Saccharomyces cerevisiae YJR016C ILV3 Dihydroxyacid dehydratase, catalyzes third step in the common pathway leading to biosynthesis of branched-chain amino acids
SAKL0H24310g_1	0.0254293	0.00129311	2.42276	up	1447.49	3684.74	2079.26	4092.96	1622.76	3151.61	2836.68	10321.9	-3.79178	-2.51513	-2.9279	-1.97511	-3.68547	-2.54397	-2.51291	-0.554907	SAKL0H24310g	weakly similar to uniprot|Q06159 Saccharomyces cerevisiae YLR312C Protein of unknown function
SAKL0F04004g_1	0.040733	0.00308018	1.53823	down	19127.6	12993	12393.1	12383.8	19085	12781.5	13727.1	14223.7	-0.0459347	-0.667209	-0.336489	-0.292625	-0.125267	-0.484603	-0.139665	-0.0417821	SAKL0F04004g	similar to uniprot|P40012 Saccharomyces cerevisiae YER014W HEM14 Protoporphyrinogen oxidase, a mitochondrial enzyme that catalyzes the seventh step in the heme biosynthetic pathway, converting protoporphyrinogen IX to protoporphyrin IX
SAKL0H07414g_1	0.00748468	0.0001764	1.52646	up	25431.7	40764.7	17149.5	17380.6	32717.1	24372.1	25336.6	27883.3	0.383981	0.994171	0.117795	0.184952	0.645775	0.415583	0.70613	0.914502	SAKL0H07414g	similar to uniprot|Q12044 Saccharomyces cerevisiae YOR220W Protein of unknown function
SAKL0H14146g_1	0.0264108	0.00143104	1.53521	down	101609	70368.3	52221.5	41637	76758.7	34651.4	44882	33921.1	2.38214	1.7637	1.73696	1.44739	1.88302	0.931509	1.53385	1.18451	SAKL0H14146g	similar to uniprot|P37298 Saccharomyces cerevisiae YDR178W SDH4 (ohnolog of YLR164W) Membrane anchor subunit of succinate dehydrogenase (Sdh1p, Sdh2p, Sdh3p, Sdh4p), which couples the oxidation of succinate to the transfer of electrons to ubiquinone
SAKL0F10032g_1	0.0445218	0.00356006	1.56024	down	105754	71156.7	51392.4	44689.1	89609.7	48472.4	60922.3	56053.2	2.43269	1.79092	1.7116	1.53954	2.10276	1.41105	1.97973	1.91823	SAKL0F10032g	highly similar to uniprot|Q12122 Saccharomyces cerevisiae YDL131W LYS21 (ohnolog of YDL182W) Homocitrate synthase isozyme, catalyzes the condensation of acetyl-CoA and alpha-ketoglutarate to form homocitrate, which is the first step in the lysine biosynthesis pathway
SAKL0B02134g_1	0.00323989	4.87659e-05	1.59111	up	2161.96	3562.07	2604.78	2442.51	3214.85	3478.96	2877.83	3811.66	-3.1917	-2.52166	-2.59301	-2.64248	-2.6971	-2.37259	-2.40939	-1.95934	SAKL0B02134g	weakly similar to uniprot|Q02732 Saccharomyces cerevisiae YPL018W CTF19 Outer kinetochore protein, required for accurate mitotic chromosome segregation
SAKL0H08536g_1	0.0354176	0.00228565	1.85414	up	64792.6	126510	27658.1	64314.2	51918.5	78439.1	53980.9	94254.7	1.71957	2.61032	0.800219	2.05573	1.31839	2.09125	1.81597	2.5568	SAKL0H08536g	similar to uniprot|P00812 Saccharomyces cerevisiae YPL111W CAR1 Arginase, responsible for arginine degradation, expression responds to both induction by arginine and nitrogen catabolite repression
SAKL0H17996g_2	0.0257667	0.00133318	1.68623	down	6485.81	3967.78	10271.6	9760.03	12807.7	6086.89	10255.4	6720.06	-1.62653	-2.38033	-0.616506	-0.658813	-0.706573	-1.58406	-0.573169	-1.15375	SAKL0H17996g	highly similar to uniprot|Q03195 Saccharomyces cerevisiae YDR091C RLI1 Essential iron-sulfur protein required for ribosome biogenesis and translation initiation
SAKL0F11638g_1	0.0340992	0.00218774	2.28882	down	28904	12676.3	29235.6	28221.2	30380.1	8292.96	15358.8	26453.3	0.475638	-0.718965	0.897545	0.875874	0.543222	-1.14582	-0.00266075	0.836371	SAKL0F11638g	highly similar to uniprot|Q12680 Saccharomyces cerevisiae YDL171C GLT1 NAD(+)-dependent glutamate synthase (GOGAT), synthesizes glutamate from glutamine and alpha-ketoglutarate
SAKL0H00660g_1	0.00147526	1.11026e-05	2.47359	up	443.299	1146.36	422.205	529.689	639.428	1090.82	603.697	689.184	-5.47208	-4.16548	-5.22134	-4.8431	-5.02428	-4.06985	-4.69178	-4.44506	SAKL0H00660g	weakly similar to uniprot|P39720 Saccharomyces cerevisiae YAL051W OAF1 (ohnolog of YOR363C) Oleate- activated transcription factor, acts alone and as a heterodimer with Pip2p
SAKL0G16038g_1	0.00267524	2.9812e-05	3.05159	up	56398.9	183623	37962.4	35347.5	60861.7	150053	32339.3	60338.1	1.53666	3.14622	1.24253	1.21164	1.53807	3.02055	1.06592	2.0155	SAKL0G16038g	similar to uniprot|Q06686 Saccharomyces cerevisiae YLR411W CTR3 High-affinity copper transporter of the plasma membrane, acts as a trimer
SAKL0B04752g_2	0.00309484	4.25067e-05	1.96616	up	690.267	1392.84	547.523	561.979	1272.3	1222.78	742.681	763.713	-4.85632	-3.88094	-4.83487	-4.7747	-4.08023	-3.94452	-4.39389	-4.29231	SAKL0B04752g	weakly similar to uniprot|P53233 Saccharomyces cerevisiae YGR052W FMP48 Putative protein of unknown function
SAKL0E05302g_1	0.0203272	0.000929354	1.56589	up	23009.1	37952.1	17019.5	14919	15794.7	12005.8	11649.9	10176	0.229516	0.876498	0.105549	-0.0336721	-0.398348	-0.647377	-0.401356	-0.548589	SAKL0E05302g	highly similar to uniprot|P40215 Saccharomyces cerevisiae YMR145C NDE1 (ohnolog of YDL085W) Mitochondrial external NADH dehydrogenase, a type II NAD(P)H:quinone oxidoreductase that catalyzes the oxidation of cytosolic NADH
SAKL0A10670g_1	0.0067974	0.000145619	2.245	down	14672.1	6781.38	26788.2	18781.4	15298.4	9613.75	15664.3	8088.22	-0.434005	-1.60072	0.7634	0.294013	-0.443076	-0.908915	0.0401568	-0.869975	SAKL0A10670g	similar to uniprot|P32331 Saccharomyces cerevisiae YPR058W YMC1 (ohnolog of YBR104W) Mitochondrial protein, putative inner membrane transporter with a role in oleate metabolism and glutamate biosynthesis
SAKL0B04510g_2	0.000298972	1.35001e-06	2.31217	up	4472.21	10757.7	4621.69	5049.09	7756.33	11525.5	6343.89	6868.17	-2.13901	-0.929757	-1.75952	-1.60413	-1.4397	-0.663256	-1.27236	-1.10542	SAKL0B04510g	similar to uniprot|Q06479 Saccharomyces cerevisiae YLR352W Putative protein of unknown function with similarity to F-box proteins
SAKL0H17710g_2	0.00297125	3.8725e-05	1.821	down	36761.9	21245.2	22826.7	10354.7	53811.4	30218.6	23541.2	7217.11	0.914545	0.0498135	0.530727	-0.557042	1.35013	0.731918	0.595714	-1.07147	SAKL0H17710g	similar to uniprot|Q03835 Saccharomyces cerevisiae YDR098C GRX3 (ohnolog of YER174C) Hydroperoxide and superoxide-radical responsive glutathione-dependent oxidoreductase
SAKL0B07678g_1	0.00985846	0.000265242	4.90591	up	1602.74	8620.11	2646.49	1680.38	1488.09	2498.54	2389.95	1950.8	-3.61052	-1.316	-2.61902	-3.23281	-3.90439	-2.95426	-2.68202	-3.43818	SAKL0B07678g	similar to uniprot|P00635 Saccharomyces cerevisiae YBR093C PHO5 Repressible acid phosphatase (1 of 3) that also mediates extracellular nucleotide-derived phosphate hydrolysis
SAKL0G14718g_1	0.00377555	6.10907e-05	1.53923	up	9901.44	15834.1	7199.86	11743.4	14066.9	13633.9	8381.03	9011.44	-0.992988	-0.370779	-1.12595	-0.375918	-0.588459	-0.414416	-0.867785	-0.717736	SAKL0G14718g	highly similar to uniprot|P42940 Saccharomyces cerevisiae YGR207C Protein that interacts with frataxin (Yfh1p)
SAKL0G06820g_1	0.0201399	0.000916999	1.5784	up	6290.26	10383.5	7145.41	8012.71	13345.7	14663.2	11419	14908.9	-1.63719	-0.978724	-1.14689	-0.963579	-0.673593	-0.306447	-0.425522	0.00143838	SAKL0G06820g	some similarities with uniprot|Q3E824 Saccharomyces cerevisiae YOR020W-A Putative protein of unknown function, conserved in A. gossypii
SAKL0H08382g_1	0.00275159	3.20975e-05	1.59742	down	21473.7	14009.9	21650.7	21692.5	28752.9	15926.1	25910.1	23450.1	0.128673	-0.547073	0.451203	0.485918	0.454472	-0.176791	0.765362	0.678346	SAKL0H08382g	highly similar to uniprot|P32875 Saccharomyces cerevisiae YOR196C LIP5 Protein involved in biosynthesis of the coenzyme lipoic acid, has similarity to E. coli lipoic acid synthase
SAKL0F10582g_2	0.00927122	0.000242394	1.55915	up	10827.1	17594	9181.8	10175.5	14028.5	15988.4	7549.77	11815.3	-0.860885	-0.220128	-0.79744	-0.622385	-0.57349	-0.252063	-1.03694	-0.371368	SAKL0F10582g	similar to uniprot|P32791 Saccharomyces cerevisiae YLR214W FRE1 Ferric reductase and cupric reductase, reduces siderophore-bound iron and oxidized copper prior to uptake by transporters
SAKL0B12232g_2	0.00372922	5.96395e-05	1.76225	up	2253.36	4119.13	2187.09	1992.89	1974.3	3599.39	4081.53	5304.04	-3.13381	-2.3164	-2.85027	-2.94236	-3.39701	-2.32308	-1.9644	-1.48662	SAKL0B12232g	conserved hypothetical protein
SAKL0E07018g_2	0.0107598	0.000311761	1.58606	up	18105.5	29739	10544.3	11487.2	15640.7	14240.6	9739.83	15678.6	-0.12579	0.539656	-0.588801	-0.429167	-0.409358	-0.368624	-0.684022	0.0699208	SAKL0E07018g	highly similar to uniprot|P22855 Saccharomyces cerevisiae YGL156W AMS1 Vacuolar alpha mannosidase, involved in free oligosaccharide (fOS) degradation
SAKL0H24156g_2	0.0418701	0.00324562	1.9524	down	101.24	55.5179	56.8783	79.9113	83.0088	155.563	58.1621	56.0945	-7.59069	-8.55594	-8.11433	-7.81745	-7.9829	-7.10856	-8.03107	-8.23198	SAKL0H24156g	highly similar to uniprot|Q06703 Saccharomyces cerevisiae YLR308W CDA2 Chitin deacetylase, together with Cda1p involved in the biosynthesis ascospore wall component, chitosan
SAKL0H05918g_1	0.0100048	0.00027132	1.87529	down	51120	28754.7	38290.9	38373.2	51205.8	24339.1	40544.5	39515.9	1.39898	0.491865	1.27048	1.31215	1.2987	0.442407	1.4276	1.43112	SAKL0H05918g	highly similar to uniprot|Q12091 Saccharomyces cerevisiae YPL170W DAP1 Heme-binding protein involved in regulation of cytochrome P450 protein Erg11p
SAKL0H15158g_1	0.0100048	0.00027671	1.57986	up	733.387	1207.81	628.767	732.191	1305.63	1747.52	1271.11	1502.47	-4.74419	-4.08439	-4.6321	-4.41677	-4.03395	-3.36919	-3.57172	-3.289	SAKL0H15158g	similar to uniprot|Q12367 Saccharomyces cerevisiae YLR137W Putative protein of unknown function
SAKL0C12122g_1	2.27706e-06	8.56843e-10	57.476	up	2092.8	125779	1104.15	1120.11	2165.2	101201	1342.79	1387.9	-3.23291	2.61198	-3.83197	-3.75953	-3.28734	2.40426	-3.50903	-3.40853	SAKL0C12122g	similar to uniprot|P39980 Saccharomyces cerevisiae YEL065W SIT1 Ferrioxamine B transporter, member of the ARN family of transporters that specifically recognize siderophore-iron chelates
SAKL0E03168g_2	0.0356481	0.00235418	1.59763	up	112575	190444	99741.1	150995	112925	193971	94397.5	110201	2.53581	3.21174	2.64381	3.29258	2.42341	3.43126	2.62656	2.89467	SAKL0E03168g	highly similar to uniprot|P43545 Saccharomyces cerevisiae YFL059W SNZ3 (ohnolog of YNL333W) Member of a stationary phase-induced gene family
SAKL0F12848g_1	0.00441849	7.89759e-05	1.52896	down	12522.2	8559.98	17762.9	15523.9	10020.3	8089.08	8920.16	14715.1	-0.645734	-1.25829	0.168509	0.0173733	-1.05491	-1.16304	-0.778106	-0.0756369	SAKL0F12848g	highly similar to uniprot|P40069 Saccharomyces cerevisiae YER110C KAP123 Karyopherin beta, mediates nuclear import of ribosomal proteins prior to assembly into ribosomes and import of histones H3 and H4
SAKL0D03850g_1	0.00348532	5.37717e-05	2.08439	up	5614.7	12311.5	4303.15	4295.29	6002.5	13844.6	4823.49	7745.43	-1.79629	-0.736665	-1.8806	-1.85834	-1.80702	-0.414378	-1.66262	-0.93823	SAKL0D03850g	some similarities with uniprot|P38231 Saccharomyces cerevisiae YBR047W Putative protein of unknown function
SAKL0B06116g_1	0.00281136	3.33237e-05	1.56685	up	3091.49	5030.59	3252.78	1673.8	4788.25	3679.2	4622.04	1812.28	-2.67608	-2.02822	-2.27098	-3.21138	-2.12727	-2.35623	-1.77177	-3.02575	SAKL0B06116g	similar to uniprot|P53264 Saccharomyces cerevisiae YGR110W Putative protein of unknown function
SAKL0F00792g_1	0.000246598	6.8311e-07	29.5539	up	1612.83	50639.7	1059.66	1012.03	1510.4	48717.6	1156.84	1372.71	-3.61121	1.27406	-3.89549	-3.98844	-3.79635	1.37743	-3.72482	-3.4382	SAKL0F00792g	similar to uniprot|P38731 Saccharomyces cerevisiae YHL040C ARN1 Transporter, member of the ARN family of transporters that specifically recognize siderophore-iron chelates
SAKL0G19844g_1	0.00516208	9.80941e-05	3.30413	up	17211.7	61081.7	133834	151077	31514.1	68406.8	53168.6	78063.7	-0.17637	1.5479	3.10093	3.33066	0.598043	1.92556	1.79527	2.40735	SAKL0G19844g	highly similar to uniprot|P23585 Saccharomyces cerevisiae YMR011W HXT2 High-affinity glucose transporter of the major facilitator superfamily, expression is induced by low levels of glucose and repressed by high levels of glucose
SAKL0H00132g_Xhyb2_SAKL0B00308g	0.000224369	5.06571e-07	3.24303	up	21489.5	72622.1	17253.9	16023.1	20968.5	74468	19469	28249.1	0.12489	1.82223	0.115563	0.0629709	0.00816631	2.0364	0.361635	0.929185	SAKL0H00132g	similar to uniprot|P40988 Saccharomyces cerevisiae YMR319C FET4 Low-affinity Fe(II) transporter of the plasma membrane
SAKL0C05786g_BC2	0.032264	0.00205786	1.65749	down	58250.3	36240.1	42308.1	18617.2	42234.6	19048.8	33751.5	8976.76	1.54265	0.813654	1.41308	0.281894	1.02735	0.0727699	1.16258	-0.710231	SAKL0C05786g	similar to uniprot|P00431 Saccharomyces cerevisiae YKR066C CCP1 Mitochondrial cytochrome-c peroxidase
SAKL0C13926g_2	0.0139929	0.000478874	1.69612	down	493820	307681	342731	362076	401305	239726	371407	344010	4.66992	3.90768	4.46533	4.59188	4.2735	3.73528	4.6169	4.54782	SAKL0C13926g	similar to uniprot|P10127 Saccharomyces cerevisiae YGL256W ADH4 Alcohol dehydrogenase isoenzyme type IV, dimeric enzyme demonstrated to be zinc-dependent despite sequence similarity to iron-activated alcohol dehydrogenases
SAKL0A06578g_2	0.0283583	0.00159359	1.5481	down	9238.04	6270.47	16200.9	20264.3	11729.9	9361.87	9088.96	19680.7	-1.07961	-1.71011	0.0383	0.38901	-0.839523	-0.945294	-0.738857	0.427725	SAKL0A06578g	conserved hypothetical protein
SAKL0D11242g_2	0.0260148	0.00137427	1.5793	down	30893.9	20519.6	23086.5	12125.2	39953.1	15780	43598.8	14607	0.649533	-0.0097537	0.549883	-0.338404	0.942297	-0.195928	1.51615	-0.00927114	SAKL0D11242g	highly similar to uniprot|P08067 Saccharomyces cerevisiae YEL024W RIP1 Ubiquinol-cytochrome-c reductase, a Rieske iron-sulfur protein of the mitochondrial cytochrome bc1 complex
SAKL0F14806g_2	0.00220392	2.15915e-05	2.57225	up	2713.88	7390.58	3822.6	7331.53	2565.48	5341.58	3132.65	15779.2	-2.84628	-1.48326	-2.04871	-1.08519	-3.0188	-1.77518	-2.31591	0.109324	SAKL0F14806g	similar to uniprot|P38191 Saccharomyces cerevisiae YBL049W MOH1 Protein of unknown function, has homology to kinase Snf7p
SAKL0A04532g_1	0.000224369	4.74558e-07	5.48182	up	1780.76	10263.4	19.9072	48.4811	2819.94	10245.9	28.3631	44.5686	-3.45057	-0.995917	-9.69338	-8.48064	-2.90169	-0.873106	-9.06519	-8.53337	SAKL0A04532g	weakly similar to uniprot|P22149 Saccharomyces cerevisiae YGL071W AFT1 (ohnolog of YPL202C) Transcription factor involved in iron utilization and homeostasis
SAKL0H14388g_1	0.0356481	0.00234817	2.13276	up	3445.94	7785.61	1803.66	7094.53	1890.52	7318.27	3422.38	7559.47	-2.52891	-1.43619	-3.15302	-1.13356	-3.46782	-1.29315	-2.14797	-0.961722	SAKL0H14388g	similar to uniprot|Q12436 Saccharomyces cerevisiae YLR130C ZRT2 Low-affinity zinc transporter of the plasma membrane
SAKL0D14938g_1	0.0356481	0.00234289	1.62052	up	7375.18	12252.7	4896.29	3728.1	11250.8	18198.2	5867.34	4637.56	-1.44681	-0.750355	-1.67507	-2.06457	-0.886031	-0.00986552	-1.43234	-1.67742	SAKL0D14938g	similar to uniprot|Q04894 Saccharomyces cerevisiae YMR318C ADH6 NADPH-dependent medium chain alcohol dehydrogenase with broad substrate specificity
SAKL0F00110g_1	0.0351679	0.00226292	4.2453	up	8.67464	39.7999	10.6265	27.2712	11.8554	23.887	34.0231	29.3023	-11.2163	-9.13043	-10.5892	-9.23653	-10.7902	-9.62982	-8.86206	-8.99162	SAKL0F00110g	similar to uniprot|P38724 Saccharomyces cerevisiae YHL047C ARN2 Transporter, member of the ARN family of transporters that specifically recognize siderophore-iron chelates
SAKL0G11440g_2	0.00259518	2.73433e-05	1.75464	down	151210	89905.1	78044.1	63075.7	107830	48866	82186.5	72750.1	2.94678	2.13561	2.29994	2.01917	2.37358	1.43259	2.42195	2.26973	SAKL0G11440g	highly similar to uniprot|Q00711 Saccharomyces cerevisiae YKL148C SDH1 (ohnolog of YJL045W) Flavoprotein subunit of succinate dehydrogenase (Sdh1p, Sdh2p, Sdh3p, Sdh4p), which couples the oxidation of succinate to the transfer of electrons to ubiquinone
SAKL0H14652g_2	0.00677556	0.000140877	1.63995	up	54248.3	91344.9	52897.4	61129.3	85455.8	79441.9	63398.6	85422.8	1.44397	2.15762	1.75539	1.95342	2.03578	2.04011	2.00657	2.52063	SAKL0H14652g	weakly similar to uniprot|Q99296 Saccharomyces cerevisiae YLR149C Putative protein of unknown function
SAKL0H06402g_1	0.00394791	6.90792e-05	2.10925	up	1619.56	3595.23	1727.56	2151.61	2115.57	3771.88	2664.38	6099.67	-3.60352	-2.52679	-3.18753	-2.89639	-3.32273	-2.25495	-2.53114	-1.27742	SAKL0H06402g	similar to uniprot|Q03649 Saccharomyces cerevisiae YMR210W Putative acyltransferase with similarity to Eeb1p and Eht1p, has a minor role in medium-chain fatty acid ethyl ester biosynthesis
SAKL0H21010g_1	0.00122187	8.19237e-06	3.72964	up	5931.95	22465.6	7730.18	5332.57	5450.11	6108.73	3767.66	3723.32	-1.77168	0.127357	-1.04072	-1.59636	-1.93292	-1.62496	-2.10202	-2.00613	SAKL0H21010g	similar to uniprot|P32568 Saccharomyces cerevisiae YDR011W SNQ2 Plasma membrane ATP-binding cassette (ABC) transporter, multidrug transporter involved in multidrug resistance and resistance to singlet oxygen species
SAKL0E02046g_1	0.0140083	0.00049286	2.07881	up	2949.97	6446.45	1255.61	5249.02	300.702	2969.07	1216.98	7738.99	-2.73803	-1.68227	-3.63516	-1.58957	-6.1084	-2.69914	-3.63489	-1.00734	SAKL0E02046g	weakly similar to uniprot|P25568 Saccharomyces cerevisiae YCL038C ATG22 Vacuolar integral membrane protein required for efflux of amino acids during autophagic body breakdown in the vacuole
SAKL0C04180g_BC1	0.000431854	2.1938e-06	2.83674	down	41362.5	15044.3	32722	28590.2	28789.5	9959.43	22549	26755.9	1.05954	-0.444698	1.05779	0.889586	0.473077	-0.851809	0.578249	0.870195	SAKL0C04180g	highly similar to uniprot|P39533 Saccharomyces cerevisiae YJL200C ACO2 Putative mitochondrial aconitase isozyme
SAKL0A03124g_1	0.0188971	0.000839082	1.67365	up	2278.57	4017.32	3967.12	4732.7	3016.7	2988.76	2695.27	2315.43	-3.09753	-2.35453	-1.99036	-1.75292	-2.80301	-2.61387	-2.52569	-2.68623	SAKL0A03124g	similar to uniprot|Q03236 Saccharomyces cerevisiae YMR187C Putative protein of unknown function
SAKL0H21318g_1	0.0031831	4.71668e-05	1.79877	up	11292	21110.4	5322.73	5091.62	10690.5	14189.6	7872.6	6024.76	-0.806458	0.0405493	-1.56479	-1.64242	-0.955015	-0.35432	-0.965781	-1.34603	SAKL0H21318g	similar to uniprot|P53189 Saccharomyces cerevisiae YGL028C SCW11 Cell wall protein with similarity to glucanases
SAKL0A02244g_2	0.00174131	1.44154e-05	1.91365	down	48765.4	26271.3	46438.2	52670.8	45198	23330	25495.3	21690.9	1.29559	0.359259	1.55814	1.79826	1.11997	0.38335	0.748632	0.565301	SAKL0A02244g	highly similar to uniprot|P50107 Saccharomyces cerevisiae YML004C GLO1 Monomeric glyoxalase I, catalyzes the detoxification of methylglyoxal (a by-product of glycolysis) via condensation with glutathione to produce S- D-lactoylglutathione
SAKL0C12056g_BC1	0.0376917	0.00255813	1.95759	up	339.512	702.787	702.74	868.198	370.225	634.723	410.25	1302.46	-5.84464	-4.87556	-4.49505	-4.14835	-5.82826	-4.82925	-5.29872	-3.53002	SAKL0C12056g	no similarity
SAKL0B00814g_1	0.0188971	0.000838922	1.74754	down	21594	12939.6	23151.2	12113.8	22717	10602.6	16731.3	5985.34	0.130418	-0.674907	0.558888	-0.338486	0.128462	-0.76628	0.138417	-1.30262	SAKL0B00814g	similar to uniprot|P35497 Saccharomyces cerevisiae YJR159W SOR1 Sorbitol dehydrogenase
SAKL0F03784g_1	0.0104346	0.000294485	1.79638	up	19965.3	37934.6	18984.9	23331.7	21563.3	40116.8	13567.8	20728.5	0.0341594	0.879252	0.255506	0.607335	0.0468839	1.08657	-0.191498	0.474119	SAKL0F03784g	weakly similar to uniprot|P49573 Saccharomyces cerevisiae YPR124W CTR1 High-affinity copper transporter of the plasma membrane, mediates nearly all copper uptake under low copper conditions
SAKL0B02266g_1	0.000256922	8.81386e-07	6.63428	up	5267.62	36899.8	3841.18	3924.24	6397.67	34940.7	4961.55	5756.01	-1.88136	0.848579	-2.03338	-1.97004	-1.70907	0.934001	-1.62986	-1.34371	SAKL0B02266g	conserved hypothetical protein
SAKL0H21780g_1	0.0499513	0.00426785	4.06301	up	9.56996	43.1566	8.90306	38.588	116.598	25.4697	24.664	25.0337	-11.0544	-9.03185	-10.7865	-8.91992	-8.03947	-9.54739	-9.61018	-9.22236	SAKL0H21780g	no similarity
SAKL0G01650g_1	0.000779765	4.2546e-06	4.29428	up	1916.81	8360.51	2353.27	2043.3	3566.53	11693.1	2574.68	2821.35	-3.4004	-1.29799	-2.74732	-2.90872	-2.55197	-0.688176	-2.59761	-2.39815	SAKL0G01650g	similar to uniprot|P38995 Saccharomyces cerevisiae YDR270W CCC2 Cu(+2)-transporting P-type ATPase, required for export of copper from the cytosol into an extracytosolic compartment
SAKL0E04862g_1	0.00159334	1.25908e-05	2.1381	up	1346.29	2996.69	786.447	776.163	1324.07	2009.34	1392.46	2440.38	-3.86693	-2.7706	-4.32494	-4.3992	-3.98481	-3.1994	-3.53919	-2.66909	SAKL0E04862g	weakly similar to uniprot|P40209 Saccharomyces cerevisiae YMR136W GAT2 Protein containing GATA family zinc finger motifs
SAKL0F14718g_1	0.000148365	2.23315e-07	6.19498	up	29498.1	191171	13675.2	12065.1	20712.6	100695	18879.6	14281.1	0.592533	3.22363	-0.203842	-0.360117	-0.0101821	2.40481	0.294367	-0.0783448	SAKL0F14718g	weakly similar to uniprot|Q08905 Saccharomyces cerevisiae YOR381W FRE3 (ohnolog of YNR060W) Ferric reductase, reduces siderophore-bound iron prior to uptake by transporters
SAKL0D03168g_2	0.00829812	0.000204526	1.61127	down	268821	174643	203425	266203	283622	211850	246926	325550	3.78102	3.09283	3.69095	4.11304	3.76651	3.5395	4.0337	4.445	SAKL0D03168g	highly similar to uniprot|P11353 Saccharomyces cerevisiae YDR044W HEM13 Coproporphyrinogen III oxidase, an oxygen requiring enzyme that catalyzes the sixth step in the heme biosynthetic pathway
SAKL0G06600g_2	0.0035998	5.68924e-05	3.21633	up	2928.74	9974.77	1517.21	1187.46	1804.85	9600.99	1511.46	1404.12	-2.73672	-1.05131	-3.38556	-3.69497	-3.52617	-0.98113	-3.33672	-3.43718	SAKL0G06600g	similar to uniprot|P39980 Saccharomyces cerevisiae YEL065W SIT1 Ferrioxamine B transporter, member of the ARN family of transporters that specifically recognize siderophore-iron chelates
SAKL0H02574g_1	0.0494032	0.00420099	1.69506	up	10726.5	19181.6	24605.3	22652.5	9179.64	24957.2	6718.41	29047.5	-0.887095	-0.125758	0.632349	0.577384	-1.17861	0.456541	-1.18062	0.977352	SAKL0H02574g	weakly similar to uniprot|P50091 Saccharomyces cerevisiae YGR239C PEX21 (ohnolog of YHR160C) Peroxin required for targeting of peroxisomal matrix proteins containing PTS2
SAKL0C10010g_2	0.00292143	3.73767e-05	1.90565	up	60828.6	120268	33906.1	34959.8	50916.5	103311	41042.6	75740.8	1.6213	2.55158	1.09388	1.16479	1.28928	2.48988	1.33482	2.30832	SAKL0C10010g	conserved hypothetical protein
SAKL0H25872g_1	0.000246598	7.42346e-07	4.13482	down	5053.93	1277.06	4329.34	2473.55	5667.94	1101.63	3749.73	4020.24	-1.96121	-4.00903	-1.85513	-2.62716	-1.8738	-4.02782	-2.02341	-1.86136	SAKL0H25872g	similar to uniprot|Q07879 Saccharomyces cerevisiae YLL042C ATG10 Conserved E2-like conjugating enzyme that mediates formation of the Atg12p-Atg5p conjugate, which is a critical step in autophagy
SAKL0H10538g_1	0.00677556	0.000141503	1.77672	up	20650	38498.4	15166.6	14471.6	21848.7	39015.1	17188.3	16257.7	0.0722129	0.901433	-0.0522211	-0.0800509	0.0627715	1.10083	0.164419	0.132392	SAKL0H10538g	similar to uniprot|P38310 Saccharomyces cerevisiae YBR207W FTH1 Putative high affinity iron transporter involved in transport of intravacuolar stores of iron
SAKL0H18920g_2	7.67436e-06	4.33172e-09	17.8681	up	13416.1	250585	7273.44	5588.57	12515.8	151964	6972.81	5067.8	-0.554739	3.60458	-1.11049	-1.4461	-0.731031	2.98221	-1.14763	-1.53536	SAKL0H18920g	similar to uniprot|P40088 Saccharomyces cerevisiae YER145C FTR1 High affinity iron permease involved in the transport of iron across the plasma membrane
SAKL0E14960g_2	0.00666233	0.000136631	1.79234	up	5064.09	9300.43	3203.7	3826.81	6606.6	10576.5	5430.93	8480.86	-1.97873	-1.13688	-2.30664	-2.01319	-1.67662	-0.804021	-1.48925	-0.815717	SAKL0E14960g	conserved hypothetical protein
SAKL0E10626g_2	0.0226677	0.00108866	1.85248	down	16342.8	9285.51	20169.5	12017.1	19534.9	10888.3	25811.5	11099.7	-0.249182	-1.13864	0.338701	-0.362524	-0.0954243	-0.719716	0.760122	-0.395874	SAKL0E10626g	similar to uniprot|P40312 Saccharomyces cerevisiae YNL111C CYB5 Cytochrome b5, involved in the sterol and lipid biosynthesis pathways
SAKL0H08470g_2	0.00267524	3.02003e-05	1.63504	up	7830.5	13412.4	4396.8	3915.15	6364.38	8157.63	4395.89	5145.03	-1.31734	-0.608016	-1.83834	-1.96742	-1.71073	-1.15073	-1.81258	-1.54195	SAKL0H08470g	similar to uniprot|Q02961 Saccharomyces cerevisiae YPL113C Glyoxylate reductase
SAKL0F14388g_1	0.0314529	0.00193654	2.01096	up	11102.8	23455.1	6513.52	7159.74	11924.5	17495.2	9913.65	13622.5	-0.814798	0.193089	-1.28795	-1.12678	-0.814399	-0.0553823	-0.635063	-0.143894	SAKL0F14388g	conserved hypothetical protein
SAKL0D03652g_2	0.0120296	0.000375233	2.04877	up	162884	349839	59543.3	88614.7	157700	318324	137028	356503	3.04787	4.08264	1.89935	2.52289	2.91635	4.12724	3.06398	4.61022	SAKL0D03652g	similar to uniprot|P38079 Saccharomyces cerevisiae YBR054W YRO2 (ohnolog of YDR033W) Putative protein of unknown function
SAKL0G06336g_1	0.00767378	0.000184806	1.58795	down	105309	69258.7	80804.2	68438.4	91973	53464.6	65007.3	60979.5	2.41996	1.75279	2.35698	2.17853	2.14455	1.5591	2.10888	2.05411	SAKL0G06336g	highly similar to uniprot|P10614 Saccharomyces cerevisiae YHR007C ERG11 Lanosterol 14-alpha-demethylase, catalyzes the C-14 demethylation of lanosterol to form 4,4''-dimethyl cholesta-8,14,24-triene-3-beta-ol in the ergosterol biosynthesis pathway
SAKL0G16192g_1	0.0189646	0.000851169	1.79382	up	8692.86	16506.4	4300.45	4786.57	8048.83	11081.7	5540.32	4525.39	-1.1577	-0.314671	-1.88242	-1.67091	-1.36798	-0.707806	-1.45905	-1.70442	SAKL0G16192g	similar to uniprot|P34233 Saccharomyces cerevisiae YKL185W ASH1 Zinc-finger inhibitor of HO transcription
SAKL0B03124g_2	0.0399165	0.002959	1.93322	down	7674.32	4181.28	5889.13	4956.94	10958	4370.43	6372.77	5133.26	-1.38452	-2.33553	-1.42243	-1.62341	-0.930822	-2.06768	-1.3019	-1.53695	SAKL0B03124g	similar to uniprot|P53394 Saccharomyces cerevisiae YPR003C Putative sulfate permease
SAKL0E04818g_2	0.00849453	0.000212563	1.89273	up	4280.17	8517	5568.27	5044.96	7679.55	10642.2	5796.14	4660.59	-2.19135	-1.27088	-1.51764	-1.62188	-1.44804	-0.762898	-1.41574	-1.71207	SAKL0E04818g	similar to uniprot|P40207 Saccharomyces cerevisiae YMR134W Protein of unknown function that may be involved in iron metabolism
SAKL0H21868g_1	0.000588336	3.09942e-06	3.56623	down	83065.4	24236.1	68387.6	133093	69301.8	22001.8	55365.1	184669	2.06878	0.234374	2.11965	3.13046	1.74159	0.281709	1.86306	3.63712	SAKL0H21868g	highly similar to uniprot|P07264 Saccharomyces cerevisiae YGL009C LEU1 Isopropylmalate isomerase, catalyzes the second step in the leucine biosynthesis pathway
SAKL0A05720g_1	0.0058167	0.000112723	1.71124	down	159066	97657.5	177044	179726	129334	76720.1	108241	102564	3.03017	2.25514	3.49852	3.58825	2.64052	2.07986	2.84272	2.76942	SAKL0A05720g	highly similar to uniprot|P32449 Saccharomyces cerevisiae YBR249C ARO4 3-deoxy-D-arabino-heptulosonate-7- phosphate (DAHP) synthase, catalyzes the first step in aromatic amino acid biosynthesis and is feedback-inhibited by tyrosine or high concentrations of phenylalanine or tryptophan
SAKL0H02002g_1	0.0261889	0.00140922	1.68329	up	8256.17	14626.4	9494.07	11470.8	11426.7	12809.6	10783.5	17092.7	-1.23494	-0.483658	-0.726149	-0.444048	-0.876764	-0.495658	-0.502491	0.182826	SAKL0H02002g	similar to uniprot|P38865 Saccharomyces cerevisiae YHR175W CTR2 Putative low-affinity copper transporter of the vacuolar membrane
SAKL0F14740g_1	0.00292143	3.67753e-05	4.37206	up	2327.72	10567.5	2500.7	1193.14	2108.21	6662.52	1125.81	1189.41	-3.11416	-0.985848	-2.66772	-3.70481	-3.2988	-1.51193	-3.76632	-3.65105	SAKL0F14740g	weakly similar to uniprot|Q08908 Saccharomyces cerevisiae YOR384W FRE5 Putative ferric reductase with similarity to Fre2p
SAKL0F16500g_1	0.00122187	7.96897e-06	2.66602	up	1560.65	4363.27	1863.2	5425.96	1891.15	3815.78	2675.52	8208.58	-3.64769	-2.233	-3.0749	-1.51665	-3.46507	-2.24125	-2.51895	-0.86904	SAKL0F16500g	conserved hypothetical protein
SAKL0F07260g_2	0.00379099	6.20772e-05	1.7138	down	14270.4	8665.83	11974.4	9227.77	13119.8	7354.59	8795.06	8420.34	-0.46823	-1.24543	-0.411362	-0.725032	-0.666157	-1.2915	-0.807992	-0.808075	SAKL0F07260g	similar to uniprot|P39692 Saccharomyces cerevisiae YFR030W MET10 Subunit alpha of assimilatory sulfite reductase, which is responsible for the conversion of sulfite into sulfide
SAKL0F16522g_1	0.0314529	0.00194694	1.68998	up	10771.6	19105.1	7257.9	9447.57	10919	13136.5	6804.05	15464.5	-0.857826	-0.100817	-1.154	-0.73348	-0.947928	-0.503997	-1.19005	0.0716875	SAKL0F16522g	some similarities with uniprot|P25502 Saccharomyces cerevisiae YKL015W PUT3 Transcriptional activator of proline utilization genes, constitutively binds PUT1 and PUT2 promoter sequences and undergoes a conformational change to form the active state
SAKL0H10824g_2	0.0259278	0.0013505	1.75805	up	4594.32	8566.47	3181.5	3272.96	6550.22	8082.91	5411.53	4639.66	-2.07688	-1.26291	-2.31526	-2.33127	-1.67632	-1.16469	-1.49262	-1.70984	SAKL0H10824g	similar to uniprot|P38285 Saccharomyces cerevisiae YBR158W AMN1 Protein required for daughter cell separation, multiple mitotic checkpoints, and chromosome stability
SAKL0E12298g_2	0.00449384	8.11681e-05	1.90518	up	7968.45	15748.5	8199.11	5355.77	9096.56	17270.1	18430.5	43264.4	-1.31946	-0.38953	-0.959657	-1.50702	-1.19696	-0.123869	0.0620177	1.41508	SAKL0E12298g	similar to uniprot|P38616 Saccharomyces cerevisiae YNL160W YGP1 (ohnolog of YHR139C) Cell wall-related secretory glycoprotein
SAKL0B00242g_1	0.0306157	0.00186056	4.58812	up	8.41532	42.5534	9.66644	24.5156	12.796	26.6014	14.149	24.3252	-11.2425	-9.04456	-10.6598	-9.33125	-10.6797	-9.51485	-10.1119	-9.35628	SAKL0B00242g	some similarities with uniprot|Q12198 Saccharomyces cerevisiae YLL058W Putative protein of unknown function with similarity to Str2p, which is a cystathionine gamma- synthase important in sulfur metabolism
SAKL0H03674g_1	0.000256922	1.1118e-06	2.9125	up	1270.15	3883.74	1145.5	1049.92	1798.93	3068.93	1552.04	1459.36	-3.94355	-2.4013	-3.80223	-3.86506	-3.55719	-2.5851	-3.31847	-3.37017	SAKL0H03674g	weakly similar to uniprot|Q2JS38 Yellowstone A- Prime) CYA_2425 ISSoc2 resolvase
SAKL0B09614g_1	0.0307309	0.00187648	1.55477	down	38214.9	25884.4	26365.4	29309.3	36011.4	26242	25445.4	23655.3	0.973852	0.337153	0.731064	0.937388	0.771514	0.524477	0.755172	0.680884	SAKL0B09614g	highly similar to uniprot|P31373 Saccharomyces cerevisiae YAL012W CYS3 Cystathionine gamma-lyase, catalyzes one of the two reactions involved in the transsulfuration pathway that yields cysteine from homocysteine with the intermediary formation of cystathionine
SAKL0F09746g_1	0.0369799	0.00248388	1.53992	up	18620.7	30228.3	14592.2	15412.2	18961.5	22280.8	13338.7	19752.9	-0.0594125	0.563442	-0.116415	0.0164654	-0.153453	0.312941	-0.200651	0.422226	SAKL0F09746g	highly similar to uniprot|Q07551 Saccharomyces cerevisiae YDL124W NADPH-dependent alpha-keto amide reductase
SAKL0E04598g_1	0.0107598	0.000310028	1.62024	up	16028.2	26996.8	14748.8	12252.1	20145.1	25437	10879.4	9377.97	-0.298908	0.397297	-0.112998	-0.330451	-0.056983	0.469711	-0.495654	-0.670572	SAKL0E04598g	similar to uniprot|P39685 Saccharomyces cerevisiae YMR129W POM152 Nuclear pore membrane glycoprotein
SAKL0B03322g_1	0.00159334	1.24215e-05	4.60659	up	1114.2	5454.44	712.94	552.089	782.213	5949.6	821.247	1204.15	-4.13291	-1.92921	-4.47338	-4.7731	-4.73497	-1.69306	-4.20856	-3.60593	SAKL0B03322g	similar to uniprot|P40088 Saccharomyces cerevisiae YER145C FTR1 High affinity iron permease involved in the transport of iron across the plasma membrane

## Sheet: Re (187)
ProbeName	[WT, High-iron](raw)	[WT, Low-iron](raw)	[aft1, High-iron](raw)	[aft1, Low-iron](raw)	[sef1, High-iron](raw)	[sef1, Low-iron](raw)	[sef1aft1, High-iron](raw)	[sef1aft1, Low-iron](raw)	[WT, High-iron](normalized)	[WT, Low-iron](normalized)	[aft1, High-iron](normalized)	[aft1, Low-iron](normalized)	[sef1, High-iron](normalized)	[sef1, Low-iron](normalized)	[sef1aft1, High-iron](normalized)	[sef1aft1, Low-iron](normalized)	Gene_Id	regulation	FCAbsolute	Sc ortholog	note.v3
SAKL0F14784g_1	275.171	38612.9	295.891	273.684	287.535	16237.7	308.142	416.894	-6.16393	0.907031	-5.76877	-5.80369	-6.19534	-0.285854	-5.61774	-5.15801	SAKL0F14784g	up	134.453	FRE2	weakly similar to uniprot|Q08905 Saccharomyces cerevisiae YOR381W Ferric reductase, reduces siderophore- bound iron prior to uptake by transporters, expression induced by low iron levels
SAKL0C12122g_1	2092.8	125779	1104.15	1120.11	2165.2	101201	1342.79	1387.9	-3.23291	2.61198	-3.83197	-3.75953	-3.28734	2.40426	-3.50903	-3.40853	SAKL0C12122g	up	57.476	SIT1	similar to uniprot|P39980 Saccharomyces cerevisiae YEL065W SIT1 Ferrioxamine B transporter, member of the ARN family of transporters that specifically recognize siderophore-iron chelates, transcription is induced during iron deprivation and diauxic shift, potentially phosphorylated by Cdc28p
SAKL0B12056g_2	4006.31	187885	2559.83	1511.06	4370.18	156709	3189.6	2052.65	-2.29457	3.19193	-2.63098	-3.35116	-2.25789	3.08698	-2.2611	-2.85448	SAKL0B12056g	up	44.8332	FET3	highly similar to uniprot|P38993 Saccharomyces cerevisiae YMR058W FET3 Ferro-O2-oxidoreductase required for high-affinity iron uptake and involved in mediating resistance to copper ion toxicity, belongs to class of integral membrane multicopper oxidases
SAKL0H25410g_1	40.7381	1815.43	47.0085	43.1553	65.3409	2835.61	157.373	134.744	-8.93798	-3.49369	-8.49498	-8.50752	-8.32307	-2.75578	-6.58785	-6.81466	SAKL0H25410g	up	43.5406	0	some similarities with uniprot|G8JWB4 Eremothecium cymbalariae Ecym_7291 hypothetical protein
SAKL0F00792g_1	1612.83	50639.7	1059.66	1012.03	1510.4	48717.6	1156.84	1372.71	-3.61121	1.27406	-3.89549	-3.98844	-3.79635	1.37743	-3.72482	-3.4382	SAKL0F00792g	up	29.5539	ARN1	similar to uniprot|P38731 Saccharomyces cerevisiae YHL040C ARN1 Transporter, member of the ARN family of transporters that specifically recognize siderophore-iron chelates, responsible for uptake of iron bound to ferrirubin, ferrirhodin, and related siderophores
SAKL0H18920g_2	13416.1	250585	7273.44	5588.57	12515.8	151964	6972.81	5067.8	-0.554739	3.60458	-1.11049	-1.4461	-0.731031	2.98221	-1.14763	-1.53536	SAKL0H18920g	up	17.8681	FTR1	highly similar to uniprot|P40088 Saccharomyces cerevisiae YER145C FTR1 High affinity iron permease involved in the transport of iron across the plasma membrane, forms complex with Fet3p, expression is regulated by iron
SAKL0F14762g_1	547.721	5389.22	560.732	492.092	446.282	1830.34	671.466	632.762	-5.17861	-1.94432	-4.80628	-4.98873	-5.55267	-3.56648	-4.5078	-4.56703	SAKL0F14762g	up	9.41058	FRE3	weakly similar to uniprot|Q08905 Saccharomyces cerevisiae YOR381W Ferric reductase, reduces siderophore- bound iron prior to uptake by transporters, expression induced by low iron levels
SAKL0H15334g_1	4560.99	44144.7	3682.14	4482.21	5041.86	53870.4	3529.3	7818.51	-2.1016	1.09982	-2.10804	-1.77156	-2.05249	1.52217	-2.11921	-0.913718	SAKL0H15334g	up	9.19865	CTH1	similar to uniprot|P47976 Saccharomyces cerevisiae YDR151C (ohnolog of YLR136C) CTH1 Member of the CCCH zinc finger family, has similarity to mammalian Tis11 protein, which activates transcription and also has a role in mRNA degradation, may function with Tis11p in iron homeostasis
SAKL0G03300g_2	2737.68	22996.5	987.343	772.847	1872.16	17365.5	1175.43	2616.48	-2.84299	0.16413	-4.00001	-4.31639	-3.47663	-0.0695348	-3.72441	-2.53755	SAKL0G03300g	up	8.0396	ARN2	highly similar to uniprot|P38731 Saccharomyces cerevisiae YHL040C ARN1 Transporter, member of the ARN family of transporters that specifically recognize siderophore-iron chelates, responsible for uptake of iron bound to ferrirubin, ferrirhodin, and related siderophores
SAKL0B02266g_1	5267.62	36899.8	3841.18	3924.24	6397.67	34940.7	4961.55	5756.01	-1.88136	0.848579	-2.03338	-1.97004	-1.70907	0.934001	-1.62986	-1.34371	SAKL0B02266g	up	6.63428	0	similar to uniprot|C5DBH7 Lachancea thermotolerans KLTH0A02728g hypothetical protein
SAKL0F14718g_1	29498.1	191171	13675.2	12065.1	20712.6	100695	18879.6	14281.1	0.592533	3.22363	-0.203842	-0.360117	-0.0101821	2.40481	0.294367	-0.0783448	SAKL0F14718g	up	6.19498	FRE4	weakly similar to uniprot|Q08905 Saccharomyces cerevisiae YOR381W Ferric reductase, reduces siderophore- bound iron prior to uptake by transporters, expression induced by low iron levels
SAKL0F16302g_2	3298.4	20020.4	2804.46	2545.61	3957.2	16301.9	2916.45	2782.98	-2.56524	-0.0352521	-2.51502	-2.5888	-2.39784	-0.205501	-2.38837	-2.4182	SAKL0F16302g	up	5.77567	FRE6	weakly similar to uniprot|Q08905 Saccharomyces cerevisiae YOR381W Ferric reductase, reduces siderophore- bound iron prior to uptake by transporters, expression induced by low iron levels
SAKL0A04532g_1	1780.76	10263.4	19.9072	48.4811	2819.94	10245.9	28.3631	44.5686	-3.45057	-0.995917	-9.69338	-8.48064	-2.90169	-0.873106	-9.06519	-8.53337	SAKL0A04532g	up	5.48182	AFT1	weakly similar to uniprot|P22149 Saccharomyces cerevisiae YGL071W (ohnolog of YPL202C) AFT1 Transcription factor involved in iron utilization and homeostasis, binds the consensus site PyPuCACCCPu and activates the expression of target genes in response to changes in iron availability
SAKL0B07678g_1	1602.74	8620.11	2646.49	1680.38	1488.09	2498.54	2389.95	1950.8	-3.61052	-1.316	-2.61902	-3.23281	-3.90439	-2.95426	-2.68202	-3.43818	SAKL0B07678g	up	4.90591	PHO11	similar to uniprot|P35842 Saccharomyces cerevisiae YAR071W PHO11 One of three repressible acid phosphatases, a glycoprotein that is transported to the cell surface by the secretory pathway, induced by phosphate starvation and coordinately regulated by PHO4 and PHO2
SAKL0B03322g_1	1114.2	5454.44	712.94	552.089	782.213	5949.6	821.247	1204.15	-4.13291	-1.92921	-4.47338	-4.7731	-4.73497	-1.69306	-4.20856	-3.60593	SAKL0B03322g	up	4.60659	FTR2	highly similar to uniprot|P40088 Saccharomyces cerevisiae YER145C FTR1 High affinity iron permease involved in the transport of iron across the plasma membrane, forms complex with Fet3p, expression is regulated by iron
SAKL0B00242g_1	8.41532	42.5534	9.66644	24.5156	12.796	26.6014	14.149	24.3252	-11.2425	-9.04456	-10.6598	-9.33125	-10.6797	-9.51485	-10.1119	-9.35628	SAKL0B00242g	up	4.58812	YLL058W	some similarities with uniprot|Q12198 Saccharomyces cerevisiae YLL058W Putative protein of unknown function with similarity to Str2p, which is a cystathionine gamma- synthase important in sulfur metabolism, YLL058W is not an essential gene
SAKL0F14740g_1	2327.72	10567.5	2500.7	1193.14	2108.21	6662.52	1125.81	1189.41	-3.11416	-0.985848	-2.66772	-3.70481	-3.2988	-1.51193	-3.76632	-3.65105	SAKL0F14740g	up	4.37206	FRE5	weakly similar to uniprot|Q08908 Saccharomyces cerevisiae YOR384W FRE5 Putative ferric reductase with similarity to Fre2p
SAKL0G01650g_1	1916.81	8360.51	2353.27	2043.3	3566.53	11693.1	2574.68	2821.35	-3.4004	-1.29799	-2.74732	-2.90872	-2.55197	-0.688176	-2.59761	-2.39815	SAKL0G01650g	up	4.29428	CCC2	similar to uniprot|P38995 Saccharomyces cerevisiae YDR270W CCC2 Cu(+2)-transporting P-type ATPase, required for export of copper from the cytosol into an extracytosolic compartment, has similarity to human proteins involved in Menkes and Wilsons diseases
SAKL0F00110g_1	8.67464	39.7999	10.6265	27.2712	11.8554	23.887	34.0231	29.3023	-11.2163	-9.13043	-10.5892	-9.23653	-10.7902	-9.62982	-8.86206	-8.99162	SAKL0F00110g	up	4.2453	ARN3	similar to uniprot|P38724 Saccharomyces cerevisiae YHL047C ARN2 Transporter, member of the ARN family of transporters that specifically recognize siderophore-iron chelates, responsible for uptake of iron bound to the siderophore triacetylfusarinine C
SAKL0H21780g_1	9.56996	43.1566	8.90306	38.588	116.598	25.4697	24.664	25.0337	-11.0544	-9.03185	-10.7865	-8.91992	-8.03947	-9.54739	-9.61018	-9.22236	SAKL0H21780g	up	4.06301	0	hypothetical protein
SAKL0F11242g_1	18398.4	73162.5	9254.35	837.019	9923.96	28499.8	8678.75	713.744	-0.142445	1.81472	-0.781686	-4.16626	-1.13133	0.60958	-0.808314	-4.41191	SAKL0F11242g	up	3.88298	HMX1	similar to uniprot|P32339 Saccharomyces cerevisiae YLR205C HMX1 ER localized heme oxygenase, involved in heme degradation during iron starvation and in the oxidative stress response, expression is regulated by AFT1 and oxidative stress, relocates to the perinuclear region in the presence of oxidants
SAKL0B00308g_Xhyb2_SAKL0H00132g	19882	79201.5	17174.6	17003.6	18988.2	65878.8	14995.9	21784.6	0.0143168	1.94171	0.101001	0.113416	-0.131554	1.84633	-0.00878596	0.565018	SAKL0B00308g	up	3.80367	FET4	similar to uniprot|P40988 Saccharomyces cerevisiae YMR319C FET4 Low-affinity Fe(II) transporter of the plasma membrane
SAKL0H21010g_1	5931.95	22465.6	7730.18	5332.57	5450.11	6108.73	3767.66	3723.32	-1.77168	0.127357	-1.04072	-1.59636	-1.93292	-1.62496	-2.10202	-2.00613	SAKL0H21010g	up	3.72964	SNQ2	similar to uniprot|P32568 Saccharomyces cerevisiae YDR011W SNQ2 Plasma membrane ATP-binding cassette (ABC) transporter, multidrug transporter involved in multidrug resistance and resistance to singlet oxygen species
SAKL0G19844g_1	17211.7	61081.7	133834	151077	31514.1	68406.8	53168.6	78063.7	-0.17637	1.5479	3.10093	3.33066	0.598043	1.92556	1.79527	2.40735	SAKL0G19844g	up	3.30413	HXT2	highly similar to uniprot|P23585 Saccharomyces cerevisiae YMR011W HXT2 High-affinity glucose transporter of the major facilitator superfamily, expression is induced by low levels of glucose and repressed by high levels of glucose
SAKL0H00132g_Xhyb2_SAKL0B00308g	21489.5	72622.1	17253.9	16023.1	20968.5	74468	19469	28249.1	0.12489	1.82223	0.115563	0.0629709	0.00816631	2.0364	0.361635	0.929185	SAKL0H00132g	up	3.24303	FET1	similar to uniprot|P40988 Saccharomyces cerevisiae YMR319C FET4 Low-affinity Fe(II) transporter of the plasma membrane
SAKL0G06600g_2	2928.74	9974.77	1517.21	1187.46	1804.85	9600.99	1511.46	1404.12	-2.73672	-1.05131	-3.38556	-3.69497	-3.52617	-0.98113	-3.33672	-3.43718	SAKL0G06600g	up	3.21633	SIT2	similar to uniprot|P39980 Saccharomyces cerevisiae YEL065W SIT1 Ferrioxamine B transporter, member of the ARN family of transporters that specifically recognize siderophore-iron chelates, transcription is induced during iron deprivation and diauxic shift, potentially phosphorylated by Cdc28p
SAKL0G16038g_1	56398.9	183623	37962.4	35347.5	60861.7	150053	32339.3	60338.1	1.53666	3.14622	1.24253	1.21164	1.53807	3.02055	1.06592	2.0155	SAKL0G16038g	up	3.05159	CTR3	similar to uniprot|Q06686 Saccharomyces cerevisiae YLR411W CTR3 High-affinity copper transporter of the plasma membrane acts as a trimer gene is disrupted by a Ty2 transposon insertion in many laboratory strains of S. cerevisiae
SAKL0H03674g_1	1270.15	3883.74	1145.5	1049.92	1798.93	3068.93	1552.04	1459.36	-3.94355	-2.4013	-3.80223	-3.86506	-3.55719	-2.5851	-3.31847	-3.37017	SAKL0H03674g	up	2.9125	0	weakly similar to gb|AFZ27598 Cylindrospermum stagnale Cylst_5593 DNA-binding protein, excisionase family, serine-recombinase superfamily
SAKL0G15026g_1	3655.34	11001.1	2609.08	2691.3	4035.64	10284.6	3239.6	3908.29	-2.41662	-0.895852	-2.5986	-2.52852	-2.37662	-0.85905	-2.25132	-1.9646	SAKL0G15026g	up	2.86944	FRE8	similar to uniprot|Q12209 Saccharomyces cerevisiae YLR047C FRE8 Protein with sequence similarity to iron/copper reductases, involved in iron homeostasis, deletion mutant has iron deficiency/accumulation growth defects, expression increased in the absence of copper- responsive transcription factor Mac1p
SAKL0A00154g_1	12240.8	33788	57717.2	52098.1	7514.61	11520.1	10303	10581.2	-0.754753	0.697465	1.856	1.75037	-1.5186	-0.724138	-0.569255	-0.726363	SAKL0A00154g	up	2.73628	IMA5	highly similar to uniprot|P40884 Saccharomyces cerevisiae YJL216C IMA5 Alpha-glucosidase with specificity for isomaltose, maltose, and palatinose, member of the IMA isomaltase family, not required for isomaltose utilization, but Ima5p overexpression allows the ima1 null mutant to grow on isomaltose
SAKL0F16500g_1	1560.65	4363.27	1863.2	5425.96	1891.15	3815.78	2675.52	8208.58	-3.64769	-2.233	-3.0749	-1.51665	-3.46507	-2.24125	-2.51895	-0.86904	SAKL0F16500g	up	2.66602	0	similar to uniprot|C5DDC5 Lachancea thermotolerans KLTH0B10098g hypothetical protein
SAKL0H02684g_1	83676.3	228233	43003.3	42718.3	55738.8	126993	33556.8	98004.7	2.09822	3.47409	1.46106	1.48297	1.40711	2.82188	1.10747	2.72492	SAKL0H02684g	up	2.59526	SPG1	similar to Lachancea thermotolerans KLTH0C01540g hypothetical protein
SAKL0F14806g_2	2713.88	7390.58	3822.6	7331.53	2565.48	5341.58	3132.65	15779.2	-2.84628	-1.48326	-2.04871	-1.08519	-3.0188	-1.77518	-2.31591	0.109324	SAKL0F14806g	up	2.57225	MOH1	similar to uniprot|P38191 Saccharomyces cerevisiae YBL049W MOH1 Protein of unknown function, has homology to kinase Snf7p, not required for growth on nonfermentable carbon sources, essential for survival in stationary phase
SAKL0B00836g_2	24209.6	60853.8	18709.1	17548.8	29215.4	43112.4	17220.4	16450.5	0.258543	1.5738	0.234926	0.185256	0.485353	1.22814	0.154612	0.150852	SAKL0B00836g	up	2.48847	FET5	similar to uniprot|P43561 Saccharomyces cerevisiae YFL041W FET5 Multicopper oxidase, integral membrane protein with similarity to Fet3p, may have a role in iron transport
SAKL0H00660g_1	443.299	1146.36	422.205	529.689	639.428	1090.82	603.697	689.184	-5.47208	-4.16548	-5.22134	-4.8431	-5.02428	-4.06985	-4.69178	-4.44506	SAKL0H00660g	up	2.47359	OAF1	weakly similar to uniprot|P39720 Saccharomyces cerevisiae YAL051W (ohnolog of YOR363C) OAF1 Oleate- activated transcription factor, acts alone and as a heterodimer with Pip2p, activates genes involved in beta- oxidation of fatty acids and peroxisome organization and biogenesis
SAKL0H24310g_1	1447.49	3684.74	2079.26	4092.96	1622.76	3151.61	2836.68	10321.9	-3.79178	-2.51513	-2.9279	-1.97511	-3.68547	-2.54397	-2.51291	-0.554907	SAKL0H24310g	up	2.42276	YLR312C	weakly similar to uniprot|Q06159 Saccharomyces cerevisiae YLR312C Putative protein of unknown function
SAKL0G07480g_1	263.93	685.778	570.732	426.196	277.52	292.866	281.235	136.165	-6.20131	-4.93185	-4.81121	-5.16963	-6.26627	-5.94758	-5.75268	-6.75977	SAKL0G07480g	up	2.41071	GIT1	similar to uniprot|P25346 Saccharomyces cerevisiae YCR098C GIT1 Plasma membrane permease, mediates uptake of glycerophosphoinositol and glycerophosphocholine as sources of the nutrients inositol and phosphate, expression and transport rate are regulated by phosphate and inositol availability
SAKL0F05434g_2	11336.6	28002.5	7579.25	6026.3	10660.8	36796.3	7034.48	9351.79	-0.80493	0.436501	-1.07611	-1.35284	-0.967198	1.0284	-1.13286	-0.663832	SAKL0F05434g	up	2.36433	YAP5	some similarities with uniprot|P40574 Saccharomyces cerevisiae YIR018W Yap5 (onholog of YOL028C) Basic leucine zipper (bZIP) iron-sensing transcription factor; involved in diauxic shift
SAKL0B04510g_2	4472.21	10757.7	4621.69	5049.09	7756.33	11525.5	6343.89	6868.17	-2.13901	-0.929757	-1.75952	-1.60413	-1.4397	-0.663256	-1.27236	-1.10542	SAKL0B04510g	up	2.31217	YLR352W	similar to uniprot|Q06479 Saccharomyces cerevisiae YLR352W Putative protein of unknown function with similarity to F-box proteins, interacts with Skp1p and Cdc53p, YLR352W is not an essential gene
SAKL0E12188g_2	37894.3	86339.2	27537.2	40718.8	35732.9	62252.6	22468.2	27896.4	0.94994	2.06999	0.79264	1.41877	0.76896	1.78451	0.564581	0.903146	SAKL0E12188g	up	2.17355	ARO9	similar to uniprot|P38840 Saccharomyces cerevisiae YHR137W ARO9 Aromatic aminotransferase II, catalyzes the first step of tryptophan, phenylalanine, and tyrosine catabolism
SAKL0F16324g_1	7027.78	15565.8	10803.2	12414.5	5634.72	13558.2	4714.5	10095.5	-1.50005	-0.393672	-0.543577	-0.326934	-1.89967	-0.440572	-1.69082	-0.549786	SAKL0F16324g	up	2.15304	0	similar to uniprot|G8ZUG6 Torulaspora delbrueckii TDEL_0E00170 hypothetical protein
SAKL0E04862g_1	1346.29	2996.69	786.447	776.163	1324.07	2009.34	1392.46	2440.38	-3.86693	-2.7706	-4.32494	-4.3992	-3.98481	-3.1994	-3.53919	-2.66909	SAKL0E04862g	up	2.1381	GAT2	weakly similar to uniprot|P40209 Saccharomyces cerevisiae YMR136W GAT2 Protein containing GATA family zinc finger motifs, similar to Gln3p and Dal80p, expression repressed by leucine
SAKL0H14388g_1	3445.94	7785.61	1803.66	7094.53	1890.52	7318.27	3422.38	7559.47	-2.52891	-1.43619	-3.15302	-1.13356	-3.46782	-1.29315	-2.14797	-0.961722	SAKL0H14388g	up	2.13276	ZRT1	similar to uniprot|Q12436 Saccharomyces cerevisiae YLR130C ZRT2 Low-affinity zinc transporter of the plasma membrane, transcription is induced under low-zinc conditions by the Zap1p transcription factor
SAKL0F11704g_2	17459.6	39178.4	16094	12361.3	25001.8	17882.5	22010.6	11046.8	-0.17508	0.916474	0.0259426	-0.298033	0.25044	-0.173374	0.403707	-0.60596	SAKL0F11704g	up	2.13103	DLD1	similar to uniprot|P32891 Saccharomyces cerevisiae YDL174C DLD1 D-lactate dehydrogenase, oxidizes D-lactate to pyruvate, transcription is heme-dependent, repressed by glucose, and derepressed in ethanol or lactate, located in the mitochondrial inner membrane
SAKL0H06402g_1	1619.56	3595.23	1727.56	2151.61	2115.57	3771.88	2664.38	6099.67	-3.60352	-2.52679	-3.18753	-2.89639	-3.32273	-2.25495	-2.53114	-1.27742	SAKL0H06402g	up	2.10925	YMR210W	similar to uniprot|Q03649 Saccharomyces cerevisiae YMR210W Putative acyltransferase with similarity to Eeb1p and Eht1p, has a minor role in medium-chain fatty acid ethyl ester biosynthesis, may be involved in lipid metabolism and detoxification
SAKL0H03652g_2	7173.96	15554	4295.16	4034.61	7081.69	10430.5	5648.43	4953.98	-1.45772	-0.39434	-1.8693	-1.9132	-1.56003	-0.803819	-1.45169	-1.60234	SAKL0H03652g	up	2.08982	0	similar to uniprot|G8JQ14 Eremothecium cymbalariae Ecym_2778 hypothetical protein
SAKL0D03850g_1	5614.7	12311.5	4303.15	4295.29	6002.5	13844.6	4823.49	7745.43	-1.79629	-0.736665	-1.8806	-1.85834	-1.80702	-0.414378	-1.66262	-0.93823	SAKL0D03850g	up	2.08439	FMP23	similar to uniprot|P38231 Saccharomyces cerevisiae YBR047W FMP23 Putative protein of unknown function, proposed to be involved in iron or copper homeostasis, the authentic, non-tagged protein is detected in highly purified mitochondria in high-throughput studies
SAKL0E02046g_1	2949.97	6446.45	1255.61	5249.02	300.702	2969.07	1216.98	7738.99	-2.73803	-1.68227	-3.63516	-1.58957	-6.1084	-2.69914	-3.63489	-1.00734	SAKL0E02046g	up	2.07881	ATG22	weakly similar to uniprot|P25568 Saccharomyces cerevisiae YCL038C ATG22 Vacuolar integral membrane protein required for efflux of amino acids during autophagic body breakdown in the vacuole, null mutation causes a gradual loss of viability during starvation
SAKL0D03652g_2	162884	349839	59543.3	88614.7	157700	318324	137028	356503	3.04787	4.08264	1.89935	2.52289	2.91635	4.12724	3.06398	4.61022	SAKL0D03652g	up	2.04877	MRH1	similar to uniprot|Q12117 Saccharomyces cerevisiae YDR033W (ohnolog of YBR054W) MRH1 Protein that localizes primarily to the plasma membrane, also found at the nuclear envelope, the authentic, non-tagged protein is detected in mitochondria in a phosphorylated state, has similarity to Hsp30p and Yro2p
SAKL0F01980g_2	2680.14	5733.16	3819.25	4316.33	3689.37	9228.74	3624.27	9527.42	-2.87938	-1.84583	-2.09016	-1.82372	-2.52024	-1.01898	-2.09455	-0.643669	SAKL0F01980g	up	2.04706	MIG2	weakly similar to uniprot|P53035 Saccharomyces cerevisiae YGL209W (ohnolog of YER028C) MIG2 Protein containing zinc fingers, involved in repression, along with Mig1p, of SUC2 (invertase) expression by high levels of glucose, binds to Mig1p-binding sites in SUC2 promoter
SAKL0H17688g_2	2798.93	6026.42	3572.21	5119.17	3523.08	6145.02	3626.59	6631.67	-2.80012	-1.76677	-2.14164	-1.58749	-2.57663	-1.55157	-2.08652	-1.15263	SAKL0H17688g	up	2.04678	TMT1	similar to uniprot|P32643 Saccharomyces cerevisiae YER175C TMT1 Trans-aconitate methyltransferase, cytosolic enzyme that catalyzes the methyl esterification of 3- isopropylmalate, an intermediate of the leucine biosynthetic pathway, and trans-aconitate, which inhibits the citric acid cycle
SAKL0F14388g_1	11102.8	23455.1	6513.52	7159.74	11924.5	17495.2	9913.65	13622.5	-0.814798	0.193089	-1.28795	-1.12678	-0.814399	-0.0553823	-0.635063	-0.143894	SAKL0F14388g	up	2.01096	0	similar to Lachancea thermotolerans KLTH0E02024g hypothetical protein
SAKL0A04994g_2	7292.13	15167.5	7675.11	8440.94	7487.63	10065.8	6109.49	7011.62	-1.4272	-0.430552	-1.03783	-0.865699	-1.47597	-0.861604	-1.33091	-1.07056	SAKL0A04994g	up	1.99535	YOR389W	similar to uniprot|Q08912 Saccharomyces cerevisiae YOR389W Putative protein of unknown function, expression regulated by copper levels
SAKL0C10890g_1	10961.9	22649	5435.36	5313.49	9401.41	11013.1	8149.91	12705.4	-0.839727	0.145036	-1.53612	-1.51354	-1.15658	-0.717266	-0.903455	-0.220155	SAKL0C10890g	up	1.97899	RCR2	weakly similar to uniprot|Q03446 Saccharomyces cerevisiae YDR003W (ohnolog of YBR005W) RCR2 Vacuolar protein that presumably functions within the endosomal- vacuolar trafficking pathway, affecting events that determine whether plasma membrane proteins are degraded or routed to the plasma membrane, similar to Rcr1p
SAKL0H10846g_2	8570.74	17426.6	7487.36	10173	11094.5	16986.3	9431.72	25408	-1.2169	-0.233657	-1.08075	-0.657065	-0.919402	-0.120258	-0.738096	0.791089	SAKL0H10846g	up	1.9769	LEE1	some similarities with uniprot|Q06701 Saccharomyces cerevisiae YPL054W LEE1 Zinc-finger protein of unknown function
SAKL0B04752g_2	690.267	1392.84	547.523	561.979	1272.3	1222.78	742.681	763.713	-4.85632	-3.88094	-4.83487	-4.7747	-4.08023	-3.94452	-4.39389	-4.29231	SAKL0B04752g	up	1.96616	FMP48	weakly similar to uniprot|P53233 Saccharomyces cerevisiae YGR052W FMP48 Putative protein of unknown function, the authentic, non-tagged protein is detected in highly purified mitochondria in high-throughput studies, induced by treatment with 8-methoxypsoralen and UVA irradiation
SAKL0C12056g_BC1	339.512	702.787	702.74	868.198	370.225	634.723	410.25	1302.46	-5.84464	-4.87556	-4.49505	-4.14835	-5.82826	-4.82925	-5.29872	-3.53002	SAKL0C12056g	up	1.95759	0	hypothetical protein
SAKL0C10010g_2	60828.6	120268	33906.1	34959.8	50916.5	103311	41042.6	75740.8	1.6213	2.55158	1.09388	1.16479	1.28928	2.48988	1.33482	2.30832	SAKL0C10010g	up	1.90565	0	similar to uniprot|Q6CJ59 Kluyveromyces lactis hypothetical protein
SAKL0E12298g_2	7968.45	15748.5	8199.11	5355.77	9096.56	17270.1	18430.5	43264.4	-1.31946	-0.38953	-0.959657	-1.50702	-1.19696	-0.123869	0.0620177	1.41508	SAKL0E12298g	up	1.90518	SPS100	similar to uniprot|P13130 Saccharomyces cerevisiae YHR139C (ohnolog of YNL160W) SPS100 Protein required for spore wall maturation, expressed during sporulation, may be a component of the spore wall, expression also induced in cells treated with the mycotoxin patulin
SAKL0E04818g_2	4280.17	8517	5568.27	5044.96	7679.55	10642.2	5796.14	4660.59	-2.19135	-1.27088	-1.51764	-1.62188	-1.44804	-0.762898	-1.41574	-1.71207	SAKL0E04818g	up	1.89273	YMR134W	similar to uniprot|P40207 Saccharomyces cerevisiae YMR134W Protein of unknown function that may be involved in iron metabolism, mutant bm-8 has a growth defect on iron-limited medium that is complemented by overexpression of Yfh1p, shows localization to the ER, highly conserved in ascomycetes
SAKL0H08558g_2	30973.5	60427.3	12486.3	13440.8	13734	24700.7	10460.7	35039.1	0.653203	1.56149	-0.343862	-0.196852	-0.621888	0.433998	-0.559691	1.24423	SAKL0H08558g	up	1.87681	0	similar to uniprot|C5DIN5 Lachancea thermotolerans KLTH0E13904g hypothetical protein
SAKL0A06974g_2	3929.62	7828.13	4377.46	5537.02	4052.44	4183.32	2278.67	3539.9	-2.31619	-1.40878	-1.86265	-1.5014	-2.3675	-2.18609	-2.75908	-2.06243	SAKL0A06974g	up	1.87567	TDP1	similar to uniprot|P38319 Saccharomyces cerevisiae YBR223C TDP1 Tyrosyl-DNA Phosphodiesterase I, hydrolyzes 3' and 5'-phosphotyrosyl bonds, involved in the repair of DNA lesions created by topoisomerase I and topoisomerase II, mutations in human homolog result in the neurodegenerative disease SCANI
SAKL0E14740g_1	9784	19166.7	8908.73	8369.32	13713.8	13890.8	6540.27	5535.25	-1.00986	-0.113988	-0.844065	-0.879706	-0.601079	-0.444574	-1.24954	-1.46428	SAKL0E14740g	up	1.86073	TID3	similar to uniprot|P40460 Saccharomyces cerevisiae YIL144W TID3 Component of the evolutionarily conserved kinetochore-associated Ndc80 complex (Ndc80p-Nuf2p-Spc24p- Spc25p), conserved coiled-coil protein involved in chromosome segregation, spindle checkpoint activity, kinetochore assembly and clustering
SAKL0H08536g_1	64792.6	126510	27658.1	64314.2	51918.5	78439.1	53980.9	94254.7	1.71957	2.61032	0.800219	2.05573	1.31839	2.09125	1.81597	2.5568	SAKL0H08536g	up	1.85414	CAR1	similar to uniprot|P00812 Saccharomyces cerevisiae YPL111W CAR1 Arginase, responsible for arginine degradation, expression responds to both induction by arginine and nitrogen catabolite repression, disruption enhances freeze tolerance
SAKL0A09988g_1	1548.69	2960.72	3598.65	7568.9	1586.88	3227.33	1726.16	4429.04	-3.66428	-2.79407	-2.15749	-1.04962	-3.71879	-2.4944	-3.13043	-1.74271	SAKL0A09988g	up	1.82792	0	similar to uniprot|C5E4G5 Zygosaccharomyces rouxii ZYRO0E05786g hypothetical protein
SAKL0A04818g_2	1777.13	3411.35	2996.49	2934.69	2327.7	3746.77	1882.12	1544.97	-3.45693	-2.58847	-2.38707	-2.36345	-3.16015	-2.26095	-3.02841	-3.24469	SAKL0A04818g	up	1.82572	KXD1	similar to uniprot|P53158 Saccharomyces cerevisiae YGL079W KXD1 Putative protein of unknown function, likely member of BLOC complex involved in endosomal cargo sorting, null mutant is sensitive to drug inducing secretion of vacuolar cargo, GFP-fusion protein localizes to the endosome
SAKL0G11968g_2	25789	48775.2	39228.3	17214.6	22484.8	50323.3	14386.3	7086.84	0.401675	1.25102	1.31048	0.186272	0.0947259	1.49132	-0.0991342	-1.17675	SAKL0G11968g	up	1.80168	THI13	highly similar to uniprot|Q07748 Saccharomyces cerevisiae YDL244W THI13 Protein involved in synthesis of the thiamine precursor hydroxymethylpyrimidine (HMP), member of a subtelomeric gene family including THI5, THI11, THI12, and THI13
SAKL0H21318g_1	11292	21110.4	5322.73	5091.62	10690.5	14189.6	7872.6	6024.76	-0.806458	0.0405493	-1.56479	-1.64242	-0.955015	-0.35432	-0.965781	-1.34603	SAKL0H21318g	up	1.79877	SCW11	similar to uniprot|P53189 Saccharomyces cerevisiae YGL028C SCW11 Cell wall protein with similarity to glucanases, may play a role in conjugation during mating based on its regulation by Ste12p
SAKL0F03784g_1	19965.3	37934.6	18984.9	23331.7	21563.3	40116.8	13567.8	20728.5	0.0341594	0.879252	0.255506	0.607335	0.0468839	1.08657	-0.191498	0.474119	SAKL0F03784g	up	1.79638	CTR1	weakly similar to uniprot|P49573 Saccharomyces cerevisiae YPR124W CTR1 High-affinity copper transporter of the plasma membrane, mediates nearly all copper uptake under low copper conditions, transcriptionally induced at low copper levels and degraded at high copper levels
SAKL0G16192g_1	8692.86	16506.4	4300.45	4786.57	8048.83	11081.7	5540.32	4525.39	-1.1577	-0.314671	-1.88242	-1.67091	-1.36798	-0.707806	-1.45905	-1.70442	SAKL0G16192g	up	1.79382	ASH1	similar to uniprot|P34233 Saccharomyces cerevisiae YKL185W ASH1 Zinc-finger inhibitor of HO transcription, mRNA is localized and translated in the distal tip of anaphase cells, resulting in accumulation of Ash1p in daughter cell nuclei and inhibition of HO expression, potential Cdc28p substrate
SAKL0E14960g_2	5064.09	9300.43	3203.7	3826.81	6606.6	10576.5	5430.93	8480.86	-1.97873	-1.13688	-2.30664	-2.01319	-1.67662	-0.804021	-1.48925	-0.815717	SAKL0E14960g	up	1.79234	0	similar to uniprot|C5DH34 Lachancea thermotolerans KLTH0E01012g hypothetical protein
SAKL0E14982g_2	4563.89	8582.13	3488.96	3493.7	5288.92	8655.81	4273.96	4240.27	-2.08609	-1.25552	-2.18722	-2.13543	-1.98917	-1.08297	-1.85084	-1.81413	SAKL0E14982g	up	1.77839	PCC1	similar to uniprot|Q3E833 Saccharomyces cerevisiae YKR095W-A PCC1 Component of the EKC/KEOPS protein complex with Kae1p, Gon7p, Bud32p, and Cgi121p, EKC/KEOPS complex is required for t6A tRNA modification and may have roles in telomere maintenance and transcription
SAKL0H10538g_1	20650	38498.4	15166.6	14471.6	21848.7	39015.1	17188.3	16257.7	0.0722129	0.901433	-0.0522211	-0.0800509	0.0627715	1.10083	0.164419	0.132392	SAKL0H10538g	up	1.77672	FTH1	similar to uniprot|P38310 Saccharomyces cerevisiae YBR207W FTH1 Putative high affinity iron transporter involved in transport of intravacuolar stores of iron, forms complex with Fet5p, expression is regulated by iron, proposed to play indirect role in endocytosis
SAKL0B12232g_2	2253.36	4119.13	2187.09	1992.89	1974.3	3599.39	4081.53	5304.04	-3.13381	-2.3164	-2.85027	-2.94236	-3.39701	-2.32308	-1.9644	-1.48662	SAKL0B12232g	up	1.76225	0	weakly similar to uniprot|Q75DW0 Ashbya gossypii ABL087Wp hypothetical protein
SAKL0H10824g_2	4594.32	8566.47	3181.5	3272.96	6550.22	8082.91	5411.53	4639.66	-2.07688	-1.26291	-2.31526	-2.33127	-1.67632	-1.16469	-1.49262	-1.70984	SAKL0H10824g	up	1.75805	AMN1	similar to uniprot|P38285 Saccharomyces cerevisiae YBR158W AMN1 Protein required for daughter cell separation, multiple mitotic checkpoints, and chromosome stability, contains 12 degenerate leucine-rich repeat motifs, expression is induced by the Mitotic Exit Network (MEN)
SAKL0G01474g_1	27435.8	50840.6	21562	16139.1	25615.6	28795.3	15089	30219.9	0.482764	1.29639	0.450792	0.0878844	0.301076	0.661815	-0.0325654	1.02822	SAKL0G01474g	up	1.75763	MTH1	similar to uniprot|P35198 Saccharomyces cerevisiae YDR277C (ohnolog of YOR047C) MTH1 Negative regulator of the glucose-sensing signal transduction pathway, required for repression of transcription by Rgt1p, interacts with Rgt1p and the Snf3p and Rgt2p glucose sensors, phosphorylated by Yck1p, triggering Mth1p degradation
SAKL0F16676g_2	1486.72	2634.59	879.212	884.657	1070.15	1371.54	841.812	1364.74	-3.73248	-2.96093	-4.15783	-4.1318	-4.27872	-3.72463	-4.18692	-3.4684	SAKL0F16676g	up	1.7071	0	hypothetical protein
SAKL0H02574g_1	10726.5	19181.6	24605.3	22652.5	9179.64	24957.2	6718.41	29047.5	-0.887095	-0.125758	0.632349	0.577384	-1.17861	0.456541	-1.18062	0.977352	SAKL0H02574g	up	1.69506	PEX18	weakly similar to uniprot|P38855 Saccharomyces cerevisiae YHR160C (ohnolog of YGR239C) PEX18 Peroxin required for targeting of peroxisomal matrix proteins containing PTS2, interacts with Pex7p, partially redundant with Pex21p
SAKL0F16522g_1	10771.6	19105.1	7257.9	9447.57	10919	13136.5	6804.05	15464.5	-0.857826	-0.100817	-1.154	-0.73348	-0.947928	-0.503997	-1.19005	0.0716875	SAKL0F16522g	up	1.68998	PUT3	weakly similar to uniprot|P25502 Saccharomyces cerevisiae YKL015W PUT3 Transcriptional activator of proline utilization genes, constitutively binds PUT1 and PUT2 promoter sequences and undergoes a conformational change to form the active state, has a Zn(2)-Cys(6) binuclear cluster domain
SAKL0H02002g_1	8256.17	14626.4	9494.07	11470.8	11426.7	12809.6	10783.5	17092.7	-1.23494	-0.483658	-0.726149	-0.444048	-0.876764	-0.495658	-0.502491	0.182826	SAKL0H02002g	up	1.68329	CTR2	similar to uniprot|P38865 Saccharomyces cerevisiae YHR175W CTR2 Putative low-affinity copper transporter of the vacuolar membrane, mutation confers resistance to toxic copper concentrations, while overexpression confers resistance to copper starvation
SAKL0A03124g_1	2278.57	4017.32	3967.12	4732.7	3016.7	2988.76	2695.27	2315.43	-3.09753	-2.35453	-1.99036	-1.75292	-2.80301	-2.61387	-2.52569	-2.68623	SAKL0A03124g	up	1.67365	YMR187C	weakly similar to uniprot|Q03236 Saccharomyces cerevisiae YMR187C Putative protein of unknown function, YMR187C is not an essential gene
SAKL0H24112g_2	7444.95	12983.6	4343.66	4122.8	6643.82	8201.59	5306.35	5301.56	-1.39309	-0.655375	-1.87421	-1.89759	-1.64376	-1.13981	-1.52799	-1.48669	SAKL0H24112g	up	1.66753	UBC12	similar to uniprot|P52491 Saccharomyces cerevisiae YLR306W UBC12 Enzyme that mediates the conjugation of Rub1p, a ubiquitin-like protein, to other proteins, related to E2 ubiquitin-conjugating enzymes
SAKL0F14586g_2	1425.9	2492.11	733.44	705.106	1229.2	1759.02	1065.79	1043.4	-3.78562	-3.05859	-4.43583	-4.49341	-4.0943	-3.37958	-3.84969	-3.82709	SAKL0F14586g	up	1.65524	YJR107W	similar to uniprot|P47145 Saccharomyces cerevisiae YJR107W Putative protein of unknown function, has sequence or structural similarity to lipases
SAKL0H14652g_2	54248.3	91344.9	52897.4	61129.3	85455.8	79441.9	63398.6	85422.8	1.44397	2.15762	1.75539	1.95342	2.03578	2.04011	2.00657	2.52063	SAKL0H14652g	up	1.63995	YLR149C	similar to uniprot|Q99296 Saccharomyces cerevisiae YLR149C Putative protein of unknown function, overexpression causes a cell cycle delay or arrest, null mutation results in a decrease in plasma membrane electron transport, YLR149C is not an essential gene
SAKL0A02838g_2	18089.9	31188.8	16620.2	18385	15452.9	21785.2	10626.8	16766.2	-0.123522	0.586623	0.0681641	0.275643	-0.42568	0.259272	-0.534787	0.179771	SAKL0A02838g	up	1.63597	SPG5	weakly similar to uniprot|P42933 Saccharomyces cerevisiae YMR191W SPG5 Protein required for survival at high temperature during stationary phase, not required for growth on nonfermentable carbon sources
SAKL0H08470g_2	7830.5	13412.4	4396.8	3915.15	6364.38	8157.63	4395.89	5145.03	-1.31734	-0.608016	-1.83834	-1.96742	-1.71073	-1.15073	-1.81258	-1.54195	SAKL0H08470g	up	1.63504	YPL113C	similar to uniprot|Q02961 Saccharomyces cerevisiae YPL113C Glyoxylate reductase, acts on glyoxylate and hydroxypyruvate substrates, YPL113C is not an essential gene
SAKL0E02574g_2	20903	35935.8	21874.1	26221.8	15342.7	20748.3	15192	37512.2	0.102614	0.800336	0.471039	0.756957	-0.444435	0.194274	0.00217557	1.33851	SAKL0E02574g	up	1.62194	ISF1	weakly similar to uniprot|G8JP98 Eremothecium cymbalariae Ecym_2425 hypothetical protein
SAKL0D14938g_1	7375.18	12252.7	4896.29	3728.1	11250.8	18198.2	5867.34	4637.56	-1.44681	-0.750355	-1.67507	-2.06457	-0.886031	-0.00986552	-1.43234	-1.67742	SAKL0D14938g	up	1.62052	ADH6	similar to uniprot|Q04894 Saccharomyces cerevisiae YMR318C ADH6 NADPH-dependent medium chain alcohol dehydrogenase with broad substrate specificity, member of the cinnamyl family of alcohol dehydrogenases, may be involved in fusel alcohol synthesis or in aldehyde tolerance
SAKL0E04598g_1	16028.2	26996.8	14748.8	12252.1	20145.1	25437	10879.4	9377.97	-0.298908	0.397297	-0.112998	-0.330451	-0.056983	0.469711	-0.495654	-0.670572	SAKL0E04598g	up	1.62024	POM152	similar to uniprot|P39685 Saccharomyces cerevisiae YMR129W POM152 Nuclear pore membrane glycoprotein, may be involved in duplication of nuclear pores and nuclear pore complexes during S-phase;
SAKL0H24618g_2	18794.6	31509.3	15733.7	19619.5	23775	31745	21660.5	38328.4	-0.0649185	0.623734	-0.0082345	0.356042	0.173119	0.819648	0.486782	1.38662	SAKL0H24618g	up	1.61178	CRG1	similar to uniprot|P38892 Saccharomyces cerevisiae YHR209W CRG1 mRNA binding protein and putative S- adenosylmethionine-dependent methyltransferase, mediates cantharidin resistance
SAKL0E03168g_2	112575	190444	99741.1	150995	112925	193971	94397.5	110201	2.53581	3.21174	2.64381	3.29258	2.42341	3.43126	2.62656	2.89467	SAKL0E03168g	up	1.59763	SNZ1	highly similar to uniprot|Q03148 Saccharomyces cerevisiae YMR096W SNZ1 Protein involved in vitamin B6 biosynthesis; member of a stationary phase-induced gene family; coregulated with SNO1
SAKL0C13794g_1	14418.4	23997.5	5923.83	6060.11	8105.01	9625	5108.27	4880.16	-0.451729	0.221357	-1.45858	-1.35001	-1.35612	-0.937197	-1.60712	-1.67425	SAKL0C13794g	up	1.59448	PSF3	similar to uniprot|Q12146 Saccharomyces cerevisiae YOL146W PSF3 Subunit of the GINS complex (Sld5p, Psf1p, Psf2p, Psf3p), which is localized to DNA replication origins and implicated in assembly of the DNA replication machinery
SAKL0B02134g_1	2161.96	3562.07	2604.78	2442.51	3214.85	3478.96	2877.83	3811.66	-3.1917	-2.52166	-2.59301	-2.64248	-2.6971	-2.37259	-2.40939	-1.95934	SAKL0B02134g	up	1.59111	CTF19	weakly similar to uniprot|Q02732 Saccharomyces cerevisiae YPL018W CTF19 Outer kinetochore protein, required for accurate mitotic chromosome segregation, component of the kinetochore sub-complex COMA (Ctf19p, Okp1p, Mcm21p, Ame1p) that functions as a platform for kinetochore assembly
SAKL0F04312g_2	1077.05	1781.33	1097.59	1468.7	1376.42	1649.84	992.529	1469.4	-4.20671	-3.53747	-3.85087	-3.41349	-3.93279	-3.44835	-3.95098	-3.31746	SAKL0F04312g	up	1.59024	AUS1	similar to uniprot|Q08409 Saccharomyces cerevisiae YOR011W (ohnolog of YIL013C PDR11) AUS1 Plasma membrane sterol transporter of the ATP-binding cassette family, required, along with Pdr11p, for uptake of exogenous sterols and their incorporation into the plasma membrane, activity is stimulated by phosphatidylserine, sterol uptake is required for anaerobic growth because sterol biosynthesis requi…
SAKL0E07018g_2	18105.5	29739	10544.3	11487.2	15640.7	14240.6	9739.83	15678.6	-0.12579	0.539656	-0.588801	-0.429167	-0.409358	-0.368624	-0.684022	0.0699208	SAKL0E07018g	up	1.58606	AMS1	highly similar to uniprot|P22855 Saccharomyces cerevisiae YGL156W AMS1 Vacuolar alpha mannosidase, involved in free oligosaccharide (fOS) degradation, delivered to the vacuole in a novel pathway separate from the secretory pathway
SAKL0E04576g_2	19213.2	31701	15721.7	17469.6	20917.3	30291.8	15302	16211.8	-0.0353065	0.62718	-0.0271687	0.180679	-0.00556119	0.742993	0.00487804	0.120324	SAKL0E04576g	up	1.58281	SMF3	highly similar to uniprot|Q12078 Saccharomyces cerevisiae YLR034C SMF3 Putative divalent metal ion transporter involved in iron homeostasis, transcriptionally regulated by metal ions, member of the Nramp family of metal transport proteins
SAKL0H15158g_1	733.387	1207.81	628.767	732.191	1305.63	1747.52	1271.11	1502.47	-4.74419	-4.08439	-4.6321	-4.41677	-4.03395	-3.36919	-3.57172	-3.289	SAKL0H15158g	up	1.57986	RKM5	similar to uniprot|Q12367 Saccharomyces cerevisiae YLR137W RKM5 Protein lysine methyltransferase, monomethylates Lys-46 of the ribosomal large subunit Rpl1a/Rpl1b, member of the seven beta-strand methyltransferase superfamily, orthologs only found among fungal species
SAKL0E14080g_1	11338.6	18729.7	9049.17	9445.02	12254.7	18226.4	11964.3	33908.9	-0.795305	-0.136148	-0.800564	-0.71783	-0.782393	8.03471e-05	-0.43279	1.18762	SAKL0E14080g	up	1.57916	GUD1	similar to uniprot|Q07729 Saccharomyces cerevisiae YDL238C GUD1 Guanine deaminase, a catabolic enzyme of the guanine salvage pathway producing xanthine and ammonia from guanine, activity is low in exponentially-growing cultures but expression is increased in post-diauxic and stationary-phase cultures
SAKL0G06820g_1	6290.26	10383.5	7145.41	8012.71	13345.7	14663.2	11419	14908.9	-1.63719	-0.978724	-1.14689	-0.963579	-0.673593	-0.306447	-0.425522	0.00143838	SAKL0G06820g	up	1.5784	YOR020W-A	similar to uniprot|Q3E824 Saccharomyces cerevisiae YOR020W-A Putative protein of unknown function, conserved in A. gossypii, the authentic, non-tagged protein is detected in highly purified mitochondria in high- throughput studies
SAKL0B06116g_1	3091.49	5030.59	3252.78	1673.8	4788.25	3679.2	4622.04	1812.28	-2.67608	-2.02822	-2.27098	-3.21138	-2.12727	-2.35623	-1.77177	-3.02575	SAKL0B06116g	up	1.56685	CLD1	similar to uniprot|P53264 Saccharomyces cerevisiae YGR110W CLD1 Mitochondrial cardiolipin-specific phospholipase, functions upstream of Taz1p to generate monolyso-cardiolipin, transcription increases upon genotoxic stress, involved in restricting Ty1 transposition, has homology to mammalian CGI-58
SAKL0E05302g_1	23009.1	37952.1	17019.5	14919	15794.7	12005.8	11649.9	10176	0.229516	0.876498	0.105549	-0.0336721	-0.398348	-0.647377	-0.401356	-0.548589	SAKL0E05302g	up	1.56589	NDE2	highly similar to uniprot|Q07500 Saccharomyces cerevisiae YDL085W (ohnolog of YMR145C) NDE2 Mitochondrial external NADH dehydrogenase, catalyzes the oxidation of cytosolic NADH, Nde1p and Nde2p are involved in providing the cytosolic NADH to the mitochondrial respiratory chain
SAKL0F10582g_2	10827.1	17594	9181.8	10175.5	14028.5	15988.4	7549.77	11815.3	-0.860885	-0.220128	-0.79744	-0.622385	-0.57349	-0.252063	-1.03694	-0.371368	SAKL0F10582g	up	1.55915	FRE1	similar to uniprot|P32791 Saccharomyces cerevisiae YLR214W FRE1 Ferric reductase and cupric reductase, reduces siderophore-bound iron and oxidized copper prior to uptake by transporters, expression induced by low copper and iron levels
SAKL0E03652g_1	15019	24333.4	6688.4	5877.68	5923.38	5574.51	4895.51	6023.92	-0.395755	0.242965	-1.28399	-1.37827	-1.81691	-1.70339	-1.65092	-1.30371	SAKL0E03652g	up	1.55695	YKU80	similar to uniprot|Q04437 Saccharomyces cerevisiae YMR106C YKU80 Subunit of the telomeric Ku complex (Yku70p- Yku80p), involved in telomere length maintenance, structure and telomere position effect, relocates to sites of double-strand cleavage to promote nonhomologous end joining during DSB repair
SAKL0F16456g_2	17919.5	28325	23063.4	36569.5	19329.5	18938.1	8547.34	20341.4	-0.162718	0.462751	0.55102	1.23175	-0.111842	0.00819111	-0.856029	0.425523	SAKL0F16456g	up	1.54271	OXP1	highly similar to uniprot|P28273 Saccharomyces cerevisiae YKL215C OXP1 5-oxoprolinase, enzyme is ATP- dependent and functions as a dimer, similar to mouse Oplah gene, green fluorescent protein (GFP)-fusion protein localizes to the cytoplasm
SAKL0A09152g_2	2058.9	3338.87	3730.06	4052.45	2485.46	3107.7	1963.84	1525.22	-3.25853	-2.63458	-2.09951	-1.92021	-3.08897	-2.59293	-2.94204	-3.2676	SAKL0A09152g	up	1.54108	KTR1	similar to uniprot|P27810 Saccharomyces cerevisiae YOR099W KTR1 Alpha-1,2-mannosyltransferase involved in O- and N-linked protein glycosylation, type II membrane protein, member of the KRE2/MNT1 mannosyltransferase family
SAKL0F09746g_1	18620.7	30228.3	14592.2	15412.2	18961.5	22280.8	13338.7	19752.9	-0.0594125	0.563442	-0.116415	0.0164654	-0.153453	0.312941	-0.200651	0.422226	SAKL0F09746g	up	1.53992	YDL124W	highly similar to uniprot|Q07551 Saccharomyces cerevisiae YDL124W NADPH-dependent alpha-keto amide reductase, reduces aromatic alpha-keto amides, aliphatic alpha-keto esters, and aromatic alpha-keto esters, member of the aldo-keto reductase (AKR) family
SAKL0G14718g_1	9901.44	15834.1	7199.86	11743.4	14066.9	13633.9	8381.03	9011.44	-0.992988	-0.370779	-1.12595	-0.375918	-0.588459	-0.414416	-0.867785	-0.717736	SAKL0G14718g	up	1.53923	CIR1	highly similar to uniprot|P42940 Saccharomyces cerevisiae YGR207C CIR1 Mitochondrial protein that interacts with frataxin (Yfh1p), putative ortholog of mammalian electron transfer flavoprotein complex subunit ETF-beta, may have a role in oxidative stress response
SAKL0B08734g_2	8977.72	14332.9	9927.33	9791.43	12840.3	10448.4	10306.4	14174.9	-1.13939	-0.521605	-0.671477	-0.644426	-0.717131	-0.82904	-0.589193	-0.0518489	SAKL0B08734g	up	1.53452	AGP2	similar to uniprot|P38090 Saccharomyces cerevisiae YBR132C AGP2 High affinity polyamine permease, preferentially uses spermidine over putrescine, expression is down-regulated by osmotic stress, plasma membrane carnitine transporter, also functions as a low-affinity amino acid permease
SAKL0E07854g_2	7302.23	11699.6	4181.81	4969.82	8188.36	6706.07	4518.2	6014.84	-1.42511	-0.807347	-1.91507	-1.64052	-1.34628	-1.48787	-1.76798	-1.30815	SAKL0E07854g	up	1.5345	FYV10	similar to uniprot|P40492 Saccharomyces cerevisiae YIL097W FYV10 Protein of unknown function, required for survival upon exposure to K1 killer toxin, involved in proteasome-dependent catabolite inactivation of FBPase, contains CTLH domain, plays role in anti-apoptosis
SAKL0E15004g_2	79322.8	125878	37147.8	35744.7	56943.2	83437.8	42133.1	60936.4	2.00193	2.61713	1.23484	1.21253	1.4513	2.20672	1.42798	2.02106	SAKL0E15004g	up	1.53176	YIL151C	similar to uniprot|P40456 Saccharomyces cerevisiae YIL151C (ohnolog of YKR096W) Putative protein of unknown function, predicted to contain a PINc domain
SAKL0H07414g_1	25431.7	40764.7	17149.5	17380.6	32717.1	24372.1	25336.6	27883.3	0.383981	0.994171	0.117795	0.184952	0.645775	0.415583	0.70613	0.914502	SAKL0H07414g	up	1.52646	RCN2	similar to uniprot|Q12044 Saccharomyces cerevisiae YOR220W RCN2 Protein of unknown function, green fluorescent protein (GFP)-fusion protein localizes to the cytoplasm and is induced in response to the DNA-damaging agent MMS, phosphorylated in response to alpha factor
SAKL0B04136g_2	35811.8	57433.8	25348	22941.2	28657.8	27089.3	26572.2	33613.6	0.88019	1.48334	0.691535	0.571846	0.461344	0.57755	0.797352	1.17646	SAKL0B04136g	up	1.51903	IMO32	similar to uniprot|P53219 Saccharomyces cerevisiae YGR031W IMO32 Conserved mitochondrial protein of unknown function, processed by both mitochondrial processing peptidase and mitochondrial octapeptidyl aminopeptidase, gene contains the nested antisense gene NAG1
SAKL0D14608g_1	6148.13	9579.34	2929.44	2072.21	3668.63	2980.08	2540.32	3728.76	-1.68641	-1.09794	-2.42041	-2.90921	-2.50162	-2.62057	-2.64147	-2.02071	SAKL0D14608g	up	1.50365	ACS1	highly similar to uniprot|Q01574 Saccharomyces cerevisiae YAL054C ACS1 Acetyl-coA synthetase isoform which, along with Acs2p, is the nuclear source of acetyl- coA for histone acetylation, expressed during growth on nonfermentable carbon sources and under aerobic conditions
SAKL0F04334g_2	53267.9	82819.2	9766.38	10790.5	45865.1	61124.6	27187	54925.1	1.42245	2.01049	-0.71223	-0.574006	1.13836	1.75276	0.811002	1.88304	SAKL0F04334g	up	1.50321	PDC1	uniprot|Q6XAE9 Lachancea kluyveri SAKL0F04334g PDC13 Pyruvate decarboxylase
SAKL0H25872g_1	5053.93	1277.06	4329.34	2473.55	5667.94	1101.63	3749.73	4020.24	-1.96121	-4.00903	-1.85513	-2.62716	-1.8738	-4.02782	-2.02341	-1.86136	SAKL0H25872g	down	4.13482	ATG10	weakly similar to uniprot|Q07879 Saccharomyces cerevisiae YLL042C ATG10 Conserved E2-like conjugating enzyme that mediates formation of the Atg12p-Atg5p conjugate, which is a critical step in autophagy
SAKL0H21868g_1	83065.4	24236.1	68387.6	133093	69301.8	22001.8	55365.1	184669	2.06878	0.234374	2.11965	3.13046	1.74159	0.281709	1.86306	3.63712	SAKL0H21868g	down	3.56623	LEU1	highly similar to uniprot|P07264 Saccharomyces cerevisiae YGL009C LEU1 Isopropylmalate isomerase, catalyzes the second step in the leucine biosynthesis pathway
SAKL0G14454g_1	76807.6	26111.4	54780.4	81622.5	71611.9	26847.4	41572.4	85264.7	1.97802	0.34879	1.80286	2.41261	1.77945	0.562797	1.44676	2.52937	SAKL0G14454g	down	3.09348	ILV3	highly similar to uniprot|P39522 Saccharomyces cerevisiae YJR016C ILV3 Dihydroxyacid dehydratase, catalyzes third step in the common pathway leading to biosynthesis of branched-chain amino acids
SAKL0A09372g_1	12283.9	4477.93	43823.7	44070.8	18008.4	21141.1	11896.8	26305.3	-0.72463	-2.23804	1.47887	1.52896	-0.244704	0.232623	-0.373628	0.834332	SAKL0A09372g	down	2.85484	MAE1	highly similar to uniprot|P36013 Saccharomyces cerevisiae YKL029C MAE1 Mitochondrial malic enzyme, catalyzes the oxidative decarboxylation of malate to pyruvate, which is a key intermediate in sugar metabolism and a precursor for synthesis of several amino acids
SAKL0C04180g_BC1	41362.5	15044.3	32722	28590.2	28789.5	9959.43	22549	26755.9	1.05954	-0.444698	1.05779	0.889586	0.473077	-0.851809	0.578249	0.870195	SAKL0C04180g	down	2.83674	ACO2	highly similar to uniprot|P39533 Saccharomyces cerevisiae YJL200C ACO2 Putative mitochondrial aconitase isozyme, similarity to Aco1p, an aconitase required for the TCA cycle, expression induced during growth on glucose, by amino acid starvation via Gcn4p, and repressed on ethanol
SAKL0H18524g_1	23059.9	9360.4	23419.8	17442.9	21745.5	5979.45	20237.7	10338.5	0.248308	-1.13057	0.579858	0.211152	0.0637131	-1.58925	0.419728	-0.508115	SAKL0H18524g	down	2.60065	YER156C	highly similar to uniprot|P40093 Saccharomyces cerevisiae YER156C Putative protein of unknown function, interacts with Hsp82p and copurifies with Ipl1p, expression is copper responsive and downregulated in strains deleted for MAC1, a copper-responsive transcription factor, similarity to mammalian MYG1
SAKL0H12716g_1	13465.3	5707.54	9975.97	5333.58	19172.4	7374.71	14975	9049.54	-0.550623	-1.87461	-0.684504	-1.54929	-0.123261	-1.283	-0.0554366	-0.714362	SAKL0H12716g	down	2.50357	CCC1	similar to uniprot|P47818 Saccharomyces cerevisiae YLR220W CCC1 Putative vacuolar Fe2+/Mn2+ transporter, suppresses respiratory deficit of yfh1 mutants, which lack the ortholog of mammalian frataxin, by preventing mitochondrial iron accumulation
SAKL0H10560g_2	32879.9	13463.8	33065	9073.01	27702	7707.3	17676.6	2993.46	0.707573	-0.607531	1.04378	-0.744703	0.40943	-1.24256	0.226805	-2.30741	SAKL0H10560g	down	2.4882	DUR1,2	highly similar to uniprot|P32528 Saccharomyces cerevisiae YBR208C DUR1-2 Urea amidolyase, contains both urea carboxylase and allophanate hydrolase activities, degrades urea to CO2 and NH3, expression sensitive to nitrogen catabolite repression and induced by allophanate, an intermediate in allantoin degradation
SAKL0F08690g_2	143559	62279.1	95548.6	79817.1	98887.8	159688	127379	86349.9	2.84521	1.59885	2.59586	2.36216	2.23312	3.13747	3.03751	2.55523	SAKL0F08690g	down	2.37242	GPP1	highly similar to uniprot|P41277 Saccharomyces cerevisiae YIL053W (ohnolog of YER062C HOR2) RHR2 Constitutively expressed isoform of DL-glycerol-3- phosphatase, involved in glycerol biosynthesis, induced in response to both anaerobic and, along with the Hor2p/Gpp2p isoform, osmotic stress
SAKL0F11638g_1	28904	12676.3	29235.6	28221.2	30380.1	8292.96	15358.8	26453.3	0.475638	-0.718965	0.897545	0.875874	0.543222	-1.14582	-0.00266075	0.836371	SAKL0F11638g	down	2.28882	GLT1	highly similar to uniprot|Q12680 Saccharomyces cerevisiae YDL171C GLT1 NAD(+)-dependent glutamate synthase (GOGAT), synthesizes glutamate from glutamine and alpha-ketoglutarate, with Gln1p, forms the secondary pathway for glutamate biosynthesis from ammonia, expression regulated by nitrogen source
SAKL0A10670g_1	14672.1	6781.38	26788.2	18781.4	15298.4	9613.75	15664.3	8088.22	-0.434005	-1.60072	0.7634	0.294013	-0.443076	-0.908915	0.0401568	-0.869975	SAKL0A10670g	down	2.245	YMC2	similar to uniprot|P38087 Saccharomyces cerevisiae YBR104W (ohnolog of YPR058W) YMC2 Mitochondrial protein, putative inner membrane transporter with a role in oleate metabolism and glutamate biosynthesis, member of the mitochondrial carrier (MCF) family, has similarity with Ymc1p
SAKL0H14960g_1	72729.5	35134.5	50279.6	24173.8	51738.4	19699.6	74155.7	18568.1	1.87305	0.750669	1.67125	0.675735	1.32024	0.134744	2.22852	0.324739	SAKL0H14960g	down	2.17707	PUT1	similar to uniprot|P09368 Saccharomyces cerevisiae YLR142W PUT1 Proline oxidase, nuclear-encoded mitochondrial protein involved in utilization of proline as sole nitrogen source, PUT1 transcription is induced by Put3p in the presence of proline and the absence of a preferred nitrogen source
SAKL0B05676g_2	5431.36	2629.72	6971.39	4828.31	7869.42	5244.15	6679.81	4386.41	-1.87533	-2.96875	-1.17161	-1.68004	-1.41365	-1.79002	-1.21054	-1.73476	SAKL0B05676g	down	2.13378	MCH5	similar to uniprot|Q08777 Saccharomyces cerevisiae YOR306C MCH5 Plasma membrane riboflavin transporter, facilitates the uptake of vitamin B2, required for FAD- dependent processes, sequence similarity to mammalian monocarboxylate permeases, however mutants are not deficient in monocarboxylate transport
SAKL0G18590g_2	32065.8	15877.9	25723.1	18760.2	32591.7	11267.2	16653.7	13950.2	0.675999	-0.368596	0.7071	0.265875	0.648572	-0.686283	0.134075	-0.0681896	SAKL0G18590g	down	2.06279	MET5	highly similar to uniprot|P47169 Saccharomyces cerevisiae YJR137C MET5 Sulfite reductase beta subunit, involved in amino acid biosynthesis, transcription repressed by methionine
SAKL0A04290g_2	7954.98	4225.79	21036.6	19748.9	10370	4108.29	6760.44	4964.21	-1.29916	-2.28776	0.397628	0.371214	-1.00945	-2.1623	-1.20196	-1.62898	SAKL0A04290g	down	1.98427	TYW1	similar to uniprot|Q08960 Saccharomyces cerevisiae YPL207W TYW1 Protein required for the synthesis of wybutosine, a modified guanosine found at the 3'-position adjacent to the anticodon of phenylalanine tRNA which supports reading frame maintenance by stabilizing codon- anticodon interactions
SAKL0H24156g_2	101.24	55.5179	56.8783	79.9113	83.0088	155.563	58.1621	56.0945	-7.59069	-8.55594	-8.11433	-7.81745	-7.9829	-7.10856	-8.03107	-8.23198	SAKL0H24156g	down	1.9524	CDA2	similar to uniprot|Q06703 Saccharomyces cerevisiae YLR308W CDA2 Chitin deacetylase, together with Cda1p involved in the biosynthesis ascospore wall component, chitosan, required for proper rigidity of the ascospore wall
SAKL0D14190g_2	17217.4	9300.08	11449.9	5648.37	15679.7	5453.24	12325.3	4792.24	-0.193906	-1.14846	-0.465472	-1.4493	-0.408242	-1.73369	-0.316977	-1.62424	SAKL0D14190g	down	1.93798	CIR2	similar to uniprot|Q08822 Saccharomyces cerevisiae YOR356W CIR2 Putative ortholog of human electron transfer flavoprotein dehydrogenase (ETF-dH), found in a large supramolecular complex with other mitochondrial dehydrogenases, may have a role in oxidative stress response
SAKL0B03124g_2	7674.32	4181.28	5889.13	4956.94	10958	4370.43	6372.77	5133.26	-1.38452	-2.33553	-1.42243	-1.62341	-0.930822	-2.06768	-1.3019	-1.53695	SAKL0B03124g	down	1.93322	YPR003C	similar to uniprot|P53394 Saccharomyces cerevisiae YPR003C Putative sulfate permease, physically interacts with Hsp82p, green fluorescent protein (GFP)-fusion protein localizes to the ER, YPR003C is not an essential gene
SAKL0H25850g_1	99225.7	54621.7	54688.9	49209.6	74587.3	27761.8	49561.2	38971.4	2.35237	1.40275	1.79386	1.7082	1.83657	0.62239	1.68596	1.40983	SAKL0H25850g	down	1.93137	SDH2	highly similar to uniprot|P21801 Saccharomyces cerevisiae YLL041C SDH2 Iron-sulfur protein subunit of succinate dehydrogenase (Sdh1p, Sdh2p, Sdh3p, Sdh4p), which couples the oxidation of succinate to the transfer of electrons to ubiquinone as part of the TCA cycle and the mitochondrial respiratory chain
SAKL0A02244g_2	48765.4	26271.3	46438.2	52670.8	45198	23330	25495.3	21690.9	1.29559	0.359259	1.55814	1.79826	1.11997	0.38335	0.748632	0.565301	SAKL0A02244g	down	1.91365	GLO1	similar to uniprot|P50107 Saccharomyces cerevisiae YML004C GLO1 Monomeric glyoxalase I, catalyzes the detoxification of methylglyoxal (a by-product of glycolysis) via condensation with glutathione to produce S- D-lactoylglutathione, expression regulated by methylglyoxal levels and osmotic stress
SAKL0H05918g_1	51120	28754.7	38290.9	38373.2	51205.8	24339.1	40544.5	39515.9	1.39898	0.491865	1.27048	1.31215	1.2987	0.442407	1.4276	1.43112	SAKL0H05918g	down	1.87529	DAP1	highly similar to uniprot|Q12091 Saccharomyces cerevisiae YPL170W DAP1 Heme-binding protein involved in regulation of cytochrome P450 protein Erg11p, damage response protein, related to mammalian membrane progesterone receptors, mutations lead to defects in telomeres, mitochondria, and sterol synthesis
SAKL0H25454g_1	37937	21234.9	14947.6	10162.1	33385.5	13604	20646.7	18131.8	0.940907	0.035677	-0.087343	-0.578189	0.684788	-0.397232	0.423788	0.269117	SAKL0H25454g	down	1.87284	ISA1	similar to uniprot|Q07821 Saccharomyces cerevisiae YLL027W ISA1 Mitochondrial matrix protein involved in biogenesis of the iron-sulfur (Fe/S) cluster of Fe/S proteins, isa1 deletion causes loss of mitochondrial DNA and respiratory deficiency, depletion reduces growth on nonfermentable carbon sources
SAKL0A00308g_2	58319.9	33330.9	73079.3	57058.1	58036.3	38536.2	47491.6	33290	1.56856	0.666364	2.22223	1.89352	1.46833	1.10373	1.65466	1.16231	SAKL0A00308g	down	1.86891	LYS9	highly similar to uniprot|P38999 Saccharomyces cerevisiae YNR050C LYS9 Saccharopine dehydrogenase (NADP+, L-glutamate-forming), catalyzes the formation of saccharopine from alpha-aminoadipate 6-semialdehyde, the seventh step in lysine biosynthesis pathway, exhibits genetic and physical interactions with TRM112
SAKL0G15224g_2	16441.2	9014.58	14115.2	9998.96	12356.8	6316.22	4788.37	1577.29	-0.291486	-1.18645	-0.157763	-0.634957	-0.748967	-1.56886	-1.68588	-3.26433	SAKL0G15224g	down	1.85956	OPT1	similar to uniprot|P40897 Saccharomyces cerevisiae YJL212C OPT1 Proton-coupled oligopeptide transporter of the plasma membrane, also transports glutathione and phytochelatin, member of the OPT family
SAKL0E10626g_2	16342.8	9285.51	20169.5	12017.1	19534.9	10888.3	25811.5	11099.7	-0.249182	-1.13864	0.338701	-0.362524	-0.0954243	-0.719716	0.760122	-0.395874	SAKL0E10626g	down	1.85248	CYB5	similar to uniprot|P40312 Saccharomyces cerevisiae YNL111C CYB5 Cytochrome b5, involved in the sterol and lipid biosynthesis pathways, acts as an electron donor to support sterol C5-6 desaturation
SAKL0B05280g_1	10401.2	5976.56	9166.48	9410.68	11680.7	4654.04	10781	8354.42	-0.897325	-1.77907	-0.785358	-0.694816	-0.835943	-1.94704	-0.51201	-0.875083	SAKL0B05280g	down	1.84261	TIM18	similar to uniprot|Q08749 Saccharomyces cerevisiae YOR297C TIM18 Component of the mitochondrial TIM22 complex involved in insertion of polytopic proteins into the inner membrane, may mediate assembly or stability of the complex
SAKL0F07370g_1	15484.1	8888.33	17119.5	5365.4	16181.9	5641.46	23576.8	3128.34	-0.339105	-1.21216	0.10543	-1.50441	-0.363033	-1.70681	0.620256	-2.25593	SAKL0F07370g	down	1.83154	QCR6	similar to uniprot|P00127 Saccharomyces cerevisiae YFR033C QCR6 Subunit 6 of the ubiquinol cytochrome-c reductase complex, which is a component of the mitochondrial inner membrane electron transport chain, highly acidic protein, required for maturation of cytochrome c1
SAKL0H17710g_2	36761.9	21245.2	22826.7	10354.7	53811.4	30218.6	23541.2	7217.11	0.914545	0.0498135	0.530727	-0.557042	1.35013	0.731918	0.595714	-1.07147	SAKL0H17710g	down	1.821	GRX4	similar to uniprot|P32642 Saccharomyces cerevisiae YER174C (ohnolog of YDR098C) GRX4 Hydroperoxide and superoxide-radical responsive glutathione-dependent oxidoreductase, monothiol glutaredoxin subfamily member along with Grx3p and Grx5p, protects cells from oxidative damage, mutant has increased aneuploidy tolerance
SAKL0H21934g_2	13081.1	7683.88	10597.5	9068.1	13153.4	5942.59	9508.57	7443.54	-0.57568	-1.4163	-0.583897	-0.763525	-0.675618	-1.60325	-0.669031	-0.978868	SAKL0H21934g	down	1.79082	MPO1	similar to uniprot|P25338 Saccharomyces cerevisiae YGL010W Putative protein of unknown function, YGL010W is not an essential gene
SAKL0F08426g_2	18258.8	10813	30328.7	27899.3	21825.3	17705.9	18923.6	12405	-0.0886259	-0.928266	0.931056	0.855684	0.0483443	-0.0311491	0.322068	-0.244422	SAKL0F08426g	down	1.7896	HIS1	highly similar to uniprot|P00498 Saccharomyces cerevisiae YER055C HIS1 ATP phosphoribosyltransferase, a hexameric enzyme, catalyzes the first step in histidine biosynthesis, mutations cause histidine auxotrophy and sensitivity to Cu, Co, and Ni salts, transcription is regulated by general amino acid control
SAKL0F05742g_2	144735	85210.3	69099.5	33565.2	124549	47138.6	98289.8	31946.8	2.86433	2.03198	2.12379	1.13842	2.5863	1.37794	2.69273	1.12765	SAKL0F05742g	down	1.78058	CTT1	highly similar to uniprot|P06115 Saccharomyces cerevisiae YGR088W CTT1 Cytosolic catalase T, has a role in protection from oxidative damage by hydrogen peroxide
SAKL0G15642g_1	32329.9	18994.5	19474	14756.3	22577.7	15015.8	19722.8	33340.5	0.718182	-0.109084	0.277761	-0.0634201	0.109772	-0.264865	0.388615	1.176	SAKL0G15642g	down	1.77432	YHB1	highly similar to uniprot|P39676 Saccharomyces cerevisiae YGR234W YHB1 Nitric oxide oxidoreductase, flavohemoglobin involved in nitric oxide detoxification, plays a role in the oxidative and nitrosative stress responses
SAKL0E03740g_1	50821.6	30123.6	57009.3	62252.5	66421.2	39811.3	44310.1	49180.3	1.36891	0.550966	1.85143	2.03676	1.67022	1.11697	1.54645	1.72507	SAKL0E03740g	down	1.76289	ILV2	highly similar to uniprot|P07342 Saccharomyces cerevisiae YMR108W ILV2 Acetolactate synthase, catalyses the first common step in isoleucine and valine biosynthesis and is the target of several classes of inhibitors, localizes to the mitochondria, expression of the gene is under general amino acid control
SAKL0G11440g_2	151210	89905.1	78044.1	63075.7	107830	48866	82186.5	72750.1	2.94678	2.13561	2.29994	2.01917	2.37358	1.43259	2.42195	2.26973	SAKL0G11440g	down	1.75464	SDH1	similar to uniprot|P47052 Saccharomyces cerevisiae YJL045W (ohnolog of YKL148C) Minor succinate dehydrogenase isozyme, homologous to Sdh1p, the major isozyme reponsible for the oxidation of succinate and transfer of electrons to ubiquinone, induced during the diauxic shift in a Cat8p-dependent manner
SAKL0B00814g_1	21594	12939.6	23151.2	12113.8	22717	10602.6	16731.3	5985.34	0.130418	-0.674907	0.558888	-0.338486	0.128462	-0.76628	0.138417	-1.30262	SAKL0B00814g	down	1.74754	XYL2	highly similar to uniprot|Q07993 Saccharomyces cerevisiae YLR070C XYL2 Xylitol dehydrogenase; converts xylitol to D-xylulose; expression induced by xylose
SAKL0D03366g_1	49671.1	30057.8	40639.9	44434.8	44139	24908.3	33446.7	48445.2	1.35351	0.55183	1.35132	1.56269	1.07763	0.460159	1.14474	1.72595	SAKL0D03366g	down	1.74313	ARO3	highly similar to uniprot|P14843 Saccharomyces cerevisiae YDR035W ARO3 3-deoxy-D-arabino-heptulosonate-7- phosphate (DAHP) synthase, catalyzes the first step in aromatic amino acid biosynthesis and is feedback-inhibited by phenylalanine or high concentration of tyrosine or tryptophan
SAKL0A01980g_2	186134	113531	152943	100873	146434	108045	135221	69969.3	3.25986	2.45852	3.28365	2.73776	2.81221	2.58826	3.16206	2.2447	SAKL0A01980g	down	1.74273	RCF2	similar to uniprot|P53721 Saccharomyces cerevisiae YNR018W RCF2 Putative protein of unknown function, non- tagged protein is detected in purified mitochondria, may interact with respiratory chain complex IV, null mutant is viable and displays reduced frequency of mitochondrial genome loss
SAKL0C00220g_1	4671.14	2840.77	5393.84	3198.15	3787.45	1482.94	6514.62	3059.98	-2.07066	-2.87153	-1.56388	-2.27915	-2.49498	-3.60147	-1.21471	-2.34314	SAKL0C00220g	down	1.74215	PUG1	similar to uniprot|P40100 Saccharomyces cerevisiae YER185W PUG1 Plasma membrane protein with roles in the uptake of protoprophyrin IX and the efflux of heme, expression is induced under both low-heme and low-oxygen conditions, member of the fungal lipid-translocating exporter (LTE) family of proteins
SAKL0F07260g_2	14270.4	8665.83	11974.4	9227.77	13119.8	7354.59	8795.06	8420.34	-0.46823	-1.24543	-0.411362	-0.725032	-0.666157	-1.2915	-0.807992	-0.808075	SAKL0F07260g	down	1.7138	MET10	similar to uniprot|P39692 Saccharomyces cerevisiae YFR030W MET10 Subunit alpha of assimilatory sulfite reductase, which converts sulfite into sulfide
SAKL0A05720g_1	159066	97657.5	177044	179726	129334	76720.1	108241	102564	3.03017	2.25514	3.49852	3.58825	2.64052	2.07986	2.84272	2.76942	SAKL0A05720g	down	1.71124	ARO4	highly similar to uniprot|P32449 Saccharomyces cerevisiae YBR249C ARO4 3-deoxy-D-arabino-heptulosonate-7- phosphate (DAHP) synthase, catalyzes the first step in aromatic amino acid biosynthesis and is feedback-inhibited by tyrosine or high concentrations of phenylalanine or tryptophan
SAKL0D01452g_2	42210.1	25896.1	53896.4	56264.4	45873.5	28606	45977.8	58295.9	1.11376	0.341202	1.76879	1.87419	1.12875	0.664173	1.60589	1.98647	SAKL0D01452g	down	1.7083	SAM4	highly similar to uniprot|Q08985 Saccharomyces cerevisiae YPL273W SAM4 S- adenosylmethionine-homocysteine methyltransferase, functions along with Mht1p in the conversion of S- adenosylmethionine (AdoMet) to methionine to control the methionine/AdoMet ratio
SAKL0F08294g_2	64438.8	39477.2	40401.2	41306.4	54446.6	36914.8	49211.2	65525.1	1.71473	0.948777	1.36536	1.4255	1.38667	1.04023	1.70081	2.15704	SAKL0F08294g	down	1.7005	HOM3	highly similar to uniprot|P10869 Saccharomyces cerevisiae YER052C HOM3 Aspartate kinase (L-aspartate 4-P- transferase), cytoplasmic enzyme that catalyzes the first step in the common pathway for methionine and threonine biosynthesis, expression regulated by Gcn4p and the general control of amino acid synthesis
SAKL0C13926g_2	493820	307681	342731	362076	401305	239726	371407	344010	4.66992	3.90768	4.46533	4.59188	4.2735	3.73528	4.6169	4.54782	SAKL0C13926g	down	1.69612	ADH4	highly similar to uniprot|P10127 Saccharomyces cerevisiae YGL256W ADH4 Alcohol dehydrogenase isoenzyme type IV, dimeric enzyme demonstrated to be zinc-dependent despite sequence similarity to iron-activated alcohol dehydrogenases, transcription is induced in response to zinc deficiency
SAKL0H17996g_2	6485.81	3967.78	10271.6	9760.03	12807.7	6086.89	10255.4	6720.06	-1.62653	-2.38033	-0.616506	-0.658813	-0.706573	-1.58406	-0.573169	-1.15375	SAKL0H17996g	down	1.68623	RLI1	highly similar to uniprot|Q03195 Saccharomyces cerevisiae YDR091C RLI1 Essential iron-sulfur protein required for ribosome biogenesis and translation initiation and termination, facilitates binding of a multifactor complex (MFC) of initiation factors to the small ribosomal subunit, predicted ABC family ATPase
SAKL0H15180g_2	116584	73626.9	79974.4	81979.1	105199	73549.8	81503.5	82283.8	2.58251	1.83232	2.34681	2.44434	2.33901	2.03725	2.43174	2.48901	SAKL0H15180g	down	1.68201	HOM2	highly similar to uniprot|P13663 Saccharomyces cerevisiae YDR158W HOM2 Aspartic beta semi-aldehyde dehydrogenase, catalyzes the second step in the common pathway for methionine and threonine biosynthesis, expression regulated by Gcn4p and the general control of amino acid synthesis
SAKL0C05786g_BC2	58250.3	36240.1	42308.1	18617.2	42234.6	19048.8	33751.5	8976.76	1.54265	0.813654	1.41308	0.281894	1.02735	0.0727699	1.16258	-0.710231	SAKL0C05786g	down	1.65749	CCP1	similar to uniprot|P00431 Saccharomyces cerevisiae YKR066C CCP1 Mitochondrial cytochrome-c peroxidase, degrades reactive oxygen species in mitochondria, involved in the response to oxidative stress
SAKL0H12430g_2	2098.4	1341.49	1582.4	1781.86	1645.28	1227.48	1749.09	3258.87	-3.22283	-3.93951	-3.31281	-3.13893	-3.68632	-3.87001	-3.12127	-2.32593	SAKL0H12430g	down	1.64339	0	similar to uniprot|G8JT45 Eremothecium cymbalariae Ecym_4119 hypothetical protein
SAKL0A05632g_1	2990.9	1926.5	15997.7	26529.1	4794.27	1122.52	3583.28	15595.3	-2.71206	-3.42782	-0.0115383	0.779525	-2.19556	-4.12824	-2.24228	0.0187802	SAKL0A05632g	down	1.64235	SPO23	weakly similar to uniprot|P33757 Saccharomyces cerevisiae YBR250W SPO23 Protein of unknown function, associates with meiosis-specific protein Spo1p
SAKL0H09680g_2	9131.9	5902.23	7336.89	6046.78	9164.38	6874.2	10619.8	5171.81	-1.09515	-1.79481	-1.12247	-1.34599	-1.19503	-1.38594	-0.510356	-1.537	SAKL0H09680g	down	1.62412	GDT1	similar to uniprot|P38301 Saccharomyces cerevisiae YBR187W GDT1 Putative protein of unknown function, expression is reduced in a gcr1 null mutant, GFP-fusion protein localizes to the vacuole, expression pattern and physical interactions suggest a possible role in ribosome biogenesis
SAKL0A09284g_2	4371.93	2822.26	9652.31	9301.51	5456.45	5554.39	3975.81	5126.85	-2.1717	-2.86428	-0.70819	-0.719647	-1.93957	-1.69899	-1.92825	-1.52597	SAKL0A09284g	down	1.61617	CTP1	highly similar to uniprot|P38152 Saccharomyces cerevisiae YBR291C CTP1 Mitochondrial inner membrane citrate transporter, member of the mitochondrial carrier family
SAKL0D03168g_2	268821	174643	203425	266203	283622	211850	246926	325550	3.78102	3.09283	3.69095	4.11304	3.76651	3.5395	4.0337	4.445	SAKL0D03168g	down	1.61127	HEM13	highly similar to uniprot|P11353 Saccharomyces cerevisiae YDR044W HEM13 Coproporphyrinogen III oxidase, an oxygen requiring enzyme that catalyzes the sixth step in the heme biosynthetic pathway, transcription is repressed by oxygen and heme (via Rox1p and Hap1p)
SAKL0H08382g_1	21473.7	14009.9	21650.7	21692.5	28752.9	15926.1	25910.1	23450.1	0.128673	-0.547073	0.451203	0.485918	0.454472	-0.176791	0.765362	0.678346	SAKL0H08382g	down	1.59742	LIP5	similar to uniprot|P32875 Saccharomyces cerevisiae YOR196C LIP5 Protein involved in biosynthesis of the coenzyme lipoic acid, has similarity to E. coli lipoic acid synthase
SAKL0F12100g_2	75490.3	49813.8	53557.4	48936.4	70122.6	55022.2	64729.8	53932.2	1.94429	1.27642	1.77281	1.68447	1.75506	1.62115	2.09386	1.87636	SAKL0F12100g	down	1.58873	MET6	highly similar to uniprot|P05694 Saccharomyces cerevisiae YER091C MET6 Cobalamin-independent methionine synthase, involved in methionine biosynthesis and regeneration, requires a minimum of two glutamates on the methyltetrahydrofolate substrate, similar to bacterial metE homologs
SAKL0G06336g_1	105309	69258.7	80804.2	68438.4	91973	53464.6	65007.3	60979.5	2.41996	1.75279	2.35698	2.17853	2.14455	1.5591	2.10888	2.05411	SAKL0G06336g	down	1.58795	ERG11	highly similar to uniprot|P10614 Saccharomyces cerevisiae YHR007C ERG11 Lanosterol 14-alpha-demethylase, catalyzes the C-14 demethylation of lanosterol to form 4,4''-dimethyl cholesta-8,14,24-triene-3-beta-ol in the ergosterol biosynthesis pathway, member of the cytochrome P450 family, associated and coordinately regulated with the P450 reductase Ncp1p
SAKL0B05764g_1	22272	14777	20902.6	19383.6	32856.3	24551.8	33810.5	15473.3	0.185094	-0.478711	0.39776	0.331058	0.596782	0.447572	1.15398	0.0693321	SAKL0B05764g	down	1.58426	YHM2	highly similar to uniprot|Q04013 Saccharomyces cerevisiae YMR241W YHM2 Carrier protein that exports citrate from and imports oxoglutarate into the mitochondrion, causing net export of NADPH reducing equivalents, also associates with mt nucleoids and has a role in replication and segregation of the mt genome
SAKL0D07744g_1	55389.4	35606.3	33836.2	33470.6	60504.4	36633.9	45766.1	46100.5	1.46298	0.799881	1.08453	1.0547	1.54166	1.00646	1.57664	1.63437	SAKL0D07744g	down	1.58349	YLR257W	similar to uniprot|Q06146 Saccharomyces cerevisiae YLR257W Putative protein of unknown function
SAKL0D11242g_2	30893.9	20519.6	23086.5	12125.2	39953.1	15780	43598.8	14607	0.649533	-0.0097537	0.549883	-0.338404	0.942297	-0.195928	1.51615	-0.00927114	SAKL0D11242g	down	1.5793	RIP1	highly similar to uniprot|P08067 Saccharomyces cerevisiae YEL024W RIP1 Ubiquinol-cytochrome-c reductase, a Rieske iron-sulfur protein of the mitochondrial cytochrome bc1 complex, transfers electrons from ubiquinol to cytochrome c1 during respiration
SAKL0F10032g_1	105754	71156.7	51392.4	44689.1	89609.7	48472.4	60922.3	56053.2	2.43269	1.79092	1.7116	1.53954	2.10276	1.41105	1.97973	1.91823	SAKL0F10032g	down	1.56024	LYS21	highly similar to uniprot|Q12122 Saccharomyces cerevisiae YDL131W (ohnolog of YDL182W) LYS21 Homocitrate synthase isozyme, catalyzes the condensation of acetyl-CoA and alpha-ketoglutarate to form homocitrate, which is the first step in the lysine biosynthesis pathway, highly similar to the other isozyme, Lys20p
SAKL0E15378g_2	428.296	287.595	1489.81	1200.85	317.377	213.688	436.563	340.579	-5.53033	-6.17066	-3.40541	-3.68052	-6.05317	-6.43425	-5.138	-5.45383	SAKL0E15378g	down	1.55868	FLO9	weakly similar to uniprot|P39712 Saccharomyces cerevisiae YAL063C FLO9 Lectin-like protein with similarity to Flo1p, thought to be expressed and involved in flocculation
SAKL0A04730g_1	7305.47	4860.2	12139.2	9844.94	8307.02	4869.99	6235.44	5039.95	-1.4325	-2.07263	-0.396499	-0.643805	-1.33678	-1.92946	-1.28745	-1.5637	SAKL0A04730g	down	1.55848	HNM1	highly similar to uniprot|P19807 Saccharomyces cerevisiae YGL077C HNM1 Choline/ethanolamine transporter, involved in the uptake of nitrogen mustard and the uptake of glycine betaine during hypersaline stress, co-regulated with phospholipid biosynthetic genes and negatively regulated by choline and myo-inositol
SAKL0B09614g_1	38214.9	25884.4	26365.4	29309.3	36011.4	26242	25445.4	23655.3	0.973852	0.337153	0.731064	0.937388	0.771514	0.524477	0.755172	0.680884	SAKL0B09614g	down	1.55477	CYS3	highly similar to uniprot|P31373 Saccharomyces cerevisiae YAL012W CYS3 Cystathionine gamma-lyase, catalyzes one of the two reactions involved in the transsulfuration pathway that yields cysteine from homocysteine with the intermediary formation of cystathionine
SAKL0H26246g_1	564.449	382.635	343.683	389.492	398.265	291.173	936.371	710.242	-5.10957	-5.74315	-5.53297	-5.35036	-5.72316	-6.01395	-4.03236	-4.38585	SAKL0H26246g	down	1.55141	YNR029C	weakly similar to uniprot|P53729 Saccharomyces cerevisiae YNR029C Putative protein of unknown function, deletion confers reduced fitness in saline
SAKL0A06578g_2	9238.04	6270.47	16200.9	20264.3	11729.9	9361.87	9088.96	19680.7	-1.07961	-1.71011	0.0383	0.38901	-0.839523	-0.945294	-0.738857	0.427725	SAKL0A06578g	down	1.5481	YGL117W	similar to uniprot|G8ZLL2 Torulaspora delbrueckii TDEL_0A01740 hypothetical protein
SAKL0C13090g_1	1715.12	1152.37	1624.67	1204.86	2508.33	1689.62	2445.73	1067.24	-3.52639	-4.1544	-3.29976	-3.68805	-3.0616	-3.42049	-2.63627	-3.85636	SAKL0C13090g	down	1.54543	0	hypothetical protein
SAKL0F04004g_1	19127.6	12993	12393.1	12383.8	19085	12781.5	13727.1	14223.7	-0.0459347	-0.667209	-0.336489	-0.292625	-0.125267	-0.484603	-0.139665	-0.0417821	SAKL0F04004g	down	1.53823	HEM14	similar to uniprot|P40012 Saccharomyces cerevisiae YER014W HEM14 Protoporphyrinogen oxidase, a mitochondrial enzyme that catalyzes the seventh step in the heme biosynthetic pathway, converting protoporphyrinogen IX to protoporphyrin IX, inhibited by diphenyl ether-type herbicides
SAKL0E10846g_1	12463.7	8516.28	6463.21	3831.32	10928.7	5583.47	13496.4	6216.14	-0.655512	-1.27528	-1.28944	-1.98726	-0.945927	-1.69552	-0.210503	-1.2383	SAKL0E10846g	down	1.53662	MLS1	highly similar to uniprot|P30952 Saccharomyces cerevisiae YNL117W MLS1 Malate synthase, enzyme of the glyoxylate cycle, involved in utilization of non- fermentable carbon sources, expression is subject to carbon catabolite repression, localizes in peroxisomes during growth in oleic acid medium
SAKL0H14146g_1	101609	70368.3	52221.5	41637	76758.7	34651.4	44882	33921.1	2.38214	1.7637	1.73696	1.44739	1.88302	0.931509	1.53385	1.18451	SAKL0H14146g	down	1.53521	SDH4	similar to uniprot|P37298 Saccharomyces cerevisiae YDR178W (ohnolog of YLR164W) SDH4 Membrane anchor subunit of succinate dehydrogenase (Sdh1p, Sdh2p, Sdh3p, Sdh4p), which couples the oxidation of succinate to the transfer of electrons to ubiquinone as part of the TCA cycle and the mitochondrial respiratory chain
SAKL0C07546g_2	16940.8	11612.3	14726.9	17093.2	11997.5	7834.58	15222.8	27600.2	-0.202885	-0.821203	-0.10144	0.146049	-0.803459	-1.20194	0.0147431	0.903414	SAKL0C07546g	down	1.53508	ARG1	highly similar to uniprot|P22768 Saccharomyces cerevisiae YOL058W ARG1 Arginosuccinate synthetase, catalyzes the formation of L-argininosuccinate from citrulline and L-aspartate in the arginine biosynthesis pathway, potential Cdc28p substrate
SAKL0A05742g_2	15322.2	10480.8	24313.1	27814.4	14930.1	11844.7	13653.2	16204.5	-0.34966	-0.965765	0.632665	0.841988	-0.510258	-0.605086	-0.152027	0.112156	SAKL0A05742g	down	1.53273	HIS7	highly similar to uniprot|P33734 Saccharomyces cerevisiae YBR248C HIS7 Imidazole glycerol phosphate synthase (glutamine amidotransferase:cyclase), catalyzes the fifth and sixth steps of histidine biosynthesis and also produces 5-aminoimidazole-4-carboxamide ribotide (AICAR), a purine precursor
SAKL0F12848g_1	12522.2	8559.98	17762.9	15523.9	10020.3	8089.08	8920.16	14715.1	-0.645734	-1.25829	0.168509	0.0173733	-1.05491	-1.16304	-0.778106	-0.0756369	SAKL0F12848g	down	1.52896	KAP123	highly similar to uniprot|P40069 Saccharomyces cerevisiae YER110C KAP123 Karyopherin beta, mediates nuclear import of ribosomal proteins prior to assembly into ribosomes and import of histones H3 and H4, localizes to the nuclear pore, nucleus, and cytoplasm, exhibits genetic interactions with RAI1
SAKL0F09614g_1	98351.5	67952.1	62326.1	47242.9	80837.2	47071	58375.3	49356.8	2.33309	1.72507	1.98939	1.63274	1.94946	1.38469	1.95029	1.74061	SAKL0F09614g	down	1.52417	THS1	highly similar to uniprot|P04801 Saccharomyces cerevisiae YIL078W THS1 Threonyl-tRNA synthetase, essential cytoplasmic protein
SAKL0C04312g_2	14602.8	10131.4	17089.4	12996.2	24183.6	16615.1	18677.5	8233.23	-0.423533	-1.01603	0.110057	-0.240138	0.204345	-0.114668	0.303312	-0.878673	SAKL0C04312g	down	1.50785	FEN1	highly similar to uniprot|P25358 Saccharomyces cerevisiae YCR034W (ohnolog of YJL196C) FEN1 Fatty acid elongase, involved in sphingolipid biosynthesis, acts on fatty acids of up to 24 carbons in length, mutations have regulatory effects on 1,3-beta-glucan synthase, vacuolar ATPase, and the secretory pathway
SAKL0D10164g_1	5789.73	4018.51	7602.05	5294.84	5728.41	2960.12	4807.93	4800.34	-1.76031	-2.35271	-1.05446	-1.54314	-1.87488	-2.59998	-1.70659	-1.62868	SAKL0D10164g	down	1.50775	0	hypothetical protein

## Sheet: Up (114)
ProbeName	[WT, High-iron](raw)	[WT, Low-iron](raw)	[aft1, High-iron](raw)	[aft1, Low-iron](raw)	[sef1, High-iron](raw)	[sef1, Low-iron](raw)	[sef1aft1, High-iron](raw)	[sef1aft1, Low-iron](raw)	[WT, High-iron](normalized)	[WT, Low-iron](normalized)	[aft1, High-iron](normalized)	[aft1, Low-iron](normalized)	[sef1, High-iron](normalized)	[sef1, Low-iron](normalized)	[sef1aft1, High-iron](normalized)	[sef1aft1, Low-iron](normalized)	Gene_Id	regulation	FCAbsolute	Sc ortholog	note.v3
SAKL0F14784g_1	275.171	38612.9	295.891	273.684	287.535	16237.7	308.142	416.894	-6.16393	0.907031	-5.76877	-5.80369	-6.19534	-0.285854	-5.61774	-5.15801	SAKL0F14784g	up	134.453	FRE2	weakly similar to uniprot|Q08905 Saccharomyces cerevisiae YOR381W Ferric reductase, reduces siderophore- bound iron prior to uptake by transporters, expression induced by low iron levels
SAKL0C12122g_1	2092.8	125779	1104.15	1120.11	2165.2	101201	1342.79	1387.9	-3.23291	2.61198	-3.83197	-3.75953	-3.28734	2.40426	-3.50903	-3.40853	SAKL0C12122g	up	57.476	SIT1	similar to uniprot|P39980 Saccharomyces cerevisiae YEL065W SIT1 Ferrioxamine B transporter, member of the ARN family of transporters that specifically recognize siderophore-iron chelates, transcription is induced during iron deprivation and diauxic shift, potentially phosphorylated by Cdc28p
SAKL0B12056g_2	4006.31	187885	2559.83	1511.06	4370.18	156709	3189.6	2052.65	-2.29457	3.19193	-2.63098	-3.35116	-2.25789	3.08698	-2.2611	-2.85448	SAKL0B12056g	up	44.8332	FET3	highly similar to uniprot|P38993 Saccharomyces cerevisiae YMR058W FET3 Ferro-O2-oxidoreductase required for high-affinity iron uptake and involved in mediating resistance to copper ion toxicity, belongs to class of integral membrane multicopper oxidases
SAKL0H25410g_1	40.7381	1815.43	47.0085	43.1553	65.3409	2835.61	157.373	134.744	-8.93798	-3.49369	-8.49498	-8.50752	-8.32307	-2.75578	-6.58785	-6.81466	SAKL0H25410g	up	43.5406	0	some similarities with uniprot|G8JWB4 Eremothecium cymbalariae Ecym_7291 hypothetical protein
SAKL0F00792g_1	1612.83	50639.7	1059.66	1012.03	1510.4	48717.6	1156.84	1372.71	-3.61121	1.27406	-3.89549	-3.98844	-3.79635	1.37743	-3.72482	-3.4382	SAKL0F00792g	up	29.5539	ARN1	similar to uniprot|P38731 Saccharomyces cerevisiae YHL040C ARN1 Transporter, member of the ARN family of transporters that specifically recognize siderophore-iron chelates, responsible for uptake of iron bound to ferrirubin, ferrirhodin, and related siderophores
SAKL0H18920g_2	13416.1	250585	7273.44	5588.57	12515.8	151964	6972.81	5067.8	-0.554739	3.60458	-1.11049	-1.4461	-0.731031	2.98221	-1.14763	-1.53536	SAKL0H18920g	up	17.8681	FTR1	highly similar to uniprot|P40088 Saccharomyces cerevisiae YER145C FTR1 High affinity iron permease involved in the transport of iron across the plasma membrane, forms complex with Fet3p, expression is regulated by iron
SAKL0F14762g_1	547.721	5389.22	560.732	492.092	446.282	1830.34	671.466	632.762	-5.17861	-1.94432	-4.80628	-4.98873	-5.55267	-3.56648	-4.5078	-4.56703	SAKL0F14762g	up	9.41058	FRE3	weakly similar to uniprot|Q08905 Saccharomyces cerevisiae YOR381W Ferric reductase, reduces siderophore- bound iron prior to uptake by transporters, expression induced by low iron levels
SAKL0H15334g_1	4560.99	44144.7	3682.14	4482.21	5041.86	53870.4	3529.3	7818.51	-2.1016	1.09982	-2.10804	-1.77156	-2.05249	1.52217	-2.11921	-0.913718	SAKL0H15334g	up	9.19865	CTH1	similar to uniprot|P47976 Saccharomyces cerevisiae YDR151C (ohnolog of YLR136C) CTH1 Member of the CCCH zinc finger family, has similarity to mammalian Tis11 protein, which activates transcription and also has a role in mRNA degradation, may function with Tis11p in iron homeostasis
SAKL0G03300g_2	2737.68	22996.5	987.343	772.847	1872.16	17365.5	1175.43	2616.48	-2.84299	0.16413	-4.00001	-4.31639	-3.47663	-0.0695348	-3.72441	-2.53755	SAKL0G03300g	up	8.0396	ARN2	highly similar to uniprot|P38731 Saccharomyces cerevisiae YHL040C ARN1 Transporter, member of the ARN family of transporters that specifically recognize siderophore-iron chelates, responsible for uptake of iron bound to ferrirubin, ferrirhodin, and related siderophores
SAKL0B02266g_1	5267.62	36899.8	3841.18	3924.24	6397.67	34940.7	4961.55	5756.01	-1.88136	0.848579	-2.03338	-1.97004	-1.70907	0.934001	-1.62986	-1.34371	SAKL0B02266g	up	6.63428	0	similar to uniprot|C5DBH7 Lachancea thermotolerans KLTH0A02728g hypothetical protein
SAKL0F14718g_1	29498.1	191171	13675.2	12065.1	20712.6	100695	18879.6	14281.1	0.592533	3.22363	-0.203842	-0.360117	-0.0101821	2.40481	0.294367	-0.0783448	SAKL0F14718g	up	6.19498	FRE4	weakly similar to uniprot|Q08905 Saccharomyces cerevisiae YOR381W Ferric reductase, reduces siderophore- bound iron prior to uptake by transporters, expression induced by low iron levels
SAKL0F16302g_2	3298.4	20020.4	2804.46	2545.61	3957.2	16301.9	2916.45	2782.98	-2.56524	-0.0352521	-2.51502	-2.5888	-2.39784	-0.205501	-2.38837	-2.4182	SAKL0F16302g	up	5.77567	FRE6	weakly similar to uniprot|Q08905 Saccharomyces cerevisiae YOR381W Ferric reductase, reduces siderophore- bound iron prior to uptake by transporters, expression induced by low iron levels
SAKL0A04532g_1	1780.76	10263.4	19.9072	48.4811	2819.94	10245.9	28.3631	44.5686	-3.45057	-0.995917	-9.69338	-8.48064	-2.90169	-0.873106	-9.06519	-8.53337	SAKL0A04532g	up	5.48182	AFT1	weakly similar to uniprot|P22149 Saccharomyces cerevisiae YGL071W (ohnolog of YPL202C) AFT1 Transcription factor involved in iron utilization and homeostasis, binds the consensus site PyPuCACCCPu and activates the expression of target genes in response to changes in iron availability
SAKL0B07678g_1	1602.74	8620.11	2646.49	1680.38	1488.09	2498.54	2389.95	1950.8	-3.61052	-1.316	-2.61902	-3.23281	-3.90439	-2.95426	-2.68202	-3.43818	SAKL0B07678g	up	4.90591	PHO11	similar to uniprot|P35842 Saccharomyces cerevisiae YAR071W PHO11 One of three repressible acid phosphatases, a glycoprotein that is transported to the cell surface by the secretory pathway, induced by phosphate starvation and coordinately regulated by PHO4 and PHO2
SAKL0B03322g_1	1114.2	5454.44	712.94	552.089	782.213	5949.6	821.247	1204.15	-4.13291	-1.92921	-4.47338	-4.7731	-4.73497	-1.69306	-4.20856	-3.60593	SAKL0B03322g	up	4.60659	FTR2	highly similar to uniprot|P40088 Saccharomyces cerevisiae YER145C FTR1 High affinity iron permease involved in the transport of iron across the plasma membrane, forms complex with Fet3p, expression is regulated by iron
SAKL0B00242g_1	8.41532	42.5534	9.66644	24.5156	12.796	26.6014	14.149	24.3252	-11.2425	-9.04456	-10.6598	-9.33125	-10.6797	-9.51485	-10.1119	-9.35628	SAKL0B00242g	up	4.58812	YLL058W	some similarities with uniprot|Q12198 Saccharomyces cerevisiae YLL058W Putative protein of unknown function with similarity to Str2p, which is a cystathionine gamma- synthase important in sulfur metabolism, YLL058W is not an essential gene
SAKL0F14740g_1	2327.72	10567.5	2500.7	1193.14	2108.21	6662.52	1125.81	1189.41	-3.11416	-0.985848	-2.66772	-3.70481	-3.2988	-1.51193	-3.76632	-3.65105	SAKL0F14740g	up	4.37206	FRE5	weakly similar to uniprot|Q08908 Saccharomyces cerevisiae YOR384W FRE5 Putative ferric reductase with similarity to Fre2p
SAKL0G01650g_1	1916.81	8360.51	2353.27	2043.3	3566.53	11693.1	2574.68	2821.35	-3.4004	-1.29799	-2.74732	-2.90872	-2.55197	-0.688176	-2.59761	-2.39815	SAKL0G01650g	up	4.29428	CCC2	similar to uniprot|P38995 Saccharomyces cerevisiae YDR270W CCC2 Cu(+2)-transporting P-type ATPase, required for export of copper from the cytosol into an extracytosolic compartment, has similarity to human proteins involved in Menkes and Wilsons diseases
SAKL0F00110g_1	8.67464	39.7999	10.6265	27.2712	11.8554	23.887	34.0231	29.3023	-11.2163	-9.13043	-10.5892	-9.23653	-10.7902	-9.62982	-8.86206	-8.99162	SAKL0F00110g	up	4.2453	ARN3	similar to uniprot|P38724 Saccharomyces cerevisiae YHL047C ARN2 Transporter, member of the ARN family of transporters that specifically recognize siderophore-iron chelates, responsible for uptake of iron bound to the siderophore triacetylfusarinine C
SAKL0H21780g_1	9.56996	43.1566	8.90306	38.588	116.598	25.4697	24.664	25.0337	-11.0544	-9.03185	-10.7865	-8.91992	-8.03947	-9.54739	-9.61018	-9.22236	SAKL0H21780g	up	4.06301	0	hypothetical protein
SAKL0F11242g_1	18398.4	73162.5	9254.35	837.019	9923.96	28499.8	8678.75	713.744	-0.142445	1.81472	-0.781686	-4.16626	-1.13133	0.60958	-0.808314	-4.41191	SAKL0F11242g	up	3.88298	HMX1	similar to uniprot|P32339 Saccharomyces cerevisiae YLR205C HMX1 ER localized heme oxygenase, involved in heme degradation during iron starvation and in the oxidative stress response, expression is regulated by AFT1 and oxidative stress, relocates to the perinuclear region in the presence of oxidants
SAKL0B00308g_Xhyb2_SAKL0H00132g	19882	79201.5	17174.6	17003.6	18988.2	65878.8	14995.9	21784.6	0.0143168	1.94171	0.101001	0.113416	-0.131554	1.84633	-0.00878596	0.565018	SAKL0B00308g	up	3.80367	FET4	similar to uniprot|P40988 Saccharomyces cerevisiae YMR319C FET4 Low-affinity Fe(II) transporter of the plasma membrane
SAKL0H21010g_1	5931.95	22465.6	7730.18	5332.57	5450.11	6108.73	3767.66	3723.32	-1.77168	0.127357	-1.04072	-1.59636	-1.93292	-1.62496	-2.10202	-2.00613	SAKL0H21010g	up	3.72964	SNQ2	similar to uniprot|P32568 Saccharomyces cerevisiae YDR011W SNQ2 Plasma membrane ATP-binding cassette (ABC) transporter, multidrug transporter involved in multidrug resistance and resistance to singlet oxygen species
SAKL0G19844g_1	17211.7	61081.7	133834	151077	31514.1	68406.8	53168.6	78063.7	-0.17637	1.5479	3.10093	3.33066	0.598043	1.92556	1.79527	2.40735	SAKL0G19844g	up	3.30413	HXT2	highly similar to uniprot|P23585 Saccharomyces cerevisiae YMR011W HXT2 High-affinity glucose transporter of the major facilitator superfamily, expression is induced by low levels of glucose and repressed by high levels of glucose
SAKL0H00132g_Xhyb2_SAKL0B00308g	21489.5	72622.1	17253.9	16023.1	20968.5	74468	19469	28249.1	0.12489	1.82223	0.115563	0.0629709	0.00816631	2.0364	0.361635	0.929185	SAKL0H00132g	up	3.24303	FET1	similar to uniprot|P40988 Saccharomyces cerevisiae YMR319C FET4 Low-affinity Fe(II) transporter of the plasma membrane
SAKL0G06600g_2	2928.74	9974.77	1517.21	1187.46	1804.85	9600.99	1511.46	1404.12	-2.73672	-1.05131	-3.38556	-3.69497	-3.52617	-0.98113	-3.33672	-3.43718	SAKL0G06600g	up	3.21633	SIT2	similar to uniprot|P39980 Saccharomyces cerevisiae YEL065W SIT1 Ferrioxamine B transporter, member of the ARN family of transporters that specifically recognize siderophore-iron chelates, transcription is induced during iron deprivation and diauxic shift, potentially phosphorylated by Cdc28p
SAKL0G16038g_1	56398.9	183623	37962.4	35347.5	60861.7	150053	32339.3	60338.1	1.53666	3.14622	1.24253	1.21164	1.53807	3.02055	1.06592	2.0155	SAKL0G16038g	up	3.05159	CTR3	similar to uniprot|Q06686 Saccharomyces cerevisiae YLR411W CTR3 High-affinity copper transporter of the plasma membrane acts as a trimer gene is disrupted by a Ty2 transposon insertion in many laboratory strains of S. cerevisiae
SAKL0H03674g_1	1270.15	3883.74	1145.5	1049.92	1798.93	3068.93	1552.04	1459.36	-3.94355	-2.4013	-3.80223	-3.86506	-3.55719	-2.5851	-3.31847	-3.37017	SAKL0H03674g	up	2.9125	0	weakly similar to gb|AFZ27598 Cylindrospermum stagnale Cylst_5593 DNA-binding protein, excisionase family, serine-recombinase superfamily
SAKL0G15026g_1	3655.34	11001.1	2609.08	2691.3	4035.64	10284.6	3239.6	3908.29	-2.41662	-0.895852	-2.5986	-2.52852	-2.37662	-0.85905	-2.25132	-1.9646	SAKL0G15026g	up	2.86944	FRE8	similar to uniprot|Q12209 Saccharomyces cerevisiae YLR047C FRE8 Protein with sequence similarity to iron/copper reductases, involved in iron homeostasis, deletion mutant has iron deficiency/accumulation growth defects, expression increased in the absence of copper- responsive transcription factor Mac1p
SAKL0A00154g_1	12240.8	33788	57717.2	52098.1	7514.61	11520.1	10303	10581.2	-0.754753	0.697465	1.856	1.75037	-1.5186	-0.724138	-0.569255	-0.726363	SAKL0A00154g	up	2.73628	IMA5	highly similar to uniprot|P40884 Saccharomyces cerevisiae YJL216C IMA5 Alpha-glucosidase with specificity for isomaltose, maltose, and palatinose, member of the IMA isomaltase family, not required for isomaltose utilization, but Ima5p overexpression allows the ima1 null mutant to grow on isomaltose
SAKL0F16500g_1	1560.65	4363.27	1863.2	5425.96	1891.15	3815.78	2675.52	8208.58	-3.64769	-2.233	-3.0749	-1.51665	-3.46507	-2.24125	-2.51895	-0.86904	SAKL0F16500g	up	2.66602	0	similar to uniprot|C5DDC5 Lachancea thermotolerans KLTH0B10098g hypothetical protein
SAKL0H02684g_1	83676.3	228233	43003.3	42718.3	55738.8	126993	33556.8	98004.7	2.09822	3.47409	1.46106	1.48297	1.40711	2.82188	1.10747	2.72492	SAKL0H02684g	up	2.59526	SPG1	similar to Lachancea thermotolerans KLTH0C01540g hypothetical protein
SAKL0F14806g_2	2713.88	7390.58	3822.6	7331.53	2565.48	5341.58	3132.65	15779.2	-2.84628	-1.48326	-2.04871	-1.08519	-3.0188	-1.77518	-2.31591	0.109324	SAKL0F14806g	up	2.57225	MOH1	similar to uniprot|P38191 Saccharomyces cerevisiae YBL049W MOH1 Protein of unknown function, has homology to kinase Snf7p, not required for growth on nonfermentable carbon sources, essential for survival in stationary phase
SAKL0B00836g_2	24209.6	60853.8	18709.1	17548.8	29215.4	43112.4	17220.4	16450.5	0.258543	1.5738	0.234926	0.185256	0.485353	1.22814	0.154612	0.150852	SAKL0B00836g	up	2.48847	FET5	similar to uniprot|P43561 Saccharomyces cerevisiae YFL041W FET5 Multicopper oxidase, integral membrane protein with similarity to Fet3p, may have a role in iron transport
SAKL0H00660g_1	443.299	1146.36	422.205	529.689	639.428	1090.82	603.697	689.184	-5.47208	-4.16548	-5.22134	-4.8431	-5.02428	-4.06985	-4.69178	-4.44506	SAKL0H00660g	up	2.47359	OAF1	weakly similar to uniprot|P39720 Saccharomyces cerevisiae YAL051W (ohnolog of YOR363C) OAF1 Oleate- activated transcription factor, acts alone and as a heterodimer with Pip2p, activates genes involved in beta- oxidation of fatty acids and peroxisome organization and biogenesis
SAKL0H24310g_1	1447.49	3684.74	2079.26	4092.96	1622.76	3151.61	2836.68	10321.9	-3.79178	-2.51513	-2.9279	-1.97511	-3.68547	-2.54397	-2.51291	-0.554907	SAKL0H24310g	up	2.42276	YLR312C	weakly similar to uniprot|Q06159 Saccharomyces cerevisiae YLR312C Putative protein of unknown function
SAKL0G07480g_1	263.93	685.778	570.732	426.196	277.52	292.866	281.235	136.165	-6.20131	-4.93185	-4.81121	-5.16963	-6.26627	-5.94758	-5.75268	-6.75977	SAKL0G07480g	up	2.41071	GIT1	similar to uniprot|P25346 Saccharomyces cerevisiae YCR098C GIT1 Plasma membrane permease, mediates uptake of glycerophosphoinositol and glycerophosphocholine as sources of the nutrients inositol and phosphate, expression and transport rate are regulated by phosphate and inositol availability
SAKL0F05434g_2	11336.6	28002.5	7579.25	6026.3	10660.8	36796.3	7034.48	9351.79	-0.80493	0.436501	-1.07611	-1.35284	-0.967198	1.0284	-1.13286	-0.663832	SAKL0F05434g	up	2.36433	YAP5	some similarities with uniprot|P40574 Saccharomyces cerevisiae YIR018W Yap5 (onholog of YOL028C) Basic leucine zipper (bZIP) iron-sensing transcription factor; involved in diauxic shift
SAKL0B04510g_2	4472.21	10757.7	4621.69	5049.09	7756.33	11525.5	6343.89	6868.17	-2.13901	-0.929757	-1.75952	-1.60413	-1.4397	-0.663256	-1.27236	-1.10542	SAKL0B04510g	up	2.31217	YLR352W	similar to uniprot|Q06479 Saccharomyces cerevisiae YLR352W Putative protein of unknown function with similarity to F-box proteins, interacts with Skp1p and Cdc53p, YLR352W is not an essential gene
SAKL0E12188g_2	37894.3	86339.2	27537.2	40718.8	35732.9	62252.6	22468.2	27896.4	0.94994	2.06999	0.79264	1.41877	0.76896	1.78451	0.564581	0.903146	SAKL0E12188g	up	2.17355	ARO9	similar to uniprot|P38840 Saccharomyces cerevisiae YHR137W ARO9 Aromatic aminotransferase II, catalyzes the first step of tryptophan, phenylalanine, and tyrosine catabolism
SAKL0F16324g_1	7027.78	15565.8	10803.2	12414.5	5634.72	13558.2	4714.5	10095.5	-1.50005	-0.393672	-0.543577	-0.326934	-1.89967	-0.440572	-1.69082	-0.549786	SAKL0F16324g	up	2.15304	0	similar to uniprot|G8ZUG6 Torulaspora delbrueckii TDEL_0E00170 hypothetical protein
SAKL0E04862g_1	1346.29	2996.69	786.447	776.163	1324.07	2009.34	1392.46	2440.38	-3.86693	-2.7706	-4.32494	-4.3992	-3.98481	-3.1994	-3.53919	-2.66909	SAKL0E04862g	up	2.1381	GAT2	weakly similar to uniprot|P40209 Saccharomyces cerevisiae YMR136W GAT2 Protein containing GATA family zinc finger motifs, similar to Gln3p and Dal80p, expression repressed by leucine
SAKL0H14388g_1	3445.94	7785.61	1803.66	7094.53	1890.52	7318.27	3422.38	7559.47	-2.52891	-1.43619	-3.15302	-1.13356	-3.46782	-1.29315	-2.14797	-0.961722	SAKL0H14388g	up	2.13276	ZRT1	similar to uniprot|Q12436 Saccharomyces cerevisiae YLR130C ZRT2 Low-affinity zinc transporter of the plasma membrane, transcription is induced under low-zinc conditions by the Zap1p transcription factor
SAKL0F11704g_2	17459.6	39178.4	16094	12361.3	25001.8	17882.5	22010.6	11046.8	-0.17508	0.916474	0.0259426	-0.298033	0.25044	-0.173374	0.403707	-0.60596	SAKL0F11704g	up	2.13103	DLD1	similar to uniprot|P32891 Saccharomyces cerevisiae YDL174C DLD1 D-lactate dehydrogenase, oxidizes D-lactate to pyruvate, transcription is heme-dependent, repressed by glucose, and derepressed in ethanol or lactate, located in the mitochondrial inner membrane
SAKL0H06402g_1	1619.56	3595.23	1727.56	2151.61	2115.57	3771.88	2664.38	6099.67	-3.60352	-2.52679	-3.18753	-2.89639	-3.32273	-2.25495	-2.53114	-1.27742	SAKL0H06402g	up	2.10925	YMR210W	similar to uniprot|Q03649 Saccharomyces cerevisiae YMR210W Putative acyltransferase with similarity to Eeb1p and Eht1p, has a minor role in medium-chain fatty acid ethyl ester biosynthesis, may be involved in lipid metabolism and detoxification
SAKL0H03652g_2	7173.96	15554	4295.16	4034.61	7081.69	10430.5	5648.43	4953.98	-1.45772	-0.39434	-1.8693	-1.9132	-1.56003	-0.803819	-1.45169	-1.60234	SAKL0H03652g	up	2.08982	0	similar to uniprot|G8JQ14 Eremothecium cymbalariae Ecym_2778 hypothetical protein
SAKL0D03850g_1	5614.7	12311.5	4303.15	4295.29	6002.5	13844.6	4823.49	7745.43	-1.79629	-0.736665	-1.8806	-1.85834	-1.80702	-0.414378	-1.66262	-0.93823	SAKL0D03850g	up	2.08439	FMP23	similar to uniprot|P38231 Saccharomyces cerevisiae YBR047W FMP23 Putative protein of unknown function, proposed to be involved in iron or copper homeostasis, the authentic, non-tagged protein is detected in highly purified mitochondria in high-throughput studies
SAKL0E02046g_1	2949.97	6446.45	1255.61	5249.02	300.702	2969.07	1216.98	7738.99	-2.73803	-1.68227	-3.63516	-1.58957	-6.1084	-2.69914	-3.63489	-1.00734	SAKL0E02046g	up	2.07881	ATG22	weakly similar to uniprot|P25568 Saccharomyces cerevisiae YCL038C ATG22 Vacuolar integral membrane protein required for efflux of amino acids during autophagic body breakdown in the vacuole, null mutation causes a gradual loss of viability during starvation
SAKL0D03652g_2	162884	349839	59543.3	88614.7	157700	318324	137028	356503	3.04787	4.08264	1.89935	2.52289	2.91635	4.12724	3.06398	4.61022	SAKL0D03652g	up	2.04877	MRH1	similar to uniprot|Q12117 Saccharomyces cerevisiae YDR033W (ohnolog of YBR054W) MRH1 Protein that localizes primarily to the plasma membrane, also found at the nuclear envelope, the authentic, non-tagged protein is detected in mitochondria in a phosphorylated state, has similarity to Hsp30p and Yro2p
SAKL0F01980g_2	2680.14	5733.16	3819.25	4316.33	3689.37	9228.74	3624.27	9527.42	-2.87938	-1.84583	-2.09016	-1.82372	-2.52024	-1.01898	-2.09455	-0.643669	SAKL0F01980g	up	2.04706	MIG2	weakly similar to uniprot|P53035 Saccharomyces cerevisiae YGL209W (ohnolog of YER028C) MIG2 Protein containing zinc fingers, involved in repression, along with Mig1p, of SUC2 (invertase) expression by high levels of glucose, binds to Mig1p-binding sites in SUC2 promoter
SAKL0H17688g_2	2798.93	6026.42	3572.21	5119.17	3523.08	6145.02	3626.59	6631.67	-2.80012	-1.76677	-2.14164	-1.58749	-2.57663	-1.55157	-2.08652	-1.15263	SAKL0H17688g	up	2.04678	TMT1	similar to uniprot|P32643 Saccharomyces cerevisiae YER175C TMT1 Trans-aconitate methyltransferase, cytosolic enzyme that catalyzes the methyl esterification of 3- isopropylmalate, an intermediate of the leucine biosynthetic pathway, and trans-aconitate, which inhibits the citric acid cycle
SAKL0F14388g_1	11102.8	23455.1	6513.52	7159.74	11924.5	17495.2	9913.65	13622.5	-0.814798	0.193089	-1.28795	-1.12678	-0.814399	-0.0553823	-0.635063	-0.143894	SAKL0F14388g	up	2.01096	0	similar to Lachancea thermotolerans KLTH0E02024g hypothetical protein
SAKL0A04994g_2	7292.13	15167.5	7675.11	8440.94	7487.63	10065.8	6109.49	7011.62	-1.4272	-0.430552	-1.03783	-0.865699	-1.47597	-0.861604	-1.33091	-1.07056	SAKL0A04994g	up	1.99535	YOR389W	similar to uniprot|Q08912 Saccharomyces cerevisiae YOR389W Putative protein of unknown function, expression regulated by copper levels
SAKL0C10890g_1	10961.9	22649	5435.36	5313.49	9401.41	11013.1	8149.91	12705.4	-0.839727	0.145036	-1.53612	-1.51354	-1.15658	-0.717266	-0.903455	-0.220155	SAKL0C10890g	up	1.97899	RCR2	weakly similar to uniprot|Q03446 Saccharomyces cerevisiae YDR003W (ohnolog of YBR005W) RCR2 Vacuolar protein that presumably functions within the endosomal- vacuolar trafficking pathway, affecting events that determine whether plasma membrane proteins are degraded or routed to the plasma membrane, similar to Rcr1p
SAKL0H10846g_2	8570.74	17426.6	7487.36	10173	11094.5	16986.3	9431.72	25408	-1.2169	-0.233657	-1.08075	-0.657065	-0.919402	-0.120258	-0.738096	0.791089	SAKL0H10846g	up	1.9769	LEE1	some similarities with uniprot|Q06701 Saccharomyces cerevisiae YPL054W LEE1 Zinc-finger protein of unknown function
SAKL0B04752g_2	690.267	1392.84	547.523	561.979	1272.3	1222.78	742.681	763.713	-4.85632	-3.88094	-4.83487	-4.7747	-4.08023	-3.94452	-4.39389	-4.29231	SAKL0B04752g	up	1.96616	FMP48	weakly similar to uniprot|P53233 Saccharomyces cerevisiae YGR052W FMP48 Putative protein of unknown function, the authentic, non-tagged protein is detected in highly purified mitochondria in high-throughput studies, induced by treatment with 8-methoxypsoralen and UVA irradiation
SAKL0C12056g_BC1	339.512	702.787	702.74	868.198	370.225	634.723	410.25	1302.46	-5.84464	-4.87556	-4.49505	-4.14835	-5.82826	-4.82925	-5.29872	-3.53002	SAKL0C12056g	up	1.95759	0	hypothetical protein
SAKL0C10010g_2	60828.6	120268	33906.1	34959.8	50916.5	103311	41042.6	75740.8	1.6213	2.55158	1.09388	1.16479	1.28928	2.48988	1.33482	2.30832	SAKL0C10010g	up	1.90565	0	similar to uniprot|Q6CJ59 Kluyveromyces lactis hypothetical protein
SAKL0E12298g_2	7968.45	15748.5	8199.11	5355.77	9096.56	17270.1	18430.5	43264.4	-1.31946	-0.38953	-0.959657	-1.50702	-1.19696	-0.123869	0.0620177	1.41508	SAKL0E12298g	up	1.90518	SPS100	similar to uniprot|P13130 Saccharomyces cerevisiae YHR139C (ohnolog of YNL160W) SPS100 Protein required for spore wall maturation, expressed during sporulation, may be a component of the spore wall, expression also induced in cells treated with the mycotoxin patulin
SAKL0E04818g_2	4280.17	8517	5568.27	5044.96	7679.55	10642.2	5796.14	4660.59	-2.19135	-1.27088	-1.51764	-1.62188	-1.44804	-0.762898	-1.41574	-1.71207	SAKL0E04818g	up	1.89273	YMR134W	similar to uniprot|P40207 Saccharomyces cerevisiae YMR134W Protein of unknown function that may be involved in iron metabolism, mutant bm-8 has a growth defect on iron-limited medium that is complemented by overexpression of Yfh1p, shows localization to the ER, highly conserved in ascomycetes
SAKL0H08558g_2	30973.5	60427.3	12486.3	13440.8	13734	24700.7	10460.7	35039.1	0.653203	1.56149	-0.343862	-0.196852	-0.621888	0.433998	-0.559691	1.24423	SAKL0H08558g	up	1.87681	0	similar to uniprot|C5DIN5 Lachancea thermotolerans KLTH0E13904g hypothetical protein
SAKL0A06974g_2	3929.62	7828.13	4377.46	5537.02	4052.44	4183.32	2278.67	3539.9	-2.31619	-1.40878	-1.86265	-1.5014	-2.3675	-2.18609	-2.75908	-2.06243	SAKL0A06974g	up	1.87567	TDP1	similar to uniprot|P38319 Saccharomyces cerevisiae YBR223C TDP1 Tyrosyl-DNA Phosphodiesterase I, hydrolyzes 3' and 5'-phosphotyrosyl bonds, involved in the repair of DNA lesions created by topoisomerase I and topoisomerase II, mutations in human homolog result in the neurodegenerative disease SCANI
SAKL0E14740g_1	9784	19166.7	8908.73	8369.32	13713.8	13890.8	6540.27	5535.25	-1.00986	-0.113988	-0.844065	-0.879706	-0.601079	-0.444574	-1.24954	-1.46428	SAKL0E14740g	up	1.86073	TID3	similar to uniprot|P40460 Saccharomyces cerevisiae YIL144W TID3 Component of the evolutionarily conserved kinetochore-associated Ndc80 complex (Ndc80p-Nuf2p-Spc24p- Spc25p), conserved coiled-coil protein involved in chromosome segregation, spindle checkpoint activity, kinetochore assembly and clustering
SAKL0H08536g_1	64792.6	126510	27658.1	64314.2	51918.5	78439.1	53980.9	94254.7	1.71957	2.61032	0.800219	2.05573	1.31839	2.09125	1.81597	2.5568	SAKL0H08536g	up	1.85414	CAR1	similar to uniprot|P00812 Saccharomyces cerevisiae YPL111W CAR1 Arginase, responsible for arginine degradation, expression responds to both induction by arginine and nitrogen catabolite repression, disruption enhances freeze tolerance
SAKL0A09988g_1	1548.69	2960.72	3598.65	7568.9	1586.88	3227.33	1726.16	4429.04	-3.66428	-2.79407	-2.15749	-1.04962	-3.71879	-2.4944	-3.13043	-1.74271	SAKL0A09988g	up	1.82792	0	similar to uniprot|C5E4G5 Zygosaccharomyces rouxii ZYRO0E05786g hypothetical protein
SAKL0A04818g_2	1777.13	3411.35	2996.49	2934.69	2327.7	3746.77	1882.12	1544.97	-3.45693	-2.58847	-2.38707	-2.36345	-3.16015	-2.26095	-3.02841	-3.24469	SAKL0A04818g	up	1.82572	KXD1	similar to uniprot|P53158 Saccharomyces cerevisiae YGL079W KXD1 Putative protein of unknown function, likely member of BLOC complex involved in endosomal cargo sorting, null mutant is sensitive to drug inducing secretion of vacuolar cargo, GFP-fusion protein localizes to the endosome
SAKL0G11968g_2	25789	48775.2	39228.3	17214.6	22484.8	50323.3	14386.3	7086.84	0.401675	1.25102	1.31048	0.186272	0.0947259	1.49132	-0.0991342	-1.17675	SAKL0G11968g	up	1.80168	THI13	highly similar to uniprot|Q07748 Saccharomyces cerevisiae YDL244W THI13 Protein involved in synthesis of the thiamine precursor hydroxymethylpyrimidine (HMP), member of a subtelomeric gene family including THI5, THI11, THI12, and THI13
SAKL0H21318g_1	11292	21110.4	5322.73	5091.62	10690.5	14189.6	7872.6	6024.76	-0.806458	0.0405493	-1.56479	-1.64242	-0.955015	-0.35432	-0.965781	-1.34603	SAKL0H21318g	up	1.79877	SCW11	similar to uniprot|P53189 Saccharomyces cerevisiae YGL028C SCW11 Cell wall protein with similarity to glucanases, may play a role in conjugation during mating based on its regulation by Ste12p
SAKL0F03784g_1	19965.3	37934.6	18984.9	23331.7	21563.3	40116.8	13567.8	20728.5	0.0341594	0.879252	0.255506	0.607335	0.0468839	1.08657	-0.191498	0.474119	SAKL0F03784g	up	1.79638	CTR1	weakly similar to uniprot|P49573 Saccharomyces cerevisiae YPR124W CTR1 High-affinity copper transporter of the plasma membrane, mediates nearly all copper uptake under low copper conditions, transcriptionally induced at low copper levels and degraded at high copper levels
SAKL0G16192g_1	8692.86	16506.4	4300.45	4786.57	8048.83	11081.7	5540.32	4525.39	-1.1577	-0.314671	-1.88242	-1.67091	-1.36798	-0.707806	-1.45905	-1.70442	SAKL0G16192g	up	1.79382	ASH1	similar to uniprot|P34233 Saccharomyces cerevisiae YKL185W ASH1 Zinc-finger inhibitor of HO transcription, mRNA is localized and translated in the distal tip of anaphase cells, resulting in accumulation of Ash1p in daughter cell nuclei and inhibition of HO expression, potential Cdc28p substrate
SAKL0E14960g_2	5064.09	9300.43	3203.7	3826.81	6606.6	10576.5	5430.93	8480.86	-1.97873	-1.13688	-2.30664	-2.01319	-1.67662	-0.804021	-1.48925	-0.815717	SAKL0E14960g	up	1.79234	0	similar to uniprot|C5DH34 Lachancea thermotolerans KLTH0E01012g hypothetical protein
SAKL0E14982g_2	4563.89	8582.13	3488.96	3493.7	5288.92	8655.81	4273.96	4240.27	-2.08609	-1.25552	-2.18722	-2.13543	-1.98917	-1.08297	-1.85084	-1.81413	SAKL0E14982g	up	1.77839	PCC1	similar to uniprot|Q3E833 Saccharomyces cerevisiae YKR095W-A PCC1 Component of the EKC/KEOPS protein complex with Kae1p, Gon7p, Bud32p, and Cgi121p, EKC/KEOPS complex is required for t6A tRNA modification and may have roles in telomere maintenance and transcription
SAKL0H10538g_1	20650	38498.4	15166.6	14471.6	21848.7	39015.1	17188.3	16257.7	0.0722129	0.901433	-0.0522211	-0.0800509	0.0627715	1.10083	0.164419	0.132392	SAKL0H10538g	up	1.77672	FTH1	similar to uniprot|P38310 Saccharomyces cerevisiae YBR207W FTH1 Putative high affinity iron transporter involved in transport of intravacuolar stores of iron, forms complex with Fet5p, expression is regulated by iron, proposed to play indirect role in endocytosis
SAKL0B12232g_2	2253.36	4119.13	2187.09	1992.89	1974.3	3599.39	4081.53	5304.04	-3.13381	-2.3164	-2.85027	-2.94236	-3.39701	-2.32308	-1.9644	-1.48662	SAKL0B12232g	up	1.76225	0	weakly similar to uniprot|Q75DW0 Ashbya gossypii ABL087Wp hypothetical protein
SAKL0H10824g_2	4594.32	8566.47	3181.5	3272.96	6550.22	8082.91	5411.53	4639.66	-2.07688	-1.26291	-2.31526	-2.33127	-1.67632	-1.16469	-1.49262	-1.70984	SAKL0H10824g	up	1.75805	AMN1	similar to uniprot|P38285 Saccharomyces cerevisiae YBR158W AMN1 Protein required for daughter cell separation, multiple mitotic checkpoints, and chromosome stability, contains 12 degenerate leucine-rich repeat motifs, expression is induced by the Mitotic Exit Network (MEN)
SAKL0G01474g_1	27435.8	50840.6	21562	16139.1	25615.6	28795.3	15089	30219.9	0.482764	1.29639	0.450792	0.0878844	0.301076	0.661815	-0.0325654	1.02822	SAKL0G01474g	up	1.75763	MTH1	similar to uniprot|P35198 Saccharomyces cerevisiae YDR277C (ohnolog of YOR047C) MTH1 Negative regulator of the glucose-sensing signal transduction pathway, required for repression of transcription by Rgt1p, interacts with Rgt1p and the Snf3p and Rgt2p glucose sensors, phosphorylated by Yck1p, triggering Mth1p degradation
SAKL0F16676g_2	1486.72	2634.59	879.212	884.657	1070.15	1371.54	841.812	1364.74	-3.73248	-2.96093	-4.15783	-4.1318	-4.27872	-3.72463	-4.18692	-3.4684	SAKL0F16676g	up	1.7071	0	hypothetical protein
SAKL0H02574g_1	10726.5	19181.6	24605.3	22652.5	9179.64	24957.2	6718.41	29047.5	-0.887095	-0.125758	0.632349	0.577384	-1.17861	0.456541	-1.18062	0.977352	SAKL0H02574g	up	1.69506	PEX18	weakly similar to uniprot|P38855 Saccharomyces cerevisiae YHR160C (ohnolog of YGR239C) PEX18 Peroxin required for targeting of peroxisomal matrix proteins containing PTS2, interacts with Pex7p, partially redundant with Pex21p
SAKL0F16522g_1	10771.6	19105.1	7257.9	9447.57	10919	13136.5	6804.05	15464.5	-0.857826	-0.100817	-1.154	-0.73348	-0.947928	-0.503997	-1.19005	0.0716875	SAKL0F16522g	up	1.68998	PUT3	weakly similar to uniprot|P25502 Saccharomyces cerevisiae YKL015W PUT3 Transcriptional activator of proline utilization genes, constitutively binds PUT1 and PUT2 promoter sequences and undergoes a conformational change to form the active state, has a Zn(2)-Cys(6) binuclear cluster domain
SAKL0H02002g_1	8256.17	14626.4	9494.07	11470.8	11426.7	12809.6	10783.5	17092.7	-1.23494	-0.483658	-0.726149	-0.444048	-0.876764	-0.495658	-0.502491	0.182826	SAKL0H02002g	up	1.68329	CTR2	similar to uniprot|P38865 Saccharomyces cerevisiae YHR175W CTR2 Putative low-affinity copper transporter of the vacuolar membrane, mutation confers resistance to toxic copper concentrations, while overexpression confers resistance to copper starvation
SAKL0A03124g_1	2278.57	4017.32	3967.12	4732.7	3016.7	2988.76	2695.27	2315.43	-3.09753	-2.35453	-1.99036	-1.75292	-2.80301	-2.61387	-2.52569	-2.68623	SAKL0A03124g	up	1.67365	YMR187C	weakly similar to uniprot|Q03236 Saccharomyces cerevisiae YMR187C Putative protein of unknown function, YMR187C is not an essential gene
SAKL0H24112g_2	7444.95	12983.6	4343.66	4122.8	6643.82	8201.59	5306.35	5301.56	-1.39309	-0.655375	-1.87421	-1.89759	-1.64376	-1.13981	-1.52799	-1.48669	SAKL0H24112g	up	1.66753	UBC12	similar to uniprot|P52491 Saccharomyces cerevisiae YLR306W UBC12 Enzyme that mediates the conjugation of Rub1p, a ubiquitin-like protein, to other proteins, related to E2 ubiquitin-conjugating enzymes
SAKL0F14586g_2	1425.9	2492.11	733.44	705.106	1229.2	1759.02	1065.79	1043.4	-3.78562	-3.05859	-4.43583	-4.49341	-4.0943	-3.37958	-3.84969	-3.82709	SAKL0F14586g	up	1.65524	YJR107W	similar to uniprot|P47145 Saccharomyces cerevisiae YJR107W Putative protein of unknown function, has sequence or structural similarity to lipases
SAKL0H14652g_2	54248.3	91344.9	52897.4	61129.3	85455.8	79441.9	63398.6	85422.8	1.44397	2.15762	1.75539	1.95342	2.03578	2.04011	2.00657	2.52063	SAKL0H14652g	up	1.63995	YLR149C	similar to uniprot|Q99296 Saccharomyces cerevisiae YLR149C Putative protein of unknown function, overexpression causes a cell cycle delay or arrest, null mutation results in a decrease in plasma membrane electron transport, YLR149C is not an essential gene
SAKL0A02838g_2	18089.9	31188.8	16620.2	18385	15452.9	21785.2	10626.8	16766.2	-0.123522	0.586623	0.0681641	0.275643	-0.42568	0.259272	-0.534787	0.179771	SAKL0A02838g	up	1.63597	SPG5	weakly similar to uniprot|P42933 Saccharomyces cerevisiae YMR191W SPG5 Protein required for survival at high temperature during stationary phase, not required for growth on nonfermentable carbon sources
SAKL0H08470g_2	7830.5	13412.4	4396.8	3915.15	6364.38	8157.63	4395.89	5145.03	-1.31734	-0.608016	-1.83834	-1.96742	-1.71073	-1.15073	-1.81258	-1.54195	SAKL0H08470g	up	1.63504	YPL113C	similar to uniprot|Q02961 Saccharomyces cerevisiae YPL113C Glyoxylate reductase, acts on glyoxylate and hydroxypyruvate substrates, YPL113C is not an essential gene
SAKL0E02574g_2	20903	35935.8	21874.1	26221.8	15342.7	20748.3	15192	37512.2	0.102614	0.800336	0.471039	0.756957	-0.444435	0.194274	0.00217557	1.33851	SAKL0E02574g	up	1.62194	ISF1	weakly similar to uniprot|G8JP98 Eremothecium cymbalariae Ecym_2425 hypothetical protein
SAKL0D14938g_1	7375.18	12252.7	4896.29	3728.1	11250.8	18198.2	5867.34	4637.56	-1.44681	-0.750355	-1.67507	-2.06457	-0.886031	-0.00986552	-1.43234	-1.67742	SAKL0D14938g	up	1.62052	ADH6	similar to uniprot|Q04894 Saccharomyces cerevisiae YMR318C ADH6 NADPH-dependent medium chain alcohol dehydrogenase with broad substrate specificity, member of the cinnamyl family of alcohol dehydrogenases, may be involved in fusel alcohol synthesis or in aldehyde tolerance
SAKL0E04598g_1	16028.2	26996.8	14748.8	12252.1	20145.1	25437	10879.4	9377.97	-0.298908	0.397297	-0.112998	-0.330451	-0.056983	0.469711	-0.495654	-0.670572	SAKL0E04598g	up	1.62024	POM152	similar to uniprot|P39685 Saccharomyces cerevisiae YMR129W POM152 Nuclear pore membrane glycoprotein, may be involved in duplication of nuclear pores and nuclear pore complexes during S-phase;
SAKL0H24618g_2	18794.6	31509.3	15733.7	19619.5	23775	31745	21660.5	38328.4	-0.0649185	0.623734	-0.0082345	0.356042	0.173119	0.819648	0.486782	1.38662	SAKL0H24618g	up	1.61178	CRG1	similar to uniprot|P38892 Saccharomyces cerevisiae YHR209W CRG1 mRNA binding protein and putative S- adenosylmethionine-dependent methyltransferase, mediates cantharidin resistance
SAKL0E03168g_2	112575	190444	99741.1	150995	112925	193971	94397.5	110201	2.53581	3.21174	2.64381	3.29258	2.42341	3.43126	2.62656	2.89467	SAKL0E03168g	up	1.59763	SNZ1	highly similar to uniprot|Q03148 Saccharomyces cerevisiae YMR096W SNZ1 Protein involved in vitamin B6 biosynthesis; member of a stationary phase-induced gene family; coregulated with SNO1
SAKL0C13794g_1	14418.4	23997.5	5923.83	6060.11	8105.01	9625	5108.27	4880.16	-0.451729	0.221357	-1.45858	-1.35001	-1.35612	-0.937197	-1.60712	-1.67425	SAKL0C13794g	up	1.59448	PSF3	similar to uniprot|Q12146 Saccharomyces cerevisiae YOL146W PSF3 Subunit of the GINS complex (Sld5p, Psf1p, Psf2p, Psf3p), which is localized to DNA replication origins and implicated in assembly of the DNA replication machinery
SAKL0B02134g_1	2161.96	3562.07	2604.78	2442.51	3214.85	3478.96	2877.83	3811.66	-3.1917	-2.52166	-2.59301	-2.64248	-2.6971	-2.37259	-2.40939	-1.95934	SAKL0B02134g	up	1.59111	CTF19	weakly similar to uniprot|Q02732 Saccharomyces cerevisiae YPL018W CTF19 Outer kinetochore protein, required for accurate mitotic chromosome segregation, component of the kinetochore sub-complex COMA (Ctf19p, Okp1p, Mcm21p, Ame1p) that functions as a platform for kinetochore assembly
SAKL0F04312g_2	1077.05	1781.33	1097.59	1468.7	1376.42	1649.84	992.529	1469.4	-4.20671	-3.53747	-3.85087	-3.41349	-3.93279	-3.44835	-3.95098	-3.31746	SAKL0F04312g	up	1.59024	AUS1	similar to uniprot|Q08409 Saccharomyces cerevisiae YOR011W (ohnolog of YIL013C PDR11) AUS1 Plasma membrane sterol transporter of the ATP-binding cassette family, required, along with Pdr11p, for uptake of exogenous sterols and their incorporation into the plasma membrane, activity is stimulated by phosphatidylserine, sterol uptake is required for anaerobic growth because sterol biosynthesis requi…
SAKL0E07018g_2	18105.5	29739	10544.3	11487.2	15640.7	14240.6	9739.83	15678.6	-0.12579	0.539656	-0.588801	-0.429167	-0.409358	-0.368624	-0.684022	0.0699208	SAKL0E07018g	up	1.58606	AMS1	highly similar to uniprot|P22855 Saccharomyces cerevisiae YGL156W AMS1 Vacuolar alpha mannosidase, involved in free oligosaccharide (fOS) degradation, delivered to the vacuole in a novel pathway separate from the secretory pathway
SAKL0E04576g_2	19213.2	31701	15721.7	17469.6	20917.3	30291.8	15302	16211.8	-0.0353065	0.62718	-0.0271687	0.180679	-0.00556119	0.742993	0.00487804	0.120324	SAKL0E04576g	up	1.58281	SMF3	highly similar to uniprot|Q12078 Saccharomyces cerevisiae YLR034C SMF3 Putative divalent metal ion transporter involved in iron homeostasis, transcriptionally regulated by metal ions, member of the Nramp family of metal transport proteins
SAKL0H15158g_1	733.387	1207.81	628.767	732.191	1305.63	1747.52	1271.11	1502.47	-4.74419	-4.08439	-4.6321	-4.41677	-4.03395	-3.36919	-3.57172	-3.289	SAKL0H15158g	up	1.57986	RKM5	similar to uniprot|Q12367 Saccharomyces cerevisiae YLR137W RKM5 Protein lysine methyltransferase, monomethylates Lys-46 of the ribosomal large subunit Rpl1a/Rpl1b, member of the seven beta-strand methyltransferase superfamily, orthologs only found among fungal species
SAKL0E14080g_1	11338.6	18729.7	9049.17	9445.02	12254.7	18226.4	11964.3	33908.9	-0.795305	-0.136148	-0.800564	-0.71783	-0.782393	8.03471e-05	-0.43279	1.18762	SAKL0E14080g	up	1.57916	GUD1	similar to uniprot|Q07729 Saccharomyces cerevisiae YDL238C GUD1 Guanine deaminase, a catabolic enzyme of the guanine salvage pathway producing xanthine and ammonia from guanine, activity is low in exponentially-growing cultures but expression is increased in post-diauxic and stationary-phase cultures
SAKL0G06820g_1	6290.26	10383.5	7145.41	8012.71	13345.7	14663.2	11419	14908.9	-1.63719	-0.978724	-1.14689	-0.963579	-0.673593	-0.306447	-0.425522	0.00143838	SAKL0G06820g	up	1.5784	YOR020W-A	similar to uniprot|Q3E824 Saccharomyces cerevisiae YOR020W-A Putative protein of unknown function, conserved in A. gossypii, the authentic, non-tagged protein is detected in highly purified mitochondria in high- throughput studies
SAKL0B06116g_1	3091.49	5030.59	3252.78	1673.8	4788.25	3679.2	4622.04	1812.28	-2.67608	-2.02822	-2.27098	-3.21138	-2.12727	-2.35623	-1.77177	-3.02575	SAKL0B06116g	up	1.56685	CLD1	similar to uniprot|P53264 Saccharomyces cerevisiae YGR110W CLD1 Mitochondrial cardiolipin-specific phospholipase, functions upstream of Taz1p to generate monolyso-cardiolipin, transcription increases upon genotoxic stress, involved in restricting Ty1 transposition, has homology to mammalian CGI-58
SAKL0E05302g_1	23009.1	37952.1	17019.5	14919	15794.7	12005.8	11649.9	10176	0.229516	0.876498	0.105549	-0.0336721	-0.398348	-0.647377	-0.401356	-0.548589	SAKL0E05302g	up	1.56589	NDE2	highly similar to uniprot|Q07500 Saccharomyces cerevisiae YDL085W (ohnolog of YMR145C) NDE2 Mitochondrial external NADH dehydrogenase, catalyzes the oxidation of cytosolic NADH, Nde1p and Nde2p are involved in providing the cytosolic NADH to the mitochondrial respiratory chain
SAKL0F10582g_2	10827.1	17594	9181.8	10175.5	14028.5	15988.4	7549.77	11815.3	-0.860885	-0.220128	-0.79744	-0.622385	-0.57349	-0.252063	-1.03694	-0.371368	SAKL0F10582g	up	1.55915	FRE1	similar to uniprot|P32791 Saccharomyces cerevisiae YLR214W FRE1 Ferric reductase and cupric reductase, reduces siderophore-bound iron and oxidized copper prior to uptake by transporters, expression induced by low copper and iron levels
SAKL0E03652g_1	15019	24333.4	6688.4	5877.68	5923.38	5574.51	4895.51	6023.92	-0.395755	0.242965	-1.28399	-1.37827	-1.81691	-1.70339	-1.65092	-1.30371	SAKL0E03652g	up	1.55695	YKU80	similar to uniprot|Q04437 Saccharomyces cerevisiae YMR106C YKU80 Subunit of the telomeric Ku complex (Yku70p- Yku80p), involved in telomere length maintenance, structure and telomere position effect, relocates to sites of double-strand cleavage to promote nonhomologous end joining during DSB repair
SAKL0F16456g_2	17919.5	28325	23063.4	36569.5	19329.5	18938.1	8547.34	20341.4	-0.162718	0.462751	0.55102	1.23175	-0.111842	0.00819111	-0.856029	0.425523	SAKL0F16456g	up	1.54271	OXP1	highly similar to uniprot|P28273 Saccharomyces cerevisiae YKL215C OXP1 5-oxoprolinase, enzyme is ATP- dependent and functions as a dimer, similar to mouse Oplah gene, green fluorescent protein (GFP)-fusion protein localizes to the cytoplasm
SAKL0A09152g_2	2058.9	3338.87	3730.06	4052.45	2485.46	3107.7	1963.84	1525.22	-3.25853	-2.63458	-2.09951	-1.92021	-3.08897	-2.59293	-2.94204	-3.2676	SAKL0A09152g	up	1.54108	KTR1	similar to uniprot|P27810 Saccharomyces cerevisiae YOR099W KTR1 Alpha-1,2-mannosyltransferase involved in O- and N-linked protein glycosylation, type II membrane protein, member of the KRE2/MNT1 mannosyltransferase family
SAKL0F09746g_1	18620.7	30228.3	14592.2	15412.2	18961.5	22280.8	13338.7	19752.9	-0.0594125	0.563442	-0.116415	0.0164654	-0.153453	0.312941	-0.200651	0.422226	SAKL0F09746g	up	1.53992	YDL124W	highly similar to uniprot|Q07551 Saccharomyces cerevisiae YDL124W NADPH-dependent alpha-keto amide reductase, reduces aromatic alpha-keto amides, aliphatic alpha-keto esters, and aromatic alpha-keto esters, member of the aldo-keto reductase (AKR) family
SAKL0G14718g_1	9901.44	15834.1	7199.86	11743.4	14066.9	13633.9	8381.03	9011.44	-0.992988	-0.370779	-1.12595	-0.375918	-0.588459	-0.414416	-0.867785	-0.717736	SAKL0G14718g	up	1.53923	CIR1	highly similar to uniprot|P42940 Saccharomyces cerevisiae YGR207C CIR1 Mitochondrial protein that interacts with frataxin (Yfh1p), putative ortholog of mammalian electron transfer flavoprotein complex subunit ETF-beta, may have a role in oxidative stress response
SAKL0B08734g_2	8977.72	14332.9	9927.33	9791.43	12840.3	10448.4	10306.4	14174.9	-1.13939	-0.521605	-0.671477	-0.644426	-0.717131	-0.82904	-0.589193	-0.0518489	SAKL0B08734g	up	1.53452	AGP2	similar to uniprot|P38090 Saccharomyces cerevisiae YBR132C AGP2 High affinity polyamine permease, preferentially uses spermidine over putrescine, expression is down-regulated by osmotic stress, plasma membrane carnitine transporter, also functions as a low-affinity amino acid permease
SAKL0E07854g_2	7302.23	11699.6	4181.81	4969.82	8188.36	6706.07	4518.2	6014.84	-1.42511	-0.807347	-1.91507	-1.64052	-1.34628	-1.48787	-1.76798	-1.30815	SAKL0E07854g	up	1.5345	FYV10	similar to uniprot|P40492 Saccharomyces cerevisiae YIL097W FYV10 Protein of unknown function, required for survival upon exposure to K1 killer toxin, involved in proteasome-dependent catabolite inactivation of FBPase, contains CTLH domain, plays role in anti-apoptosis
SAKL0E15004g_2	79322.8	125878	37147.8	35744.7	56943.2	83437.8	42133.1	60936.4	2.00193	2.61713	1.23484	1.21253	1.4513	2.20672	1.42798	2.02106	SAKL0E15004g	up	1.53176	YIL151C	similar to uniprot|P40456 Saccharomyces cerevisiae YIL151C (ohnolog of YKR096W) Putative protein of unknown function, predicted to contain a PINc domain
SAKL0H07414g_1	25431.7	40764.7	17149.5	17380.6	32717.1	24372.1	25336.6	27883.3	0.383981	0.994171	0.117795	0.184952	0.645775	0.415583	0.70613	0.914502	SAKL0H07414g	up	1.52646	RCN2	similar to uniprot|Q12044 Saccharomyces cerevisiae YOR220W RCN2 Protein of unknown function, green fluorescent protein (GFP)-fusion protein localizes to the cytoplasm and is induced in response to the DNA-damaging agent MMS, phosphorylated in response to alpha factor
SAKL0B04136g_2	35811.8	57433.8	25348	22941.2	28657.8	27089.3	26572.2	33613.6	0.88019	1.48334	0.691535	0.571846	0.461344	0.57755	0.797352	1.17646	SAKL0B04136g	up	1.51903	IMO32	similar to uniprot|P53219 Saccharomyces cerevisiae YGR031W IMO32 Conserved mitochondrial protein of unknown function, processed by both mitochondrial processing peptidase and mitochondrial octapeptidyl aminopeptidase, gene contains the nested antisense gene NAG1
SAKL0D14608g_1	6148.13	9579.34	2929.44	2072.21	3668.63	2980.08	2540.32	3728.76	-1.68641	-1.09794	-2.42041	-2.90921	-2.50162	-2.62057	-2.64147	-2.02071	SAKL0D14608g	up	1.50365	ACS1	highly similar to uniprot|Q01574 Saccharomyces cerevisiae YAL054C ACS1 Acetyl-coA synthetase isoform which, along with Acs2p, is the nuclear source of acetyl- coA for histone acetylation, expressed during growth on nonfermentable carbon sources and under aerobic conditions
SAKL0F04334g_2	53267.9	82819.2	9766.38	10790.5	45865.1	61124.6	27187	54925.1	1.42245	2.01049	-0.71223	-0.574006	1.13836	1.75276	0.811002	1.88304	SAKL0F04334g	up	1.50321	PDC1	uniprot|Q6XAE9 Lachancea kluyveri SAKL0F04334g PDC13 Pyruvate decarboxylase

## Sheet: Down (73)
ProbeName	[WT, High-iron](raw)	[WT, Low-iron](raw)	[aft1, High-iron](raw)	[aft1, Low-iron](raw)	[sef1, High-iron](raw)	[sef1, Low-iron](raw)	[sef1aft1, High-iron](raw)	[sef1aft1, Low-iron](raw)	[WT, High-iron](normalized)	[WT, Low-iron](normalized)	[aft1, High-iron](normalized)	[aft1, Low-iron](normalized)	[sef1, High-iron](normalized)	[sef1, Low-iron](normalized)	[sef1aft1, High-iron](normalized)	[sef1aft1, Low-iron](normalized)	Gene_Id	regulation	FCAbsolute	Sc ortholog	note.v3
SAKL0H25872g_1	5053.93	1277.06	4329.34	2473.55	5667.94	1101.63	3749.73	4020.24	-1.96121	-4.00903	-1.85513	-2.62716	-1.8738	-4.02782	-2.02341	-1.86136	SAKL0H25872g	down	4.13482	ATG10	weakly similar to uniprot|Q07879 Saccharomyces cerevisiae YLL042C ATG10 Conserved E2-like conjugating enzyme that mediates formation of the Atg12p-Atg5p conjugate, which is a critical step in autophagy
SAKL0H21868g_1	83065.4	24236.1	68387.6	133093	69301.8	22001.8	55365.1	184669	2.06878	0.234374	2.11965	3.13046	1.74159	0.281709	1.86306	3.63712	SAKL0H21868g	down	3.56623	LEU1	highly similar to uniprot|P07264 Saccharomyces cerevisiae YGL009C LEU1 Isopropylmalate isomerase, catalyzes the second step in the leucine biosynthesis pathway
SAKL0G14454g_1	76807.6	26111.4	54780.4	81622.5	71611.9	26847.4	41572.4	85264.7	1.97802	0.34879	1.80286	2.41261	1.77945	0.562797	1.44676	2.52937	SAKL0G14454g	down	3.09348	ILV3	highly similar to uniprot|P39522 Saccharomyces cerevisiae YJR016C ILV3 Dihydroxyacid dehydratase, catalyzes third step in the common pathway leading to biosynthesis of branched-chain amino acids
SAKL0A09372g_1	12283.9	4477.93	43823.7	44070.8	18008.4	21141.1	11896.8	26305.3	-0.72463	-2.23804	1.47887	1.52896	-0.244704	0.232623	-0.373628	0.834332	SAKL0A09372g	down	2.85484	MAE1	highly similar to uniprot|P36013 Saccharomyces cerevisiae YKL029C MAE1 Mitochondrial malic enzyme, catalyzes the oxidative decarboxylation of malate to pyruvate, which is a key intermediate in sugar metabolism and a precursor for synthesis of several amino acids
SAKL0C04180g_BC1	41362.5	15044.3	32722	28590.2	28789.5	9959.43	22549	26755.9	1.05954	-0.444698	1.05779	0.889586	0.473077	-0.851809	0.578249	0.870195	SAKL0C04180g	down	2.83674	ACO2	highly similar to uniprot|P39533 Saccharomyces cerevisiae YJL200C ACO2 Putative mitochondrial aconitase isozyme, similarity to Aco1p, an aconitase required for the TCA cycle, expression induced during growth on glucose, by amino acid starvation via Gcn4p, and repressed on ethanol
SAKL0H18524g_1	23059.9	9360.4	23419.8	17442.9	21745.5	5979.45	20237.7	10338.5	0.248308	-1.13057	0.579858	0.211152	0.0637131	-1.58925	0.419728	-0.508115	SAKL0H18524g	down	2.60065	YER156C	highly similar to uniprot|P40093 Saccharomyces cerevisiae YER156C Putative protein of unknown function, interacts with Hsp82p and copurifies with Ipl1p, expression is copper responsive and downregulated in strains deleted for MAC1, a copper-responsive transcription factor, similarity to mammalian MYG1
SAKL0H12716g_1	13465.3	5707.54	9975.97	5333.58	19172.4	7374.71	14975	9049.54	-0.550623	-1.87461	-0.684504	-1.54929	-0.123261	-1.283	-0.0554366	-0.714362	SAKL0H12716g	down	2.50357	CCC1	similar to uniprot|P47818 Saccharomyces cerevisiae YLR220W CCC1 Putative vacuolar Fe2+/Mn2+ transporter, suppresses respiratory deficit of yfh1 mutants, which lack the ortholog of mammalian frataxin, by preventing mitochondrial iron accumulation
SAKL0H10560g_2	32879.9	13463.8	33065	9073.01	27702	7707.3	17676.6	2993.46	0.707573	-0.607531	1.04378	-0.744703	0.40943	-1.24256	0.226805	-2.30741	SAKL0H10560g	down	2.4882	DUR1,2	highly similar to uniprot|P32528 Saccharomyces cerevisiae YBR208C DUR1-2 Urea amidolyase, contains both urea carboxylase and allophanate hydrolase activities, degrades urea to CO2 and NH3, expression sensitive to nitrogen catabolite repression and induced by allophanate, an intermediate in allantoin degradation
SAKL0F08690g_2	143559	62279.1	95548.6	79817.1	98887.8	159688	127379	86349.9	2.84521	1.59885	2.59586	2.36216	2.23312	3.13747	3.03751	2.55523	SAKL0F08690g	down	2.37242	GPP1	highly similar to uniprot|P41277 Saccharomyces cerevisiae YIL053W (ohnolog of YER062C HOR2) RHR2 Constitutively expressed isoform of DL-glycerol-3- phosphatase, involved in glycerol biosynthesis, induced in response to both anaerobic and, along with the Hor2p/Gpp2p isoform, osmotic stress
SAKL0F11638g_1	28904	12676.3	29235.6	28221.2	30380.1	8292.96	15358.8	26453.3	0.475638	-0.718965	0.897545	0.875874	0.543222	-1.14582	-0.00266075	0.836371	SAKL0F11638g	down	2.28882	GLT1	highly similar to uniprot|Q12680 Saccharomyces cerevisiae YDL171C GLT1 NAD(+)-dependent glutamate synthase (GOGAT), synthesizes glutamate from glutamine and alpha-ketoglutarate, with Gln1p, forms the secondary pathway for glutamate biosynthesis from ammonia, expression regulated by nitrogen source
SAKL0A10670g_1	14672.1	6781.38	26788.2	18781.4	15298.4	9613.75	15664.3	8088.22	-0.434005	-1.60072	0.7634	0.294013	-0.443076	-0.908915	0.0401568	-0.869975	SAKL0A10670g	down	2.245	YMC2	similar to uniprot|P38087 Saccharomyces cerevisiae YBR104W (ohnolog of YPR058W) YMC2 Mitochondrial protein, putative inner membrane transporter with a role in oleate metabolism and glutamate biosynthesis, member of the mitochondrial carrier (MCF) family, has similarity with Ymc1p
SAKL0H14960g_1	72729.5	35134.5	50279.6	24173.8	51738.4	19699.6	74155.7	18568.1	1.87305	0.750669	1.67125	0.675735	1.32024	0.134744	2.22852	0.324739	SAKL0H14960g	down	2.17707	PUT1	similar to uniprot|P09368 Saccharomyces cerevisiae YLR142W PUT1 Proline oxidase, nuclear-encoded mitochondrial protein involved in utilization of proline as sole nitrogen source, PUT1 transcription is induced by Put3p in the presence of proline and the absence of a preferred nitrogen source
SAKL0B05676g_2	5431.36	2629.72	6971.39	4828.31	7869.42	5244.15	6679.81	4386.41	-1.87533	-2.96875	-1.17161	-1.68004	-1.41365	-1.79002	-1.21054	-1.73476	SAKL0B05676g	down	2.13378	MCH5	similar to uniprot|Q08777 Saccharomyces cerevisiae YOR306C MCH5 Plasma membrane riboflavin transporter, facilitates the uptake of vitamin B2, required for FAD- dependent processes, sequence similarity to mammalian monocarboxylate permeases, however mutants are not deficient in monocarboxylate transport
SAKL0G18590g_2	32065.8	15877.9	25723.1	18760.2	32591.7	11267.2	16653.7	13950.2	0.675999	-0.368596	0.7071	0.265875	0.648572	-0.686283	0.134075	-0.0681896	SAKL0G18590g	down	2.06279	MET5	highly similar to uniprot|P47169 Saccharomyces cerevisiae YJR137C MET5 Sulfite reductase beta subunit, involved in amino acid biosynthesis, transcription repressed by methionine
SAKL0A04290g_2	7954.98	4225.79	21036.6	19748.9	10370	4108.29	6760.44	4964.21	-1.29916	-2.28776	0.397628	0.371214	-1.00945	-2.1623	-1.20196	-1.62898	SAKL0A04290g	down	1.98427	TYW1	similar to uniprot|Q08960 Saccharomyces cerevisiae YPL207W TYW1 Protein required for the synthesis of wybutosine, a modified guanosine found at the 3'-position adjacent to the anticodon of phenylalanine tRNA which supports reading frame maintenance by stabilizing codon- anticodon interactions
SAKL0H24156g_2	101.24	55.5179	56.8783	79.9113	83.0088	155.563	58.1621	56.0945	-7.59069	-8.55594	-8.11433	-7.81745	-7.9829	-7.10856	-8.03107	-8.23198	SAKL0H24156g	down	1.9524	CDA2	similar to uniprot|Q06703 Saccharomyces cerevisiae YLR308W CDA2 Chitin deacetylase, together with Cda1p involved in the biosynthesis ascospore wall component, chitosan, required for proper rigidity of the ascospore wall
SAKL0D14190g_2	17217.4	9300.08	11449.9	5648.37	15679.7	5453.24	12325.3	4792.24	-0.193906	-1.14846	-0.465472	-1.4493	-0.408242	-1.73369	-0.316977	-1.62424	SAKL0D14190g	down	1.93798	CIR2	similar to uniprot|Q08822 Saccharomyces cerevisiae YOR356W CIR2 Putative ortholog of human electron transfer flavoprotein dehydrogenase (ETF-dH), found in a large supramolecular complex with other mitochondrial dehydrogenases, may have a role in oxidative stress response
SAKL0B03124g_2	7674.32	4181.28	5889.13	4956.94	10958	4370.43	6372.77	5133.26	-1.38452	-2.33553	-1.42243	-1.62341	-0.930822	-2.06768	-1.3019	-1.53695	SAKL0B03124g	down	1.93322	YPR003C	similar to uniprot|P53394 Saccharomyces cerevisiae YPR003C Putative sulfate permease, physically interacts with Hsp82p, green fluorescent protein (GFP)-fusion protein localizes to the ER, YPR003C is not an essential gene
SAKL0H25850g_1	99225.7	54621.7	54688.9	49209.6	74587.3	27761.8	49561.2	38971.4	2.35237	1.40275	1.79386	1.7082	1.83657	0.62239	1.68596	1.40983	SAKL0H25850g	down	1.93137	SDH2	highly similar to uniprot|P21801 Saccharomyces cerevisiae YLL041C SDH2 Iron-sulfur protein subunit of succinate dehydrogenase (Sdh1p, Sdh2p, Sdh3p, Sdh4p), which couples the oxidation of succinate to the transfer of electrons to ubiquinone as part of the TCA cycle and the mitochondrial respiratory chain
SAKL0A02244g_2	48765.4	26271.3	46438.2	52670.8	45198	23330	25495.3	21690.9	1.29559	0.359259	1.55814	1.79826	1.11997	0.38335	0.748632	0.565301	SAKL0A02244g	down	1.91365	GLO1	similar to uniprot|P50107 Saccharomyces cerevisiae YML004C GLO1 Monomeric glyoxalase I, catalyzes the detoxification of methylglyoxal (a by-product of glycolysis) via condensation with glutathione to produce S- D-lactoylglutathione, expression regulated by methylglyoxal levels and osmotic stress
SAKL0H05918g_1	51120	28754.7	38290.9	38373.2	51205.8	24339.1	40544.5	39515.9	1.39898	0.491865	1.27048	1.31215	1.2987	0.442407	1.4276	1.43112	SAKL0H05918g	down	1.87529	DAP1	highly similar to uniprot|Q12091 Saccharomyces cerevisiae YPL170W DAP1 Heme-binding protein involved in regulation of cytochrome P450 protein Erg11p, damage response protein, related to mammalian membrane progesterone receptors, mutations lead to defects in telomeres, mitochondria, and sterol synthesis
SAKL0H25454g_1	37937	21234.9	14947.6	10162.1	33385.5	13604	20646.7	18131.8	0.940907	0.035677	-0.087343	-0.578189	0.684788	-0.397232	0.423788	0.269117	SAKL0H25454g	down	1.87284	ISA1	similar to uniprot|Q07821 Saccharomyces cerevisiae YLL027W ISA1 Mitochondrial matrix protein involved in biogenesis of the iron-sulfur (Fe/S) cluster of Fe/S proteins, isa1 deletion causes loss of mitochondrial DNA and respiratory deficiency, depletion reduces growth on nonfermentable carbon sources
SAKL0A00308g_2	58319.9	33330.9	73079.3	57058.1	58036.3	38536.2	47491.6	33290	1.56856	0.666364	2.22223	1.89352	1.46833	1.10373	1.65466	1.16231	SAKL0A00308g	down	1.86891	LYS9	highly similar to uniprot|P38999 Saccharomyces cerevisiae YNR050C LYS9 Saccharopine dehydrogenase (NADP+, L-glutamate-forming), catalyzes the formation of saccharopine from alpha-aminoadipate 6-semialdehyde, the seventh step in lysine biosynthesis pathway, exhibits genetic and physical interactions with TRM112
SAKL0G15224g_2	16441.2	9014.58	14115.2	9998.96	12356.8	6316.22	4788.37	1577.29	-0.291486	-1.18645	-0.157763	-0.634957	-0.748967	-1.56886	-1.68588	-3.26433	SAKL0G15224g	down	1.85956	OPT1	similar to uniprot|P40897 Saccharomyces cerevisiae YJL212C OPT1 Proton-coupled oligopeptide transporter of the plasma membrane, also transports glutathione and phytochelatin, member of the OPT family
SAKL0E10626g_2	16342.8	9285.51	20169.5	12017.1	19534.9	10888.3	25811.5	11099.7	-0.249182	-1.13864	0.338701	-0.362524	-0.0954243	-0.719716	0.760122	-0.395874	SAKL0E10626g	down	1.85248	CYB5	similar to uniprot|P40312 Saccharomyces cerevisiae YNL111C CYB5 Cytochrome b5, involved in the sterol and lipid biosynthesis pathways, acts as an electron donor to support sterol C5-6 desaturation
SAKL0B05280g_1	10401.2	5976.56	9166.48	9410.68	11680.7	4654.04	10781	8354.42	-0.897325	-1.77907	-0.785358	-0.694816	-0.835943	-1.94704	-0.51201	-0.875083	SAKL0B05280g	down	1.84261	TIM18	similar to uniprot|Q08749 Saccharomyces cerevisiae YOR297C TIM18 Component of the mitochondrial TIM22 complex involved in insertion of polytopic proteins into the inner membrane, may mediate assembly or stability of the complex
SAKL0F07370g_1	15484.1	8888.33	17119.5	5365.4	16181.9	5641.46	23576.8	3128.34	-0.339105	-1.21216	0.10543	-1.50441	-0.363033	-1.70681	0.620256	-2.25593	SAKL0F07370g	down	1.83154	QCR6	similar to uniprot|P00127 Saccharomyces cerevisiae YFR033C QCR6 Subunit 6 of the ubiquinol cytochrome-c reductase complex, which is a component of the mitochondrial inner membrane electron transport chain, highly acidic protein, required for maturation of cytochrome c1
SAKL0H17710g_2	36761.9	21245.2	22826.7	10354.7	53811.4	30218.6	23541.2	7217.11	0.914545	0.0498135	0.530727	-0.557042	1.35013	0.731918	0.595714	-1.07147	SAKL0H17710g	down	1.821	GRX4	similar to uniprot|P32642 Saccharomyces cerevisiae YER174C (ohnolog of YDR098C) GRX4 Hydroperoxide and superoxide-radical responsive glutathione-dependent oxidoreductase, monothiol glutaredoxin subfamily member along with Grx3p and Grx5p, protects cells from oxidative damage, mutant has increased aneuploidy tolerance
SAKL0H21934g_2	13081.1	7683.88	10597.5	9068.1	13153.4	5942.59	9508.57	7443.54	-0.57568	-1.4163	-0.583897	-0.763525	-0.675618	-1.60325	-0.669031	-0.978868	SAKL0H21934g	down	1.79082	MPO1	similar to uniprot|P25338 Saccharomyces cerevisiae YGL010W Putative protein of unknown function, YGL010W is not an essential gene
SAKL0F08426g_2	18258.8	10813	30328.7	27899.3	21825.3	17705.9	18923.6	12405	-0.0886259	-0.928266	0.931056	0.855684	0.0483443	-0.0311491	0.322068	-0.244422	SAKL0F08426g	down	1.7896	HIS1	highly similar to uniprot|P00498 Saccharomyces cerevisiae YER055C HIS1 ATP phosphoribosyltransferase, a hexameric enzyme, catalyzes the first step in histidine biosynthesis, mutations cause histidine auxotrophy and sensitivity to Cu, Co, and Ni salts, transcription is regulated by general amino acid control
SAKL0F05742g_2	144735	85210.3	69099.5	33565.2	124549	47138.6	98289.8	31946.8	2.86433	2.03198	2.12379	1.13842	2.5863	1.37794	2.69273	1.12765	SAKL0F05742g	down	1.78058	CTT1	highly similar to uniprot|P06115 Saccharomyces cerevisiae YGR088W CTT1 Cytosolic catalase T, has a role in protection from oxidative damage by hydrogen peroxide
SAKL0G15642g_1	32329.9	18994.5	19474	14756.3	22577.7	15015.8	19722.8	33340.5	0.718182	-0.109084	0.277761	-0.0634201	0.109772	-0.264865	0.388615	1.176	SAKL0G15642g	down	1.77432	YHB1	highly similar to uniprot|P39676 Saccharomyces cerevisiae YGR234W YHB1 Nitric oxide oxidoreductase, flavohemoglobin involved in nitric oxide detoxification, plays a role in the oxidative and nitrosative stress responses
SAKL0E03740g_1	50821.6	30123.6	57009.3	62252.5	66421.2	39811.3	44310.1	49180.3	1.36891	0.550966	1.85143	2.03676	1.67022	1.11697	1.54645	1.72507	SAKL0E03740g	down	1.76289	ILV2	highly similar to uniprot|P07342 Saccharomyces cerevisiae YMR108W ILV2 Acetolactate synthase, catalyses the first common step in isoleucine and valine biosynthesis and is the target of several classes of inhibitors, localizes to the mitochondria, expression of the gene is under general amino acid control
SAKL0G11440g_2	151210	89905.1	78044.1	63075.7	107830	48866	82186.5	72750.1	2.94678	2.13561	2.29994	2.01917	2.37358	1.43259	2.42195	2.26973	SAKL0G11440g	down	1.75464	SDH1	similar to uniprot|P47052 Saccharomyces cerevisiae YJL045W (ohnolog of YKL148C) Minor succinate dehydrogenase isozyme, homologous to Sdh1p, the major isozyme reponsible for the oxidation of succinate and transfer of electrons to ubiquinone, induced during the diauxic shift in a Cat8p-dependent manner
SAKL0B00814g_1	21594	12939.6	23151.2	12113.8	22717	10602.6	16731.3	5985.34	0.130418	-0.674907	0.558888	-0.338486	0.128462	-0.76628	0.138417	-1.30262	SAKL0B00814g	down	1.74754	XYL2	highly similar to uniprot|Q07993 Saccharomyces cerevisiae YLR070C XYL2 Xylitol dehydrogenase; converts xylitol to D-xylulose; expression induced by xylose
SAKL0D03366g_1	49671.1	30057.8	40639.9	44434.8	44139	24908.3	33446.7	48445.2	1.35351	0.55183	1.35132	1.56269	1.07763	0.460159	1.14474	1.72595	SAKL0D03366g	down	1.74313	ARO3	highly similar to uniprot|P14843 Saccharomyces cerevisiae YDR035W ARO3 3-deoxy-D-arabino-heptulosonate-7- phosphate (DAHP) synthase, catalyzes the first step in aromatic amino acid biosynthesis and is feedback-inhibited by phenylalanine or high concentration of tyrosine or tryptophan
SAKL0A01980g_2	186134	113531	152943	100873	146434	108045	135221	69969.3	3.25986	2.45852	3.28365	2.73776	2.81221	2.58826	3.16206	2.2447	SAKL0A01980g	down	1.74273	RCF2	similar to uniprot|P53721 Saccharomyces cerevisiae YNR018W RCF2 Putative protein of unknown function, non- tagged protein is detected in purified mitochondria, may interact with respiratory chain complex IV, null mutant is viable and displays reduced frequency of mitochondrial genome loss
SAKL0C00220g_1	4671.14	2840.77	5393.84	3198.15	3787.45	1482.94	6514.62	3059.98	-2.07066	-2.87153	-1.56388	-2.27915	-2.49498	-3.60147	-1.21471	-2.34314	SAKL0C00220g	down	1.74215	PUG1	similar to uniprot|P40100 Saccharomyces cerevisiae YER185W PUG1 Plasma membrane protein with roles in the uptake of protoprophyrin IX and the efflux of heme, expression is induced under both low-heme and low-oxygen conditions, member of the fungal lipid-translocating exporter (LTE) family of proteins
SAKL0F07260g_2	14270.4	8665.83	11974.4	9227.77	13119.8	7354.59	8795.06	8420.34	-0.46823	-1.24543	-0.411362	-0.725032	-0.666157	-1.2915	-0.807992	-0.808075	SAKL0F07260g	down	1.7138	MET10	similar to uniprot|P39692 Saccharomyces cerevisiae YFR030W MET10 Subunit alpha of assimilatory sulfite reductase, which converts sulfite into sulfide
SAKL0A05720g_1	159066	97657.5	177044	179726	129334	76720.1	108241	102564	3.03017	2.25514	3.49852	3.58825	2.64052	2.07986	2.84272	2.76942	SAKL0A05720g	down	1.71124	ARO4	highly similar to uniprot|P32449 Saccharomyces cerevisiae YBR249C ARO4 3-deoxy-D-arabino-heptulosonate-7- phosphate (DAHP) synthase, catalyzes the first step in aromatic amino acid biosynthesis and is feedback-inhibited by tyrosine or high concentrations of phenylalanine or tryptophan
SAKL0D01452g_2	42210.1	25896.1	53896.4	56264.4	45873.5	28606	45977.8	58295.9	1.11376	0.341202	1.76879	1.87419	1.12875	0.664173	1.60589	1.98647	SAKL0D01452g	down	1.7083	SAM4	highly similar to uniprot|Q08985 Saccharomyces cerevisiae YPL273W SAM4 S- adenosylmethionine-homocysteine methyltransferase, functions along with Mht1p in the conversion of S- adenosylmethionine (AdoMet) to methionine to control the methionine/AdoMet ratio
SAKL0F08294g_2	64438.8	39477.2	40401.2	41306.4	54446.6	36914.8	49211.2	65525.1	1.71473	0.948777	1.36536	1.4255	1.38667	1.04023	1.70081	2.15704	SAKL0F08294g	down	1.7005	HOM3	highly similar to uniprot|P10869 Saccharomyces cerevisiae YER052C HOM3 Aspartate kinase (L-aspartate 4-P- transferase), cytoplasmic enzyme that catalyzes the first step in the common pathway for methionine and threonine biosynthesis, expression regulated by Gcn4p and the general control of amino acid synthesis
SAKL0C13926g_2	493820	307681	342731	362076	401305	239726	371407	344010	4.66992	3.90768	4.46533	4.59188	4.2735	3.73528	4.6169	4.54782	SAKL0C13926g	down	1.69612	ADH4	highly similar to uniprot|P10127 Saccharomyces cerevisiae YGL256W ADH4 Alcohol dehydrogenase isoenzyme type IV, dimeric enzyme demonstrated to be zinc-dependent despite sequence similarity to iron-activated alcohol dehydrogenases, transcription is induced in response to zinc deficiency
SAKL0H17996g_2	6485.81	3967.78	10271.6	9760.03	12807.7	6086.89	10255.4	6720.06	-1.62653	-2.38033	-0.616506	-0.658813	-0.706573	-1.58406	-0.573169	-1.15375	SAKL0H17996g	down	1.68623	RLI1	highly similar to uniprot|Q03195 Saccharomyces cerevisiae YDR091C RLI1 Essential iron-sulfur protein required for ribosome biogenesis and translation initiation and termination, facilitates binding of a multifactor complex (MFC) of initiation factors to the small ribosomal subunit, predicted ABC family ATPase
SAKL0H15180g_2	116584	73626.9	79974.4	81979.1	105199	73549.8	81503.5	82283.8	2.58251	1.83232	2.34681	2.44434	2.33901	2.03725	2.43174	2.48901	SAKL0H15180g	down	1.68201	HOM2	highly similar to uniprot|P13663 Saccharomyces cerevisiae YDR158W HOM2 Aspartic beta semi-aldehyde dehydrogenase, catalyzes the second step in the common pathway for methionine and threonine biosynthesis, expression regulated by Gcn4p and the general control of amino acid synthesis
SAKL0C05786g_BC2	58250.3	36240.1	42308.1	18617.2	42234.6	19048.8	33751.5	8976.76	1.54265	0.813654	1.41308	0.281894	1.02735	0.0727699	1.16258	-0.710231	SAKL0C05786g	down	1.65749	CCP1	similar to uniprot|P00431 Saccharomyces cerevisiae YKR066C CCP1 Mitochondrial cytochrome-c peroxidase, degrades reactive oxygen species in mitochondria, involved in the response to oxidative stress
SAKL0H12430g_2	2098.4	1341.49	1582.4	1781.86	1645.28	1227.48	1749.09	3258.87	-3.22283	-3.93951	-3.31281	-3.13893	-3.68632	-3.87001	-3.12127	-2.32593	SAKL0H12430g	down	1.64339	0	similar to uniprot|G8JT45 Eremothecium cymbalariae Ecym_4119 hypothetical protein
SAKL0A05632g_1	2990.9	1926.5	15997.7	26529.1	4794.27	1122.52	3583.28	15595.3	-2.71206	-3.42782	-0.0115383	0.779525	-2.19556	-4.12824	-2.24228	0.0187802	SAKL0A05632g	down	1.64235	SPO23	weakly similar to uniprot|P33757 Saccharomyces cerevisiae YBR250W SPO23 Protein of unknown function, associates with meiosis-specific protein Spo1p
SAKL0H09680g_2	9131.9	5902.23	7336.89	6046.78	9164.38	6874.2	10619.8	5171.81	-1.09515	-1.79481	-1.12247	-1.34599	-1.19503	-1.38594	-0.510356	-1.537	SAKL0H09680g	down	1.62412	GDT1	similar to uniprot|P38301 Saccharomyces cerevisiae YBR187W GDT1 Putative protein of unknown function, expression is reduced in a gcr1 null mutant, GFP-fusion protein localizes to the vacuole, expression pattern and physical interactions suggest a possible role in ribosome biogenesis
SAKL0A09284g_2	4371.93	2822.26	9652.31	9301.51	5456.45	5554.39	3975.81	5126.85	-2.1717	-2.86428	-0.70819	-0.719647	-1.93957	-1.69899	-1.92825	-1.52597	SAKL0A09284g	down	1.61617	CTP1	highly similar to uniprot|P38152 Saccharomyces cerevisiae YBR291C CTP1 Mitochondrial inner membrane citrate transporter, member of the mitochondrial carrier family
SAKL0D03168g_2	268821	174643	203425	266203	283622	211850	246926	325550	3.78102	3.09283	3.69095	4.11304	3.76651	3.5395	4.0337	4.445	SAKL0D03168g	down	1.61127	HEM13	highly similar to uniprot|P11353 Saccharomyces cerevisiae YDR044W HEM13 Coproporphyrinogen III oxidase, an oxygen requiring enzyme that catalyzes the sixth step in the heme biosynthetic pathway, transcription is repressed by oxygen and heme (via Rox1p and Hap1p)
SAKL0H08382g_1	21473.7	14009.9	21650.7	21692.5	28752.9	15926.1	25910.1	23450.1	0.128673	-0.547073	0.451203	0.485918	0.454472	-0.176791	0.765362	0.678346	SAKL0H08382g	down	1.59742	LIP5	similar to uniprot|P32875 Saccharomyces cerevisiae YOR196C LIP5 Protein involved in biosynthesis of the coenzyme lipoic acid, has similarity to E. coli lipoic acid synthase
SAKL0F12100g_2	75490.3	49813.8	53557.4	48936.4	70122.6	55022.2	64729.8	53932.2	1.94429	1.27642	1.77281	1.68447	1.75506	1.62115	2.09386	1.87636	SAKL0F12100g	down	1.58873	MET6	highly similar to uniprot|P05694 Saccharomyces cerevisiae YER091C MET6 Cobalamin-independent methionine synthase, involved in methionine biosynthesis and regeneration, requires a minimum of two glutamates on the methyltetrahydrofolate substrate, similar to bacterial metE homologs
SAKL0G06336g_1	105309	69258.7	80804.2	68438.4	91973	53464.6	65007.3	60979.5	2.41996	1.75279	2.35698	2.17853	2.14455	1.5591	2.10888	2.05411	SAKL0G06336g	down	1.58795	ERG11	highly similar to uniprot|P10614 Saccharomyces cerevisiae YHR007C ERG11 Lanosterol 14-alpha-demethylase, catalyzes the C-14 demethylation of lanosterol to form 4,4''-dimethyl cholesta-8,14,24-triene-3-beta-ol in the ergosterol biosynthesis pathway, member of the cytochrome P450 family, associated and coordinately regulated with the P450 reductase Ncp1p
SAKL0B05764g_1	22272	14777	20902.6	19383.6	32856.3	24551.8	33810.5	15473.3	0.185094	-0.478711	0.39776	0.331058	0.596782	0.447572	1.15398	0.0693321	SAKL0B05764g	down	1.58426	YHM2	highly similar to uniprot|Q04013 Saccharomyces cerevisiae YMR241W YHM2 Carrier protein that exports citrate from and imports oxoglutarate into the mitochondrion, causing net export of NADPH reducing equivalents, also associates with mt nucleoids and has a role in replication and segregation of the mt genome
SAKL0D07744g_1	55389.4	35606.3	33836.2	33470.6	60504.4	36633.9	45766.1	46100.5	1.46298	0.799881	1.08453	1.0547	1.54166	1.00646	1.57664	1.63437	SAKL0D07744g	down	1.58349	YLR257W	similar to uniprot|Q06146 Saccharomyces cerevisiae YLR257W Putative protein of unknown function
SAKL0D11242g_2	30893.9	20519.6	23086.5	12125.2	39953.1	15780	43598.8	14607	0.649533	-0.0097537	0.549883	-0.338404	0.942297	-0.195928	1.51615	-0.00927114	SAKL0D11242g	down	1.5793	RIP1	highly similar to uniprot|P08067 Saccharomyces cerevisiae YEL024W RIP1 Ubiquinol-cytochrome-c reductase, a Rieske iron-sulfur protein of the mitochondrial cytochrome bc1 complex, transfers electrons from ubiquinol to cytochrome c1 during respiration
SAKL0F10032g_1	105754	71156.7	51392.4	44689.1	89609.7	48472.4	60922.3	56053.2	2.43269	1.79092	1.7116	1.53954	2.10276	1.41105	1.97973	1.91823	SAKL0F10032g	down	1.56024	LYS21	highly similar to uniprot|Q12122 Saccharomyces cerevisiae YDL131W (ohnolog of YDL182W) LYS21 Homocitrate synthase isozyme, catalyzes the condensation of acetyl-CoA and alpha-ketoglutarate to form homocitrate, which is the first step in the lysine biosynthesis pathway, highly similar to the other isozyme, Lys20p
SAKL0E15378g_2	428.296	287.595	1489.81	1200.85	317.377	213.688	436.563	340.579	-5.53033	-6.17066	-3.40541	-3.68052	-6.05317	-6.43425	-5.138	-5.45383	SAKL0E15378g	down	1.55868	FLO9	weakly similar to uniprot|P39712 Saccharomyces cerevisiae YAL063C FLO9 Lectin-like protein with similarity to Flo1p, thought to be expressed and involved in flocculation
SAKL0A04730g_1	7305.47	4860.2	12139.2	9844.94	8307.02	4869.99	6235.44	5039.95	-1.4325	-2.07263	-0.396499	-0.643805	-1.33678	-1.92946	-1.28745	-1.5637	SAKL0A04730g	down	1.55848	HNM1	highly similar to uniprot|P19807 Saccharomyces cerevisiae YGL077C HNM1 Choline/ethanolamine transporter, involved in the uptake of nitrogen mustard and the uptake of glycine betaine during hypersaline stress, co-regulated with phospholipid biosynthetic genes and negatively regulated by choline and myo-inositol
SAKL0B09614g_1	38214.9	25884.4	26365.4	29309.3	36011.4	26242	25445.4	23655.3	0.973852	0.337153	0.731064	0.937388	0.771514	0.524477	0.755172	0.680884	SAKL0B09614g	down	1.55477	CYS3	highly similar to uniprot|P31373 Saccharomyces cerevisiae YAL012W CYS3 Cystathionine gamma-lyase, catalyzes one of the two reactions involved in the transsulfuration pathway that yields cysteine from homocysteine with the intermediary formation of cystathionine
SAKL0H26246g_1	564.449	382.635	343.683	389.492	398.265	291.173	936.371	710.242	-5.10957	-5.74315	-5.53297	-5.35036	-5.72316	-6.01395	-4.03236	-4.38585	SAKL0H26246g	down	1.55141	YNR029C	weakly similar to uniprot|P53729 Saccharomyces cerevisiae YNR029C Putative protein of unknown function, deletion confers reduced fitness in saline
SAKL0A06578g_2	9238.04	6270.47	16200.9	20264.3	11729.9	9361.87	9088.96	19680.7	-1.07961	-1.71011	0.0383	0.38901	-0.839523	-0.945294	-0.738857	0.427725	SAKL0A06578g	down	1.5481	YGL117W	similar to uniprot|G8ZLL2 Torulaspora delbrueckii TDEL_0A01740 hypothetical protein
SAKL0C13090g_1	1715.12	1152.37	1624.67	1204.86	2508.33	1689.62	2445.73	1067.24	-3.52639	-4.1544	-3.29976	-3.68805	-3.0616	-3.42049	-2.63627	-3.85636	SAKL0C13090g	down	1.54543	0	hypothetical protein
SAKL0F04004g_1	19127.6	12993	12393.1	12383.8	19085	12781.5	13727.1	14223.7	-0.0459347	-0.667209	-0.336489	-0.292625	-0.125267	-0.484603	-0.139665	-0.0417821	SAKL0F04004g	down	1.53823	HEM14	similar to uniprot|P40012 Saccharomyces cerevisiae YER014W HEM14 Protoporphyrinogen oxidase, a mitochondrial enzyme that catalyzes the seventh step in the heme biosynthetic pathway, converting protoporphyrinogen IX to protoporphyrin IX, inhibited by diphenyl ether-type herbicides
SAKL0E10846g_1	12463.7	8516.28	6463.21	3831.32	10928.7	5583.47	13496.4	6216.14	-0.655512	-1.27528	-1.28944	-1.98726	-0.945927	-1.69552	-0.210503	-1.2383	SAKL0E10846g	down	1.53662	MLS1	highly similar to uniprot|P30952 Saccharomyces cerevisiae YNL117W MLS1 Malate synthase, enzyme of the glyoxylate cycle, involved in utilization of non- fermentable carbon sources, expression is subject to carbon catabolite repression, localizes in peroxisomes during growth in oleic acid medium
SAKL0H14146g_1	101609	70368.3	52221.5	41637	76758.7	34651.4	44882	33921.1	2.38214	1.7637	1.73696	1.44739	1.88302	0.931509	1.53385	1.18451	SAKL0H14146g	down	1.53521	SDH4	similar to uniprot|P37298 Saccharomyces cerevisiae YDR178W (ohnolog of YLR164W) SDH4 Membrane anchor subunit of succinate dehydrogenase (Sdh1p, Sdh2p, Sdh3p, Sdh4p), which couples the oxidation of succinate to the transfer of electrons to ubiquinone as part of the TCA cycle and the mitochondrial respiratory chain
SAKL0C07546g_2	16940.8	11612.3	14726.9	17093.2	11997.5	7834.58	15222.8	27600.2	-0.202885	-0.821203	-0.10144	0.146049	-0.803459	-1.20194	0.0147431	0.903414	SAKL0C07546g	down	1.53508	ARG1	highly similar to uniprot|P22768 Saccharomyces cerevisiae YOL058W ARG1 Arginosuccinate synthetase, catalyzes the formation of L-argininosuccinate from citrulline and L-aspartate in the arginine biosynthesis pathway, potential Cdc28p substrate
SAKL0A05742g_2	15322.2	10480.8	24313.1	27814.4	14930.1	11844.7	13653.2	16204.5	-0.34966	-0.965765	0.632665	0.841988	-0.510258	-0.605086	-0.152027	0.112156	SAKL0A05742g	down	1.53273	HIS7	highly similar to uniprot|P33734 Saccharomyces cerevisiae YBR248C HIS7 Imidazole glycerol phosphate synthase (glutamine amidotransferase:cyclase), catalyzes the fifth and sixth steps of histidine biosynthesis and also produces 5-aminoimidazole-4-carboxamide ribotide (AICAR), a purine precursor
SAKL0F12848g_1	12522.2	8559.98	17762.9	15523.9	10020.3	8089.08	8920.16	14715.1	-0.645734	-1.25829	0.168509	0.0173733	-1.05491	-1.16304	-0.778106	-0.0756369	SAKL0F12848g	down	1.52896	KAP123	highly similar to uniprot|P40069 Saccharomyces cerevisiae YER110C KAP123 Karyopherin beta, mediates nuclear import of ribosomal proteins prior to assembly into ribosomes and import of histones H3 and H4, localizes to the nuclear pore, nucleus, and cytoplasm, exhibits genetic interactions with RAI1
SAKL0F09614g_1	98351.5	67952.1	62326.1	47242.9	80837.2	47071	58375.3	49356.8	2.33309	1.72507	1.98939	1.63274	1.94946	1.38469	1.95029	1.74061	SAKL0F09614g	down	1.52417	THS1	highly similar to uniprot|P04801 Saccharomyces cerevisiae YIL078W THS1 Threonyl-tRNA synthetase, essential cytoplasmic protein
SAKL0C04312g_2	14602.8	10131.4	17089.4	12996.2	24183.6	16615.1	18677.5	8233.23	-0.423533	-1.01603	0.110057	-0.240138	0.204345	-0.114668	0.303312	-0.878673	SAKL0C04312g	down	1.50785	FEN1	highly similar to uniprot|P25358 Saccharomyces cerevisiae YCR034W (ohnolog of YJL196C) FEN1 Fatty acid elongase, involved in sphingolipid biosynthesis, acts on fatty acids of up to 24 carbons in length, mutations have regulatory effects on 1,3-beta-glucan synthase, vacuolar ATPase, and the secretory pathway
SAKL0D10164g_1	5789.73	4018.51	7602.05	5294.84	5728.41	2960.12	4807.93	4800.34	-1.76031	-2.35271	-1.05446	-1.54314	-1.87488	-2.59998	-1.70659	-1.62868	SAKL0D10164g	down	1.50775	0	hypothetical protein
