# Supplementary material for: Plastic Rewiring of Sef1 Transcriptional Networks and the Potential of Nonfunctional Transcription Factor Binding in Facilitating Adaptive Evolution
Source: Mol Biol Evol. 2021 Jun 27;38(11):4732–47. doi: 10.1093/molbev/msab192 (PMC8557406; doi:10.1093/molbev/msab192)
Supplement: msab192_Supplementary_Data [file msab192_supplementary_data.zip › Table S10_Primer list.xlsx]

## Sheet: Primer list
Primer name	Sequence	Note	Purpose
DrugMX-1	cggatccccgggttaattaa	Forward, PCR amplification of KanMX6, HphMX4, NatMX4	Universal DrugMX (KanMX6, HphMX4, NatMX4) for fusion PCR
DrugMX-2	tcgatgaattcgagctcgtt	Reverse, PCR amplification of KanMX6, HphMX4, NatMX4
SB53	ttcgcctcgacatcatctgc	Forward, reading from -147 to the 3'end of KanMX6, HphMX4, NatMX4	PCR check for KanMX6, HphMX4, NatMX4 from 3' end
SB54	gtatgggctaaatgtacggg	Reverse, reading from +164 to the 5'end of KanMX6, HphMX4, NatMX4	PCR check for KanMX6, HphMX4, NatMX4 from 5' end
SkluSef1-up-1	ttttatgagcgtttggaagc	Forward, LkSef1 5' flanking region	LkSef1 (SAKL0F12342g) deletion, 5' flanking region for fusion PCR
SkluSef1-up-2-KanMX6	ttaattaacccggggatccgtgctcgttgttccttttctt	Reverse, DrugMX overlap sequences in red, LkSef1 5' flanking region annealing underlined
SkSef1-down-1-KanMX6	aacgagctcgaattcatcgaatgagccgaagtttgttgac	Forward, DrugMX overlap sequences in red, LkSef1 3' flanking region annealing underlined	LkSef1 (SAKL0F12342g) deletion, 3' flanking region for fusion PCR
SkluSef1-down-2	caaattaagggctcaaagca	Reverse, LkSef1 3' flanking region
SkluAft1-up-1	agaggaccctgaacgagagt	Forward, LkAft1 5' flanking region	LkAft1 (SAKL0A04532g) deletion, 5' flanking region for fusion PCR
SkluAft1-up-2-KanMX6	ttaattaacccggggatccgcagaaaagggaaaaatgcaa	Reverse, DrugMX overlap sequences in red, LkAft1 5' flanking region annealing underlined
SkAft1-down-1-KanMX6	aacgagctcgaattcatcgaactggaaagaaccaccatca	Forward, DrugMX overlap sequences in red, LkAft1 3' flanking region annealing underlined	LkAft1 (SAKL0A04532g) deletion, 3' flanking region for fusion PCR
SkluAft1-down-2	aatttgctttcgattcatgc	Reverse, LkAft1 3' flanking region
KlSef1-up-1	tgaacgttacaaacgcaaaa	Forward, KlSef1 5' flanking region	KlSef1 (KLLA0E20307g) deletion, 5' flanking region for fusion PCR
KlSef1-up-2-HphMX4	ttaattaacccggggatccgatctcgcacaaagcagaaac	Reverse, DrugMX overlap sequences in red, KlSef1 5' flanking region annealing underlined
KlSef1-down-1- HphMX4	aacgagctcgaattcatcgagaacgtcaactcggaacttg	Forward, DrugMX overlap sequences in red, KlSef1 3' flanking region annealing underlined	KlSef1 (KLLA0E20307g) deletion, 3' flanking region for fusion PCR
KlSef1-down-2	acagaacagggtcatgtcgt	Reverse, KlSef1 3' flanking region
KlAft1-up-1	tgagagaagggattcagtgc	Forward, KlAft1 5' flanking region	KlAft1 (KLLA0D03256g) deletion, 5' flanking region for fusion PCR
KlAft1-up-2-KanMX6	ttaattaacccggggatccgtcttgtctgttccggtgaat	Reverse, DrugMX overlap sequences in red, KlAft1 5' flanking region annealing underlined
KlAft1-down-1- KanMX6	aacgagctcgaattcatcgaacgcataatccacaaatgct	Forward, DrugMX overlap sequences in red, KlAft1 3' flanking region annealing underlined	KlAft1 (KLLA0D03256g) deletion, 3' flanking region for fusion PCR
KlAft1-down-2	attcccgttctgtttgatga	Reverse, KlAft1 3' flanking region
ScSef1-up-1	cgtaaaggaatggcgttaaa	Forward, ScSef1 5' flanking region	ScSef1 (YBL066C) deletion, 5' flanking region for fusion PCR
ScSef1-up-2-HphMX4	ttaattaacccggggatccgttgactagcatcgcatttga	Reverse, DrugMX overlap sequences in red, ScSef1 5' flanking region annealing underlined
ScSef1-down-1- HphMX4	aacgagctcgaattcatcgagcaaagacggctacatagga	Forward, DrugMX overlap sequences in red, ScSef1 3' flanking region annealing underlined	ScSef1 (YBL066C) deletion, 3' flanking region for fusion PCR
ScSef1-down-2	gactgagcgttggagaaaaa	Reverse, ScSef1 3' flanking region
ScAft2-up-1	ctggaagcacgtttctcatt	Forward, ScSAft2 5' flanking region	ScAft2 (YPL202C) deletion, 5' flanking region for fusion PCR
ScAft2-up-2-HphMX4	ttaattaacccggggatccgttaatttgcgccagagtttc	Reverse, DrugMX overlap sequences in red, ScAft2 5' flanking region annealing underlined
ScAft2-down-1-HphMX4	aacgagctcgaattcatcgaggaggacttaaagcatgtcg	Forward, DrugMX overlap sequences in red, ScAft2 3' flanking region annealing underlined	ScAft2 (YPL202C) deletion, 3' flanking region for fusion PCR
ScAft2-down-2	atgagaagaacaagcgttgc	Reverse, ScAft2 3' flanking region
ScAft1-up-1	aatcaagagaaacggaaacg	Forward, ScSAf1 5' flanking region	ScAft1 (YGL071W) deletion, 5' flanking region for fusion PCR
ScAft1-up-2-HphMX4	ttaattaacccggggatccgttgctagggagtttctgtcg	Reverse, DrugMX overlap sequences in red, ScAft1 5' flanking region annealing underlined
ScAft1-down-1- HphMX4	aacgagctcgaattcatcgacgtatctctcgtccattttca	Forward, DrugMX overlap sequences in red, ScAft1 3' flanking region annealing underlined	ScAft1 (YGL071W) deletion, 3' flanking region for fusion PCR
ScAft1-down-2	caaaaggacgcagttttcat	Reverse, ScAft1 3' flanking region
YlSef1-up-1	tgcttccattggatccttcg	Forward, YlSef1 5' flanking region	YlSef1 (YALI1_D06408g) deletion, 5' flanking region for fusion PCR
YlSef1-up-2-HphMX4	ttaattaacccggggatccgtggccctttacagcaacatt	Reverse, DrugMX overlap sequences in red, YlSef1 5' flanking region annealing underlined
YlSef11-down-1-HphMX4	aacgagctcgaattcatcgagatccgtcaatggctccttt	Forward, DrugMX overlap sequences in red, YlSef1 3' flanking region annealing underlined	YlSef1 (YALI1_D06408g) deletion, 3' flanking region for fusion PCR
YlSef1-down-2	atacccgttcccaattcagc	Reverse, YlSef1 3' flanking region
HpSEF1-up-1	tttgtgggggaaaagtatca	Forward, HpSef1 5' flanking region	HpSef1 (HPODL_03022) deletion, 5' flanking region for fusion PCR
HpSEF1-up-2-KanMX6	ttaattaacccggggatccgcctgaactgggggtctatct	Reverse, DrugMX overlap sequences in red, HpSef1 5' flanking region annealing underlined
HpSEF1-down-1- KanMX6	aacgagctcgaattcatcgaccactggctctctacctgaa	Forward, DrugMX overlap sequences in red, HpSef1 3' flanking region annealing underlined	HpSef1 (HPODL_03022) deletion, 3' flanking region for fusion PCR
HpSEF1-down-2	aatcatccgtgttgtccatc	Reverse, HpSef1 3' flanking region
HpAft2-up-1	tgatttccaagaggggtgta	Forward, HpAft2 5' flanking region	HpAft2 (HPODL_04658) deletion, 5' flanking region for fusion PCR
HpAft2-up-2-KanMX6	ttaattaacccggggatccggctctgcttgtcatcgaaat	Reverse, DrugMX overlap sequences in red, HpAft2 5' flanking region annealing underlined
HpAft2-down-1- KanMX6	aacgagctcgaattcatcgagagatcaacaacctgctgct	Forward, DrugMX overlap sequences in red, HpAft2 3' flanking region annealing underlined	HpAft2 (HPODL_04658) deletion, 3' flanking region for fusion PCR
HpAft2-down-2	ctataaacacccccgtaccc	Reverse, HpAft2 3' flanking region
CaSEF1-UP-1-ApaI	aatggggccctgatgatgccgtttaatgtg	Forward, ApaI site in red, CaSef1 5' flanking region annealing underlined	CaSef1 (orf19.3753) deletion, pSFS2A-35fCaSef1-1 construction
CaSEF1-UP-2- XhoI	tattctcgaggggatgtgacaaaaccaaaa	Reverse, XhoI site in red, CaSef1 5' flanking region annealing underlined
CaSEF1-UP-1-ApaI(2)	aatggggcccacggacgatgcagaaagtag	Forward, ApaI site in red, CaSef1 5' flanking region (2) annealing underlined	CaSef1 (orf19.3753) deletion, pSFS2A-35f(2)CaSef1-1 construction
CaSEF1-UP-2- XhoI(2)	tattctcgaggttgtcgacacacgttgatg	Reverse, XhoI site in red, CaSef1 5' flanking region (2) annealing underlined
CaSEF11-down-1- SacII	taatccgcggtacctcattagaatgtaaat	Forward, SacII site in red, CaSef1 3' flanking region annealing underlined	CaSef1 (orf19.3753) deletion, pSFS2A-35fCaSef1-1 and pSFS2A-35f(2)CaSef1-1 construction
CaSEF1-down-2- SacI	tctagagctctcttattataccgt	Reverse, SacI site in red, CaSef1 3' flanking region annealing underlined
PpSEF1-up-1	taccctcaaacggatcttga	Forward, PpSef1 5' flanking region	PpSef1 (PP7435_Chr3-0266) deletion, 5' flanking region for fusion PCR
PpSEF1-up-2-Zeo	taatgtatgctatacgaacggtagggtaacgaatctgtgatgc	Reverse, lox71 overlap sequences in red, PpSef1 5' flanking region annealing underlined
P3b	taccgttcgtatagcatacattatacgaagttatagatctaacatccaa	Forward, lox71 in red, Cre-ZeoR annealing underlined	P. pastoris gene deletion, universal lox71-Cre-ZeoR-lox66 for fusion PCR
P4b	taccgttcgtataatgtatgctatacgaagttatgtctccagcttgcaa	Reverse, lox66 in red, Cre-ZeoR annealing underlined
PpSEF1-down-1-Zeo	tagcatacattatacgaacggtaagctcgcagaagaactttga	Forward, lox66 overlap sequences in red, PpSef1 3' flanking region annealing underlined	PpSef1 (PP7435_Chr3-0266) deletion, 3' flanking region for fusion PCR
PpSEF1-down-2	tcatctcctttatcggacca	Reverse, PpSef1 3' flanking region
PpAft2-up-1	catcccaaagagcaaagaaa	Forward, PpAft2 5' flanking region	PpAft2 (PP7435_Chr1-1146) deletion, 5' flanking region for fusion PCR
PpAft2-up-2-Zeo	taatgtatgctatacgaacggtagggggagaattgtcctttta	Reverse, lox71 overlap sequences in red, PpAft2 5' flanking region annealing underlined
PpAft2-down-1-Zeo	tagcatacattatacgaacggtacgtcctcttcctcttcaaca	Forward, lox66 overlap sequences in red, PpAft2 3' flanking region annealing underlined	PpAft2 (PP7435_Chr1-1146) deletion, 3' flanking region for fusion PCR
PpAft2-down-2	aaaggcgttgtcatgagttc	Reverse, PpAft2 3' flanking region
CYC1t-1	gctctaaccgaaaaggaagg	Forward, reading from -198 to the 3'end of CYC1t on Cre-ZeoR cassette	PCR check for Cre-ZeoR from 3' end
PpAOX1p-2(2)	tgtgtgagaatggacctgtg	Reverse, reading from +74 to the 5' end of AOX1p on Cre-ZeoR cassette	PCR check for Cre-ZeoR from 5' end
lexA-1-ApaI	aatggggcccggtggaggtccaggtggaatgaaagcgttaacggccag	Forward, ApaI site in red, (Gly)3-Pro-(Gly)2 polylinker in blue, lexA annealing underlined	lexA C-terminal tagging, lexA from pEF202
lexA-2-XhoI	tattctcgagttacagccagtcgccgttgc	Reverse, XhoI site in red, STOP in green, lexA annealing underlined	lexA C-terminal tagging, lexA from pEF202
TAP-1-ApaI	aatggggcccggtggaggtccaggtggaggatccatggaaaagagaag	Forward, ApaI site in red, (Gly)3-Pro-(Gly)2 polylinker in blue, TAP annealing underlined	TAP C-termial tagging, TAP from pBS1479
TAP-SacIMut-2	agccgcggttttaagttcaccctgaaaata	Reverse, mutation site in red, SacI site underlined	TAP C-termial tagging, SacI site mutation
TAP-SacIMut-1	tattttcagggtgaacttaaaaccgcggct	Forward, mutation site in red, SacI site underlined	TAP C-termial tagging, SacI site mutation
TAP-SacISacIIMut-2	tgcgcaagagctgctgttttaagttcaccc	Reverse, mutation site in red, SacI site underlined, SacII site underlined in blue	TAP C-termial tagging, SacI site mutation
TAP-SacISacIIMut-1	gggtgaacttaaaacagcagctcttgcgca	Forward , mutation site in red, SacI site underlined, SacII site underlined in blue	TAP C-termial tagging, SacI site mutation
TAP-2-XhoI	tattctcgagctatcacaagcttcaggttgacttcc	Reverse, XhoI site in red, STOP in green, TAP annealing underlined	TAP C-termial tagging, TAP from pBS1479
InFu-pSFS2A-VP16-1-ApaI	gcgaattgggtaccgggcccggtggaggtccaggtggatctccagggcccggtttcac	Forward, pSFS2A In-Fusion recognition in violet, ApaI site in red, (Gly)3-Pro-(Gly)2 polylinker in blue, VP16 annealing underlined, an intragenic ApaI site in green	VP16 C-termial tagging, VP16 from pC2Hp
InFu-SkSef1c-VP16-1-ApaI	tggctcccgagtttgggcccggtggaggtccaggtggatctccagggcccggtttcac	Forward, LkSEF1 C-terminal In-Fusion recognition in violet, ApaI site in red, (Gly)3-Pro-(Gly)2 polylinker in blue, VP16 annealing underlined, an intragenic ApaI site in green	LkSEF1-VP16 C-termial tagging, VP16 from pC2Hp
InFu-VP16-2-XhoI	agtataggaacttcctcgagctatcaaccaccgtattcatcaatac	Reverse, pSFS2A In-Fusion recognition in violet, XhoI site in red, SYOP codens in green, VP16 annealing underlined	VP16 C-termial tagging and LkSef1-VP16 C-terminal tagging, VP16 from pC2Hp
SkSef1p-1-KpnI	aataggtaccgactccaagggtgttgtgac	Forward, KpnI site in red, LkSef1p annealing underlined	LkSef1 reconsititution, LkSef1 promoter (-1 to -638)
SkSef1p-2-ApaI	aatggggcccagggacataaataaagattagata	Reverse, ApaI site in red, LkSef1p annealing underlined	LkSef1 reconsititution, LkSef1 promoter (-1 to -638)
SkSef1-ORF-1-ApaI	aatggggcccatgagcgatttacaacccac	Forward, ApaI site in red, LkSef1 ORF annealing underlined	LkSef1 reconsititution, LkSef1ORF with STOP
SkSef1-ORF-2-XhoI	tattctcgagtcaaaactcgggagccatat	Reverse, XhoI site in red, STOP in green, LkSef1 ORF annealing underlined	LkSef1 reconsititution, LkSef1ORF with STOP
CaSef1-ORF-1-ApaI	aatggggcccATGAAGTTTGAAAAAGGTAAA	Forward, ApaI site in red, CaSef1 ORF annealing underlined	CaSef1 replacement, CaSef1ORF with STOP
CaSef1-ORF-2-XhoI	aatgctcgagTTATTTCTCTTGCATCATAT	Reverse, XhoI site in red, STOP in green, CaSef1 ORF annealing underlined	CaSef1 replacement, CaSef1ORF with STOP
ScSef1-ORF-1-ApaI	aatggggcccATGGTGAAGGATAATCGAGA	Forward, ApaI site in red, ScSef1 ORF annealing underlined	CaSef1 replacement, ScSef1ORF with STOP
ScSef1-ORF-2-XhoI	TATTCTCGAGGCGTTAAAAACCTTGTTCCA	Reverse, XhoI site in red, STOP in green, ScSef1 ORF annealing underlined	CaSef1 replacement, ScSef1ORF with STOP
HpSef1-ORF-1-ApaI	aatggggcccatgtccaatatttcgataagtgg	Forward, ApaI site in red, HpSef1 ORF annealing underlined	HpSef1 replacement, HpSef1ORF with STOP
HpSef1-ORF-2-ApaIMut	TCACTGCGGGTCTTGGAGGACCTTGACTTTGTTCGACGGG	Reverse, mutated ApaI site in blue	HpSef1 replacement, ApaI mutation
HpSef1-ORF-1-ApaIMut	cccgtcgaacaaagtcaaggtcctccaagacccgcagtga	Forward, mutated ApaI site in blue	HpSef1 replacement, ApaI mutation
HpSef1-ORF-2-XhoIMut	GGTAGAGAGCCAGTGGCTTCCAGCATCGCAAGAGGAATCC	Reverse, mutated XhoI site in blue	HpSef1 replacement, XhoI mutation
HpSef1-ORF-1-XhoIMut	ggattcctcttgcgatgctggaagccactggctctctacc	Forward, mutated XhoI site in blue	HpSef1 replacement, XhoI mutation
HpSef1-ORF-2-XhoI	aatgctcgagttaaaattcaggagccatattta	Reverse, XhoI site in red, STOP in green, HpSef1 ORF annealing underlined	HpSef1 replacement, HpSef1ORF with STOP
PpSef1-ORF-1-ApaI	aatggggcccatgaagggcgttccgatctt	Forward, ApaI site in red, PpSef1 ORF annealing underlined	PpSef1 replacement, PpSef1ORF with STOP
PpSef1-ORF-2-KpnIMut	ACCAATGTTGTAATTGTCGTTCCATTCGGCGTCGTTGAGG	Reverse, mutated KpnI site in blue	PpSef1 replacement, KpnI mutation
PpSef1-ORF-1-KpnIMut	cctcaacgacgccgaatggaacgacaattacaacattggt	Forward, mutated KpnI site in blue	PpSef1 replacement, KpnI mutation
PpSef1-ORF-2-XhoI	aatgctcgagtcaaaactccggagccatat	Reverse, XhoI site in red, STOP in green, PpSef1 ORF annealing underlined	PpSef1 replacement, PpSef1ORF with STOP
SkSef1-C-ter-1- KpnI	aataggtacctcaatggcattccaatttct	Forward, KpnI site in red, LkSef1 c-terminus annealing underlined	LkSef1 C-terminal tagging, LkSef1 ORF C-terminus (+2492 to +3129 of ORF without STOP codon)
SkSef1-C-ter-2- ApaI	aatggggcccaaactcgggagccatattga	Reverse, ApaI site in red, LkSef1 ORF without STOP annealing underlined	LkSef1 C-terminal tagging, LkSef1 ORF C-terminus (+2492 to +3129 of ORF without STOP codon)
SkSef1-down-1-SacII	taatccgcggatgagccgaagtttgttgac	Forward, SacII site in red, LkSef1 3'-UTR (terminator) annealing underlined	LkSef1 tagging and reconstitution, LkSef1 3' flanking region (+65 to +468 from STOP)
SkluSef1-down-2-SacI	tctagagctccaaattaagggctcaaagca	Reverse, SacI site in red, LkSef1 3'-UTR (terminator) annealing underlined	LkSef1 tagging and reconstitution, LkSef1 3' flanking region (+65 to +468 from STOP)
SkUra3-up-1(2)	tatagtcgaaccttgctggt	Forward, start from -650 of LkURA3 locus	lexAOP-LacZ reproter strain, 5'fLkURA3
SkUra3-up-2-ScURA3	ttatcttcgtttcctgcaggttctgtatttccaaggttca	Reverse, end in -1 of LkURA3 locus, overlap sequence (-23 to -4 from ATG of ScURA3) in red, LkURA3p annealing underlined	lexAOP-LacZ reproter strain, 5'fLkURA4
ScURA3-lexAOP-LacZ-1	cctgcaggaaacgaagataa	Forward, overlap sequence (-23 to -4 from ATG of ScURA3) in red	lexAOP-LacZ reproter strain, ScURA3-GAL1p8×lexAOP-LacZ from pSH18-34
ScURA3-lexAOP-LacZ-2	AAATACGGGCAGACATGGCC	Reverse, overlap sequence (+14 to +33 from STOP of LacZ) in red	lexAOP-LacZ reproter strain, ScURA3-GAL1p8×lexAOP-LacZ from pSH18-34
SkUra3-down-1-lacZ	ggccatgtctgcccgtatttggcagtgggcaatgagttaa	Forward, overlap sequence (+14 to +33 from STOP of LacZ) in red, LkURA3 3'-UTR (terminator) annealing underlined, start from -15 from STOP codon of LkURA3	lexAOP-LacZ reproter strain, 3'fLkURA3
SkUra3-down-2	aaggaaaatgcatcaaaaga	Reverse, LkURA3 3'-UTR (terminator), end in +585 from STOP codon of LkURA3	lexAOP-LacZ reproter strain, 3'fLkURA4
ADH1p-lexA-t-1-KpnI	aataggtacccgcatgcaacttcttttctt	Forward, KpnI site in red, ScADH1p annealing (-1 to +19 of ScADH1p) underlined	ScADH1p-lexA-MCS-ScADH1t from pEG202, one-hybrid plasmid
ADH1p-lexA-t-2-SacI	tctagagctctcatcaactcattgctggag	Reverse, SacI site in red, ScADH1t annealing (+78 from ADH1t) underlined	ScADH1p-lexA-MCS-ScADH1t from pEG202, one-hybrid plasmid
SkSef1-ORF-1-BamHI	aatgggatccgtatgagcgatttacaacccac	Forward, BamHI site in red, 2 nt making SEF1 ORF in-frame with upstream lexA in blue, LkSEF1 annealing underlined	lexA-LkSef1 and lexA-LkSef1-VP16 one-hybrid plasmid
SkSef1-ORF-2- NotI	aatggcggccgctcaaaactcgggagccatat	Reverse, NotI site in red, STOP in green, LkSEF1 annealing underlined	lexA-LkSef1 one-hybrid plasmid
VP16-2- NotI	aatggcggccgcctatcaaccaccgtattcatcaatac	Reverse, NotI site in red, STOP in green, VP16 annealing underlined	lexA-LkSef1-VP16 one-hybrid plasmid
LacZ-ORF-1-ApaI-inFu	gcgaattgggtaccgggcccatgactaaatctcattcagaagaagtgatt	Forward, homologous region to pRS41K/H in blue for In-Fusion, ApaI site in red, LacZ ORF annealing underlined	LacZ-ORF-terminator from pSH18-34, LacZ reporter plasmid for promoter assay
LacZ-terminator-2-NotI-inFu	tccaccgcggtggcggccgcgatgcgtaatgtgtgtattgcc	Forward, homologous region to pRS41K/H in blue for In-Fusion, NotI site in red, LacZ terminator annealing underlined	LacZ-ORF-terminator from pSH18-34, LacZ reporter plasmid for promoter assay
SkIDH2p437-1-KpnI	aataggtaccgattctcttggcatttctcttg	Forward, KpnI site in red, LkIDH2p annealing underlined	LkIDH2p-LacZ plasmid
SkIDH2pMut-2	gcgtggtccgtcagagatttgaggaggcggaaggaa	Reverse, mutation site in red, Sef1 binding motif underlined	Sef1 binding site mutation on IDH2p
SkIDH2pMut-1	ttccttccgcctcctcaaatctctgacggaccacgc	Forward, mutation site in red, Sef1 binding motif underlined	Sef1 binding site mutation on IDH2p
SkIDH2p-2-ApaI	aatggggccctgtgtgatattgtacagtatcag	Reverse, ApaI site in red, LkIDH2p annealing underlined	LkIDH2p-LacZ plasmid
SkKGD1p599-1-KpnI	aataggtaccggtgtcattgaggaagaagc	Forward, KpnI site in red, LkKGD1p annealing underlined	LkKGD1p-LacZ plasmid
SkKGD1pMut-2	ctgggacgttctctgattaaacatctgagtaccacgggtg	Reverse, mutation site in red, Sef1 binding motif underlined	Sef1 binding site mutation on KGD1p
SkKGD1pMut-1	cacccgtggtactcagatgtttaatcagagaacgtcccag	Forward, mutation site in red, Sef1 binding motif underlined	Sef1 binding site mutation on KGD1p
SkKGD1p-2-ApaI	aatggggcccagtatgagattcagtctgttatg	Reverse, ApaI site in red, LkKGD1p annealing underlined	LkKGD1p-LacZ plasmid
SkIDH1p453-1-KpnI	aataggtacccatgtcgagcaatagggttt	Forward, KpnI site in red, LkIDH1p annealing underlined	LkIDH1p-LacZ plasmid
SkIDH1pMut-2	gcttcatctttctggtcaatgttttgccttcagagag	Reverse, mutation site in red, Sef1 binding motif underlined	Sef1 binding site mutation on IDH1p
SkIDH1pMut-1	ctctctgaaggcaaaacattgaccagaaagatgaagc	Forward, mutation site in red, Sef1 binding motif underlined	Sef1 binding site mutation on IDH1p
SkIDH1p-2-ApaI	aatggggcccaattggtagtttatttgttgaca	Reverse, ApaI site in red, LkIDH1p annealing underlined	LkIDH1p-LacZ plasmid
InFu-SkFET3p749-1-KpnI	tatagggcgaattgggtaccggacggtacgatacgatacg	Forward, homologous region to pRS41K/H in blue for In-Fusion, KpnI site in red, LkFET3p annealing underlined	LkFET3p-LacZ plasmid
InFu-SkFET3p-2-ApaI	tcgacctcgagggggggccctgtatctctttactcaagttatc	Reverse, homologous region to LacZ in blue for In-Fusion, ApaI site in red, LkFET3p annealing underlined	LkFET3p-LacZ plasmid
InFu-SAKL0B05940gp-1-KpnI	tatagggcgaattgggtacctttgctgtcacgagttgaaa	Forward, homologous region to pRS41K/H in blue for In-Fusion, KpnI site in red, SAKL0B05940gp annealing underlined	SAKL0B05940gp-LacZ plasmid
SAKL0B05940gpMut-2	gcatagctttcaggtgccttcaaagctttaaaatca	Reverse, mutation site in red, Sef1 binding motif underlined	Sef1 binding site mutation on SAKL0B05940gp
SAKL0B05940gpMut-1	tgattttaaagctttgcaagcacctgaaagctatgc	Forward, mutation site in red, Sef1 binding motif underlined	Sef1 binding site mutation on SAKL0B05940gp
InFu-SAKL0B05940gp-2-ApaI	tgagatttagtcatgggcccgataaacctataagtgcccc	Reverse, homologous region to LacZ in blue for In-Fusion, ApaI site in red,SAKL0B05940gp annealing underlined	SAKL0B05940gp-LacZ plasmid
SkIDH1-q1-1	accaccgaattcacaaagtc	Forward, ORF anealing	LkIDH1 (SAKL0E07876g) qPCR
SkIDH1-q1-2	cactacgtggagattgatgttg	Reverse, 3'-UTR annealing
SkIDH2-q2-1	gaaaaggcagtgttgtccac	Forward, ORF anealing	LkIDH2 (SAKL0G03520g) qPCR
SkIDH2-q2-2	agggctgtatcattggtgaa	Reverse, 3'-UTR annealing
SkMDH1-q1-1	aagatccactccattggtga	Forward, ORF anealing	LkMDH1 (SAKL0G19140g) qPCR
SkMDH1-q1-2	aggcatgtgcgagtattatct	Reverse, 3'-UTR annealing
SkKGD1-q1-1	aaggttgaacaactgcatcc	Forward, ORF anealing	LkKGD1 (SAKL0E08866g) qPCR
SkKGD1-q1-2	tctaatcttggggcaacaaa	Reverse, ORF anealing
SkACT1-q1-1	atggaaaagatctggcatca	Forward, ORF anealing	LkACT1 (SAKL0B00968g) qPCR, endogenous control
SkACT1-q1-2	caagacggcttggatagaaa	Reverse, ORF anealing
SkAFT1-q1-1	tgtcctttatctcggagcac	Forward, ORF anealing	LkAFT1 (SAKL0A04532g) qPCR
SkAFT1-q1-2	tgcaatcgctttgacaagta	Reverse, ORF anealing
SkSIT1-q1-1	ttctccgctttgattattgc	Forward, ORF anealing	LkSIT1 (SAKL0C12122g) qPCR
SkSIT1-q1-2	aaggtaccggtgatgacaga	Reverse, ORF anealing
SkCTH1-q1-1	cgcatggcttacaagaactc	Forward, ORF anealing	LkCTH1 (SAKL0H15334g) qPCR
SkCTH1-q1-2	gcttgcacgtaaacctgaat	Reverse, ORF anealing
SkFET3-q1-1	ttggttccgtaccacaaagt	Forward, ORF anealing	LkFET3 (SAKL0B12056g) qPCR
SkFET3-q1-2	ctcagggcagtcaacagagt	Reverse, ORF anealing
SkFTR1-q1-1	cccaacttactggctcaaga	Forward, ORF anealing	LkFTR1 (SAKL0H18920g) qPCR
SkFTR1-q1-2	cttgttctcaacgatttcacc	Reverse, ORF anealing
SkUra3p-1-KpnI	aataggtacctgattcgttaggtgtgggga	Forward, KpnI site in red, LkURA3p annealing underlined	LkACO1 overexpression, LkURA3 5' flanking region for fusion PCR (-1 to -534)
SkUra3p-2-TEF2p	CCGTACCTCGAAATATCCCTttctgtatttccaaggttca	Reverse, end in -1 of LkURA3 locus, overlap sequence (-991 to -972 from ATG of SkTEF2) in red, LkURA3p annealing underlined	LkACO1 overexpression, LkURA3 5' flanking region for fusion PCR (-1 to -534)
SkTEF2p-1-Ura3p	TGAACCTTGGAAATACAGAAagggatatttcgaggtacgg	Forward, end in -1 of LkURA3 locus, overlap sequence (-1 to -20 from ATG of SkURA3) in red, LkTEF2p annealing underlined	LkACO1 overexpression, LkTEF2p for fusion PCR (-991 to +23)
SkTEF2p-2-ApaI	aatggggcccaacgtgagactttgccttac	Reverse, ApaI site in red, LkTEF2p annealing underlined	LkACO1 overexpression, LkTEF2p for fusion PCR (-991 to +23)
SkACO1-ORF-1-ApaI	aatggggcccatgttgtctgctcgtaacgt	Forward, ApaI site in red, LkACO1 ORF annealing underlined	LkACO1 overexpression, ACO1 ORF for fusion PCR and KpnI site mutation
SkACO1-KpnIMut-2	catgttacagattgtgcccataccggtagc	Reverse, mutation site in red,KpnI site underlined	LkACO1 overexpression, ACO1 ORF for fusion PCR and KpnI site mutation
SkACO-KpnIMut-1	gctaccggtatgggcacaatctgtaacatg	Forward, mutation site in red,KpnI site underlined	LkACO1 overexpression, ACO1 ORF for fusion PCR and KpnI site mutation
SkACO1-ORF-2-XhoI	TATTCTCGAGttaatttttagccaatttgttcaaagca	Reverse, XhoI site in red, STOP in green, LkACO1 ORF annealing underlined	LkACO1 overexpression, ACO1 ORF for fusion PCR and KpnI site mutation
SkUra3-down-1-SacII	TAATCCGCGGTTTTATATTCCGCTTTTTCG	Forward, SacII site in red, LkURA3t annealing underlined	LkACO1 overexpression, LkURA3 3' flanking region for fusion PCR (+110~+585 of STOP downstream)
SkUra3-down-2-SacI	CTATGAGCTCAAGGAAAATGCATCAAAAGA	Reverse, SacI site in red, LkURA3t annealing underlined	LkACO1 overexpression, LkURA3 3' flanking region for fusion PCR (+110~+585 of STOP downstream)
SkSef1p-1-KpnI	aataggtaccgactccaagggtgttgtgac	Forward, KpnI site in red, LkSef1p annealing underlined	LkSef1 promoter (-1 to -638), fused with ScSEF1, HpSef1, PpSef1, CaSef1 ORFs, with a 6-bp mutated ApaI site in the middle
SkSef1p-2-ApaIMut-ScSef1	CGATTATCCTTCACCATAGGACCAGGGACATAAATAAAGA	Reverse, ScSef1 overlap sequence (from ATG) in red, mutated ApaI site in blue, LkSef1p annealing underlined	LkSef1 promoter (-1 to -638), fused with ScSEF1 ORF, with a 6-bp mutated ApaI site in the middle
ScSef1-ORF-1-ApaIMut-SkSef1p	tctttatttatgtccctGGTCCTATGGTGAAGGATAATCG	Forward, LkSef1p overlap sequence in red, mutated ApaI site in blue, ScSef1 annealing (from ATG) underlined	ScSef1 ORF (without STOP), fused with LkSef1p, with a 6-bp mutated ApaI site in the middle
ScSef1-ORF-NoSTOP-2-ApaI	TATTgggcccAAAACCTTGTTCCATGTTCA	Reverse, ApaI site in red, ScSef1 annealing (withut STOP) underlined
SkSef1p-2-ApaIMut-CaSef1	CCTTTTTCAAACTTCATAGGACCAGGGACATAAATAAAGA	Reverse, CaSef1 overlap sequence (from ATG) in red, mutated ApaI site in blue, LkSef1p annealing underlined	CaSef1 ORF (without STOP), fused with LkSef1p, with a 6-bp mutated ApaI site in the middle
CaSef1-ORF-1-ApaIMut-SkSef1p	tctttatttatgtccctGGTCCTATGAAGTTTGAAAAAGG	Forward, LkSef1p overlap sequence in red, mutated ApaI site in blue, CaSef1 annealing (from ATG) underlined
CaSef1-ORF-NoSTOP-2-ApaI	TATTgggcccTTTCTCTTGCATCATATTAA	Reverse, ApaI site in red, CaSef1 annealing (withut STOP) underlined
SkSef1p-2-ApaIMut-HpSef1	ATCGAAATATTGGACATAGGACCAGGGACATAAATAAAGA	Reverse, HpSef1 overlap sequence (from ATG) in red, mutated ApaI site in blue, LkSef1p annealing underlined	HpSef1 ORF (without STOP), fused with LkSef1p, with a 6-bp mutated ApaI site in the middle
HpSef1-ORF-1-ApaIMut-SkSef1p	tctttatttatgtccctGGTCCTatgtccaatatttcgat	Forward, LkSef1p overlap sequence in red, mutated ApaI site in blue, HpSef1 annealing (from ATG) underlined
HpSef1-ORF-NoSTOP-2-ApaI	TATTgggcccaaattcaggagccatattta	Reverse, ApaI site in red, HpSef1 annealing (withut STOP) underlined
SkSef1p-2-ApaIMut-PpSef1	ATCGGAACGCCCTTCATAGGACCAGGGACATAAATAAAGA	Reverse, PpSef1 overlap sequence (from ATG) in red, mutated ApaI site in blue, LkSef1p annealing underlined	PpSef1 ORF (without STOP), fused with LkSef1p, with a 6-bp mutated ApaI site in the middle
PpSef1-ORF-1-ApaIMut-SkSef1p	tctttatttatgtccctGGTCCTatgaagggcgttccgat	Forward, LkSef1p overlap sequence in red, mutated ApaI site in blue, PpSef1 annealing (from ATG) underlined
PpSef1-ORF-NoSTOP-2-ApaI	TATTgggcccaaactccggagccatatttg	Reverse, ApaI site in red, PpSef1 annealing (withut STOP) underlined
