# Supplementary material for: Plastic Rewiring of Sef1 Transcriptional Networks and the Potential of Nonfunctional Transcription Factor Binding in Facilitating Adaptive Evolution
Source: Mol Biol Evol. 2021 Jun 27;38(11):4732–47. doi: 10.1093/molbev/msab192 (PMC8557406; doi:10.1093/molbev/msab192)
Supplement: msab192_Supplementary_Data [file msab192_supplementary_data.zip › Table S11_Genome resources.xlsx]

## Sheet: Genome resources
Species	Old name	Strain name	Bioproject	Genebank	Nucleotide	References	Websites	Purposes	Note
Lachancea kluyveri	Saccharomyces kluyveri	NRRL Y-12651, CBS3028	PRJNA1445	AACE00000000	CM000687-CM000694	Science. 2003; 301(5629):71-6 PMID: 12775844	NCBI, https://www.ncbi.nlm.nih.gov/	Custom microarray design (5322 annotated ORFs)	Old annotation
						Fulton RS, Wilson RK, Johnston M. "Improved sequence assembly of the Saccharomyces kluyveri genome" Unpublished	GRYC (Genome Resources for Yeast Chromosomes), http://gryc.inra.fr	Genomic analyses (5477 annotated ORFs)	New annotation
Saccharomyces cerevisiae		W303	PRJNA260311	JRIU01000000		PLoS One. 2015; 10(5):e0129184 PMID: 26017550	SGD, https://www.yeastgenome.org/ NCBI, https://www.ncbi.nlm.nih.gov/	Annotation	415 contigs
			PRJNA324291	LYZE00000000	CM007964-CM007981	G3 (Bethesda). 2017; 7(7):2219-2226 PMID: 28584079	NCBI, https://www.ncbi.nlm.nih.gov/	More complete genomic sequenes	PacBio sequences and new assembly with only 21 contigs
Candida albicans		SC5314					CGD, http://www.candidagenome.org/	Repeat the MEME analyses for CaSef1 binding motif prediction	Assembly 20
			PRJNA10701	GCA_000182965.3	CP017623-CP017630, NC_032089-NC_032096	Genome Biol. 2013; 14(9):R97 PMID: 24025428	CGD, http://www.candidagenome.org/ NCBI, https://www.ncbi.nlm.nih.gov/	Genomic analyses	Assembly 22, newest version of annotation, A22-s07-m01-r79
Hansenula polymorpha	Ogataea parapolymorpha	DL-1	PRJNA60503	AEOI02000000	CM002300-CM002306 NC_027866-NC_027860	BMC Genomics. 2013; 14:837 PMID: 24279325	NCBI, https://www.ncbi.nlm.nih.gov/	Genomic analyses
Pichia pastoris	Komagataella phaffii	GS115	PRJEA37871	GCA_000027005.1	FN392319-FN392322 NC_012963-NC_012966	Nat Biotechnol. 2009; 27(6):561-6 PMID: 19465926	https://bioinformatics.psb.ugent.be/orcae/overview/Picpa NCBI, https://www.ncbi.nlm.nih.gov/	Genomic analyses
Yarrowia lipolytica		W29, CLIB89	PRJNA295780	GCA_001761495.1	CP017553-CP017558	PLoS One. 2016; 11(9):e0162363 PMID: 27603307	NCBI, https://www.ncbi.nlm.nih.gov/	Genomic analyses
Kluyveromyces lactis		CBS2359, NRRL Y-1140	PRJNA13835	GCA_000002515.1	CR382121- CR382126 NC_006037-NC_006042	Nature. 2004; 430(6995):35-44 PMID: 15229592	GRYC (Genome Resources for Yeast Chromosomes), http://gryc.inra.fr / NCBI, https://www.ncbi.nlm.nih.gov/	Genomic analyses
Lachancea meyersii		CBS8951	PRJEB12931	GCA_900074714.1	LT598477-LT5984	Genome Res. 2016; 26(7): 918–932. PMID: 27247244	GRYC (Genome Resources for Yeast Chromosomes), http://gryc.inra.fr / NCBI, https://www.ncbi.nlm.nih.gov/	Promoter scan
Lachancea waltii	Kluyveromyces waltii	CBS6430				Genome Res. 2016; 26(7): 918–932. PMID: 27247244
Lachancea thermotolerans		CBS6340	PRJNA12499	GCA_000142805.1	CU928165-CU928171,CU928180	Genome Res, 2009;19(10):1696-709 PMID: 19525356
Lachancea mirantina		CBS11717	PRJEB12932	GCA_900074745.1	LT598462-LT598469	Genome Res. 2016; 26(7): 918–932. PMID: 27247244
Lachancea cidri		CBS2950	PRJEB12910			Genome Res. 2016; 26(7): 918–932. PMID: 27247244
