# Supplementary material for: Plastic Rewiring of Sef1 Transcriptional Networks and the Potential of Nonfunctional Transcription Factor Binding in Facilitating Adaptive Evolution
Source: Mol Biol Evol. 2021 Jun 27;38(11):4732–47. doi: 10.1093/molbev/msab192 (PMC8557406; doi:10.1093/molbev/msab192)
Supplement: msab192_Supplementary_Data [file msab192_supplementary_data.zip › Table S12_Media and chemicals.xlsx]

## Sheet: Media
Medium	Formula	Purpose / Note
YP	1% yeast extract, 2% peptone
YPD	YP + 2% glucose	For yeast fermentative growth, normal culture
YPGly	YP + 4% glycerol	For yeast respiratory growth
YPEtOH	YP + 2% ethanol	For yeast respiratory gorwth
YPMal	YP + 2% maltose	For CaMAL2p-driven SAT1-FLIP cassette to popout
Iron-deprived medium	YPD + 50 ~ 200 mM BPS	For low-iron yeast fermentative growth
Iron-deprived medium	YPGly + 200 mM BPS	For low-iron yeast respiratory growth
High-iron medium	YPD	For normal-iron yeast growth
Excess-iron medium	YPD + 400 mM or 5 mM FAS	For excess-iron yeast growth
YPD+G418	YPD + 200 mg/ml G418	For selecting KanMX6 yeast strains,, standard concentration
YPD+HGB	YPD + 300 mg/ml HGB	For selecting HphMX4 yeast strains, , standard concentration
YPD+HGB500	YPD + 500 mg/ml HGB	For selecting HphMX4 Y. lipolytica strains
YPD+Nou	YPD + 75 mg/ml CloNat	Fro selecting NatMX4 yeast strains, standard concentration
YPD+Nou10	YPD + 10 mg/ml CloNat	Fro selecting SAT1-FLIP L. kluyveri strains
YPD+Nou200	YPD + 200 mg/ml CloNat	Fro selecting SAT1-FLIP C. albicans strains
YPD+Nou500	YPD + 500 mg/ml CloNat	For selecting NatMX4 Y. lipolytica strains
YPD+Zeocin	YPD + 50 mg/ml Zeocin	For selecting Cre-ZeoR P. pastoris strains
25 CSM	3.28 g/l aspartate, 2.05 g/l arginine, 2.05 g/l isoleucine, 2.05 g/l lysine, 0.82 g/l methionine, 2.05 g/l Phenylalanine, 0.82 g/l serine, 4.1 g/l threonine, 5.74 g/l valine	Components of the SC medium
50x TYR	4.1 g/l tyrosine + add 15 ml/l 5N NaOH
200x HIS	8 g/l histidine
200x URA	8 g/l uracil + add 5N NaOH the powder completely dissolve
200x LEU	22.8 g/l leucine + add 10% HCl until the powder completely dissolve
50x ADE+TRP	10 g/l adenine + 10 g/l trptophan, preprared with hot ddH2O
Synthetic complete (SC_JYL)	6.7 g/l YNB w/o amino acid, 2% glucose, 1X CSM, 1x HIS, 1x URA, 1x LEU, 1x ADE+TRP	JYL lab home-made SC medium
SC−Ura	SC_JYL without 1x URA	For selecting URA3+ yeast strain

## Sheet: Chemicals
Chemical	Purpose / Note
BactoTM Yeast Extract (212750 and 212730, BD)	Growth medium
BactoTM Peptone (211677 and 211830, BD)	Growth medium
DificoTM Agar (214530 and 214510, BD)	Growth medium
D-(+)-Glucose (G8270, Sigma)	Growth medium
Sucrose (0335, AMRESCO)	C. albicans filamentation medium
Glycerol (100%, 1.37028.1000, Merck)	Growth medium
Maltose monohydrate (1.05910.0500, Merck)	CaMAL2p-driven SAT1-FLIP cassette popout medium
Ethanol (99.9%, 1.00983.2500, Merck)	Growth medium, RNA extraction, solvent for AntimycinA
Ethanol (95%, Echo Chemical Co., Ltd)	gDNA extraction, 70% ethanol preparation
DificoTM Yeast Nitrogen Base w/o Amino Acids (YNB, 291920 and 291940, BD)	Growth medium
Geneticin (G418 Sulfate, GT-G418-5, GeneTeks)	Selective medium
Hygromycin B (HGB, Hygromycin B Gold, ant-hg-5, InvivoGen)	Selective medium
Nouseothricin (ClonNAT, 5.010.000, WERNER BioAgent)	Selective medium
Zeocin (ant-zn, InvivoGen)	Selective medium
Antimycin A (A8674, Sigma)	Respiration-inhibition medium
Ferrous ammonium sulfate, 6-hydrate (FAS, 2054-01, J.T.Baker)	Excess-iron medium
Bathophenanthrolinedisulfonic acid disodium salt hydrate (BPS; Sigma, B1375)	Iron-deprivation medium
2.3.5-Triphenyltetrazolium chloride (TTC, T8877, Sigma)	TTC reduction assay
Phenol solution (pH4.3±0.2, P4682, Sigma)	RNA extraction
Phenol solution (pH8.0, P4557, Sigma)	gDNA extraction
Chloroform (C2432, Sigma)	gDNA & RNA extraction, LacZ assay
Isoamyl alcohol (9038-01, J.T.Baker)	gDNA & RNA extraction,
8-Hydroxyquinoline (A14720, Alfa Aesar)	gDNA & RNA extraction
2-Mercaptoethanol (≥99%, b-ME, M6250, Sigma)	gDNA & RNA extraction, ChIP assay
DL-Dithiothreitol (≥99%, DTT, D9163, Sigma)	Electrocompetent cell preparation
Formaldehyde solution (36.5–38% in H2O, F8775, Sigma)	ChIP assay
Glycine (0167, AMRESCO)	ChIP assay
TRIS base (0826, AMRECO)	Electrocompetent cell preparation, gDNA & RNA extraction,ChIP assay
Ethylenedinitrilotetraacetic acid, disodium salt dehydrate (Titriplex® III, EDTA, 1.08418.1000, Merck)	Electrocompetent cell preparation, gDNA & RNA extraction, LacZ assay
Sodium chloride (0241, AMRESCO)	ChIP assay, gDNA extraction, PBS buffer preparation
2-[4-(2-hydroxyethyl)-1-piperazinyl]-ethanesulfonic acid (HEPES, 1.10110.1000, Merck)	ChIP assay
Triton® X-100 (T8787, Sigma)	ChIP assay, gDNA extraction
Sodium deoxycholate (D6750, Sigma)	ChIP assay
Lithium chloride (1.05679.0250, Merck)	ChIP assay, RNA extraction
Lithium acetate dihydrate (L6883, Sigma)	Electrocompetent cell preparation
IGEPAL® CA-630 (NP-40 substitute, I8896, Sigma)	ChIP assay
2-Nitrophenyl b-D-galactopyranoside (ONPG, N1127, Sigma)	LacZ assay
Dodecyl sulfate sodium salt (SDS, 8.22050.1000, Merck)	gDNA & RNA extraction, ChIP assay, LacZ assay
D-Sorbitol (S6021, Sigma)	Electrocompetent cell preparation
Potassium chloride (1.04936.1000, Merck)	LacZ assay, PBS buffer preparation
Magnesium sulfate heptahydrate (1.05886.0500, Merck)	LacZ assay
Sodium carbonate (1.06392.0500, Merck)	LacZ assay
di-Sodium hydrogen phosphate (1.06586.0500, Merck)	LacZ assay, PBS buffer preparation
Sodium dihydrogen phosphate monohydrate (1.06346.1000, Merck)	LacZ assay
Potassium dihydrogen phosphate (1.04873.1000, Merck)	LacZ assay, PBS buffer preparation
di-Potassium hydrogen phosphate (1.05104.1000, Merck)	LacZ assay
Sodium hydroxide (1.06498.1000, Merck)	pH adjustment, colony PCR
Hydrochloric acid fuming 37% (1.00317.1000, Merck)	pH adjustment, Tris-Cl buffer and PBS buffer preparation
L-Aspartic acid (A9256, Sigma)	Growth medium
L-Arginine monhydrochloride (A5131, Sigma)	Growth medium
L-Isoleucine (I2752, Sigma)	Growth medium
L-Lysine monhydrochloride (L5626, Sigma)	Growth medium
L-Methionine (M5625, Sigma)	Growth medium
L-Phenylalanine (P2126, Sigma)	Growth medium
L-Serine (S4500, Sigma)	Growth medium
L-Threonine (T8625, Sigma)	Growth medium
L-Valine (V0513, Sigma)	Growth medium
L-Tyrosine (T8566, Sigma)	Growth medium
L-Histidine monohydrochloride monohydrate (H8125, Sigma)	Growth medium
Uracil (U0750, Sigma)	Growth medium
L-Leucine (L8912, Sigma)	Growth medium
Adenine hydrochloride hydrate (A8751, Sigma)	Growth medium
L-Tryptophan (T0254, Sigma)	Growth medium
