# Supplementary material for: Plastic Rewiring of Sef1 Transcriptional Networks and the Potential of Nonfunctional Transcription Factor Binding in Facilitating Adaptive Evolution
Source: Mol Biol Evol. 2021 Jun 27;38(11):4732–47. doi: 10.1093/molbev/msab192 (PMC8557406; doi:10.1093/molbev/msab192)
Supplement: msab192_Supplementary_Data [file msab192_supplementary_data.zip › Table S13_Best probe list of Lk microarray.xlsx]

## Sheet: Final probe list (5316)
ProbeName
SAKL0A00132g_1
SAKL0A00154g_1
SAKL0A00176g_1
SAKL0A00242g_1
SAKL0A00352g_1
SAKL0A00396g_1
SAKL0A00418g_1
SAKL0A00440g_1
SAKL0A00484g_1
SAKL0A00528g_1
SAKL0A00616g_1
SAKL0A00770g_1
SAKL0A00814g_1
SAKL0A00858g_1
SAKL0A00902g_1
SAKL0A01056g_1
SAKL0A01122g_1
SAKL0A01166g_1
SAKL0A01210g_1
SAKL0A01254g_1
SAKL0A01276g_1
SAKL0A01298g_1
SAKL0A01342g_1
SAKL0A01452g_1
SAKL0A01474g_1
SAKL0A01496g_1
SAKL0A01628g_1
SAKL0A01650g_1
SAKL0A01694g_1
SAKL0A01738g_1
SAKL0A01760g_1
SAKL0A01782g_1
SAKL0A01804g_1
SAKL0A01870g_1
SAKL0A02002g_1
SAKL0A02068g_1
SAKL0A02112g_1
SAKL0A02178g_1
SAKL0A02266g_1
SAKL0A02288g_1
SAKL0A02310g_1
SAKL0A02332g_1
SAKL0A02376g_1
SAKL0A02508g_1
SAKL0A02530g_1
SAKL0A02728g_1
SAKL0A02772g_1
SAKL0A02948g_1
SAKL0A03014g_1
SAKL0A03080g_1
SAKL0A03102g_1
SAKL0A03124g_1
SAKL0A03256g_1
SAKL0A03300g_1
SAKL0A03322g_1
SAKL0A03344g_1
SAKL0A03366g_1
SAKL0A03454g_1
SAKL0A03564g_1
SAKL0A03586g_1
SAKL0A03630g_1
SAKL0A03784g_1
SAKL0A03872g_1
SAKL0A03894g_1
SAKL0A03916g_1
SAKL0A03982g_1
SAKL0A04004g_1
SAKL0A04136g_1
SAKL0A04180g_1
SAKL0A04202g_1
SAKL0A04224g_1
SAKL0A04312g_1
SAKL0A04378g_1
SAKL0A04400g_1
SAKL0A04444g_1
SAKL0A04466g_1
SAKL0A04510g_1
SAKL0A04532g_1
SAKL0A04554g_1
SAKL0A04576g_1
SAKL0A04730g_1
SAKL0A04774g_1
SAKL0A04884g_1
SAKL0A04906g_1
SAKL0A04950g_1
SAKL0A05016g_1
SAKL0A05038g_1
SAKL0A05148g_1
SAKL0A05192g_1
SAKL0A05214g_1
SAKL0A05258g_1
SAKL0A05302g_1
SAKL0A05434g_1
SAKL0A05500g_1
SAKL0A05522g_1
SAKL0A05676g_1
SAKL0A05698g_1
SAKL0A05720g_1
SAKL0A05874g_1
SAKL0A05918g_1
SAKL0A05984g_1
SAKL0A06006g_1
SAKL0A06050g_1
SAKL0A06094g_1
SAKL0A06138g_1
SAKL0A06160g_1
SAKL0A06182g_1
SAKL0A06248g_1
SAKL0A06314g_1
SAKL0A06424g_1
SAKL0A06446g_1
SAKL0A06556g_1
SAKL0A06666g_1
SAKL0A06688g_1
SAKL0A06710g_1
SAKL0A06798g_1
SAKL0A06842g_1
SAKL0A06908g_1
SAKL0A06930g_1
SAKL0A06952g_1
SAKL0A06996g_1
SAKL0A07018g_1
SAKL0A07040g_1
SAKL0A07062g_1
SAKL0A07084g_1
SAKL0A07106g_1
SAKL0A07128g_1
SAKL0A07150g_1
SAKL0A07216g_1
SAKL0A07238g_1
SAKL0A07282g_1
SAKL0A07304g_1
SAKL0A07326g_1
SAKL0A07348g_1
SAKL0A07370g_1
SAKL0A07480g_1
SAKL0A07568g_1
SAKL0A07634g_1
SAKL0A07678g_1
SAKL0A07700g_1
SAKL0A07788g_1
SAKL0A07854g_1
SAKL0A07898g_1
SAKL0A07920g_1
SAKL0A07942g_1
SAKL0A08074g_1
SAKL0A08140g_1
SAKL0A08162g_1
SAKL0A08184g_1
SAKL0A08206g_1
SAKL0A08228g_1
SAKL0A08250g_1
SAKL0A08404g_1
SAKL0A08448g_1
SAKL0A08492g_1
SAKL0A08514g_1
SAKL0A08536g_1
SAKL0A08558g_1
SAKL0A08580g_1
SAKL0A08602g_1
SAKL0A08624g_1
SAKL0A08646g_1
SAKL0A08668g_1
SAKL0A08690g_1
SAKL0A08734g_1
SAKL0A08778g_1
SAKL0A08800g_1
SAKL0A08932g_1
SAKL0A08976g_1
SAKL0A09042g_1
SAKL0A09064g_1
SAKL0A09372g_1
SAKL0A09416g_1
SAKL0A09460g_1
SAKL0A09504g_1
SAKL0A09614g_1
SAKL0A09636g_1
SAKL0A09702g_1
SAKL0A09724g_1
SAKL0A09746g_1
SAKL0A09790g_1
SAKL0A09812g_1
SAKL0A09900g_1
SAKL0A09922g_1
SAKL0A10010g_1
SAKL0A10076g_1
SAKL0A10098g_1
SAKL0A10142g_1
SAKL0A10252g_1
SAKL0A10274g_1
SAKL0A10406g_1
SAKL0A10428g_1
SAKL0A10538g_1
SAKL0A10560g_1
SAKL0A10626g_1
SAKL0B00154g_1
SAKL0B00220g_1
SAKL0B00506g_1
SAKL0B00572g_1
SAKL0B00594g_1
SAKL0B00704g_1
SAKL0B00726g_1
SAKL0B00748g_1
SAKL0B00814g_1
SAKL0B00858g_1
SAKL0B00924g_1
SAKL0B00990g_1
SAKL0B01012g_1
SAKL0B01056g_1
SAKL0B01100g_1
SAKL0B01144g_1
SAKL0B01166g_1
SAKL0B01210g_1
SAKL0B01232g_1
SAKL0B01298g_1
SAKL0B01408g_1
SAKL0B01496g_1
SAKL0B01518g_1
SAKL0B01540g_1
SAKL0B01562g_1
SAKL0B01584g_1
SAKL0B01606g_1
SAKL0B01694g_1
SAKL0B01716g_1
SAKL0B01738g_1
SAKL0B01760g_1
SAKL0B01804g_1
SAKL0B01980g_1
SAKL0B02002g_1
SAKL0B02112g_1
SAKL0B02134g_1
SAKL0B02156g_1
SAKL0B02244g_1
SAKL0B02266g_1
SAKL0B02288g_1
SAKL0B02310g_1
SAKL0B02332g_1
SAKL0B02354g_1
SAKL0B02398g_1
SAKL0B02508g_1
SAKL0B02530g_1
SAKL0B02552g_1
SAKL0B02596g_1
SAKL0B02640g_1
SAKL0B02706g_1
SAKL0B02728g_1
SAKL0B02860g_1
SAKL0B02904g_1
SAKL0B02926g_1
SAKL0B02970g_1
SAKL0B03058g_1
SAKL0B03146g_1
SAKL0B03168g_1
SAKL0B03190g_1
SAKL0B03212g_1
SAKL0B03234g_1
SAKL0B03322g_1
SAKL0B03344g_1
SAKL0B03366g_1
SAKL0B03520g_1
SAKL0B03542g_1
SAKL0B03586g_1
SAKL0B03806g_1
SAKL0B03850g_1
SAKL0B03894g_1
SAKL0B03916g_1
SAKL0B03938g_1
SAKL0B04004g_1
SAKL0B04026g_1
SAKL0B04202g_1
SAKL0B04246g_1
SAKL0B04290g_1
SAKL0B04312g_1
SAKL0B04356g_1
SAKL0B04554g_1
SAKL0B04576g_1
SAKL0B04774g_1
SAKL0B05082g_1
SAKL0B05126g_1
SAKL0B05192g_1
SAKL0B05236g_1
SAKL0B05258g_1
SAKL0B05280g_1
SAKL0B05346g_1
SAKL0B05368g_1
SAKL0B05434g_1
SAKL0B05500g_1
SAKL0B05500gu_1
SAKL0B05566g_1
SAKL0B05588g_1
SAKL0B05764g_1
SAKL0B05874g_1
SAKL0B05918g_1
SAKL0B05984g_1
SAKL0B06028g_1
SAKL0B06050g_1
SAKL0B06072g_1
SAKL0B06116g_1
SAKL0B06314g_1
SAKL0B06336g_1
SAKL0B06380g_1
SAKL0B06402g_1
SAKL0B06424g_1
SAKL0B06446g_1
SAKL0B06468g_1
SAKL0B06512g_1
SAKL0B06534g_1
SAKL0B06622g_1
SAKL0B06644g_1
SAKL0B06732g_1
SAKL0B06776g_1
SAKL0B06798g_1
SAKL0B06820g_1
SAKL0B06930g_1
SAKL0B07018g_1
SAKL0B07084g_1
SAKL0B07128g_1
SAKL0B07194g_1
SAKL0B07282g_1
SAKL0B07326g_1
SAKL0B07414g_1
SAKL0B07524g_1
SAKL0B07546g_1
SAKL0B07634g_1
SAKL0B07678g_1
SAKL0B07722g_1
SAKL0B07744g_1
SAKL0B07810g_1
SAKL0B07832g_1
SAKL0B07854g_1
SAKL0B07942g_1
SAKL0B07986g_1
SAKL0B08008g_1
SAKL0B08052g_1
SAKL0B08140g_1
SAKL0B08184g_1
SAKL0B08272g_1
SAKL0B08294g_1
SAKL0B08316g_1
SAKL0B08404g_1
SAKL0B08470g_1
SAKL0B08492g_1
SAKL0B08514g_1
SAKL0B08536g_1
SAKL0B08558g_1
SAKL0B08580g_1
SAKL0B08646g_1
SAKL0B08712g_1
SAKL0B08778g_1
SAKL0B08932g_1
SAKL0B09020g_1
SAKL0B09130g_1
SAKL0B09240g_1
SAKL0B09284g_1
SAKL0B09306g_1
SAKL0B09460g_1
SAKL0B09526g_1
SAKL0B09570g_1
SAKL0B09614g_1
SAKL0B09834g_1
SAKL0B09878g_1
SAKL0B09900g_1
SAKL0B09922g_1
SAKL0B09944g_1
SAKL0B09966g_1
SAKL0B09988g_1
SAKL0B10032g_1
SAKL0B10076g_1
SAKL0B10208g_1
SAKL0B10230g_1
SAKL0B10252g_1
SAKL0B10274g_1
SAKL0B10296g_1
SAKL0B10340g_1
SAKL0B10362g_1
SAKL0B10406g_1
SAKL0B10472g_1
SAKL0B10538g_1
SAKL0B10758g_1
SAKL0B10802g_1
SAKL0B10868g_1
SAKL0B10956g_1
SAKL0B10978g_1
SAKL0B11044g_1
SAKL0B11132g_1
SAKL0B11176g_1
SAKL0B11308g_1
SAKL0B11374g_1
SAKL0B11396g_1
SAKL0B11704g_1
SAKL0B11792g_1
SAKL0B11814g_1
SAKL0B11836g_1
SAKL0B11924g_1
SAKL0B11990g_1
SAKL0B12034g_1
SAKL0B12078g_1
SAKL0B12100g_1
SAKL0B12166g_1
SAKL0B12188g_1
SAKL0B12298g_1
SAKL0B12342g_1
SAKL0B12430g_1
SAKL0B12452g_1
SAKL0B12496g_1
SAKL0B12518g_1
SAKL0B12628g_1
SAKL0B12650g_1
SAKL0B12672g_1
SAKL0B12716g_1
SAKL0B12804g_1
SAKL0C00220g_1
SAKL0C00242g_1
SAKL0C00264g_1
SAKL0C00418g_1
SAKL0C00528g_1
SAKL0C00572g_1
SAKL0C00616g_1
SAKL0C00660g_1
SAKL0C00682g_1
SAKL0C00704g_1
SAKL0C00726g_1
SAKL0C00836g_1
SAKL0C00880g_1
SAKL0C00902g_1
SAKL0C00990g_1
SAKL0C01034g_1
SAKL0C01078g_1
SAKL0C01254g_1
SAKL0C01320g_1
SAKL0C01386g_1
SAKL0C01474g_1
SAKL0C01518g_1
SAKL0C01540g_1
SAKL0C01606g_1
SAKL0C01672g_1
SAKL0C01870g_1
SAKL0C01958g_1
SAKL0C02068g_1
SAKL0C02200g_1
SAKL0C02222g_1
SAKL0C02244g_1
SAKL0C02288g_1
SAKL0C02354g_1
SAKL0C02376g_1
SAKL0C02398g_1
SAKL0C02464g_1
SAKL0C02486g_1
SAKL0C02552g_1
SAKL0C02596g_1
SAKL0C02618g_1
SAKL0C02640g_1
SAKL0C02684g_1
SAKL0C02706g_1
SAKL0C02728g_1
SAKL0C02794g_1
SAKL0C02816g_1
SAKL0C02904g_1
SAKL0C02926g_1
SAKL0C03014g_1
SAKL0C03036g_1
SAKL0C03058g_1
SAKL0C03146g_1
SAKL0C03234g_1
SAKL0C03410g_1
SAKL0C03454g_1
SAKL0C03476g_1
SAKL0C03542g_1
SAKL0C03564g_1
SAKL0C03608g_1
SAKL0C03652g_1
SAKL0C03762g_1
SAKL0C03784g_1
SAKL0C03806g_1
SAKL0C03916g_1
SAKL0C03982g_1
SAKL0C04004g_1
SAKL0C04026g_1
SAKL0C04048g_1
SAKL0C04158g_1
SAKL0C04246g_1
SAKL0C04268g_1
SAKL0C04466g_1
SAKL0C04488g_1
SAKL0C04510g_1
SAKL0C04576g_1
SAKL0C04620g_1
SAKL0C04642g_1
SAKL0C04664g_1
SAKL0C04686g_1
SAKL0C04774g_1
SAKL0C04862g_1
SAKL0C04884g_1
SAKL0C04994g_1
SAKL0C05016g_1
SAKL0C05038g_1
SAKL0C05126g_1
SAKL0C05170g_1
SAKL0C05192g_1
SAKL0C05214g_1
SAKL0C05280g_1
SAKL0C05346g_1
SAKL0C05390g_1
SAKL0C05434g_1
SAKL0C05654g_1
SAKL0C05698g_1
SAKL0C05720g_1
SAKL0C05764g_1
SAKL0C05940g_1
SAKL0C06006g_1
SAKL0C06050g_1
SAKL0C06094g_1
SAKL0C06160g_1
SAKL0C06204g_1
SAKL0C06248g_1
SAKL0C06270g_1
SAKL0C06292g_1
SAKL0C06314g_1
SAKL0C06336g_1
SAKL0C06402g_1
SAKL0C06578g_1
SAKL0C06600g_1
SAKL0C06710g_1
SAKL0C06732g_1
SAKL0C06820g_1
SAKL0C06864g_1
SAKL0C07040g_1
SAKL0C07062g_1
SAKL0C07150g_1
SAKL0C07194g_1
SAKL0C07216g_1
SAKL0C07238g_1
SAKL0C07370g_1
SAKL0C07392g_1
SAKL0C07414g_1
SAKL0C07524g_1
SAKL0C07590g_1
SAKL0C07612g_1
SAKL0C07634g_1
SAKL0C07678g_1
SAKL0C07700g_1
SAKL0C07722g_1
SAKL0C07766g_1
SAKL0C07810g_1
SAKL0C07876g_1
SAKL0C07964g_1
SAKL0C07986g_1
SAKL0C08052g_1
SAKL0C08096g_1
SAKL0C08140g_1
SAKL0C08162g_1
SAKL0C08294g_1
SAKL0C08404g_1
SAKL0C08470g_1
SAKL0C08492g_1
SAKL0C08514g_1
SAKL0C08558g_1
SAKL0C08646g_1
SAKL0C08734g_1
SAKL0C08844g_1
SAKL0C08910g_1
SAKL0C08932g_1
SAKL0C09020g_1
SAKL0C09042g_1
SAKL0C09086g_1
SAKL0C09130g_1
SAKL0C09284g_1
SAKL0C09328g_1
SAKL0C09350g_1
SAKL0C09372g_1
SAKL0C09416g_1
SAKL0C09460g_1
SAKL0C09548g_1
SAKL0C09614g_1
SAKL0C09658g_1
SAKL0C09680g_1
SAKL0C09812g_1
SAKL0C09944g_1
SAKL0C09988g_1
SAKL0C10032g_1
SAKL0C10054g_1
SAKL0C10098g_1
SAKL0C10230g_1
SAKL0C10362g_1
SAKL0C10384g_1
SAKL0C10406g_1
SAKL0C10428g_1
SAKL0C10472g_1
SAKL0C10494g_1
SAKL0C10560g_1
SAKL0C10604g_1
SAKL0C10648g_1
SAKL0C10736g_1
SAKL0C10758g_1
SAKL0C10890g_1
SAKL0C10956g_1
SAKL0C11022g_1
SAKL0C11110g_1
SAKL0C11154g_1
SAKL0C11242g_1
SAKL0C11308g_1
SAKL0C11352g_1
SAKL0C11374g_1
SAKL0C11418g_1
SAKL0C11528g_1
SAKL0C11550g_1
SAKL0C11660g_1
SAKL0C11682g_1
SAKL0C11704g_1
SAKL0C11726g_1
SAKL0C11748g_1
SAKL0C11770g_1
SAKL0C11792g_1
SAKL0C11814g_1
SAKL0C11990g_1
SAKL0C12012g_1
SAKL0C12100g_1
SAKL0C12122g_1
SAKL0C12144g_1
SAKL0C12210g_1
SAKL0C12276g_1
SAKL0C12342g_1
SAKL0C12430g_1
SAKL0C12452g_1
SAKL0C12474g_1
SAKL0C12496g_1
SAKL0C12540g_1
SAKL0C12562g_1
SAKL0C12694g_1
SAKL0C12782g_1
SAKL0C12804g_1
SAKL0C12826g_1
SAKL0C12848g_1
SAKL0C12870g_1
SAKL0C12892g_1
SAKL0C12914g_1
SAKL0C12936g_1
SAKL0C12958g_1
SAKL0C12980g_1
SAKL0C13002g_1
SAKL0C13068g_1
SAKL0C13090g_1
SAKL0C13112g_1
SAKL0C13156g_1
SAKL0C13178g_1
SAKL0C13200g_1
SAKL0C13222g_1
SAKL0C13310g_1
SAKL0C13354g_1
SAKL0C13376g_1
SAKL0C13420g_1
SAKL0C13442g_1
SAKL0C13508g_1
SAKL0C13530g_1
SAKL0C13574g_1
SAKL0C13596g_1
SAKL0C13662g_1
SAKL0C13728g_1
SAKL0C13794g_1
SAKL0C13904g_1
SAKL0C14014g_1
SAKL0C14080g_1
SAKL0D00132g_1
SAKL0D00198g_1
SAKL0D00308g_1
SAKL0D00352g_1
SAKL0D00374g_1
SAKL0D00418g_1
SAKL0D00440g_1
SAKL0D00572g_1
SAKL0D00704g_1
SAKL0D00726g_1
SAKL0D00748g_1
SAKL0D00770g_1
SAKL0D00814g_1
SAKL0D01012g_1
SAKL0D01056g_1
SAKL0D01078g_1
SAKL0D01144g_1
SAKL0D01276g_1
SAKL0D01386g_1
SAKL0D01430g_1
SAKL0D01474g_1
SAKL0D01496g_1
SAKL0D01540g_1
SAKL0D01562g_1
SAKL0D01606g_1
SAKL0D01628g_1
SAKL0D01716g_1
SAKL0D01760g_1
SAKL0D01804g_1
SAKL0D01826g_1
SAKL0D01870g_1
SAKL0D01892g_1
SAKL0D01914g_1
SAKL0D01980g_1
SAKL0D02046g_1
SAKL0D02090g_1
SAKL0D02156g_1
SAKL0D02200g_1
SAKL0D02222g_1
SAKL0D02310g_1
SAKL0D02332g_1
SAKL0D02420g_1
SAKL0D02464g_1
SAKL0D02486g_1
SAKL0D02508g_1
SAKL0D02574g_1
SAKL0D02640g_1
SAKL0D02706g_1
SAKL0D02750g_1
SAKL0D02772g_1
SAKL0D02816g_1
SAKL0D02838g_1
SAKL0D02882g_1
SAKL0D02904g_1
SAKL0D02970g_1
SAKL0D03014g_1
SAKL0D03036g_1
SAKL0D03256g_1
SAKL0D03278g_1
SAKL0D03300g_1
SAKL0D03322g_1
SAKL0D03366g_1
SAKL0D03696g_1
SAKL0D03740g_1
SAKL0D03784g_1
SAKL0D03806g_1
SAKL0D03850g_1
SAKL0D03872g_1
SAKL0D03883g_1
SAKL0D03982g_1
SAKL0D04070g_1
SAKL0D04136g_1
SAKL0D04268g_1
SAKL0D04334g_1
SAKL0D04378g_1
SAKL0D04444g_1
SAKL0D04466g_1
SAKL0D04488g_1
SAKL0D04510g_1
SAKL0D04774g_1
SAKL0D04796g_1
SAKL0D04950g_1
SAKL0D04972g_1
SAKL0D04994g_1
SAKL0D05060g_1
SAKL0D05082g_1
SAKL0D05148g_1
SAKL0D05170g_1
SAKL0D05192g_1
SAKL0D05214g_1
SAKL0D05236g_1
SAKL0D05302g_1
SAKL0D05324g_1
SAKL0D05390g_1
SAKL0D05434g_1
SAKL0D05456g_1
SAKL0D05566g_1
SAKL0D05588g_1
SAKL0D05632g_1
SAKL0D05676g_1
SAKL0D05698g_1
SAKL0D05852g_1
SAKL0D05874g_1
SAKL0D05896g_1
SAKL0D05918g_1
SAKL0D05962g_1
SAKL0D05984g_1
SAKL0D06072g_1
SAKL0D06116g_1
SAKL0D06204g_1
SAKL0D06226g_1
SAKL0D06248g_1
SAKL0D06292g_1
SAKL0D06358g_1
SAKL0D06446g_1
SAKL0D06468g_1
SAKL0D06534g_1
SAKL0D06578g_1
SAKL0D06622g_1
SAKL0D06644g_1
SAKL0D06666g_1
SAKL0D06688g_1
SAKL0D06732g_1
SAKL0D06798g_1
SAKL0D06842g_1
SAKL0D06908g_1
SAKL0D06952g_1
SAKL0D06974g_1
SAKL0D07018g_1
SAKL0D07062g_1
SAKL0D07084g_1
SAKL0D07128g_1
SAKL0D07150g_1
SAKL0D07172g_1
SAKL0D07260g_1
SAKL0D07282g_1
SAKL0D07304g_1
SAKL0D07436g_1
SAKL0D07524g_1
SAKL0D07568g_1
SAKL0D07656g_1
SAKL0D07678g_1
SAKL0D07722g_1
SAKL0D07744g_1
SAKL0D07854g_1
SAKL0D07942g_1
SAKL0D07964g_1
SAKL0D08030g_1
SAKL0D08052g_1
SAKL0D08074g_1
SAKL0D08096g_1
SAKL0D08162g_1
SAKL0D08338g_1
SAKL0D08382g_1
SAKL0D08404g_1
SAKL0D08536g_1
SAKL0D08558g_1
SAKL0D08602g_1
SAKL0D08624g_1
SAKL0D08646g_1
SAKL0D08668g_1
SAKL0D08734g_1
SAKL0D08756g_1
SAKL0D08822g_1
SAKL0D08844g_1
SAKL0D08888g_1
SAKL0D08998g_1
SAKL0D09108g_1
SAKL0D09130g_1
SAKL0D09240g_1
SAKL0D09328g_1
SAKL0D09372g_1
SAKL0D09394g_1
SAKL0D09504g_1
SAKL0D09658g_1
SAKL0D09680g_1
SAKL0D09702g_1
SAKL0D09724g_1
SAKL0D09746g_1
SAKL0D09812g_1
SAKL0D09878g_1
SAKL0D09988g_1
SAKL0D10164g_1
SAKL0D10208g_1
SAKL0D10252g_1
SAKL0D10384g_1
SAKL0D10472g_1
SAKL0D10538g_1
SAKL0D10560g_1
SAKL0D10736g_1
SAKL0D10824g_1
SAKL0D10868g_1
SAKL0D11000g_1
SAKL0D11022g_1
SAKL0D11044g_1
SAKL0D11066g_1
SAKL0D11088g_1
SAKL0D11110g_1
SAKL0D11132g_1
SAKL0D11154g_1
SAKL0D11198g_1
SAKL0D11220g_1
SAKL0D11308g_1
SAKL0D11330g_1
SAKL0D11374g_1
SAKL0D11418g_1
SAKL0D11506g_1
SAKL0D11682g_1
SAKL0D11704g_1
SAKL0D11748g_1
SAKL0D11814g_1
SAKL0D11924g_1
SAKL0D12034g_1
SAKL0D12188g_1
SAKL0D12562g_1
SAKL0D12606g_1
SAKL0D12650g_1
SAKL0D12892g_1
SAKL0D12980g_1
SAKL0D13002g_1
SAKL0D13046g_1
SAKL0D13068g_1
SAKL0D13090g_1
SAKL0D13112g_1
SAKL0D13398g_1
SAKL0D13420g_1
SAKL0D13464g_1
SAKL0D13508g_1
SAKL0D13530g_1
SAKL0D13684g_1
SAKL0D13706g_1
SAKL0D13728g_1
SAKL0D13772g_1
SAKL0D13816g_1
SAKL0D13882g_1
SAKL0D13970g_1
SAKL0D13992g_1
SAKL0D14058g_1
SAKL0D14080g_1
SAKL0D14124g_1
SAKL0D14168g_1
SAKL0D14234g_1
SAKL0D14300g_1
SAKL0D14344g_1
SAKL0D14366g_1
SAKL0D14388g_1
SAKL0D14410g_1
SAKL0D14476g_1
SAKL0D14520g_1
SAKL0D14608g_1
SAKL0D14652g_1
SAKL0D14674g_1
SAKL0D14696g_1
SAKL0D14718g_1
SAKL0D14740g_1
SAKL0D14762g_1
SAKL0D14938g_1
SAKL0D14960g_1
SAKL0D14982g_1
SAKL0D15026g_1
SAKL0D15268g_1
SAKL0D15312g_1
SAKL0D15334g_1
SAKL0E00638g_1
SAKL0E00726g_1
SAKL0E00858g_1
SAKL0E00880g_1
SAKL0E00946g_1
SAKL0E01012g_1
SAKL0E01034g_1
SAKL0E01078g_1
SAKL0E01100g_1
SAKL0E01342g_1
SAKL0E01364g_1
SAKL0E01452g_1
SAKL0E01518g_1
SAKL0E01540g_1
SAKL0E01562g_1
SAKL0E01584g_1
SAKL0E01606g_1
SAKL0E01672g_1
SAKL0E01694g_1
SAKL0E01738g_1
SAKL0E01760g_1
SAKL0E01980g_1
SAKL0E02046g_1
SAKL0E02090g_1
SAKL0E02112g_1
SAKL0E02156g_1
SAKL0E02200g_1
SAKL0E02244g_1
SAKL0E02310g_1
SAKL0E02420g_1
SAKL0E02508g_1
SAKL0E02552g_1
SAKL0E02728g_1
SAKL0E02816g_1
SAKL0E02838g_2
SAKL0E02904g_1
SAKL0E02926g_1
SAKL0E02948g_1
SAKL0E02992g_1
SAKL0E03036g_1
SAKL0E03058g_1
SAKL0E03080g_1
SAKL0E03124g_1
SAKL0E03146g_1
SAKL0E03212g_1
SAKL0E03256g_1
SAKL0E03300g_1
SAKL0E03322g_1
SAKL0E03432g_1
SAKL0E03454g_1
SAKL0E03476g_1
SAKL0E03542g_1
SAKL0E03586g_1
SAKL0E03608g_1
SAKL0E03696g_1
SAKL0E03740g_1
SAKL0E03762g_1
SAKL0E03784g_1
SAKL0E03806g_1
SAKL0E03828g_1
SAKL0E03850g_1
SAKL0E03894g_1
SAKL0E03916g_1
SAKL0E03960g_1
SAKL0E04092g_1
SAKL0E04114g_1
SAKL0E04136g_1
SAKL0E04202g_1
SAKL0E04246g_1
SAKL0E04312g_1
SAKL0E04400g_1
SAKL0E04444g_1
SAKL0E04488g_1
SAKL0E04554g_1
SAKL0E04598g_1
SAKL0E04840g_1
SAKL0E04862g_1
SAKL0E04906g_1
SAKL0E04928g_1
SAKL0E04950g_1
SAKL0E04972g_1
SAKL0E05016g_1
SAKL0E05104g_1
SAKL0E05148g_1
SAKL0E05302g_1
SAKL0E05324g_1
SAKL0E05346g_1
SAKL0E05368g_1
SAKL0E05412g_1
SAKL0E05434g_1
SAKL0E05456g_1
SAKL0E05500g_1
SAKL0E05566g_1
SAKL0E05632g_1
SAKL0E05654g_1
SAKL0E05676g_1
SAKL0E05698g_1
SAKL0E05720g_1
SAKL0E05742g_1
SAKL0E05808g_1
SAKL0E05852g_1
SAKL0E05896g_1
SAKL0E05962g_1
SAKL0E05984g_1
SAKL0E06072g_1
SAKL0E06270g_1
SAKL0E06314g_1
SAKL0E06424g_1
SAKL0E06468g_1
SAKL0E06490g_1
SAKL0E06512g_1
SAKL0E06534g_1
SAKL0E06578g_1
SAKL0E06600g_1
SAKL0E06644g_1
SAKL0E06666g_1
SAKL0E06710g_1
SAKL0E06732g_1
SAKL0E06864g_1
SAKL0E06886g_1
SAKL0E06908g_1
SAKL0E06974g_1
SAKL0E06996g_1
SAKL0E07040g_1
SAKL0E07062g_1
SAKL0E07106g_1
SAKL0E07128g_1
SAKL0E07172g_1
SAKL0E07238g_1
SAKL0E07458g_1
SAKL0E07524g_1
SAKL0E07546g_1
SAKL0E07568g_1
SAKL0E07590g_1
SAKL0E07612g_1
SAKL0E07634g_1
SAKL0E07656g_1
SAKL0E07766g_1
SAKL0E07832g_1
SAKL0E08008g_1
SAKL0E08030g_1
SAKL0E08118g_1
SAKL0E08162g_1
SAKL0E08184g_1
SAKL0E08228g_1
SAKL0E08316g_1
SAKL0E08338g_1
SAKL0E08382g_1
SAKL0E08404g_1
SAKL0E08426g_1
SAKL0E08448g_1
SAKL0E08470g_1
SAKL0E08536g_1
SAKL0E08624g_1
SAKL0E08646g_1
SAKL0E08690g_1
SAKL0E08734g_1
SAKL0E08756g_1
SAKL0E08888g_1
SAKL0E08910g_1
SAKL0E08976g_1
SAKL0E09020g_1
SAKL0E09086g_1
SAKL0E09130g_1
SAKL0E09218g_1
SAKL0E09240g_1
SAKL0E09262g_1
SAKL0E09306g_1
SAKL0E09328g_1
SAKL0E09350g_1
SAKL0E09394g_1
SAKL0E09548g_1
SAKL0E09570g_1
SAKL0E09614g_1
SAKL0E09658g_1
SAKL0E09680g_1
SAKL0E09702g_1
SAKL0E09768g_1
SAKL0E09878g_1
SAKL0E09922g_1
SAKL0E09944g_1
SAKL0E09988g_1
SAKL0E10032g_1
SAKL0E10054g_1
SAKL0E10098g_1
SAKL0E10186g_1
SAKL0E10230g_1
SAKL0E10340g_1
SAKL0E10384g_1
SAKL0E10450g_1
SAKL0E10582g_1
SAKL0E10692g_1
SAKL0E10714g_1
SAKL0E10736g_1
SAKL0E10780g_1
SAKL0E10824g_1
SAKL0E10846g_1
SAKL0E10956g_1
SAKL0E10978g_1
SAKL0E11066g_1
SAKL0E11088g_1
SAKL0E11110g_1
SAKL0E11132g_1
SAKL0E11176g_1
SAKL0E11242g_1
SAKL0E11286g_1
SAKL0E11374g_1
SAKL0E11396g_1
SAKL0E11462g_1
SAKL0E11484g_1
SAKL0E11506g_1
SAKL0E11550g_1
SAKL0E11572g_1
SAKL0E11594g_1
SAKL0E11616g_1
SAKL0E11682g_1
SAKL0E11726g_1
SAKL0E11814g_1
SAKL0E11858g_1
SAKL0E11880g_1
SAKL0E11902g_1
SAKL0E12012g_1
SAKL0E12034g_1
SAKL0E12078g_1
SAKL0E12122g_1
SAKL0E12144g_1
SAKL0E12254g_1
SAKL0E12276g_1
SAKL0E12364g_1
SAKL0E12386g_1
SAKL0E12408g_1
SAKL0E12518g_1
SAKL0E12562g_1
SAKL0E12584g_1
SAKL0E12606g_1
SAKL0E12628g_1
SAKL0E12650g_1
SAKL0E12738g_1
SAKL0E12760g_1
SAKL0E12782g_1
SAKL0E12804g_1
SAKL0E12826g_1
SAKL0E12914g_1
SAKL0E12958g_1
SAKL0E13024g_1
SAKL0E13068g_1
SAKL0E13090g_1
SAKL0E13134g_1
SAKL0E13200g_1
SAKL0E13244g_1
SAKL0E13464g_1
SAKL0E13486g_1
SAKL0E13574g_1
SAKL0E13596g_1
SAKL0E13618g_1
SAKL0E13706g_1
SAKL0E13816g_1
SAKL0E13838g_1
SAKL0E13904g_1
SAKL0E13926g_1
SAKL0E13948g_1
SAKL0E13970g_1
SAKL0E14080g_1
SAKL0E14234g_1
SAKL0E14256g_1
SAKL0E14278g_1
SAKL0E14300g_1
SAKL0E14322g_1
SAKL0E14366g_1
SAKL0E14410g_1
SAKL0E14432g_1
SAKL0E14454g_1
SAKL0E14476g_1
SAKL0E14498g_1
SAKL0E14542g_1
SAKL0E14696g_1
SAKL0E14718g_1
SAKL0E14740g_1
SAKL0E14762g_1
SAKL0E14784g_1
SAKL0E14828g_1
SAKL0E14850g_1
SAKL0E14916g_1
SAKL0E14938g_1
SAKL0E15070g_1
SAKL0E15092g_1
SAKL0E15114g_1
SAKL0E15246g_1
SAKL0E15356g_1
SAKL0E15422g_1
SAKL0F00242g_1
SAKL0F00374g_1
SAKL0F00396g_1
SAKL0F00418g_1
SAKL0F00440g_1
SAKL0F00462g_1
SAKL0F00506g_1
SAKL0F00550g_1
SAKL0F00594g_1
SAKL0F00616g_1
SAKL0F00726g_1
SAKL0F00836g_1
SAKL0F01012g_1
SAKL0F01056g_1
SAKL0F01188g_1
SAKL0F01210g_1
SAKL0F01276g_1
SAKL0F01298g_1
SAKL0F01364g_1
SAKL0F01386g_1
SAKL0F01408g_1
SAKL0F01518g_1
SAKL0F01562g_1
SAKL0F01584g_1
SAKL0F01694g_1
SAKL0F01716g_1
SAKL0F01804g_1
SAKL0F01826g_1
SAKL0F01914g_1
SAKL0F01958g_1
SAKL0F02024g_1
SAKL0F02046g_1
SAKL0F02156g_1
SAKL0F02222g_1
SAKL0F02244g_1
SAKL0F02398g_1
SAKL0F02442g_1
SAKL0F02464g_1
SAKL0F02486g_1
SAKL0F02574g_1
SAKL0F02618g_1
SAKL0F02684g_1
SAKL0F02728g_1
SAKL0F02772g_1
SAKL0F02794g_1
SAKL0F02882g_1
SAKL0F02970g_1
SAKL0F03168g_1
SAKL0F03190g_1
SAKL0F03256g_1
SAKL0F03278g_1
SAKL0F03410g_1
SAKL0F03498g_1
SAKL0F03542g_1
SAKL0F03564g_1
SAKL0F03586g_1
SAKL0F03608g_1
SAKL0F03630g_1
SAKL0F03828g_1
SAKL0F03850g_1
SAKL0F04004g_1
SAKL0F04026g_1
SAKL0F04070g_1
SAKL0F04092g_1
SAKL0F04224g_1
SAKL0F04378g_1
SAKL0F04400g_1
SAKL0F04422g_1
SAKL0F04466g_1
SAKL0F04488g_1
SAKL0F04532g_1
SAKL0F04576g_1
SAKL0F04620g_1
SAKL0F04664g_1
SAKL0F04686g_1
SAKL0F04774g_1
SAKL0F04818g_1
SAKL0F04884g_1
SAKL0F04906g_1
SAKL0F04928g_1
SAKL0F04950g_1
SAKL0F05016g_1
SAKL0F05038g_1
SAKL0F05082g_1
SAKL0F05126g_1
SAKL0F05412g_1
SAKL0F05544g_1
SAKL0F05566g_1
SAKL0F05632g_1
SAKL0F05918g_1
SAKL0F05984g_1
SAKL0F06006g_1
SAKL0F06072g_1
SAKL0F06094g_1
SAKL0F06182g_1
SAKL0F06204g_1
SAKL0F06292g_1
SAKL0F06314g_1
SAKL0F06336g_1
SAKL0F06380g_1
SAKL0F06424g_1
SAKL0F06490g_1
SAKL0F06578g_1
SAKL0F06666g_1
SAKL0F06886g_1
SAKL0F06908g_1
SAKL0F06974g_1
SAKL0F07018g_1
SAKL0F07040g_1
SAKL0F07062g_1
SAKL0F07128g_1
SAKL0F07216g_1
SAKL0F07238g_1
SAKL0F07282g_1
SAKL0F07304g_1
SAKL0F07326g_1
SAKL0F07370g_1
SAKL0F07392g_1
SAKL0F07436g_1
SAKL0F07480g_1
SAKL0F07502g_1
SAKL0F07546g_1
SAKL0F07590g_1
SAKL0F07656g_1
SAKL0F07722g_1
SAKL0F07744g_1
SAKL0F07788g_1
SAKL0F07898g_1
SAKL0F07920g_1
SAKL0F07964g_1
SAKL0F08008g_1
SAKL0F08052g_1
SAKL0F08118g_1
SAKL0F08140g_1
SAKL0F08162g_1
SAKL0F08316g_1
SAKL0F08382g_1
SAKL0F08448g_1
SAKL0F08514g_1
SAKL0F08602g_1
SAKL0F08646g_1
SAKL0F08756g_1
SAKL0F08888g_1
SAKL0F08910g_1
SAKL0F08932g_1
SAKL0F08954g_1
SAKL0F09020g_1
SAKL0F09086g_1
SAKL0F09196g_1
SAKL0F09284g_1
SAKL0F09306g_1
SAKL0F09328g_1
SAKL0F09416g_1
SAKL0F09460g_1
SAKL0F09482g_1
SAKL0F09504g_1
SAKL0F09592g_1
SAKL0F09614g_1
SAKL0F09702g_1
SAKL0F09724g_1
SAKL0F09746g_1
SAKL0F09790g_1
SAKL0F09900g_1
SAKL0F09944g_1
SAKL0F10032g_1
SAKL0F10098g_1
SAKL0F10120g_1
SAKL0F10142g_1
SAKL0F10164g_1
SAKL0F10186g_1
SAKL0F10208g_1
SAKL0F10252g_1
SAKL0F10450g_1
SAKL0F10494g_1
SAKL0F10516g_1
SAKL0F10604g_1
SAKL0F10692g_1
SAKL0F10714g_1
SAKL0F10758g_1
SAKL0F10802g_1
SAKL0F10824g_1
SAKL0F10868g_1
SAKL0F10912g_1
SAKL0F10956g_1
SAKL0F11000g_1
SAKL0F11022g_1
SAKL0F11066g_1
SAKL0F11088g_1
SAKL0F11154g_1
SAKL0F11176g_1
SAKL0F11242g_1
SAKL0F11330g_1
SAKL0F11352g_1
SAKL0F11462g_1
SAKL0F11528g_1
SAKL0F11572g_1
SAKL0F11594g_1
SAKL0F11638g_1
SAKL0F11660g_1
SAKL0F11682g_1
SAKL0F11924g_1
SAKL0F11968g_1
SAKL0F11990g_1
SAKL0F12056g_1
SAKL0F12078g_1
SAKL0F12166g_1
SAKL0F12210g_1
SAKL0F12276g_1
SAKL0F12298g_1
SAKL0F12342g_1
SAKL0F12496g_1
SAKL0F12628g_1
SAKL0F12650g_1
SAKL0F12694g_1
SAKL0F12716g_1
SAKL0F12738g_1
SAKL0F12782g_1
SAKL0F12826g_1
SAKL0F12848g_1
SAKL0F12914g_1
SAKL0F12958g_1
SAKL0F12980g_1
SAKL0F13134g_1
SAKL0F13244g_1
SAKL0F13266g_1
SAKL0F13288g_1
SAKL0F13310g_1
SAKL0F13332g_1
SAKL0F13354g_1
SAKL0F13398g_1
SAKL0F13442g_1
SAKL0F13486g_1
SAKL0F13508g_1
SAKL0F13563g_1
SAKL0F13574g_1
SAKL0F13596g_1
SAKL0F13640g_1
SAKL0F13662g_1
SAKL0F13684g_1
SAKL0F13728g_1
SAKL0F13750g_1
SAKL0F13838g_1
SAKL0F13860g_1
SAKL0F13904g_1
SAKL0F13948g_1
SAKL0F14014g_1
SAKL0F14036g_1
SAKL0F14058g_1
SAKL0F14102g_1
SAKL0F14146g_1
SAKL0F14212g_1
SAKL0F14256g_1
SAKL0F14278g_1
SAKL0F14322g_1
SAKL0F14366g_1
SAKL0F14388g_1
SAKL0F14410g_1
SAKL0F14454g_1
SAKL0F14476g_1
SAKL0F14498g_1
SAKL0F14564g_1
SAKL0F14652g_1
SAKL0F14674g_1
SAKL0F14718g_1
SAKL0F14740g_1
SAKL0F14762g_1
SAKL0F14784g_1
SAKL0F14960g_1
SAKL0F15004g_1
SAKL0F15070g_1
SAKL0F15136g_1
SAKL0F15180g_1
SAKL0F15202g_1
SAKL0F15334g_1
SAKL0F15356g_1
SAKL0F15400g_1
SAKL0F15444g_1
SAKL0F15466g_1
SAKL0F15488g_1
SAKL0F15554g_1
SAKL0F15598g_1
SAKL0F15620g_1
SAKL0F15796g_1
SAKL0F15818g_1
SAKL0F15862g_1
SAKL0F15884g_1
SAKL0F15950g_1
SAKL0F16060g_1
SAKL0F16082g_1
SAKL0F16148g_1
SAKL0F16170g_1
SAKL0F16192g_1
SAKL0F16214g_1
SAKL0F16346g_1
SAKL0F16412g_1
SAKL0F16478g_1
SAKL0F16500g_1
SAKL0F16522g_1
SAKL0F16588g_1
SAKL0F16610g_1
SAKL0F16632g_1
SAKL0F16720g_1
SAKL0F16742g_1
SAKL0G00110g_1
SAKL0G00352g_1
SAKL0G00440g_1
SAKL0G00506g_1
SAKL0G00528g_1
SAKL0G00550g_1
SAKL0G00572g_1
SAKL0G00638g_1
SAKL0G00660g_1
SAKL0G00682g_1
SAKL0G00704g_1
SAKL0G00726g_1
SAKL0G00770g_1
SAKL0G00792g_1
SAKL0G00836g_1
SAKL0G00902g_1
SAKL0G00946g_1
SAKL0G00968g_1
SAKL0G00990g_1
SAKL0G01034g_1
SAKL0G01100g_1
SAKL0G01122g_1
SAKL0G01144g_1
SAKL0G01188g_1
SAKL0G01320g_1
SAKL0G01342g_1
SAKL0G01364g_1
SAKL0G01386g_1
SAKL0G01474g_1
SAKL0G01496g_1
SAKL0G01518g_1
SAKL0G01540g_1
SAKL0G01606g_1
SAKL0G01650g_1
SAKL0G01672g_1
SAKL0G01716g_1
SAKL0G01760g_1
SAKL0G01804g_1
SAKL0G01826g_1
SAKL0G01848g_1
SAKL0G01892g_1
SAKL0G01914g_1
SAKL0G01936g_1
SAKL0G02068g_1
SAKL0G02090g_1
SAKL0G02178g_1
SAKL0G02200g_1
SAKL0G02222g_1
SAKL0G02244g_1
SAKL0G02266g_1
SAKL0G02354g_1
SAKL0G02376g_1
SAKL0G02508g_1
SAKL0G02618g_1
SAKL0G02662g_1
SAKL0G02706g_1
SAKL0G02728g_1
SAKL0G02838g_1
SAKL0G02948g_1
SAKL0G03036g_1
SAKL0G03080g_1
SAKL0G03124g_1
SAKL0G03146g_1
SAKL0G03278g_1
SAKL0G03344g_1
SAKL0G03388g_1
SAKL0G03432g_1
SAKL0G03454g_1
SAKL0G03542g_1
SAKL0G03586g_1
SAKL0G03630g_1
SAKL0G03718g_1
SAKL0G03762g_1
SAKL0G03806g_1
SAKL0G03828g_1
SAKL0G03850g_1
SAKL0G03872g_1
SAKL0G03982g_1
SAKL0G04004g_1
SAKL0G04092g_1
SAKL0G04136g_1
SAKL0G04158g_1
SAKL0G04180g_1
SAKL0G04224g_1
SAKL0G04246g_1
SAKL0G04268g_1
SAKL0G04356g_1
SAKL0G04444g_1
SAKL0G04488g_1
SAKL0G04576g_1
SAKL0G04620g_1
SAKL0G04642g_1
SAKL0G04664g_1
SAKL0G04708g_1
SAKL0G04752g_1
SAKL0G04950g_1
SAKL0G04972g_1
SAKL0G05016g_1
SAKL0G05060g_1
SAKL0G05082g_1
SAKL0G05126g_1
SAKL0G05148g_1
SAKL0G05214g_1
SAKL0G05258g_1
SAKL0G05302g_1
SAKL0G05346g_1
SAKL0G05456g_1
SAKL0G05500g_1
SAKL0G05522g_1
SAKL0G05544g_1
SAKL0G05566g_1
SAKL0G05588g_1
SAKL0G05764g_1
SAKL0G05808g_1
SAKL0G05874g_1
SAKL0G05940g_1
SAKL0G05962g_1
SAKL0G05984g_1
SAKL0G06028g_1
SAKL0G06072g_1
SAKL0G06116g_1
SAKL0G06160g_1
SAKL0G06182g_1
SAKL0G06204g_1
SAKL0G06226g_1
SAKL0G06270g_1
SAKL0G06292g_1
SAKL0G06314g_1
SAKL0G06336g_1
SAKL0G06380g_1
SAKL0G06424g_1
SAKL0G06446g_1
SAKL0G06490g_1
SAKL0G06534g_1
SAKL0G06556g_1
SAKL0G06578g_1
SAKL0G06820g_1
SAKL0G06842g_1
SAKL0G06886g_1
SAKL0G06930g_1
SAKL0G06952g_1
SAKL0G07062g_1
SAKL0G07260g_1
SAKL0G07282g_1
SAKL0G07304g_1
SAKL0G07326g_1
SAKL0G07348g_1
SAKL0G07370g_1
SAKL0G07392g_1
SAKL0G07414g_1
SAKL0G07458g_1
SAKL0G07568g_1
SAKL0G07590g_1
SAKL0G07612g_1
SAKL0G07678g_1
SAKL0G07722g_1
SAKL0G07788g_1
SAKL0G07832g_1
SAKL0G07876g_1
SAKL0G07920g_1
SAKL0G07942g_1
SAKL0G07964g_1
SAKL0G08008g_1
SAKL0G08052g_1
SAKL0G08096g_1
SAKL0G08118g_1
SAKL0G08162g_1
SAKL0G08206g_1
SAKL0G08250g_1
SAKL0G08316g_1
SAKL0G08360g_1
SAKL0G08382g_1
SAKL0G08470g_1
SAKL0G08514g_1
SAKL0G08580g_1
SAKL0G08602g_1
SAKL0G08624g_1
SAKL0G08646g_1
SAKL0G08712g_1
SAKL0G08734g_1
SAKL0G08910g_1
SAKL0G08998g_1
SAKL0G09130g_1
SAKL0G09174g_1
SAKL0G09196g_1
SAKL0G09218g_1
SAKL0G09262g_1
SAKL0G09284g_1
SAKL0G09350g_1
SAKL0G09394g_1
SAKL0G09438g_1
SAKL0G09548g_1
SAKL0G09570g_1
SAKL0G09592g_1
SAKL0G09614g_1
SAKL0G09658g_1
SAKL0G09768g_1
SAKL0G09812g_1
SAKL0G09856g_1
SAKL0G09900g_1
SAKL0G09922g_1
SAKL0G09988g_1
SAKL0G10010g_1
SAKL0G10054g_1
SAKL0G10142g_1
SAKL0G10164g_1
SAKL0G10208g_1
SAKL0G10296g_1
SAKL0G10340g_1
SAKL0G10362g_1
SAKL0G10450g_1
SAKL0G10538g_1
SAKL0G10560g_1
SAKL0G10604g_1
SAKL0G10670g_1
SAKL0G10692g_1
SAKL0G10780g_1
SAKL0G10824g_1
SAKL0G10890g_1
SAKL0G10934g_1
SAKL0G11000g_1
SAKL0G11044g_1
SAKL0G11066g_1
SAKL0G11088g_1
SAKL0G11132g_1
SAKL0G11198g_1
SAKL0G11308g_1
SAKL0G11374g_1
SAKL0G11484g_1
SAKL0G11528g_1
SAKL0G11726g_1
SAKL0G11814g_1
SAKL0G11836g_1
SAKL0G11880g_1
SAKL0G11902g_1
SAKL0G11990g_1
SAKL0G12012g_1
SAKL0G12034g_1
SAKL0G12100g_1
SAKL0G12144g_1
SAKL0G12210g_1
SAKL0G12232g_1
SAKL0G12254g_1
SAKL0G12386g_1
SAKL0G12430g_1
SAKL0G12452g_1
SAKL0G12540g_1
SAKL0G12606g_1
SAKL0G12672g_1
SAKL0G12694g_1
SAKL0G12826g_1
SAKL0G12848g_1
SAKL0G12958g_1
SAKL0G12980g_1
SAKL0G13002g_1
SAKL0G13024g_1
SAKL0G13090g_1
SAKL0G13112g_1
SAKL0G13134g_1
SAKL0G13178g_1
SAKL0G13354g_1
SAKL0G13376g_1
SAKL0G13464g_1
SAKL0G13508g_1
SAKL0G13574g_1
SAKL0G13706g_1
SAKL0G13728g_1
SAKL0G13750g_1
SAKL0G13772g_1
SAKL0G13794g_1
SAKL0G13904g_1
SAKL0G13926g_1
SAKL0G14344g_1
SAKL0G14410g_1
SAKL0G14432g_1
SAKL0G14454g_1
SAKL0G14476g_1
SAKL0G14520g_1
SAKL0G14564g_1
SAKL0G14652g_1
SAKL0G14696g_1
SAKL0G14718g_1
SAKL0G14740g_1
SAKL0G14872g_1
SAKL0G14894g_1
SAKL0G14938g_1
SAKL0G14982g_1
SAKL0G15026g_1
SAKL0G15048g_1
SAKL0G15070g_1
SAKL0G15136g_1
SAKL0G15180g_1
SAKL0G15356g_1
SAKL0G15378g_1
SAKL0G15400g_1
SAKL0G15444g_1
SAKL0G15488g_1
SAKL0G15554g_1
SAKL0G15642g_1
SAKL0G15664g_1
SAKL0G15774g_1
SAKL0G15818g_1
SAKL0G15840g_1
SAKL0G15884g_1
SAKL0G15906g_1
SAKL0G15972g_1
SAKL0G16016g_1
SAKL0G16082g_1
SAKL0G16126g_1
SAKL0G16148g_1
SAKL0G16170g_1
SAKL0G16192g_1
SAKL0G16236g_1
SAKL0G16258g_1
SAKL0G16302g_1
SAKL0G16324g_1
SAKL0G16390g_1
SAKL0G16412g_1
SAKL0G16434g_1
SAKL0G16500g_1
SAKL0G16544g_1
SAKL0G16566g_1
SAKL0G16610g_1
SAKL0G16698g_1
SAKL0G16720g_1
SAKL0G16764g_1
SAKL0G16786g_1
SAKL0G16874g_1
SAKL0G16896g_1
SAKL0G16962g_1
SAKL0G17050g_1
SAKL0G17094g_1
SAKL0G17270g_1
SAKL0G17314g_1
SAKL0G17336g_1
SAKL0G17402g_1
SAKL0G17446g_1
SAKL0G17512g_1
SAKL0G17556g_1
SAKL0G17622g_1
SAKL0G17710g_1
SAKL0G17798g_1
SAKL0G17820g_1
SAKL0G17864g_1
SAKL0G17974g_1
SAKL0G18040g_1
SAKL0G18062g_1
SAKL0G18084g_1
SAKL0G18260g_1
SAKL0G18326g_1
SAKL0G18392g_1
SAKL0G18480g_1
SAKL0G18546g_1
SAKL0G18634g_1
SAKL0G18656g_1
SAKL0G18744g_1
SAKL0G18854g_1
SAKL0G18942g_1
SAKL0G18964g_1
SAKL0G19008g_1
SAKL0G19030g_1
SAKL0G19096g_1
SAKL0G19140g_1
SAKL0G19228g_1
SAKL0G19316g_1
SAKL0G19360g_1
SAKL0G19382g_1
SAKL0G19404g_1
SAKL0G19426g_1
SAKL0G19448g_1
SAKL0G19492g_1
SAKL0G19514g_1
SAKL0G19536g_1
SAKL0G19580g_1
SAKL0G19646g_1
SAKL0G19690g_1
SAKL0G19712g_1
SAKL0G19734g_1
SAKL0G19756g_1
SAKL0G19778g_1
SAKL0G19800g_1
SAKL0G19844g_1
SAKL0G19888g_1
SAKL0H00286g_1
SAKL0H00330g_1
SAKL0H00418g_1
SAKL0H00440g_1
SAKL0H00484g_1
SAKL0H00506g_1
SAKL0H00572g_1
SAKL0H00594g_1
SAKL0H00616g_1
SAKL0H00704g_1
SAKL0H00748g_1
SAKL0H00836g_1
SAKL0H00858g_1
SAKL0H00990g_1
SAKL0H01034g_1
SAKL0H01232g_1
SAKL0H01254g_1
SAKL0H01342g_1
SAKL0H01364g_1
SAKL0H01430g_1
SAKL0H01452g_1
SAKL0H01474g_1
SAKL0H01496g_1
SAKL0H01540g_1
SAKL0H01628g_1
SAKL0H01826g_1
SAKL0H01870g_1
SAKL0H02002g_1
SAKL0H02024g_1
SAKL0H02101g_1
SAKL0H02156g_1
SAKL0H02178g_1
SAKL0H02266g_1
SAKL0H02332g_1
SAKL0H02354g_1
SAKL0H02376g_1
SAKL0H02442g_1
SAKL0H02486g_1
SAKL0H02574g_1
SAKL0H02596g_1
SAKL0H02662g_1
SAKL0H02684g_1
SAKL0H02794g_1
SAKL0H02992g_1
SAKL0H03014g_1
SAKL0H03102g_1
SAKL0H03212g_1
SAKL0H03300g_1
SAKL0H03322g_1
SAKL0H03344g_1
SAKL0H03366g_1
SAKL0H03388g_1
SAKL0H03410g_1
SAKL0H03476g_1
SAKL0H03696g_1
SAKL0H03718g_1
SAKL0H03806g_1
SAKL0H03850g_1
SAKL0H03872g_1
SAKL0H03916g_1
SAKL0H03960g_1
SAKL0H03982g_1
SAKL0H04026g_1
SAKL0H04048g_1
SAKL0H04070g_1
SAKL0H04224g_1
SAKL0H04268g_1
SAKL0H04312g_1
SAKL0H04400g_1
SAKL0H04422g_1
SAKL0H04532g_1
SAKL0H04730g_1
SAKL0H04840g_1
SAKL0H04906g_1
SAKL0H04928g_1
SAKL0H05038g_1
SAKL0H05060g_1
SAKL0H05192g_1
SAKL0H05214g_1
SAKL0H05236g_1
SAKL0H05324g_1
SAKL0H05346g_1
SAKL0H05368g_1
SAKL0H05390g_1
SAKL0H05412g_1
SAKL0H05434g_1
SAKL0H05456g_1
SAKL0H05522g_1
SAKL0H05544g_1
SAKL0H05566g_1
SAKL0H05588g_1
SAKL0H05610g_1
SAKL0H05632g_1
SAKL0H05698g_1
SAKL0H05720g_1
SAKL0H05852g_1
SAKL0H05874g_1
SAKL0H05896g_1
[truncated: 3,316 more rows]

## Sheet: V2.Note
Remove SAKL0E02838g_1, choose SAKL0E02838g_2

## Sheet: Verification by RT-PCR
ProbeName	FCAbsolute	regulation	[WT, YPD](raw)	[WT, YPGly](raw)	[sef1, YPD](raw)	[sef1, YPGly](raw)	[WT, YPD](normalized)	[WT, YPGly](normalized)	[sef1, YPD](normalized)	[sef1, YPGly](normalized)	Gene_Id	Sc orhtolog	note	RT-PCR
SAKL0E02838g_1	9.3451	down	10712.5	21299.1	10672.2	2035.44	3.15767	3.60312	2.70632	0.378911	SAKL0E02838g	ADH3	uniprot|Q6XQ71 Saccharomyces kluyveri SAKL0E02838g ADH4 Alcohol dehydrogenase 4	Failed
SAKL0E02838g_2	6.74683	down	8113.85	882.138	8247.19	108.085	2.77499	-1.00702	2.34396	-3.76123	SAKL0E02838g	ADH3	uniprot|Q6XQ71 Saccharomyces kluyveri SAKL0E02838g ADH4 Alcohol dehydrogenase 4	OK
