# Supplementary material for: Plastic Rewiring of Sef1 Transcriptional Networks and the Potential of Nonfunctional Transcription Factor Binding in Facilitating Adaptive Evolution
Source: Mol Biol Evol. 2021 Jun 27;38(11):4732–47. doi: 10.1093/molbev/msab192 (PMC8557406; doi:10.1093/molbev/msab192)
Supplement: msab192_Supplementary_Data [file msab192_supplementary_data.zip › Table S14_Lk-to-Sc ortholog.xlsx]

## Sheet: 5321 vs Brion's Sc ortho_v1
Locus_Tag					Sc systemic name	Sc gene name	Species	Similarity	Note
SAKL0B09790g	YOL043C	NTG2	YAL015C	NTG1	YAL015C	NTG1	Sace	S	similar to uniprot|P31378 Saccharomyces cerevisiae YAL015C (ohnolog of YOL043C) NTG1 DNA N-glycosylase and apurinic/apyrimidinic (AP) lyase involved in base excision repair, acts in both nucleus and mitochondrion, creates a double-strand break at mtDNA origins that stimulates replication in response to oxidative stress
SAKL0B09856g	YOL045W	PSK2	YAL017W	PSK1	YAL017W	PSK1	Sace	S	similar to uniprot|P31374 Saccharomyces cerevisiae YAL017W (ohnolog of YOL045W) PSK1 One of two (see also PSK2) PAS domain containing S/T protein kinases, coordinately regulates protein synthesis and carbohydrate metabolism and storage in response to a unknown metabolite that reflects nutritional status
SAKL0B10252g	YOR324C	FRT1	YAL028W	FRT2	YAL028W	FRT2	Sace	W	weakly similar to uniprot|P39734 Saccharomyces cerevisiae YAL028W (ohnolog of YOR324C) FRT2 Tail-anchored ER membrane protein, interacts with homolog Frt1p, promotes growth in conditions of high Na+, alkaline pH, or cell wall stress, possibly via a role in posttranslational translocation, potential Cdc28p substrate
SAKL0B10274g	YOR326W	MYO2	YAL029C	MYO4	MYO2	MYO2	Lakl	Lakl	uniprot|Q875Q8 Lachancea kluyveri SAKL0B10274g MYO2 Myosin-2 involved in actin- based transport of cargos
SAKL0B10296g	YOR327C	SNC2	YAL030W	SNC1	YAL030W	SNC1	Sace	H	highly similar to uniprot|P31109 Saccharomyces cerevisiae YAL030W (ohnolog of YOR327C) SNC1 Vesicle membrane receptor protein (v-SNARE) involved in the fusion between Golgi-derived secretory vesicles with the plasma membrane, proposed to be involved in endocytosis, member of the synaptobrevin/VAMP family of R-type v-SNARE proteins
SAKL0B10560g	YOR338W	YOR338W	YAL034C	FUN19	YAL034C	FUN19	Sace	S	similar to uniprot|O13515 Saccharomyces cerevisiae YAL034C (ohnolog of YOR338W) FUN19 Non-essential protein of unknown function, expression induced in response to heat stress
SAKL0D14520g	YOR363C	PIP2	YAL051W	OAF1	YAL051W	OAF1	Sace	S	similar to uniprot|P39720 Saccharomyces cerevisiae YAL051W (ohnolog of YOR363C) OAF1 Oleate-activated transcription factor, acts alone and as a heterodimer with Pip2p, activates genes involved in beta-oxidation of fatty acids and peroxisome organization and biogenesis
SAKL0D14982g	YOR375C	GDH1	YAL062W	GDH3	YAL062W	GDH3	Sace	H	highly similar to uniprot|P39708 Saccharomyces cerevisiae YAL062W (ohnolog of YOR375C) GDH3 NADP(+)- dependent glutamate dehydrogenase, synthesizes glutamate from ammonia and alpha-ketoglutarate, rate of alpha- ketoglutarate utilization differs from Gdh1p, expression regulated by nitrogen and carbon sources
SAKL0H22440g	YGL002W	ERP6	YAR002C-A	ERP1	YAR002C-A	ERP1	Sace	S	similar to uniprot|Q05359 Saccharomyces cerevisiae YAR002C-A (ohnolog of YGL002W) ERP1 Protein that forms a heterotrimeric complex with Erp2p, Emp24p, and Erv25p, member, along with Emp24p and Erv25p, of the p24 family involved in ER to Golgi transport and localized to COPII- coated vesicles
SAKL0H21648g	YGL021W	ALK1	YBL009W	ALK2	YGL021W	ALK1	Sace	W	weakly similar to uniprot|P43633 Saccharomyces cerevisiae YGL021W (ohnolog of YBL009W) ALK1 Protein kinase, accumulation and phosphorylation are periodic during the cell cycle, phosphorylated in response to DNA damage, contains characteristic motifs for degradation via the APC pathway, similar to Alk2p and to mammalian haspins
SAKL0B06644g	YBR084C-A	RPL19a	YBL027W	RPL19b	YBR084C-A	RPL19A	Sace	H	highly similar to uniprot|P05735 Saccharomyces cerevisiae YBR084C-A (ohnolog of YBL027W) RPL19A Protein component of the large (60S) ribosomal subunit, nearly identical to Rpl19Bp and has similarity to rat L19 ribosomal protein, rpl19a and rpl19b single null mutations result in slow growth, while the double null mutation is lethal
SAKL0F14498g	YJR103W	URA8	YBL039C	URA7	YBL039C	URA7	Sace	H	highly similar to uniprot|P28274 Saccharomyces cerevisiae YBL039C (ohnolog of YJR103W) URA7 Major CTP synthase isozyme (see also URA8), catalyzes the ATP- dependent transfer of the amide nitrogen from glutamine to UTP, forming CTP, the final step in de novo biosynthesis of pyrimidines, involved in phospholipid biosynthesis
SAKL0F11968g	YER088C	DOT6	YBL054W	TOD6	YER088C	DOT6	Sace	W	weakly similar to uniprot|P40059 Saccharomyces cerevisiae YER088C (ohnolog of YBL054W) DOT6 Protein involved in rRNA and ribosome biogenesis, binds polymerase A and C motif, subunit of the RPD3L histone deacetylase complex, similar to Tod6p, has chromatin specific SANT domain, involved in telomeric gene silencing and filamentation
SAKL0F12012g	YER089C	PTC2	YBL056W	PTC3	YER089C	PTC2	Sace	S	similar to uniprot|P39966 Saccharomyces cerevisiae YER089C (ohnolog of YBL056W) PTC2 Type 2C protein phosphatase (PP2C), dephosphorylates Hog1p to limit maximal osmostress induced kinase activity, dephosphorylates Ire1p to downregulate the unfolded protein response, dephosphorylates Cdc28p, inactivates the DNA damage checkpoint
SAKL0F12166g	YER093C-A	AIM11	YBL059W	YBL059W	YER093C-A	AIM11	Sace	S	similar to uniprot|P87275 Saccharomyces cerevisiae YER093C-A (ohnolog of YBL059W) AIM11 Protein of unknown function, null mutant is viable but shows increased loss of mitochondrial genome and synthetic interaction with prohibitin (phb1), contains an intron
SAKL0F12430g	YER098W	UBP9	YBL067C	UBP13	YER098W	UBP9	Sace	S	similar to uniprot|P39967 Saccharomyces cerevisiae YER098W (ohnolog of YBL067C) UBP9 Ubiquitin carboxyl- terminal hydrolase, ubiquitin-specific protease that cleaves ubiquitin-protein fusions
SAKL0F12540g	YER102W	RPS8b	YBL072C	RPS8a	YER102W	RPS8B	Sace	H	highly similar to uniprot|P05754 Saccharomyces cerevisiae YER102W (ohnolog of YBL072C) RPS8B Protein component of the small (40S) ribosomal subunit, identical to Rps8Ap and has similarity to rat S8 ribosomal protein
SAKL0F12694g	YER105C	NUP157	YBL079W	NUP170	YER105C	NUP157	Sace	S	similar to uniprot|P40064 Saccharomyces cerevisiae YER105C (ohnolog of YBL079W) NUP157 Abundant subunit of the nuclear pore complex (NPC), present on both sides of the NPC, has similarity to Nup170p, essential role, with Nup170p, in NPC assembly
SAKL0F12958g	YER114C	BOI2	YBL085W	BOI1	YER114C	BOI2	Sace	S	similar to uniprot|P39969 Saccharomyces cerevisiae YER114C (ohnolog of YBL085W) BOI2 Protein implicated in polar growth, functionally redundant with Boi1p, interacts with bud-emergence protein Bem1p, contains an SH3 (src homology 3) domain and a PH (pleckstrin homology) domain
SAKL0F13068g	YER117W	RPL23b	YBL087C	RPL23a	YER117W	RPL23B	Sace	H	highly similar to uniprot|P04451 Saccharomyces cerevisiae YER117W (ohnolog of YBL087C) RPL23B Protein component of the large (60S) ribosomal subunit, identical to Rpl23Ap and has similarity to E. coli L14 and rat L23 ribosomal proteins
SAKL0F13200g	YER120W	SCS2	YBL091C-A	SCS22	YER120W	SCS2	Sace	S	similar to uniprot|P40075 Saccharomyces cerevisiae YER120W (ohnolog of YBL091C-A) SCS2 Integral ER membrane protein that regulates phospholipid metabolism via an interaction with the FFAT motif of Opi1p, also involved in telomeric silencing, disruption causes inositol auxotrophy above 34 degrees C, VAP homolog
SAKL0F13530g	YPR030W	CSR2	YBL101C	ECM21	YBL101C	ECM21	Sace	S	similar to uniprot|P38167 Saccharomyces cerevisiae YBL101C (ohnolog of YPR030W) ECM21 Protein involved in regulating the endocytosis of plasma membrane proteins, identified as a substrate for ubiquitination by Rsp5p and deubiquitination by Ubp2p, promoter contains several Gcn4p binding elements
SAKL0F13640g	YPR032W	SRO7	YBL106C	SRO77	YBL106C	SRO77	Sace	S	similar to uniprot|P38163 Saccharomyces cerevisiae YBL106C (ohnolog of YPR032W) SRO77 Protein with roles in exocytosis and cation homeostasis, functions in docking and fusion of post-Golgi vesicles with plasma membrane, homolog of Sro7p and Drosophila lethal giant larvae tumor suppressor, interacts with SNARE protein Sec9p
SAKL0C11176g	YDR001C	NTH1	YBR001C	NTH2	YDR001C	NTH1	Sace	H	highly similar to uniprot|P32356 Saccharomyces cerevisiae YDR001C (ohnolog of YBR001C) NTH1 Neutral trehalase, degrades trehalose, required for thermotolerance and may mediate resistance to other cellular stresses, may be phosphorylated by Cdc28p
SAKL0C10494g	YDL010W	GRX6	YBR014C	GRX7	YDL010W	GRX6	Sace	S	similar to uniprot|Q12438 Saccharomyces cerevisiae YDL010W (ohnolog of YBR014C) GRX6 Cis-golgi localized monothiol glutaredoxin that binds an iron-sulfur cluster, more similar in activity to dithiol than other monothiol glutaredoxins, involved in the oxidative stress response, functional overlap with GRX7
SAKL0C11572g	YDR009W	GAL3	YBR020W	GAL1	YDR009W	GAL3	Sace	S	similar to uniprot|P13045 Saccharomyces cerevisiae YDR009W (ohnolog of YBR020W) GAL3 Transcriptional regulator involved in activation of the GAL genes in response to galactose, forms a complex with Gal80p to relieve Gal80p inhibition of Gal4p, binds galactose and ATP but does not have galactokinase activity
SAKL0C11792g	YBR037C	SCO1	YBR024W	SCO2	YBR037C	SCO1	Sace	S	similar to uniprot|P23833 Saccharomyces cerevisiae YBR037C (ohnolog of YBR024W) SCO1 Copper-binding protein of the mitochondrial inner membrane, required for cytochrome c oxidase activity and respiration, may function to deliver copper to cytochrome c oxidase, has similarity to thioredoxins
SAKL0D04092g	YDR018C	YDR018C	YBR042C	CST26	YDR018C	YDR018C	Sace	S	similar to uniprot|Q12185 Saccharomyces cerevisiae YDR018C (ohnolog of YBR042C) Probable membrane protein with three predicted transmembrane domains, homologous to Ybr042cp, similar to C. elegans F55A11.5 and maize 1-acyl- glycerol-3-phosphate acyltransferase
SAKL0D03828g	YDR025W	RPS11a	YBR048W	RPS11b	YDR025W	RPS11A	Sace	H	highly similar to uniprot|P0CX47 Saccharomyces cerevisiae YDR025W (ohnolog of YBR048W) RPS11A Protein component of the small (40S) ribosomal subunit, identical to Rps11Bp and has similarity to E. coli S17 and rat S11 ribosomal proteins
SAKL0D03806g	YDR026C	NSI1	YBR049C	REB1	YDR026C	YDR026C	Sace	S	similar to uniprot|Q12457 Saccharomyces cerevisiae YDR026C (ohnolog of YBR049C) Protein of unknown function that may interact with ribosomes, based on co-purification experiments, Myb-like DNA-binding protein that may bind to the Ter region of rDNA, interacts physically with Fob1p
SAKL0B06336g	YDR055W	PST1	YBR078W	ECM33	YDR055W	PST1	Sace	H	highly similar to uniprot|Q12355 Saccharomyces cerevisiae YDR055W (ohnolog of YBR078W) PST1 Cell wall protein that contains a putative GPI-attachment site, secreted by regenerating protoplasts, up-regulated by activation of the cell integrity pathway, as mediated by Rlm1p, upregulated by cell wall damage via disruption of FKS1
SAKL0B07524g	YPR058W	YMC1	YBR104W	YMC2	YBR104W	YMC2	Sace	H	highly similar to uniprot|P38087 Saccharomyces cerevisiae YBR104W (ohnolog of YPR058W) YMC2 Mitochondrial protein, putative inner membrane transporter with a role in oleate metabolism and glutamate biosynthesis, member of the mitochondrial carrier (MCF) family, has similarity with Ymc1p
SAKL0B08294g	YPR080W	TEF1	YBR118W	TEF2	YBR118W	TEF2	Sace	H	highly similar to uniprot|P02994 Saccharomyces cerevisiae YBR118W (ohnolog of YPR080W) TEF2 Translational elongation factor EF-1 alpha, also encoded by TEF1, functions in the binding reaction of aminoacyl-tRNA (AA- tRNA) to ribosomes, may also have a role in tRNA re-export from the nucleus
SAKL0B08360g	YPR081C	GRS2	YBR121C	GRS1	YBR121C	GRS1	Sace	H	highly similar to uniprot|P38088 Saccharomyces cerevisiae YBR121C (ohnolog of YPR081C) GRS1 Cytoplasmic and mitochondrial glycyl-tRNA synthase that ligates glycine to the cognate anticodon bearing tRNA, transcription termination factor that may interact with the 3'-end of pre-mRNA to promote 3'-end formation
SAKL0C10340g	YOL081W	IRA2	YBR140C	IRA1	YBR140C	IRA1	Sace	S	similar to uniprot|P18963 Saccharomyces cerevisiae YBR140C (ohnolog of YOL081W) IRA1 GTPase-activating protein that negatively regulates RAS by converting it from the GTP- to the GDP-bound inactive form, required for reducing cAMP levels under nutrient limiting conditions, mediates membrane association of adenylate cyclase
SAKL0C09856g	YOL092W	YPQ1	YBR147W	RTC2	YBR147W	RTC2	Sace	S	similar to uniprot|P38279 Saccharomyces cerevisiae YBR147W (ohnolog of YOL092W) RTC2 Protein of unknown function, mutant produces large lipid droplets, is resistant to fluconazole, has decreased levels of rDNA transcription, growth defects on minimal media, and suppresses cdc13-1, detected in highly purified mitochondria, similar to a G-protein coupled receptor from S. pombe
SAKL0H08888g	YPL105C	SYH1	YBR172C	SMY2	YBR172C	SMY2	Sace	W	weakly similar to uniprot|P32909 Saccharomyces cerevisiae YBR172C (ohnolog of YPL105C) SMY2 Protein of unknown function involved in COPII vesicle formation, interacts with the Sec23p/Sec24p subcomplex, overexpression suppresses the temperature sensitivity of a myo2 mutant, has similarity to S. pombe Mpd2
SAKL0H09394g	YPL090C	RPS6a	YBR181C	RPS6b	YBR181C	RPS6B	Sace	H	highly similar to uniprot|P0CX38 Saccharomyces cerevisiae YBR181C (ohnolog of YPL090C) RPS6B Protein component of the small (40S) ribosomal subunit, identical to Rps6Ap and has similarity to rat S6 ribosomal protein
SAKL0H09790g	YPL079W	RPL21b	YBR191W	RPL21a	YBR191W	RPL21A	Sace	H	highly similar to uniprot|Q02753 Saccharomyces cerevisiae YBR191W (ohnolog of YPL079W) RPL21A Protein component of the large (60S) ribosomal subunit, nearly identical to Rpl21Bp and has similarity to rat L21 ribosomal protein
SAKL0A07414g	YGL054C	ERV14	YBR210W	ERV15	YGL054C	ERV14	Sace	H	highly similar to uniprot|P53173 Saccharomyces cerevisiae YGL054C (ohnolog of YBR210W) ERV14 Protein localized to COPII-coated vesicles, involved in vesicle formation and incorporation of specific secretory cargo, required for the delivery of bud-site selection protein Axl2p to cell surface, related to Drosophila cornichon
SAKL0A07304g	YGL056C	SDS23	YBR214W	SDS24	YGL056C	SDS23	Sace	S	similar to uniprot|P53172 Saccharomyces cerevisiae YGL056C (ohnolog of YBR214W) SDS23 One of two S. cerevisiae homologs (Sds23p and Sds24p) of the S. pombe Sds23 protein, which is implicated in APC/cyclosome regulation, involved in cell separation during budding
SAKL0A07194g	YGL060W	YBP2	YBR216C	YBP1	YGL060W	YBP2	Sace	S	similar to uniprot|P53169 Saccharomyces cerevisiae YGL060W (ohnolog of YBR216C) YBP2 Central kinetochore associated protein that mediates mitotic progression, interacts with several central kinetochore proteins and the centromeric histone Cse4p, role in resistance to oxidative stress, similarity to Ybp1p and Slk19p
SAKL0A07128g	YGL062W	PYC1	YBR218C	PYC2	YGL062W	PYC1	Sace	H	highly similar to uniprot|P11154 Saccharomyces cerevisiae YGL062W (ohnolog of YBR218C) PYC1 Pyruvate carboxylase isoform, cytoplasmic enzyme that converts pyruvate to oxaloacetate, highly similar to isoform Pyc2p but differentially regulated, mutations in the human homolog are associated with lactic acidosis
SAKL0A06006g	YGL101W	YGL101W	YBR242W	YBR242W	YGL101W	YGL101W	Sace	S	similar to uniprot|P53144 Saccharomyces cerevisiae YGL101W (ohnolog of YBR242W) Putative protein of unknown function, non-essential gene with similarity to YBR242W, interacts with the DNA helicase Hpr5p
SAKL0D06380g	YJL070C	YJL070C	YBR284W	YBR284W	YJL070C	YJL070C	Sace	S	similar to uniprot|P40361 Saccharomyces cerevisiae YJL070C (ohnolog of YBR284W) Putative protein of unknown function with similarity to AMP deaminases, the authentic, non-tagged protein is detected in highly purified mitochondria in high-throughput studies, YJL070C is a non- essential gene
SAKL0C01716g	YDR507C	GIN4	YCL024W	KCC4	YDR507C	GIN4	Sace	S	similar to uniprot|Q12263 Saccharomyces cerevisiae YDR507C (ohnolog of YCL024W) GIN4 Protein kinase involved in bud growth and assembly of the septin ring, proposed to have kinase-dependent and kinase-independent activities, undergoes autophosphorylation, similar to Kcc4p and Hsl1p
SAKL0C01166g	YDR516C	EMI2	YCL040W	GLK1	YDR516C	EMI2	Sace	H	highly similar to uniprot|Q04409 Saccharomyces cerevisiae YDR516C (ohnolog of YCL040W) EMI2 Non-essential protein of unknown function required for transcriptional induction of the early meiotic-specific transcription factor IME1, required for sporulation, expression is regulated by glucose-repression transcription factors Mig1/2p
SAKL0C00968g	YDR522C	SPS2	YCL048W	SPS22	YDR522C	SPS2	Sace	S	similar to uniprot|P08459 Saccharomyces cerevisiae YDR522C (ohnolog of YCL048W) SPS2 Protein expressed during sporulation, redundant with Sps22p for organization of the beta-glucan layer of the spore wall, S. pombe ortholog is a spore wall component
SAKL0D09152g	YNR001C	CIT1	YCR005C	CIT2	CIT-L	CIT-L	Lakl	Lakl	uniprot|Q9P4E3 Lachancea kluyveri SAKL0D09152g Putative citrate synthase
SAKL0C04224g	YJL198W	PHO90	YCR037C	PHO87	PHO87	PHO87	Lakl	Lakl	uniprot|Q875Q5 Lachancea kluyveri SAKL0C04224g PHO87 Low-affinity inorganic phosphate (Pi) transporter
SAKL0A01914g	YNR019W	ARE2	YCR048W	ARE1	ARE2	ARE2	Lakl	Lakl	uniprot|Q875S8 Lachancea kluyveri SAKL0A01914g ARE2 Acyl- CoA:sterol acyltransferase isozyme of Are1p endoplasmic reticulum enzyme that contributes the major sterol esterification activity in the presence of oxygen
SAKL0A01452g	YNR026C	SEC12	YCR067C	SED4	YCR067C	SED4	Sace	SoS	some similarities with uniprot|P25365 Saccharomyces cerevisiae YCR067C (ohnolog of YNR026C) SED4 Integral endoplasmic reticulum membrane protein that stimulates Sar1p GTPase activity, involved in COPII vesicle budding through disassociation of coat proteins from membranes onto liposomes, binds Sec16p, similar to Sec12p
SAKL0A01254g	YNR031C	SSK2	YCR073C	SSK22	YCR073C	SSK22	Sace	S	similar to uniprot|P25390 Saccharomyces cerevisiae YCR073C (ohnolog of YNR031C) SSK22 MAP kinase kinase kinase of the HOG1 mitogen-activated signaling pathway, functionally redundant with, and homologous to, Ssk2p, interacts with and is activated by Ssk1p, phosphorylates Pbs2p
SAKL0A01166g	YNR034W	SOL1	YCR073W-A	SOL2	YCR073W-A	SOL2	Sace	H	highly similar to uniprot|P37262 Saccharomyces cerevisiae YCR073W-A (ohnolog of YNR034W) SOL2 Protein with a possible role in tRNA export, shows similarity to 6- phosphogluconolactonase non-catalytic domains but does not exhibit this enzymatic activity, homologous to Sol1p, Sol3p, and Sol4p
SAKL0A00484g	YNR047W	FPK1	YCR091W	KIN82	YCR091W	KIN82	Sace	S	similar to uniprot|P25341 Saccharomyces cerevisiae YCR091W (ohnolog of YNR047W) KIN82 Putative serine/threonine protein kinase implicated in the regulation of phospholipid asymmetry through the activation of phospholipid translocases (flippases) Lem3p- Dnf1p/Dnf2p, similar to Fpk1p
SAKL0C07678g	YAR042W	SWH1	YDL019C	OSH2	YAR042W	SWH1	Sace	S	similar to uniprot|P35845 Saccharomyces cerevisiae YAR042W (ohnolog of YDL019C) SWH1 Protein similar to mammalian oxysterol-binding protein, contains ankyrin repeats, localizes to the Golgi and the nucleus-vacuole junction
SAKL0C07502g	YOL059W	GPD2	YDL022W	GPD1	YDL022W	GPD1	Sace	H	highly similar to uniprot|Q00055 Saccharomyces cerevisiae YDL022W (ohnolog of YOL059W) GPD1 NAD-dependent glycerol-3-phosphate dehydrogenase, key enzyme of glycerol synthesis, essential for growth under osmotic stress, expression regulated by high-osmolarity glycerol response pathway, homolog of Gpd2p
SAKL0C08668g	YOL066C	RIB2	YDL036C	PUS9	YDL036C	PUS9	Sace	S	similar to uniprot|Q12069 Saccharomyces cerevisiae YDL036C (ohnolog of YOL066C) PUS9 Mitochondrial tRNA:pseudouridine synthase, catalyzes the formation of pseudouridine at position 32 in mitochondrial tRNAs, contains an N-terminal mitochondrial targeting sequence
SAKL0C08602g	YOL068C	HST1	YDL042C	SIR2	YDL042C	SIR2	Sace	S	similar to uniprot|P06700 Saccharomyces cerevisiae YDL042C (ohnolog of YOL068C) SIR2 Conserved NAD+ dependent histone deacetylase of the Sirtuin family involved in regulation of lifespan, plays roles in silencing at HML, HMR, telomeres, and the rDNA locus, negatively regulates initiation of DNA replication
SAKL0H03146g	YLR388W	RPS29a	YDL061C	RPS29b	YDL061C	RPS29B	Sace	H	highly similar to uniprot|P41058 Saccharomyces cerevisiae YDL061C (ohnolog of YLR388W) RPS29B Protein component of the small (40S) ribosomal subunit, nearly identical to Rps29Ap and has similarity to rat S29 and E. coli S14 ribosomal proteins
SAKL0G15686g	YLR399C	BDF1	YDL070W	BDF2	YDL070W	BDF2	Sace	S	similar to uniprot|Q07442 Saccharomyces cerevisiae YDL070W (ohnolog of YLR399C) BDF2 Protein involved in transcription initiation at TATA-containing promoters, associates with the basal transcription factor TFIID, contains two bromodomains, corresponds to the C-terminal region of mammalian TAF1, redundant with Bdf1p
SAKL0E05082g	YMR142C	RPL13b	YDL082W	RPL13a	RPL13	RPL13	Lakl	Lakl	uniprot|Q875Q4 Lachancea kluyveri SAKL0E05082g RPL13 Protein component of the large (60S) ribosomal subunit
SAKL0E05104g	YMR143W	RPS16a	YDL083C	RPS16b	RPS16	RPS16	Lakl	Lakl	uniprot|Q875Q3 Lachancea kluyveri SAKL0E05104g RPS16 Protein component of the small (40S) ribosomal subunit
SAKL0E05302g	YMR145C	NDE1	YDL085W	NDE2	YDL085W	NDE2	Sace	H	highly similar to uniprot|Q07500 Saccharomyces cerevisiae YDL085W (ohnolog of YMR145C) NDE2 Mitochondrial external NADH dehydrogenase, catalyzes the oxidation of cytosolic NADH, Nde1p and Nde2p are involved in providing the cytosolic NADH to the mitochondrial respiratory chain
SAKL0E05566g	YMR153W	NUP53	YDL088C	ASM4	YDL088C	ASM4	Sace	S	similar to uniprot|Q05166 Saccharomyces cerevisiae YDL088C (ohnolog of YMR153W) ASM4 Nuclear pore complex subunit, part of a subcomplex also containing Nup53p, Nup170p, and Pse1p
SAKL0E06578g	YGL144C	ROG1	YDL109C	YDL109C	YGL144C	ROG1	Sace	S	similar to uniprot|P53118 Saccharomyces cerevisiae YGL144C (ohnolog of YDL109C) ROG1 Protein with putative serine active lipase domain
SAKL0F10296g	YDL192W	ARF1	YDL137W	ARF2	YDL192W	ARF1	Sace	H	highly similar to uniprot|P11076 Saccharomyces cerevisiae YDL192W (ohnolog of YDL137W) ARF1 ADP- ribosylation factor, GTPase of the Ras superfamily involved in regulation of coated vesicle formation in intracellular trafficking within the Golgi, functionally interchangeable with Arf2p
SAKL0H12342g	YDR233C	RTN1	YDL204W	RTN2	YDR233C	RTN1	Sace	S	similar to uniprot|Q04947 Saccharomyces cerevisiae YDR233C (ohnolog of YDL204W) RTN1 ER membrane protein that interacts with Sey1p to maintain ER morphology, interacts with exocyst subunit Sec6p, with Yip3p, and with Sbh1p, null mutant has an altered ER morphology, member of the RTNLA (reticulon-like A) subfamily
SAKL0E12958g	YNL183C	NPR1	YDL214C	PRR2	YDL214C	PRR2	Sace	S	similar to uniprot|Q12310 Saccharomyces cerevisiae YDL214C (ohnolog of YNL183C) PRR2 Serine/threonine protein kinase that inhibits pheromone induced signalling downstream of MAPK, possibly at the level of the Ste12p transcription factor, mutant has increased aneuploidy tolerance
SAKL0E14212g	YNL225C	CNM67	YDL239C	ADY3	Con_hy_pr195	Con_hy_pr195	Lath	S	similar to Lachancea thermotolerans KLTH0B08316g hypothetical protein
SAKL0H19140g	YER139C	RTR1	YDR066C	RTR2	YER139C	RTR1	Sace	S	similar to uniprot|P40084 Saccharomyces cerevisiae YER139C (ohnolog of YDR066C) RTR1 CTD phosphatase, dephosphorylates S5-P in the C-terminal domain of Rpo21p, has a cysteine-rich motif required for function and conserved in eukaryotes, shuttles between the nucleus and cytoplasm
SAKL0H18986g	YER144C	UBP5	YDR069C	DOA4	YER144C	UBP5	Sace	S	similar to uniprot|P39944 Saccharomyces cerevisiae YER144C (ohnolog of YDR069C) UBP5 Putative ubiquitin- specific protease, closest paralog of Doa4p but has no functional overlap, concentrates at the bud neck
SAKL0H17842g	YER169W	RPH1	YDR096W	GIS1	YER169W	RPH1	Sace	S	similar to uniprot|P39956 Saccharomyces cerevisiae YER169W (ohnolog of YDR096W) RPH1 JmjC domain-containing histone demethylase, specifically demethylates H3K36 tri- and dimethyl modification states, associates with actively transcribed (RNA polymerase II) regions in vivo and specifically targets H3K36 in its trimethylation state as its substrate, transcriptional repressor of PHR1, Rph1p phosphor…
SAKL0H17248g	YLR083C	EMP70	YDR107C	TMN2	YDR107C	TMN2	Sace	H	highly similar to uniprot|Q04562 Saccharomyces cerevisiae YDR107C (ohnolog of YLR083C) TMN2 Protein with a role in cellular adhesion and filamentous growth, similar to Emp70p and Tmn3p, member of the evolutionarily conserved Transmembrane Nine family of proteins with nine membrane-spanning segments
SAKL0H17006g	YLR089C	ALT1	YDR111C	ALT2	YDR111C	ALT2	Sace	S	similar to uniprot|P52892 Saccharomyces cerevisiae YDR111C (ohnolog of YLR089C) ALT2 Putative alanine transaminase (glutamic pyruvic transaminase)
SAKL0H15488g	YLR131C	ACE2	YDR146C	SWI5	YDR146C	SWI5	Sace	W	weakly similar to uniprot|P08153 Saccharomyces cerevisiae YDR146C (ohnolog of YLR131C) SWI5 Transcription factor that activates transcription of genes expressed at the M/G1 phase boundary and in G1 phase, localization to the nucleus occurs during G1 and appears to be regulated by phosphorylation by Cdc28p kinase
SAKL0H15444g	YLR133W	CKI1	YDR147W	EKI1	YDR147W	EKI1	Sace	S	similar to uniprot|Q03764 Saccharomyces cerevisiae YDR147W (ohnolog of YLR133W) EKI1 Ethanolamine kinase, primarily responsible for phosphatidylethanolamine synthesis via the CDP-ethanolamine pathway, exhibits some choline kinase activity, thus contributing to phosphatidylcholine synthesis via the CDP-choline pathway
SAKL0H13882g	YLR168C	UPS2	YDR185C	UPS3	YDR185C	UPS3	Sace	H	highly similar to uniprot|Q04006 Saccharomyces cerevisiae YDR185C (ohnolog of YLR168C) UPS3 Mitochondrial protein of unknown function, similar to Ups1p and Ups2p which are involved in regulation of mitochondrial cardiolipin and phosphatidylethanolamine levels, null is viable but interacts synthetically with ups1 and ups2 mutations
SAKL0H13024g	YLR228C	ECM22	YDR213W	UPC2	YDR213W	UPC2	Sace	S	similar to uniprot|Q12151 Saccharomyces cerevisiae YDR213W (ohnolog of YLR228C) UPC2 Sterol regulatory element binding protein, induces transcription of sterol biosynthetic genes and of DAN/TIR gene products, Ecm22p homolog, relocates from intracellular membranes to perinuclear foci on sterol depletion
SAKL0H12804g	YLR225C	YLR225C	YDR222W	YDR222W	YDR222W	YDR222W	Sace	S	similar to uniprot|Q04925 Saccharomyces cerevisiae YDR222W (ohnolog of YLR225C) Protein of unknown function, green fluorescent protein (GFP)-fusion protein localizes to the cytoplasm in a punctate pattern
SAKL0H12782g	YLR223C	IFH1	YDR223W	CRF1	YDR223W	CRF1	Sace	S	similar to uniprot|Q04930 Saccharomyces cerevisiae YDR223W (ohnolog of YLR223C) CRF1 Transcriptional corepressor involved in repression of ribosomal protein (RP) gene transcription via the TOR signaling pathway which promotes accumulation of Crf1p in the nucleus, role in repression of RP genes varies by strain
SAKL0H11748g	YPL026C	SKS1	YDR247W	VHS1	YDR247W	VHS1	Sace	S	similar to uniprot|Q03785 Saccharomyces cerevisiae YDR247W (ohnolog of YPL026C) VHS1 Cytoplasmic serine/threonine protein kinase, identified as a high-copy suppressor of the synthetic lethality of a sis2 sit4 double mutant, suggesting a role in G1/S phase progression, homolog of Sks1p
SAKL0H11440g	YPL038W	MET31	YDR253C	MET32	YDR253C	MET32	Sace	S	similar to uniprot|Q12041 Saccharomyces cerevisiae YDR253C (ohnolog of YPL038W) MET32 Zinc-finger DNA-binding protein, involved in transcriptional regulation of the methionine biosynthetic genes, similar to Met31p
SAKL0G07128g	YOR028C	CIN5	YDR259C	YAP6	YDR259C	YAP6	Sace	W	weakly similar to uniprot|Q03935 Saccharomyces cerevisiae YDR259C (ohnolog of YOR028C) YAP6 Putative basic leucine zipper (bZIP) transcription factor, physically interacts with the Tup1-Cyc8 complex and recruits Tup1p to its targets, overexpression increases sodium and lithium tolerance, computational analysis suggests a role in regulation of expression of genes involved in carbohydrate metabolism
SAKL0G01584g	YOR042W	CUE5	YDR273W	DON1	YDR273W	DON1	Sace	S	similar to uniprot|Q05610 Saccharomyces cerevisiae YDR273W (ohnolog of YOR042W) DON1 Meiosis-specific component of the spindle pole body, part of the leading edge protein (LEP) coat, forms a ring-like structure at the leading edge of the prospore membrane during meiosis II
SAKL0G09746g	YHR057C	CPR2	YDR304C	CPR5	YHR057C	CPR2	Sace	S	similar to uniprot|P23285 Saccharomyces cerevisiae YHR057C (ohnolog of YDR304C) CPR2 Peptidyl-prolyl cis- trans isomerase (cyclophilin), catalyzes the cis-trans isomerization of peptide bonds N-terminal to proline residues, has a potential role in the secretory pathway
SAKL0G08404g	YHR080C	YHR080C	YDR326C	YSP2	YHR080C	YHR080C	Sace	S	similar to uniprot|P38800 Saccharomyces cerevisiae YHR080C (ohnolog of YDR326C) Protein of unknown function that may interact with ribosomes, based on co-purification experiments, the authentic, non-tagged protein is detected in highly purified mitochondria in high-throughput studies
SAKL0G07568g	YHR097C	YHR097C	YDR348C	PAL1	YHR097C	YHR097C	Sace	S	similar to uniprot|P38809 Saccharomyces cerevisiae YHR097C (ohnolog of YDR348C) Putative protein of unknown function, green fluorescent protein (GFP)-fusion protein localizes to the cytoplasm and the nucleus
SAKL0G01958g	YHR106W	TRR2	YDR353W	TRR1	YHR106W	TRR2	Sace	H	highly similar to uniprot|P38816 Saccharomyces cerevisiae YHR106W (ohnolog of YDR353W) TRR2 Mitochondrial thioredoxin reductase involved in protection against oxidative stress, required with Glr1p to maintain the redox state of Trx3p, contains active-site motif (CAVC) present in prokaryotic orthologs, binds NADPH and FAD
SAKL0G02068g	YHR108W	GGA2	YDR358W	GGA1	YHR108W	GGA2	Sace	S	similar to uniprot|P38817 Saccharomyces cerevisiae YHR108W (ohnolog of YDR358W) GGA2 Protein that interacts with and regulates Arf1p and Arf2p in a GTP-dependent manner to facilitate traffic through the late Golgi, binds phosphatidylinositol 4-phosphate, which plays a role in TGN localization, has homology to gamma-adaptin
SAKL0G02926g	YOR127W	RGA1	YDR379W	RGA2	YDR379W	RGA2	Sace	S	similar to uniprot|Q06407 Saccharomyces cerevisiae YDR379W (ohnolog of YOR127W) RGA2 GTPase-activating protein for the polarity-establishment protein Cdc42p, implicated in control of septin organization, pheromone response, and haploid invasive growth, regulated by Pho85p and Cdc28p
SAKL0G03388g	YOR133W	EFT1	YDR385W	EFT2	EFT2	EFT2	Lakl	Lakl	uniprot|Q875S0 Lachancea kluyveri SAKL0G03388g EFT2 Elongation factor 2
SAKL0G03476g	YOR134W	BAG7	YDR389W	SAC7	YDR389W	SAC7	Sace	S	similar to uniprot|P17121 Saccharomyces cerevisiae YDR389W (ohnolog of YOR134W) SAC7 GTPase activating protein (GAP) for Rho1p, involved in signaling to the actin cytoskeleton, null mutations suppress tor2 mutations and temperature sensitive mutations in actin, potential Cdc28p substrate
SAKL0G05456g	YML018C	YML018C	YDR438W	THI74	YDR438W	THI74	Sace	S	similar to uniprot|Q04083 Saccharomyces cerevisiae YDR438W (ohnolog of YML018C) THI74 Mitochondrial transporter repressible by thiamine
SAKL0G05588g	YML022W	APT1	YDR441C	APT2	YDR441C	APT2	Sace	H	highly similar to uniprot|P36973 Saccharomyces cerevisiae YDR441C (ohnolog of YML022W) APT2 Apparent pseudogene, not transcribed or translated under normal conditions, encodes a protein with similarity to adenine phosphoribosyltransferase, but artificially expressed protein exhibits no enzymatic activity
SAKL0G05896g	YML027W	YOX1	YDR451C	YHP1	YDR451C	YHP1	Sace	S	similar to uniprot|Q04116 Saccharomyces cerevisiae YDR451C (ohnolog of YML027W) YHP1 One of two homeobox transcriptional repressors (see also Yox1p), that bind to Mcm1p and to early cell cycle box (ECB) elements of cell cycle regulated genes, thereby restricting ECB-mediated transcription to the M/G1 interval
SAKL0G05940g	YML028W	TSA1	YDR453C	TSA2	YDR453C	TSA2	Sace	H	highly similar to uniprot|Q04120 Saccharomyces cerevisiae YDR453C (ohnolog of YML028W) TSA2 Stress inducible cytoplasmic thioredoxin peroxidase, cooperates with Tsa1p in the removal of reactive oxygen, nitrogen and sulfur species using thioredoxin as hydrogen donor, deletion enhances the mutator phenotype of tsa1 mutants
SAKL0G06116g	YML034W	SRC1	YDR458C	HEH2	YDR458C	HEH2	Sace	S	similar to uniprot|Q03281 Saccharomyces cerevisiae YDR458C (ohnolog of YML034W) HEH2 Inner nuclear membrane (INM) protein, contains helix-extension-helix (HEH) motif, nuclear localization signal sequence, targeting to the INM requires the Srp1p-Kap95p karyopherins and the Ran cycle
SAKL0G06292g	YHR006W	STP2	YDR463W	STP1	STP1	STP1	Lakl	Lakl	uniprot|Q875P4 Lachancea kluyveri SAKL0G06292g STP1 Transcription factor
SAKL0G06886g	YOR019W	YOR019W	YDR475C	JIP4	YDR475C	JIP4	Sace	W	weakly similar to uniprot|Q03361 Saccharomyces cerevisiae YDR475C (ohnolog of YOR019W) JIP4 Protein of unknown function, previously annotated as two separate ORFs, YDR474C and YDR475C, which were merged as a result of corrections to the systematic reference sequence
SAKL0C09174g	YOL100W	PKH2	YDR490C	PKH1	YDR490C	PKH1	Sace	S	similar to uniprot|Q03407 Saccharomyces cerevisiae YDR490C (ohnolog of YOL100W) PKH1 Serine/threonine protein kinase involved in sphingolipid-mediated signaling pathway that controls endocytosis, activates Ypk1p and Ykr2p, components of signaling cascade required for maintenance of cell wall integrity, redundant with Pkh2p
SAKL0C01804g	YLR177W	YLR177W	YDR505C	PSP1	YDR505C	PSP1	Sace	S	similar to uniprot|P50896 Saccharomyces cerevisiae YDR505C (ohnolog of YLR177W) PSP1 Asn and gln rich protein of unknown function, high-copy suppressor of POL1 (DNA polymerase alpha) and partial suppressor of CDC2 (polymerase delta) and CDC6 (pre-RC loading factor) mutations, overexpression results in growth inhibition
SAKL0F05038g	YIL006W	YIA6	YEL006W	YEA6	YIL006W	YIA6	Sace	S	similar to uniprot|P40556 Saccharomyces cerevisiae YIL006W (ohnolog of YEL006W) YIA6 Mitochondrial NAD+ transporter, involved in the transport of NAD+ into the mitochondria (see also YEA6), member of the mitochondrial carrier subfamily, disputed role as a pyruvate transporter, has putative mouse and human orthologs
SAKL0D11770g	YJR047C	ANB1	YEL034W	HYP2	YEL034W	YJR047C	Sace	H	highly similar to uniprot|P23301 Saccharomyces cerevisiae YEL034W (ohnolog of YJR047C ANB1) HYP2 Translation elongation factor eIF-5A that may function in translation initiation, similar to and functionally redundant with Anb1p, structural homolog of bacterial EF- P, undergoes an essential hypusination modification
SAKL0F01562g	YGL224C	SDT1	YER037W	PHM8	YGL224C	SDT1	Sace	S	similar to uniprot|P53078 Saccharomyces cerevisiae YGL224C (ohnolog of YER037W) SDT1 Pyrimidine nucleotidase, overexpression suppresses the 6-AU sensitivity of transcription elongation factor S-II, as well as resistance to other pyrimidine derivatives
SAKL0F01518g	YGL225W	VRG4	YER039C	HVG1	YGL225W	VRG4	Sace	H	highly similar to uniprot|P40107 Saccharomyces cerevisiae YGL225W (ohnolog of YER039C) VRG4 Golgi GDP- mannose transporter, regulates Golgi function and glycosylation in Golgi
SAKL0F07898g	YIL036W	CST6	YER045C	ACA1	YIL036W	CST6	Sace	W	weakly similar to uniprot|P40535 Saccharomyces cerevisiae YIL036W (ohnolog of YER045C) CST6 Basic leucine zipper (bZIP) transcription factor of the ATF/CREB family, proposed to be a regulator of oleate responsive genes, involved in utilization of non-optimal carbon sources and chromosome stability
SAKL0F08382g	YIL045W	PIG2	YER054C	GIP2	YIL045W	PIG2	Sace	W	weakly similar to uniprot|P40187 Saccharomyces cerevisiae YIL045W (ohnolog of YER054C) PIG2 Putative type- 1 protein phosphatase targeting subunit that tethers Glc7p type-1 protein phosphatase to Gsy2p glycogen synthase
SAKL0F08558g	YIL051C	MMF1	YER057C	HMF1	YIL051C	MMF1	Sace	H	highly similar to uniprot|P40185 Saccharomyces cerevisiae YIL051C (ohnolog of YER057C) MMF1 Mitochondrial protein required for transamination of isoleucine but not of valine or leucine, may regulate specificity of branched- chain transaminases Bat1p and Bat2p, interacts genetically with mitochondrial ribosomal protein genes
SAKL0F08690g	YIL053W	RHR2	YER062C	HOR2	YIL053W	YER062C	Sace	H	highly similar to uniprot|P41277 Saccharomyces cerevisiae YIL053W (ohnolog of YER062C HOR2) RHR2 Constitutively expressed isoform of DL-glycerol-3- phosphatase, involved in glycerol biosynthesis, induced in response to both anaerobic and, along with the Hor2p/Gpp2p isoform, osmotic stress
SAKL0F08734g	YIL056W	VHR1	YER064C	VHR2	YIL056W	VHR1	Sace	S	similar to uniprot|P40522 Saccharomyces cerevisiae YIL056W (ohnolog of YER064C) VHR1 Transcriptional activator, required for the vitamin H-responsive element (VHRE) mediated induction of VHT1 (Vitamin H transporter) and BIO5 (biotin biosynthesis intermediate transporter) in response to low biotin concentrations
SAKL0F09460g	YIL074C	SER33	YER081W	SER3	YIL074C	SER33	Sace	H	highly similar to uniprot|P40510 Saccharomyces cerevisiae YIL074C (ohnolog of YER081W) SER33 3- phosphoglycerate dehydrogenase, catalyzes the first step in serine and glycine biosynthesis, isozyme of Ser3p
SAKL0H24706g	YGL179C	TOS3	YER129W	SAK1	YGL179C	TOS3	Sace	S	similar to uniprot|P43637 Saccharomyces cerevisiae YGL179C (ohnolog of YER129W) TOS3 Protein kinase, related to and functionally redundant with Elm1p and Sak1p for the phosphorylation and activation of Snf1p, functionally orthologous to LKB1, a mammalian kinase associated with Peutz-Jeghers cancer-susceptibility syndrome
SAKL0B01144g	YLR061W	RPL22a	YFL034C-A	RPL22b	YFL034C-A	RPL22B	Sace	H	highly similar to uniprot|P56628 Saccharomyces cerevisiae YFL034C-A (ohnolog of YLR061W) RPL22B Protein component of the large (60S) ribosomal subunit, has similarity to Rpl22Ap and to rat L22 ribosomal protein
SAKL0D10054g	YOL019W	YOL019W	YFR012W	DCV1	YFR012W	YFR012W	Sace	W	weakly similar to uniprot|P43595 Saccharomyces cerevisiae YFR012W (ohnolog of YOL019W) Putative protein of unknown function
SAKL0D07656g	YOL016C	CMK2	YFR014C	CMK1	YFR014C	CMK1	Sace	H	highly similar to uniprot|P27466 Saccharomyces cerevisiae YFR014C (ohnolog of YOL016C) CMK1 Calmodulin- dependent protein kinase, may play a role in stress response, many CA++/calmodulan dependent phosphorylation substrates demonstrated in vitro, amino acid sequence similar to Cmk2p and mammalian Cam Kinase II
SAKL0D09680g	YHR015W	MIP6	YFR023W	PES4	YHR015W	MIP6	Sace	S	similar to uniprot|P38760 Saccharomyces cerevisiae YHR015W (ohnolog of YFR023W) MIP6 Putative RNA-binding protein, interacts with Mex67p, which is a component of the nuclear pore involved in nuclear mRNA export
SAKL0F01320g	YGL229C	SAP4	YFR040W	SAP155	YGL229C	SAP4	Sace	S	similar to uniprot|P53036 Saccharomyces cerevisiae YGL229C (ohnolog of YFR040W) SAP4 Protein required for function of the Sit4p protein phosphatase, member of a family of similar proteins that form complexes with Sit4p, including Sap155p, Sap185p, and Sap190p
SAKL0F00462g	YGL253W	HXK2	YFR053C	HXK1	YGL253W	HXK2	Sace	H	highly similar to uniprot|P04807 Saccharomyces cerevisiae YGL253W (ohnolog of YFR053C) HXK2 Hexokinase isoenzyme 2 that catalyzes phosphorylation of glucose in the cytosol, predominant hexokinase during growth on glucose, functions in the nucleus to repress expression of HXK1 and GLK1 and to induce expression of its own gene
SAKL0H21164g	YGR148C	RPL24b	YGL031C	RPL24a	YGR148C	RPL24B	Sace	H	highly similar to uniprot|P24000 Saccharomyces cerevisiae YGR148C (ohnolog of YGL031C) RPL24B Ribosomal protein L30 of the large (60S) ribosomal subunit, nearly identical to Rpl24Ap and has similarity to rat L24 ribosomal protein, not essential for translation but may be required for normal translation rate
SAKL0H23694g	YGR162W	TIF4631	YGL049C	TIF4632	YGR162W	TIF4631	Sace	S	similar to uniprot|P39935 Saccharomyces cerevisiae YGR162W (ohnolog of YGL049C) TIF4631 Translation initiation factor eIF4G, subunit of the mRNA cap-binding protein complex (eIF4F) that also contains eIF4E (Cdc33p), interacts with Pab1p and with eIF4A (Tif1p), also has a role in biogenesis of the large ribosomal subunit
SAKL0A04158g	YPL212C	PUS1	YGL063W	PUS2	YGL063W	PUS2	Sace	H	highly similar to uniprot|P53167 Saccharomyces cerevisiae YGL063W (ohnolog of YPL212C) PUS2 Mitochondrial tRNA:pseudouridine synthase, acts at positions 27 and 28, but not at position 72, efficiently and rapidly targeted to mitochondria, specifically dedicated to mitochondrial tRNA modification
SAKL0A04686g	YPL198W	RPL7b	YGL076C	RPL7a	YGL076C	RPL7A	Sace	H	highly similar to uniprot|P05737 Saccharomyces cerevisiae YGL076C (ohnolog of YPL198W) RPL7A Protein component of the large (60S) ribosomal subunit, nearly identical to Rpl7Bp and has similarity to E. coli L30 and rat L7 ribosomal proteins, contains a conserved C-terminal Nucleic acid Binding Domain (NDB2)
SAKL0A05236g	YPL187W	MF(ALPHA)1	YGL089C	MF(ALPHA)2	MATalphaPre	MATalphaPre	Lakl	Lakl	uniprot|P06648 Lachancea kluyveri SAKL0A05236g Mating factor alpha precursor
SAKL0A05610g	YPL177C	CUP9	YGL096W	TOS8	YGL096W	TOS8	Sace	W	weakly similar to uniprot|P53147 Saccharomyces cerevisiae YGL096W (ohnolog of YPL177C) TOS8 Homeodomain- containing protein and putative transcription factor found associated with chromatin, target of SBF transcription factor, induced during meiosis and under cell-damaging conditions, similar to Cup9p transcription factor
SAKL0A03828g	YPL221W	FLC1	YGL139W	FLC3	YGL139W	FLC3	Sace	S	similar to uniprot|P53121 Saccharomyces cerevisiae YGL139W (ohnolog of YPL221W) FLC3 Putative FAD transporter, similar to Flc1p and Flc2p, localized to the ER
SAKL0D08294g	YLR248W	RCK2	YGL158W	RCK1	YGL158W	RCK1	Sace	S	similar to uniprot|P38622 Saccharomyces cerevisiae YGL158W (ohnolog of YLR248W) RCK1 Protein kinase involved in the response to oxidative stress, identified as suppressor of S. pombe cell cycle checkpoint mutations
SAKL0H23100g	YLR328W	NMA1	YGR010W	NMA2	YGR010W	NMA2	Sace	H	highly similar to uniprot|P53204 Saccharomyces cerevisiae YGR010W (ohnolog of YLR328W) NMA2 Nicotinic acid mononucleotide adenylyltransferase, involved in de novo and salvage synthesis of NAD(+)
SAKL0B03608g	YLR332W	MID2	YGR023W	MTL1	YGR023W	MTL1	Sace	S	similar to uniprot|P53214 Saccharomyces cerevisiae YGR023W (ohnolog of YLR332W) MTL1 Putative plasma membrane sensor, involved in cell integrity signaling and stress response during glucose starvation and oxidative stress, has structural and functional similarity to Mid2p
SAKL0B03806g	YLR333C	RPS25b	YGR027C	RPS25a	YGR027C	RPS25A	Sace	H	highly similar to uniprot|Q3E792 Saccharomyces cerevisiae YGR027C (ohnolog of YLR333C) RPS25A Protein component of the small (40S) ribosomal subunit, nearly identical to Rps25Bp and has similarity to rat S25 ribosomal protein
SAKL0B04158g	YLR342W	FKS1	YGR032W	GSC2	YGR032W	GSC2	Sace	H	highly similar to uniprot|P40989 Saccharomyces cerevisiae YGR032W (ohnolog of YLR342W) GSC2 Catalytic subunit of 1,3-beta-glucan synthase, involved in formation of the inner layer of the spore wall, activity positively regulated by Rho1p and negatively by Smk1p, has similarity to an alternate catalytic subunit, Fks1p (Gsc1p)
SAKL0B04356g	YLR350W	ORM2	YGR038W	ORM1	YGR038W	ORM1	Sace	H	highly similar to uniprot|P53224 Saccharomyces cerevisiae YGR038W (ohnolog of YLR350W) ORM1 Evolutionarily conserved protein, similar to Orm2p, required for resistance to agents that induce unfolded protein response, Orm1p and Orm2p together control membrane biogenesis by coordinating lipid homeostasis with protein quality control
SAKL0B04532g	YLR353W	BUD8	YGR041W	BUD9	YGR041W	BUD9	Sace	W	weakly similar to uniprot|P53226 Saccharomyces cerevisiae YGR041W (ohnolog of YLR353W) BUD9 Protein involved in bud-site selection, mutant has increased aneuploidy tolerance, diploid mutants display a unipolar budding pattern instead of the wild-type bipolar pattern, and bud at the distal pole
SAKL0B04642g	YLR354C	TAL1	YGR043C	NQM1	TAL1	TAL1	Lakl	Lakl	uniprot|Q875N7 Lachancea kluyveri SAKL0B04642g TAL1 Transaldolase
SAKL0B04730g	YLR356W	ATG33	YGR049W	SCM4	YGR049W	SCM4	Sace	S	similar to uniprot|P32564 Saccharomyces cerevisiae YGR049W (ohnolog of YLR356W) SCM4 Potential regulatory effector of CDC4 function, suppresses a temperature- sensitive allele of CDC4, tripartite protein structure in which a charged region separates two uncharged domains, not essential for mitosis or meiosis
SAKL0B04950g	YLR357W	RSC2	YGR056W	RSC1	YGR056W	RSC1	Sace	S	similar to uniprot|P53236 Saccharomyces cerevisiae YGR056W (ohnolog of YLR357W) RSC1 Component of the RSC chromatin remodeling complex, required for expression of mid-late sporulation-specific genes, contains two essential bromodomains, a bromo-adjacent homology (BAH) domain, and an AT hook
SAKL0H03960g	YLR371W	ROM2	YGR070W	ROM1	YGR070W	ROM1	Sace	S	similar to uniprot|P53046 Saccharomyces cerevisiae YGR070W (ohnolog of YLR371W) ROM1 GDP/GTP exchange protein (GEP) for Rho1p, mutations are synthetically lethal with mutations in rom2, which also encodes a GEP
SAKL0B09240g	YPR102C	RPL11a	YGR085C	RPL11b	YGR085C	RPL11B	Sace	H	highly similar to uniprot|Q3E757 Saccharomyces cerevisiae YGR085C (ohnolog of YPR102C) RPL11B Protein component of the large (60S) ribosomal subunit, nearly identical to Rpl11Ap, involved in ribosomal assembly, depletion causes degradation of proteins and RNA of the 60S subunit, has similarity to E. coli L5 and rat L11
SAKL0F06094g	YPR111W	DBF20	YGR092W	DBF2	DBF2	DBF2	Lakl	Lakl	uniprot|Q875S1 Lachancea kluyveri SAKL0F06094g DBF2 Ser/Thr kinase involved in transcription and stress response
SAKL0F06314g	YPR115W	RGC1	YGR097W	ASK10	YGR097W	ASK10	Sace	S	similar to uniprot|P48361 Saccharomyces cerevisiae YGR097W (ohnolog of YPR115W) ASK10 Component of RNA polymerase II holoenzyme, phosphorylated in response to oxidative stress, has a role in destruction of Ssn8p, proposed to function in activation of the glycerol channel Fps1p, paralogous to Rgc1p
SAKL0F03586g	YPR132W	RPS23b	YGR118W	RPS23a	RPS23	RPS23	Lakl	Lakl	uniprot|Q875Q2 Lachancea kluyveri SAKL0F03586g RPS23 Ribosomal protein 28 (rp28) of the small (40S) ribosomal subunit
SAKL0F02750g	YPR149W	NCE102	YGR131W	FHN1	YGR131W	FHN1	Sace	S	similar to uniprot|P53279 Saccharomyces cerevisiae YGR131W (ohnolog of YPR149W) FHN1 Protein of unknown function, induced by ketoconazole, promoter region contains sterol regulatory element motif, which has been identified as a Upc2p-binding site, overexpression complements function of Nce102p in NCE102 deletion strain
SAKL0F02486g	YPR154W	PIN3	YGR136W	LSB1	YGR136W	LSB1	Sace	S	similar to uniprot|P53281 Saccharomyces cerevisiae YGR136W (ohnolog of YPR154W) LSB1 Protein containing an N- terminal SH3 domain, binds Las17p, which is a homolog of human Wiskott-Aldrich Syndrome protein involved in actin patch assembly and actin polymerization
SAKL0F02398g	YPR157W	TDA6	YGR141W	VPS62	YGR141W	VPS62	Sace	S	similar to uniprot|P53285 Saccharomyces cerevisiae YGR141W (ohnolog of YPR157W) VPS62 Vacuolar protein sorting (VPS) protein required for cytoplasm to vacuole targeting of proteins
SAKL0F02376g	YPR158W	CUR1	YGR142W	BTN2	YGR142W	BTN2	Sace	S	similar to uniprot|P53286 Saccharomyces cerevisiae YGR142W (ohnolog of YPR158W) BTN2 v-SNARE binding protein that facilitates specific protein retrieval from a late endosome to the Golgi, modulates arginine uptake, possible role in mediating pH homeostasis between the vacuole and plasma membrane H(+)-ATPase
SAKL0F02310g	YPR159W	KRE6	YGR143W	SKN1	YGR143W	SKN1	Sace	S	similar to uniprot|P33336 Saccharomyces cerevisiae YGR143W (ohnolog of YPR159W) SKN1 Protein involved in sphingolipid biosynthesis, type II membrane protein with similarity to Kre6p
SAKL0G13464g	YJL026W	RNR2	YGR180C	RNR4	YJL026W	RNR2	Sace	H	highly similar to uniprot|P09938 Saccharomyces cerevisiae YJL026W (ohnolog of YGR180C) RNR2 Ribonucleotide-diphosphate reductase (RNR), small subunit, the RNR complex catalyzes the rate-limiting step in dNTP synthesis and is regulated by DNA replication and DNA damage checkpoint pathways via localization of the small subunits
SAKL0H02618g	YHR158C	KEL1	YGR238C	KEL2	YHR158C	KEL1	Sace	S	similar to uniprot|P38853 Saccharomyces cerevisiae YHR158C (ohnolog of YGR238C) KEL1 Protein required for proper cell fusion and cell morphology, functions in a complex with Kel2p to negatively regulate mitotic exit, interacts with Tem1p and Lte1p, localizes to regions of polarized growth, potential Cdc28p substrate
SAKL0H02530g	YHR161C	YAP1801	YGR241C	YAP1802	YHR161C	YAP1801	Sace	S	similar to uniprot|P38856 Saccharomyces cerevisiae YHR161C (ohnolog of YGR241C) YAP1801 Protein involved in clathrin cage assembly, binds Pan1p and clathrin, homologous to Yap1802p, member of the AP180 protein family
SAKL0H02024g	YHR174W	ENO2	YGR254W	ENO1	YHR174W	ENO2	Sace	H	highly similar to uniprot|P00925 Saccharomyces cerevisiae YHR174W (ohnolog of YGR254W) ENO2 Enolase II, a phosphopyruvate hydratase that catalyzes the conversion of 2-phosphoglycerate to phosphoenolpyruvate during glycolysis and the reverse reaction during gluconeogenesis, expression is induced in response to glucose
SAKL0H01166g	YMR295C	YMR295C	YGR273C	YGR273C	YGR273C	YGR273C	Sace	S	similar to uniprot|P53329 Saccharomyces cerevisiae YGR273C (ohnolog of YMR295C) Putative protein of unknown function, expression downregulated by treatment with 8- methoxypsoralen plus UVA irradiation, YGR273C is not an essential gene
SAKL0H00792g	YMR310C	YMR310C	YGR283C	YGR283C	YGR283C	YGR283C	Sace	SoS	some similarities with uniprot|P53336 Saccharomyces cerevisiae YGR283C (ohnolog of YMR310C) Protein of unknown function, may interact with ribosomes, based on co- purification experiments, predicted to be involved in ribosome biogenesis, null mutant is resistant to fluconazole, GFP-fusion protein localizes to the nucleolus
SAKL0A08734g	YKL006W	RPL14a	YHL001W	RPL14b	YHL001W	RPL14B	Sace	H	highly similar to uniprot|P38754 Saccharomyces cerevisiae YHL001W (ohnolog of YKL006W) RPL14B Protein component of the large (60S) ribosomal subunit, nearly identical to Rpl14Ap and has similarity to rat L14 ribosomal protein
SAKL0A09834g	YKL035W	UGP1	YHL012W	YHL012W	YHL012W	YHL012W	Sace	H	highly similar to uniprot|P38709 Saccharomyces cerevisiae YHL012W (ohnolog of YKL035W) Putative protein of unknown function, has some homology to Ugp1p, which encodes UDP-glucose pyrophosphorylase
SAKL0H26026g	YLL048C	YBT1	YHL035C	VMR1	YHL035C	VMR1	Sace	H	highly similar to uniprot|P38735 Saccharomyces cerevisiae YHL035C (ohnolog of YLL048C) VMR1 Vacuolar membrane protein involved in multiple drug resistance and metal sensitivity, ATP-binding cassette (ABC) family member involved in drug transport, potential Cdc28p substrate, induced under respiratory conditions
SAKL0A08932g	YKR003W	OSH6	YHR001W	OSH7	YHR001W	OSH7	Sace	H	highly similar to uniprot|P38755 Saccharomyces cerevisiae YHR001W (ohnolog of YKR003W) OSH7 Member of an oxysterol-binding protein family with seven members in S. cerevisiae, family members have overlapping, redundant functions in sterol metabolism and collectively perform a function essential for viability
SAKL0G10736g	YKL157W	APE2	YHR047C	AAP1	YHR047C	AAP1	Sace	H	highly similar to uniprot|P37898 Saccharomyces cerevisiae YHR047C (ohnolog of YKL157W) AAP1 Arginine/alanine aminopeptidase, overproduction stimulates glycogen accumulation
SAKL0E10824g	YNL116W	DMA2	YHR115C	DMA1	YHR115C	DMA1	Sace	S	similar to uniprot|P38823 Saccharomyces cerevisiae YHR115C (ohnolog of YNL116W) DMA1 Protein involved in ubiquitin ligation, plays a role in regulating spindle position and orientation, functionally redundant with Dma2p, orthologous to human RNF8 protein, also has sequence similarity to human Chfr.
SAKL0E10956g	YNL121C	TOM70	YHR117W	TOM71	YHR117W	TOM71	Sace	S	similar to uniprot|P38825 Saccharomyces cerevisiae YHR117W (ohnolog of YNL121C) TOM71 Mitochondrial outer membrane protein with similarity to Tom70p, probable minor component of the TOM (translocase of outer membrane) complex responsible for recognition and import of mitochondrially directed proteins
SAKL0E11264g	YNL130C	CPT1	YHR123W	EPT1	YHR123W	EPT1	Sace	S	similar to uniprot|P22140 Saccharomyces cerevisiae YHR123W (ohnolog of YNL130C) EPT1 sn-1,2-diacylglycerol ethanolamine- and cholinephosphotranferase, not essential for viability
SAKL0E11990g	YNL156C	NSG2	YHR133C	NSG1	YHR133C	NSG1	Sace	S	similar to uniprot|P38837 Saccharomyces cerevisiae YHR133C (ohnolog of YNL156C) NSG1 Protein involved in regulation of sterol biosynthesis, specifically stabilizes Hmg2p, one of two HMG-CoA isoenzymes that catalyze the rate-limiting step in sterol biosynthesis, homolog of mammalian INSIG proteins
SAKL0E12716g	YNL173C	MDG1	YHR146W	CRP1	YHR146W	CRP1	Sace	SoS	some similarities with uniprot|P38845 Saccharomyces cerevisiae YHR146W (ohnolog of YNL173C) CRP1 Protein that binds to cruciform DNA structures
SAKL0B12320g	YJR145C	RPS4a	YHR203C	RPS4b	YHR203C	RPS4B	Sace	H	highly similar to uniprot|P0CX36 Saccharomyces cerevisiae YHR203C (ohnolog of YJR145C) RPS4B Protein component of the small (40S) ribosomal subunit, identical to Rps4Ap and has similarity to rat S4 ribosomal protein
SAKL0E07722g	YNL020C	ARK1	YIL095W	PRK1	YIL095W	PRK1	Sace	S	similar to uniprot|P40494 Saccharomyces cerevisiae YIL095W (ohnolog of YNL020C) PRK1 Protein serine/threonine kinase, regulates the organization and function of the actin cytoskeleton and reduces endocytic ability of cell through the phosphorylation of the Pan1p-Sla1p-End3p protein complex
SAKL0E08162g	YNL047C	SLM2	YIL105C	SLM1	YIL105C	SLM1	Sace	S	similar to uniprot|P40485 Saccharomyces cerevisiae YIL105C (ohnolog of YNL047C) SLM1 Phosphoinositide PI4,5P(2) binding protein, forms a complex with Slm2p, acts downstream of Mss4p in a pathway regulating actin cytoskeleton organization in response to stress, phosphorylated by the TORC2 complex
SAKL0E08272g	YNL049C	SFB2	YIL109C	SEC24	YIL109C	SEC24	Sace	S	similar to uniprot|P40482 Saccharomyces cerevisiae YIL109C (ohnolog of YNL049C) SEC24 Component of the Sec23p- Sec24p heterodimer of the COPII vesicle coat, required for cargo selection during vesicle formation in ER to Golgi transport, homologous to Sfb2p and Sfb3p
SAKL0E08822g	YNL066W	SUN4	YIL123W	SIM1	YIL123W	SIM1	Sace	S	similar to uniprot|P40472 Saccharomyces cerevisiae YIL123W (ohnolog of YNL066W) SIM1 Protein of the SUN family (Sim1p, Uth1p, Nca3p, Sun4p) that may participate in DNA replication, promoter contains SCB regulation box at -300 bp indicating that expression may be cell cycle- regulated
SAKL0E09020g	YNL068C	FKH2	YIL131C	FKH1	YIL131C	FKH1	Sace	S	similar to uniprot|P40466 Saccharomyces cerevisiae YIL131C (ohnolog of YNL068C) FKH1 Forkhead family transcription factor with a minor role in the expression of G2/M phase genes, negatively regulates transcriptional elongation, positive role in chromatin silencing at HML and HMR, regulates donor preference during switching
SAKL0E09064g	YNL069C	RPL16b	YIL133C	RPL16a	YIL133C	RPL16A	Sace	H	highly similar to uniprot|P26784 Saccharomyces cerevisiae YIL133C (ohnolog of YNL069C) RPL16A N- terminally acetylated protein component of the large (60S) ribosomal subunit, binds to 5.8 S rRNA, has similarity to Rpl16Bp, E. coli L13 and rat L13a ribosomal proteins, transcriptionally regulated by Rap1p
SAKL0E14894g	YKR094C	RPL40b	YIL148W	RPL40a	YIL148W	RPL40A	Sace	SoS	some similarities with uniprot|P0CH08 Saccharomyces cerevisiae YIL148W (ohnolog of YKR094C) RPL40A Fusion protein, identical to Rpl40Bp, that is cleaved to yield ubiquitin and a ribosomal protein of the large (60S) ribosomal subunit with similarity to rat L40, ubiquitin may facilitate assembly of the ribosomal protein into ribosomes
SAKL0E14916g	YKR095W	MLP1	YIL149C	MLP2	YIL149C	MLP2	Sace	S	similar to uniprot|P40457 Saccharomyces cerevisiae YIL149C (ohnolog of YKR095W) MLP2 Myosin-like protein associated with the nuclear envelope, connects the nuclear pore complex with the nuclear interior, involved in the Tel1p pathway that controls telomere length
SAKL0E15004g	YKR096W	ESL2	YIL151C	YIL151C	YIL151C	YIL151C	Sace	S	similar to uniprot|P40456 Saccharomyces cerevisiae YIL151C (ohnolog of YKR096W) Putative protein of unknown function, predicted to contain a PINc domain
SAKL0E15136g	YKR098C	UBP11	YIL156W	UBP7	UBP7	UBP7	Lakl	Lakl	uniprot|Q875P1 Lachancea kluyveri SAKL0E15136g UBP7 Ubiquitin-specific protease that cleaves ubiquitin-protein fusions
SAKL0G19294g	YKL011C	CCE1	YIR021W	MRS1	YIR021W	MRS1	Sace	W	weakly similar to uniprot|P07266 Saccharomyces cerevisiae YIR021W (ohnolog of YKL011C) MRS1 Protein required for the splicing of two mitochondrial group I introns (BI3 in COB and AI5beta in COX1), forms a splicing complex, containing four subunits of Mrs1p and two subunits of the BI3-encoded maturase, that binds to the BI3 RNA
SAKL0G11440g	YKL148C	SDH1	YJL045W	YJL045W	YJL045W	YJL045W	Sace	S	similar to uniprot|P47052 Saccharomyces cerevisiae YJL045W (ohnolog of YKL148C) Minor succinate dehydrogenase isozyme, homologous to Sdh1p, the major isozyme reponsible for the oxidation of succinate and transfer of electrons to ubiquinone, induced during the diauxic shift in a Cat8p-dependent manner
SAKL0D06094g	YKR010C	TOF2	YJL076W	NET1	YJL076W	NET1	Sace	W	weakly similar to uniprot|P47035 Saccharomyces cerevisiae YJL076W (ohnolog of YKR010C) NET1 Core subunit of the RENT complex, which is a complex involved in nucleolar silencing and telophase exit, stimulates transcription by RNA polymerase I and regulates nucleolar structure
SAKL0D05808g	YKR019C	IRS4	YJL083W	TAX4	YJL083W	TAX4	Sace	SoS	some similarities with uniprot|P47030 Saccharomyces cerevisiae YJL083W (ohnolog of YKR019C) TAX4 EH domain- containing protein involved in regulating phosphatidylinositol 4,5-bisphosphate levels and autophagy, Irs4p and Tax4p bind and activate the PtdIns phosphatase Inp51p, Irs4p and Tax4p are involved in localizing Atg17p to the PAS
SAKL0D05764g	YKR021W	ALY1	YJL084C	ALY2	YJL084C	ALY2	Sace	S	similar to uniprot|P47029 Saccharomyces cerevisiae YJL084C (ohnolog of YKR021W) ALY2 Alpha arrestin that controls nutrient-mediated intracellular sorting of permease Gap1p, interacts with AP-1 subunit Apl4p, phosphorylated by Npr1p and also by cyclin-CDK complex Pcl7p-Pho85p, promotes endocytosis of plasma membrane proteins
SAKL0D05148g	YKR029C	SET3	YJL105W	SET4	YJL105W	SET4	Sace	S	similar to uniprot|P42948 Saccharomyces cerevisiae YJL105W (ohnolog of YKR029C) SET4 Protein of unknown function, contains a SET domain
SAKL0C07194g	YKR042W	UTH1	YJL116C	NCA3	YJL116C	NCA3	Sace	S	similar to uniprot|P46955 Saccharomyces cerevisiae YJL116C (ohnolog of YKR042W) NCA3 Protein that functions with Nca2p to regulate mitochondrial expression of subunits 6 (Atp6p) and 8 (Atp8p ) of the Fo-F1 ATP synthase, member of the SUN family, expression induced in cells treated with the mycotoxin patulin
SAKL0C06358g	YKR058W	GLG1	YJL137C	GLG2	YJL137C	GLG2	Sace	W	weakly similar to uniprot|P47011 Saccharomyces cerevisiae YJL137C (ohnolog of YKR058W) GLG2 Self- glucosylating initiator of glycogen synthesis, also glucosylates n-dodecyl-beta-D-maltoside, similar to mammalian glycogenin
SAKL0C05544g	YKL164C	PIR1	YJL160C	YJL160C	YKL164C	PIR1	Sace	S	similar to uniprot|Q03178 Saccharomyces cerevisiae YKL164C (ohnolog of YJL160C) PIR1 O-glycosylated protein required for cell wall stability, attached to the cell wall via beta-1,3-glucan, mediates mitochondrial translocation of Apn1p, expression regulated by the cell integrity pathway and by Swi5p during the cell cycle
SAKL0C05368g	YKL166C	TPK3	YJL164C	TPK1	YKL166C	TPK3	Sace	S	similar to uniprot|P05986 Saccharomyces cerevisiae YKL166C (ohnolog of YJL164C) TPK3 cAMP-dependent protein kinase catalytic subunit, promotes vegetative growth in response to nutrients via the Ras-cAMP signaling pathway, partially redundant with Tpk1p and Tpk2p, localizes to P- bodies during stationary phase
SAKL0C04840g	YKL180W	RPL17a	YJL177W	RPL17b	YKL180W	RPL17A	Sace	H	highly similar to uniprot|P05740 Saccharomyces cerevisiae YKL180W (ohnolog of YJL177W) RPL17A Protein component of the large (60S) ribosomal subunit, nearly identical to Rpl17Bp and has similarity to E. coli L22 and rat L17 ribosomal proteins, copurifies with the Dam1 complex (aka DASH complex)
SAKL0C04752g	YJR030C	YJR030C	YJL181W	YJL181W	YJR030C	YJR030C	Sace	W	weakly similar to uniprot|P47101 Saccharomyces cerevisiae YJR030C (ohnolog of YJL181W) Putative protein of unknown function, expression repressed in carbon limited vs carbon replete chemostat cultures, YJR030C is a non-essential gene
SAKL0D12628g	YKL198C	PTK1	YJR059W	PTK2	YKL198C	PTK1	Sace	S	similar to uniprot|P36002 Saccharomyces cerevisiae YKL198C (ohnolog of YJR059W) PTK1 Putative serine/threonine protein kinase that regulates spermine uptake, involved in polyamine transport, possible mitochondrial protein
SAKL0D12826g	YKL203C	TOR2	YJR066W	TOR1	YKL203C	TOR2	Sace	H	highly similar to uniprot|P32600 Saccharomyces cerevisiae YKL203C (ohnolog of YJR066W) TOR2 PIK-related protein kinase and rapamycin target, subunit of TORC1, a complex that regulates growth in response to nutrients and TORC2, a complex that regulates cell-cycle dependent polarization of the actin cytoskeleton, involved in meiosis
SAKL0F14212g	YPR043W	RPL43a	YJR094W-A	RPL43b	YPR043W	RPL43A	Sace	H	highly similar to uniprot|P49631 Saccharomyces cerevisiae YPR043W (ohnolog of YJR094W-A) RPL43A Protein component of the large (60S) ribosomal subunit, identical to Rpl43Bp and has similarity to rat L37a ribosomal protein, null mutation confers a dominant lethal phenotype
SAKL0G18062g	YML081W	TDA9	YJR127C	RSF2	YML081W	TDA9	Sace	S	similar to uniprot|Q04545 Saccharomyces cerevisiae YML081W (ohnolog of YJR127C) TDA9 DNA-binding protein, putative transcription factor, green fluorescent protein (GFP)-fusion protein localizes to the nucleus, null mutant is sensitive to expression of the top1-T722A allele, not an essential gene
SAKL0D13442g	YMR016C	SOK2	YKL043W	PHD1	YMR016C	SOK2	Sace	W	weakly similar to uniprot|P53438 Saccharomyces cerevisiae YMR016C (ohnolog of YKL043W) SOK2 Nuclear protein that plays a regulatory role in the cyclic AMP (cAMP)-dependent protein kinase (PKA) signal transduction pathway, negatively regulates pseudohyphal differentiation, homologous to several transcription factors
SAKL0B11154g	YMR031C	EIS1	YKL050C	YKL050C	YMR031C	EIS1	Sace	S	similar to uniprot|Q05050 Saccharomyces cerevisiae YMR031C (ohnolog of YKL050C) EIS1 Component of the eisosome that is required for proper eisosome assembly, similarity to Ykl050cp and Uso1p, the authentic, non- tagged protein is detected in a phosphorylated state in highly purified mitochondria in high-throughput studies
SAKL0B11330g	YMR037C	MSN2	YKL062W	MSN4	YMR037C	MSN2	Sace	W	weakly similar to uniprot|P33748 Saccharomyces cerevisiae YMR037C (ohnolog of YKL062W) MSN2 Transcriptional activator related to Msn4p, activated in stress conditions, which results in translocation from the cytoplasm to the nucleus, binds DNA at stress response elements of responsive genes, inducing gene expression
SAKL0B11770g	YMR047C	NUP116	YKL068W	NUP100	YMR047C	NUP116	Sace	S	similar to uniprot|Q02630 Saccharomyces cerevisiae YMR047C (ohnolog of YKL068W) NUP116 Subunit of the Nup82 subcomplex of the nuclear pore complex, localized to both sides of the pore, contains a repetitive GLFG motif that interacts with mRNA export factor Mex67p and with karyopherin Kap95p, homologous to Nup100p
SAKL0E02926g	YMR086W	SEG1	YKL105C	SEG2	YMR086W	YMR086W	Sace	W	weakly similar to uniprot|Q04279 Saccharomyces cerevisiae YMR086W (ohnolog of YKL105C) Component of the eisosome with unknown function, may interact with ribosomes, based on co-purification experiments, GFP- fusion protein localizes to the cell periphery, expression is repressed by cAMP, similar to A. gossypii SEG gene which is important for stabilizing eisosomes
SAKL0E03520g	YMR102C	YMR102C	YKL121W	DGR2	YMR102C	YMR102C	Sace	S	similar to uniprot|Q03177 Saccharomyces cerevisiae YMR102C (ohnolog of YKL121W) Protein of unknown function, transcription is activated by paralogous transcription factors Yrm1p and Yrr1p along with genes involved in multidrug resistance, mutant shows increased resistance to azoles, YMR102C is not an essential gene
SAKL0E03608g	YMR104C	YPK2	YKL126W	YPK1	YMR104C	YPK2	Sace	S	similar to uniprot|P18961 Saccharomyces cerevisiae YMR104C (ohnolog of YKL126W) YPK2 Protein kinase with similarity to serine/threonine protein kinase Ypk1p, functionally redundant with YPK1 at the genetic level, participates in a signaling pathway required for optimal cell wall integrity, homolog of mammalian kinase SGK
SAKL0E03762g	YMR109W	MYO5	YKL129C	MYO3	YMR109W	MYO5	Sace	H	highly similar to uniprot|Q04439 Saccharomyces cerevisiae YMR109W (ohnolog of YKL129C) MYO5 One of two type I myosins, contains proline-rich tail homology 2 (TH2) and SH3 domains, MYO5 deletion has little effect on growth, but myo3 myo5 double deletion causes severe defects in growth and actin cytoskeleton organization
SAKL0E03872g	YMR113W	FOL3	YKL132C	RMA1	YMR113W	FOL3	Sace	S	similar to uniprot|Q12676 Saccharomyces cerevisiae YMR113W (ohnolog of YKL132C) FOL3 Dihydrofolate synthetase, involved in folic acid biosynthesis, catalyzes the conversion of dihydropteroate to dihydrofolate in folate coenzyme biosynthesis
SAKL0E03916g	YMR115W	MGR3	YKL133C	YKL133C	MGR3	MGR3	Lakl	Lakl	uniprot|Q875N5 Lachancea kluyveri SAKL0E03916g MGR3 Subunit of the mitochondrial i-AAA protease supercomplex
SAKL0D12672g	YJR061W	YJR061W	YKL201C	MNN4	YKL201C	MNN4	Sace	W	weakly similar to uniprot|P36044 Saccharomyces cerevisiae YKL201C (ohnolog of YJR061W) MNN4 Putative positive regulator of mannosylphosphate transferase (Mnn6p), involved in mannosylphosphorylation of N-linked oligosaccharides, expression increases in late-logarithmic and stationary growth phases
SAKL0G00858g	YOR066W	MSA1	YKR077W	MSA2	YOR066W	MSA1	Sace	W	weakly similar to uniprot|O00026 Saccharomyces cerevisiae YOR066W (ohnolog of YKR077W) MSA1 Activator of G1-specific transcription factors, MBF and SBF, involved in regulation of the timing of G1-specific gene transcription and cell cycle initiation, localization is cell-cycle dependent and regulated by Cdc28p phosphorylation
SAKL0G00814g	YOR069W	VPS5	YKR078W	YKR078W	YOR069W	VPS5	Sace	S	similar to uniprot|Q92331 Saccharomyces cerevisiae YOR069W (ohnolog of YKR078W) VPS5 Nexin-1 homolog required for localizing membrane proteins from a prevacuolar/late endosomal compartment back to the late Golgi apparatus, structural component of the retromer membrane coat complex, forms a retromer subcomplex with Vps17p
SAKL0E14652g	YOR083W	WHI5	YKR091W	SRL3	YOR083W	WHI5	Sace	W	weakly similar to uniprot|Q12416 Saccharomyces cerevisiae YOR083W (ohnolog of YKR091W) WHI5 Repressor of G1 transcription that binds to SCB binding factor (SBF) at SCB target promoters in early G1, phosphorylation of Whi5p by the CDK, Cln3p/Cdc28p relieves repression and promoter binding by Whi5, periodically expressed in G1
SAKL0G12870g	YLR019W	PSR2	YLL010C	PSR1	YLR019W	PSR2	Sace	S	similar to uniprot|Q07949 Saccharomyces cerevisiae YLR019W (ohnolog of YLL010C) PSR2 Functionally redundant Psr1p homolog, a plasma membrane phosphatase involved in the general stress response, required with Psr1p and Whi2p for full activation of STRE-mediated gene expression, possibly through dephosphorylation of Msn2p
SAKL0G12914g	YLR020C	YEH2	YLL012W	YEH1	YLR020C	YEH2	Sace	S	similar to uniprot|Q07950 Saccharomyces cerevisiae YLR020C (ohnolog of YLL012W) YEH2 Steryl ester hydrolase, catalyzes steryl ester hydrolysis at the plasma membrane, involved in sterol metabolism
SAKL0H20174g	YLR313C	SPH1	YLL021W	SPA2	YLR313C	SPH1	Sace	W	weakly similar to uniprot|Q06160 Saccharomyces cerevisiae YLR313C (ohnolog of YLL021W) SPH1 Protein involved in shmoo formation and bipolar bud site selection, homologous to Spa2p, localizes to sites of polarized growth in a cell cycle dependent- and Spa2p- dependent manner, interacts with MAPKKs Mkk1p, Mkk2p, and Ste7p
SAKL0E04356g	YMR121C	RPL15b	YLR029C	RPL15a	YMR121C	RPL15B	Sace	H	highly similar to uniprot|P54780 Saccharomyces cerevisiae YMR121C (ohnolog of YLR029C) RPL15B Protein component of the large (60S) ribosomal subunit, nearly identical to Rpl15Ap and has similarity to rat L15 ribosomal protein, binds to 5.8 S rRNA
SAKL0E04422g	YMR124W	YMR124W	YLR031W	YLR031W	YMR124W	YMR124W	Sace	W	weakly similar to uniprot|P39523 Saccharomyces cerevisiae YMR124W (ohnolog of YLR031W) Protein of unknown function, GFP-fusion protein localizes to the cell periphery, cytoplasm, bud, and bud neck, interacts with Crm1p in two-hybrid assay, YMR124W is not an essential gene, predicted to have a role in organelle organization
SAKL0E02178g	YOR167C	RPS28a	YLR264W	RPS28b	YOR167C	RPS28A	Sace	SoS	some similarities with uniprot|Q3E7X9 Saccharomyces cerevisiae YOR167C (ohnolog of YLR264W) RPS28A Protein component of the small (40S) ribosomal subunit, nearly identical to Rps28Bp and has similarity to rat S28 ribosomal protein
SAKL0A08470g	YOR173W	DCS2	YLR270W	DCS1	YOR173W	DCS2	Sace	S	similar to uniprot|Q12123 Saccharomyces cerevisiae YOR173W (ohnolog of YLR270W) DCS2 Non-essential, stress induced regulatory protein, modulates m7G- oligoribonucleotide metabolism, inhibits Dcs1p, regulated by Msn2p, Msn4p, and the Ras-cAMP-cAPK signaling pathway, mutant has increased aneuploidy tolerance
SAKL0A07898g	YOR182C	RPS30b	YLR287C-A	RPS30a	YOR182C	RPS30B	Sace	H	highly similar to uniprot|Q12087 Saccharomyces cerevisiae YOR182C (ohnolog of YLR287C-A) RPS30B Protein component of the small (40S) ribosomal subunit, nearly identical to Rps30Ap and has similarity to rat S30 ribosomal protein
SAKL0G17402g	YML063W	RPS1b	YLR441C	RPS1a	YML063W	RPS1B	Sace	H	highly similar to uniprot|P23248 Saccharomyces cerevisiae YML063W (ohnolog of YLR441C) RPS1B Ribosomal protein 10 (rp10) of the small (40S) subunit, nearly identical to Rps1Ap and has similarity to rat S3a ribosomal protein
SAKL0G17446g	YML065W	ORC1	YLR442C	SIR3	YML065W	ORC1	Sace	S	similar to uniprot|P54784 Saccharomyces cerevisiae YML065W (ohnolog of YLR442C) ORC1 Largest subunit of the origin recognition complex, which directs DNA replication by binding to replication origins and is also involved in transcriptional silencing, exhibits ATPase activity
SAKL0G17842g	YML073C	RPL6a	YLR448W	RPL6b	YML073C	RPL6A	Sace	H	highly similar to uniprot|Q02326 Saccharomyces cerevisiae YML073C (ohnolog of YLR448W) RPL6A N-terminally acetylated protein component of the large (60S) ribosomal subunit, has similarity to Rpl6Bp and to rat L6 ribosomal protein, binds to 5.8S rRNA
SAKL0G17864g	YML074C	FPR3	YLR449W	FPR4	YML074C	FPR3	Sace	H	highly similar to uniprot|P38911 Saccharomyces cerevisiae YML074C (ohnolog of YLR449W) FPR3 Nucleolar peptidyl-prolyl cis-trans isomerase (PPIase), FK506 binding protein, phosphorylated by casein kinase II (Cka1p- Cka2p-Ckb1p-Ckb2p) and dephosphorylated by Ptp1p
SAKL0G17886g	YML075C	HMG1	YLR450W	HMG2	YML075C	HMG1	Sace	S	similar to uniprot|P12683 Saccharomyces cerevisiae YML075C (ohnolog of YLR450W) HMG1 One of two isozymes of HMG-CoA reductase that catalyzes the conversion of HMG-CoA to mevalonate, which is a rate-limiting step in sterol biosynthesis, localizes to the nuclear envelope, overproduction induces the formation of karmellae
SAKL0F15862g	YPR172W	YPR172W	YLR456W	YLR456W	YPR172W	YPR172W	Sace	S	similar to uniprot|Q06608 Saccharomyces cerevisiae YPR172W (ohnolog of YLR456W) Protein of unknown function, transcriptionally activated by Yrm1p along with genes involved in multidrug resistance
SAKL0D01166g	YMR285C	NGL2	YML118W	NGL3	YMR285C	NGL2	Sace	S	similar to uniprot|Q03264 Saccharomyces cerevisiae YMR285C (ohnolog of YML118W) NGL2 Protein involved in 5.8S rRNA processing, Ccr4p-like RNase required for correct 3'- end formation of 5.8S rRNA at site E, similar to Ngl1p and Ngl3p
SAKL0D00792g	YML085C	TUB1	YML124C	TUB3	YML085C	TUB1	Sace	H	highly similar to uniprot|P09733 Saccharomyces cerevisiae YML085C (ohnolog of YML124C) TUB1 Alpha- tubulin, associates with beta-tubulin (Tub2p) to form tubulin dimer, which polymerizes to form microtubules
SAKL0E04312g	YNL008C	ASI3	YMR119W	ASI1	YNL008C	ASI3	Sace	S	similar to uniprot|P53983 Saccharomyces cerevisiae YNL008C (ohnolog of YMR119W) ASI3 Putative integral membrane E3 ubiquitin ligase, acts with Asi1p and Asi2p to ensure the fidelity of SPS-sensor signalling by maintaining the dormant repressed state of gene expression in the absence of inducing signals
SAKL0A03652g	YPL224C	MMT2	YMR177W	MMT1	YPL224C	MMT2	Sace	S	similar to uniprot|Q08970 Saccharomyces cerevisiae YPL224C (ohnolog of YMR177W) MMT2 Putative metal transporter involved in mitochondrial iron accumulation, closely related to Mmt1p
SAKL0A03520g	YPL228W	CET1	YMR180C	CTL1	YPL228W	CET1	Sace	S	similar to uniprot|O13297 Saccharomyces cerevisiae YPL228W (ohnolog of YMR180C) CET1 Beta (RNA 5'- triphosphatase) subunit of the mRNA capping enzyme, a heterodimer (the other subunit is CEG1, a guanylyltransferase) involved in adding the 5' cap to mRNA, the mammalian enzyme is a single bifunctional polypeptide
SAKL0A03432g	YPL232W	SSO1	YMR183C	SSO2	YPL232W	SSO1	Sace	H	highly similar to uniprot|P32867 Saccharomyces cerevisiae YPL232W (ohnolog of YMR183C) SSO1 Plasma membrane t-SNARE involved in fusion of secretory vesicles at the plasma membrane and in vesicle fusion during sporulation, forms a complex with Sec9p that binds v-SNARE Snc2p, syntaxin homolog, functionally redundant with Sso2p
SAKL0A03234g	YPL240C	HSP82	YMR186W	HSC82	YPL240C	HSP82	Sace	H	highly similar to uniprot|P02829 Saccharomyces cerevisiae YPL240C (ohnolog of YMR186W) HSP82 Hsp90 chaperone required for pheromone signaling and negative regulation of Hsf1p, docks with Tom70p for mitochondrial preprotein delivery, promotes telomerase DNA binding and nucleotide addition, interacts with Cns1p, Cpr6p, Cpr7p, Sti1p
SAKL0A02816g	YPL249C	GYP5	YMR192W	GYL1	YPL249C	GYP5	Sace	S	similar to uniprot|Q12344 Saccharomyces cerevisiae YPL249C (ohnolog of YMR192W) GYP5 GTPase-activating protein (GAP) for yeast Rab family members, involved in ER to Golgi trafficking, exhibits GAP activity toward Ypt1p that is stimulated by Gyl1p, also acts on Sec4p, interacts with Gyl1p, Rvs161p and Rvs167p, involved in recruiting Rvs167p to the bud tip during polarized growth
SAKL0A02772g	YPL249C-A	RPL36b	YMR194W	RPL36a	YPL249C-A	RPL36B	Sace	H	highly similar to uniprot|O14455 Saccharomyces cerevisiae YPL249C-A (ohnolog of YMR194W) RPL36B Protein component of the large (60S) ribosomal subunit, nearly identical to Rpl36Ap and has similarity to rat L36 ribosomal protein, binds to 5.8 S rRNA
SAKL0B05170g	YOR295W	UAF30	YMR233W	TRI1	YOR295W	UAF30	Sace	S	similar to uniprot|Q08747 Saccharomyces cerevisiae YOR295W (ohnolog of YMR233W) UAF30 Subunit of UAF (upstream activation factor), which is an RNA polymerase I specific transcription stimulatory factor composed of Uaf30p, Rrn5p, Rrn9p, Rrn10p, histones H3 and H4, deletion decreases cellular growth rate
SAKL0B06006g	YOR316C	COT1	YMR243C	ZRC1	YOR316C	COT1	Sace	S	similar to uniprot|P32798 Saccharomyces cerevisiae YOR316C (ohnolog of YMR243C) COT1 Vacuolar transporter that mediates zinc transport into the vacuole, overexpression confers resistance to cobalt and rhodium
SAKL0E09746g	YOR086C	TCB1	YNL087W	TCB2	YOR086C	TCB1	Sace	H	highly similar to uniprot|Q12466 Saccharomyces cerevisiae YOR086C (ohnolog of YNL087W) TCB1 Lipid-binding protein containing three calcium and lipid binding domains, non-tagged protein localizes to mitochondria and GFP-fusion protein localizes to the cell periphery, C- termini of Tcb1p, Tcb2p and Tcb3p interact
SAKL0E09922g	YOR089C	VPS21	YNL093W	YPT53	YOR089C	VPS21	Sace	H	highly similar to uniprot|P36017 Saccharomyces cerevisiae YOR089C (ohnolog of YNL093W) VPS21 Rab family GTPase required for endocytic transport and for sorting of vacuolar hydrolases, localized in endocytic intermediates, detected in mitochondria, geranylgeranylation required for membrane association, mammalian Rab5 homolog
SAKL0E10098g	YOR096W	RPS7a	YNL096C	RPS7b	YOR096W	RPS7A	Sace	H	highly similar to uniprot|P26786 Saccharomyces cerevisiae YOR096W (ohnolog of YNL096C) RPS7A Protein component of the small (40S) ribosomal subunit, nearly identical to Rps7Bp, interacts with Kti11p, deletion causes hypersensitivity to zymocin, has similarity to rat S7 and Xenopus S8 ribosomal proteins
SAKL0E10472g	YOR108W	LEU9	YNL104C	LEU4	YOR108W	LEU9	Sace	H	highly similar to uniprot|Q12166 Saccharomyces cerevisiae YOR108W (ohnolog of YNL104C) LEU9 Alpha- isopropylmalate synthase II (2-isopropylmalate synthase), catalyzes the first step in the leucine biosynthesis pathway, the minor isozyme, responsible for the residual alpha-IPMS activity detected in a leu4 null mutant
SAKL0C12584g	YOL121C	RPS19a	YNL302C	RPS19b	YOL121C	RPS19A	Sace	H	highly similar to uniprot|P07280 Saccharomyces cerevisiae YOL121C (ohnolog of YNL302C) RPS19A Protein component of the small (40S) ribosomal subunit, required for assembly and maturation of pre-40 S particles, mutations in human RPS19 are associated with Diamond Blackfan anemia, nearly identical to Rps19Bp
SAKL0C12870g	YOL128C	YGK3	YNL307C	MCK1	YOL128C	YGK3	Sace	H	highly similar to uniprot|Q12222 Saccharomyces cerevisiae YOL128C (ohnolog of YNL307C) YGK3 Protein kinase related to mammalian glycogen synthase kinases of the GSK-3 family, GSK-3 homologs (Mck1p, Rim11p, Mrk1p, Ygk3p) are involved in control of Msn2p-dependent transcription of stress responsive genes and in protein degradation
SAKL0F04246g	YIR016W	YIR016W	YOL036W	YOL036W	YIR016W	YIR016W	Sace	W	weakly similar to uniprot|P40572 Saccharomyces cerevisiae YIR016W (ohnolog of YOL036W) Putative protein of unknown function, expression directly regulated by the metabolic and meiotic transcriptional regulator Ume6p, overexpression causes a cell cycle delay or arrest, YIR016W is a non-essential gene
SAKL0F05698g	YAL007C	ERP2	YOR016C	ERP4	YAL007C	ERP2	Sace	H	highly similar to uniprot|P39704 Saccharomyces cerevisiae YAL007C (ohnolog of YOR016C) ERP2 Protein that forms a heterotrimeric complex with Erp1p, Emp24p, and Erv25p, member, along with Emp24p and Erv25p, of the p24 family involved in ER to Golgi transport and localized to COPII-coated vesicles
SAKL0H08162g	YPL119C	DBP1	YOR204W	DED1	YPL119C	DBP1	Sace	S	similar to uniprot|P24784 Saccharomyces cerevisiae YPL119C (ohnolog of YOR204W) DBP1 Putative ATP-dependent RNA helicase of the DEAD-box protein family, mutants show reduced stability of the 40S ribosomal subunit scanning through 5' untranslated regions of mRNAs
SAKL0H07326g	YPL134C	ODC1	YOR222W	ODC2	YPL134C	ODC1	Sace	H	highly similar to uniprot|Q03028 Saccharomyces cerevisiae YPL134C (ohnolog of YOR222W) ODC1 Mitochondrial inner membrane transporter, exports 2-oxoadipate and 2- oxoglutarate from the mitochondrial matrix to the cytosol for lysine and glutamate biosynthesis and lysine catabolism, suppresses, in multicopy, an fmc1 null mutation
SAKL0H07238g	YPL135W	ISU1	YOR226C	ISU2	YPL135W	ISU1	Sace	H	highly similar to uniprot|Q03020 Saccharomyces cerevisiae YPL135W (ohnolog of YOR226C) ISU1 Conserved protein of the mitochondrial matrix, performs a scaffolding function during assembly of iron-sulfur clusters, interacts physically and functionally with yeast frataxin (Yfh1p), isu1 isu2 double mutant is inviable
SAKL0H07150g	YPL139C	UME1	YOR229W	WTM2	YPL139C	UME1	Sace	S	similar to uniprot|Q03010 Saccharomyces cerevisiae YPL139C (ohnolog of YOR229W) UME1 Negative regulator of meiosis, required for repression of a subset of meiotic genes during vegetative growth, binding of histone deacetylase Rpd3p required for activity, contains a NEE box and a WD repeat motif, homologous with Wtm1p, Wtm2p
SAKL0H06974g	YPL145C	KES1	YOR237W	HES1	YPL145C	KES1	Sace	H	highly similar to uniprot|P35844 Saccharomyces cerevisiae YPL145C (ohnolog of YOR237W) KES1 Member of the oxysterol binding protein family, which includes seven yeast homologs, involved in negative regulation of Sec14p- dependent Golgi complex secretory functions, peripheral membrane protein that localizes to the Golgi complex
SAKL0H05896g	YPL176C	TRE1	YOR256C	TRE2	YPL176C	TRE1	Sace	S	similar to uniprot|Q08919 Saccharomyces cerevisiae YPL176C (ohnolog of YOR256C) TRE1 Plasma membrane protein that binds to Bsd2p and regulates ubiquitylation and vacuolar degradation of the metal transporter Smf1p, function is redundant with that of Tre2p, has similarity to transferrin receptors
SAKL0A09856g	YKL038W	RGT1	YBR033W	EDS1	YKL038W	YBR033W	Sace	W	weakly similar to uniprot|P32862 Saccharomyces cerevisiae YKL038W (ohnolog of YBR033W EDS1) RGT1 Glucose- responsive transcription factor that regulates expression of several glucose transporter (HXT) genes in response to glucose, binds to promoters and acts both as a transcriptional activator and repressor
SAKL0H16060g	YLR110C	CCW12	YDR134C	CCW22	YLR110C	CCW12	Sace	H	highly similar to uniprot|Q12127 Saccharomyces cerevisiae YLR110C (ohnolog of YDR133C) CCW12 Cell wall mannoprotein with a role in maintenance of newly synthesized areas of cell wall, localizes to periphery of small buds, septum region of larger buds, and shmoo tip
SAKL0H24222g	YLR310C	CDC25	YLL016W	SDC25	YLR310C	CDC25	Sace	S	similar to uniprot|P04821 Saccharomyces cerevisiae YLR310C (ohnolog of YLL016W) CDC25 Membrane bound guanine nucleotide exchange factor (GEF or GDP-release factor), indirectly regulates adenylate cyclase through activation of Ras1p and Ras2p by stimulating the exchange of GDP for GTP, required for progression through G1
SAKL0D03762g	YDR028C	REG1	YBR050C	REG2	YBR050C	REG2	Sace	S	similar to uniprot|P38232 Saccharomyces cerevisiae YBR050C (ohnolog of YDR028C) REG2 Regulatory subunit of the Glc7p type-1 protein phosphatase, involved with Reg1p, Glc7p, and Snf1p in regulation of glucose-repressible genes, also involved in glucose-induced proteolysis of maltose permease
SAKL0D08888g	YNL001W	DOM34	YCL001W-B	YCL001W-B	YCL001W-B	YCL001W-B	Sace	S	similar to uniprot|Q96VH2 Saccharomyces cerevisiae YCL001W-B (ohnolog of YNL001W) Putative protein of unknown function, YCL001W-B gene has similarity to DOM34 and is present in a region duplicated between chromosomes XIV and III
SAKL0F09856g	YDL179W	PCL9	YDL127W	PCL2	YDL127W	PCL2	Sace	S	similar to uniprot|P25693 Saccharomyces cerevisiae YDL127W (ohnolog of YDL179W) PCL2 Cyclin, interacts with cyclin-dependent kinase Pho85p, member of the Pcl1,2-like subfamily, involved in the regulation of polarized growth and morphogenesis and progression through the cell cycle, localizes to sites of polarized cell growth
SAKL0F09988g	YDL181W	INH1	YDL130W-A	STF1	YDL130W-A	STF1	Sace	H	highly similar to uniprot|P01098 Saccharomyces cerevisiae YDL130W-A (ohnolog of YDL181W) STF1 Protein involved in regulation of the mitochondrial F1F0-ATP synthase, Stf1p and Stf2p may act as stabilizing factors that enhance inhibitory action of the Inh1p protein
SAKL0F10032g	YDL182W	LYS20	YDL131W	LYS21	YDL131W	LYS21	Sace	H	highly similar to uniprot|Q12122 Saccharomyces cerevisiae YDL131W (ohnolog of YDL182W) LYS21 Homocitrate synthase isozyme, catalyzes the condensation of acetyl-CoA and alpha-ketoglutarate to form homocitrate, which is the first step in the lysine biosynthesis pathway, highly similar to the other isozyme, Lys20p
SAKL0F10274g	YDL191W	RPL35a	YDL136W	RPL35b	YDL136W	RPL35B	Sace	H	highly similar to uniprot|P0CX85 Saccharomyces cerevisiae YDL136W (ohnolog of YDL191W) RPL35B Protein component of the large (60S) ribosomal subunit, identical to Rpl35Ap and has similarity to rat L35 ribosomal protein
SAKL0F09636g	YIL079C	AIR1	YDL175C	AIR2	YDL175C	AIR2	Sace	S	similar to uniprot|Q12476 Saccharomyces cerevisiae YDL175C (ohnolog of YIL079C) AIR2 Zinc knuckle protein, involved in nuclear RNA processing and degredation as a component of the TRAMP complex, stimulates the poly(A) polymerase activity of Pap2p in vitro, functionally redundant with Air1p
SAKL0D04488g	YBR031W	RPL4a	YDR012W	RPL4b	YDR012W	RPL4B	Sace	H	highly similar to uniprot|P49626 Saccharomyces cerevisiae YDR012W (ohnolog of YBR031W) RPL4B Protein component of the large (60S) ribosomal subunit, nearly identical to Rpl4Ap and has similarity to E. coli L4 and rat L4 ribosomal proteins
SAKL0D03146g	YBR066C	NRG2	YDR043C	NRG1	YDR043C	NRG1	Sace	SoS	some similarities with uniprot|Q03125 Saccharomyces cerevisiae YDR043C (ohnolog of YBR066C) NRG1 Transcriptional repressor that recruits the Cyc8p-Tup1p complex to promoters, mediates glucose repression and negatively regulates a variety of processes including filamentous growth and alkaline pH response
SAKL0C01320g	YCL035C	GRX1	YDR513W	GRX2	YDR513W	GRX2	Sace	S	similar to uniprot|P17695 Saccharomyces cerevisiae YDR513W (ohnolog of YCL035C) GRX2 Cytoplasmic glutaredoxin, thioltransferase, glutathione-dependent disulfide oxidoreductase involved in maintaining redox state of target proteins, also exhibits glutathione peroxidase activity, expression induced in response to stress
SAKL0C01276g	YCL036W	GFD2	YDR514C	YDR514C	YDR514C	YDR514C	Sace	S	similar to uniprot|P25370 Saccharomyces cerevisiae YDR514C (ohnolog of YCL036W) Protein of unknown function that localizes to mitochondria, overexpression of YDR514C affects endocytic protein trafficking
SAKL0C01100g	YCL043C	PDI1	YDR518W	EUG1	YDR518W	EUG1	Sace	S	similar to uniprot|P32474 Saccharomyces cerevisiae YDR518W (ohnolog of YCL043C) EUG1 Protein disulfide isomerase of the endoplasmic reticulum lumen, function overlaps with that of Pdi1p, may interact with nascent polypeptides in the ER
SAKL0C00748g	YCL051W	LRE1	YDR528W	HLR1	YDR528W	HLR1	Sace	W	weakly similar to uniprot|Q04429 Saccharomyces cerevisiae YDR528W (ohnolog of YCL051W) HLR1 Protein involved in regulation of cell wall composition and integrity and response to osmotic stress, overproduction suppresses a lysis sensitive PKC mutation, similar to Lre1p, which functions antagonistically to protein kinase A
SAKL0C00792g	YCL050C	APA1	YDR530C	APA2	YDR530C	APA2	Sace	S	similar to uniprot|P22108 Saccharomyces cerevisiae YDR530C (ohnolog of YCL050C) APA2 Diadenosine 5',5''-P1,P4- tetraphosphate phosphorylase II (AP4A phosphorylase), involved in catabolism of bis(5'-nucleosidyl) tetraphosphates, has similarity to Apa1p
SAKL0G04708g	YDR418W	RPL12b	YEL054C	RPL12a	YEL054C	RPL12A	Sace	H	highly similar to uniprot|P17079 Saccharomyces cerevisiae YEL054C (ohnolog of YDR418W) RPL12A Protein component of the large (60S) ribosomal subunit, nearly identical to Rpl12Bp, rpl12a rpl12b double mutant exhibits slow growth and slow translation, has similarity to E. coli L11 and rat L12 ribosomal proteins
SAKL0F11902g	YER019C-A	SBH2	YER087C-B	SBH1	YER019C-A	YER087C-B	Sace	H	highly similar to uniprot|P52871 Saccharomyces cerevisiae YER019C-A (ohnolog of YER087C-B SBH1) SBH2 Ssh1p-Sss1p-Sbh2p complex component, involved in protein translocation into the endoplasmic reticulum, homologous to Sbh1p
SAKL0F12276g	YBL061C	SKT5	YER096W	SHC1	YER096W	SHC1	Sace	S	similar to uniprot|P39000 Saccharomyces cerevisiae YER096W (ohnolog of YBL061C) SHC1 Sporulation-specific activator of Chs3p (chitin synthase III), required for the synthesis of the chitosan layer of ascospores, has similarity to Skt5p, which activates Chs3p during vegetative growth, transcriptionally induced at alkaline pH
SAKL0F12496g	YBL069W	AST1	YER101C	AST2	YER101C	AST2	Sace	S	similar to uniprot|P39945 Saccharomyces cerevisiae YER101C (ohnolog of YBL069W) AST2 Protein that may have a role in targeting of plasma membrane [H+]ATPase (Pma1p) to the plasma membrane, as suggested by analysis of genetic interactions
SAKL0H17908g	YDR093W	DNF2	YER166W	DNF1	YER166W	DNF1	Sace	H	highly similar to uniprot|P32660 Saccharomyces cerevisiae YER166W (ohnolog of YDR093W) DNF1 Aminophospholipid translocase (flippase) that localizes primarily to the plasma membrane, contributes to endocytosis, protein transport and cell polarity, type 4 P- type ATPase
SAKL0H17710g	YDR098C	GRX3	YER174C	GRX4	YER174C	GRX4	Sace	S	similar to uniprot|P32642 Saccharomyces cerevisiae YER174C (ohnolog of YDR098C) GRX4 Hydroperoxide and superoxide-radical responsive glutathione-dependent oxidoreductase, monothiol glutaredoxin subfamily member along with Grx3p and Grx5p, protects cells from oxidative damage, mutant has increased aneuploidy tolerance
SAKL0H17556g	YDR099W	BMH2	YER177W	BMH1	YER177W	BMH1	Sace	H	highly similar to uniprot|P29311 Saccharomyces cerevisiae YER177W (ohnolog of YDR099W) BMH1 14-3-3 protein, major isoform, controls proteome at post- transcriptional level, binds proteins and DNA, involved in regulation of many processes including exocytosis, vesicle transport, Ras/MAPK signaling, and rapamycin-sensitive signaling
SAKL0D01100g	YBL005W	PDR3	YGL013C	PDR1	YGL013C	PDR1	Sace	W	weakly similar to uniprot|P12383 Saccharomyces cerevisiae YGL013C (ohnolog of YBL005W) PDR1 Zinc cluster protein that is a master regulator involved in recruiting other zinc cluster proteins to pleiotropic drug response elements (PDREs) to fine tune the regulation of multidrug resistance genes
SAKL0A06160g	YBR238C	YBR238C	YGL107C	RMD9	YGL107C	RMD9	Sace	S	similar to uniprot|P53140 Saccharomyces cerevisiae YGL107C (ohnolog of YBR238C) RMD9 Mitochondrial protein required for respiratory growth, mutant phenotype and genetic interactions suggest a role in delivering mt mRNAs to ribosomes, located on matrix face of the inner membrane and loosely associated with mitoribosomes
SAKL0H24992g	YER131W	RPS26b	YGL189C	RPS26a	YGL189C	RPS26A	Sace	H	highly similar to uniprot|P39938 Saccharomyces cerevisiae YGL189C (ohnolog of YER131W) RPS26A Protein component of the small (40S) ribosomal subunit, nearly identical to Rps26Bp and has similarity to rat S26 ribosomal protein
SAKL0H25212g	YER132C	PMD1	YGL197W	MDS3	YGL197W	MDS3	Sace	S	similar to uniprot|P53094 Saccharomyces cerevisiae YGL197W (ohnolog of YER132C) MDS3 Putative component of the TOR regulatory pathway, negative regulator of early meiotic gene expression, required, with Pmd1p, for growth under alkaline conditions, has an N-terminal kelch-like domain
SAKL0F02002g	YER027C	GAL83	YGL208W	SIP2	YGL208W	SIP2	Sace	S	similar to uniprot|P34164 Saccharomyces cerevisiae YGL208W (ohnolog of YER027C) SIP2 One of three beta subunits of the Snf1 serine/threonine protein kinase complex involved in the response to glucose starvation, null mutants exhibit accelerated aging, N-myristoylprotein localized to the cytoplasm and the plasma membrane
SAKL0F01628g	YER035W	EDC2	YGL222C	EDC1	YGL222C	EDC1	Sace	SoS	some similarities with uniprot|P53080 Saccharomyces cerevisiae YGL222C (ohnolog of YER035W) EDC1 RNA-binding protein, activates mRNA decapping directly by binding to the mRNA substrate and enhancing the activity of the decapping proteins Dcp1p and Dcp2p, has a role in translation during heat stress
SAKL0F01342g	YFR039C	YFR039C	YGL228W	SHE10	YGL228W	SHE10	Sace	W	weakly similar to uniprot|P53075 Saccharomyces cerevisiae YGL228W (ohnolog of YFR039C) SHE10 Putative glycosylphosphatidylinositol (GPI)-anchored protein of unknown function, overexpression causes growth arrest
SAKL0G06534g	YDR471W	RPL27b	YHR010W	RPL27a	YHR010W	RPL27A	Sace	H	highly similar to uniprot|P38706 Saccharomyces cerevisiae YHR010W (ohnolog of YDR471W) RPL27A Protein component of the large (60S) ribosomal subunit, nearly identical to Rpl27Bp and has similarity to rat L27 ribosomal protein
SAKL0D09702g	YFR024C-A	LSB3	YHR016C	YSC84	YHR016C	YSC84	Sace	S	similar to uniprot|P32793 Saccharomyces cerevisiae YHR016C (ohnolog of YFR024C-A) YSC84 Actin-binding protein involved in bundling of actin filaments and endocytosis of actin cortical patches, activity stimulated by Las17p, contains SH3 domain similar to Rvs167p
SAKL0G09856g	YDR300C	PRO1	YHR033W	YHR033W	YHR033W	YHR033W	Sace	H	highly similar to uniprot|P38690 Saccharomyces cerevisiae YHR033W (ohnolog of YDR300C) Putative protein of unknown function, epitope-tagged protein localizes to the cytoplasm
SAKL0G09768g	YDR303C	RSC3	YHR056C	RSC30	YHR056C	RSC30	Sace	S	similar to uniprot|P38781 Saccharomyces cerevisiae YHR056C (ohnolog of YDR303C) RSC30 Component of the RSC chromatin remodeling complex, non-essential gene required for regulation of ribosomal protein genes and the cell wall/stress response, highly similar to Rsc3p, null mutants are osmosensitive
SAKL0G09526g	YDR309C	GIC2	YHR061C	GIC1	YHR061C	GIC1	Sace	W	weakly similar to uniprot|P38785 Saccharomyces cerevisiae YHR061C (ohnolog of YDR309C) GIC1 Protein of unknown function involved in initiation of budding and cellular polarization, interacts with Cdc42p via the Cdc42/Rac-interactive binding (CRIB) domain
SAKL0G09306g	YDR312W	SSF2	YHR066W	SSF1	YHR066W	SSF1	Sace	H	highly similar to uniprot|P38789 Saccharomyces cerevisiae YHR066W (ohnolog of YDR312W) SSF1 Constituent of 66S pre-ribosomal particles, required for ribosomal large subunit maturation, functionally redundant with Ssf2p, member of the Brix family
SAKL0G07722g	YDR341C	YDR341C	YHR091C	MSR1	YHR091C	MSR1	Sace	H	highly similar to uniprot|P38714 Saccharomyces cerevisiae YHR091C (ohnolog of YDR341C) MSR1 Mitochondrial arginyl-tRNA synthetase
SAKL0G01870g	YDR351W	SBE2	YHR103W	SBE22	YHR103W	SBE22	Sace	S	similar to uniprot|P38814 Saccharomyces cerevisiae YHR103W (ohnolog of YDR351W) SBE22 Protein involved in the transport of cell wall components from the Golgi to the cell surface, similar in structure and functionally redundant with Sbe2p, involved in bud growth
SAKL0H02486g	YGR243W	FMP43	YHR162W	MPC2	YHR162W	YHR162W	Sace	S	similar to uniprot|P38857 Saccharomyces cerevisiae YHR162W (ohnolog of YGR243W) Putative protein of unknown function, green fluorescent protein (GFP)-fusion protein localizes to the mitochondrion
SAKL0H02376g	YGR248W	SOL4	YHR163W	SOL3	YHR163W	SOL3	Sace	S	similar to uniprot|P38858 Saccharomyces cerevisiae YHR163W (ohnolog of YGR248W) SOL3 6- phosphogluconolactonase, catalyzes the second step of the pentose phosphate pathway, weak multicopy suppressor of los1-1 mutation, homologous to Sol2p and Sol1p
SAKL0H01848g	YGR256W	GND2	YHR183W	GND1	YHR183W	GND1	Sace	H	highly similar to uniprot|P38720 Saccharomyces cerevisiae YHR183W (ohnolog of YGR256W) GND1 6- phosphogluconate dehydrogenase (decarboxylating), catalyzes an NADPH regenerating reaction in the pentose phosphate pathway, required for growth on D-glucono-delta- lactone and adaptation to oxidative stress
SAKL0B12496g	YJR148W	BAT2	YHR208W	BAT1	YHR208W	BAT1	Sace	H	highly similar to uniprot|P38891 Saccharomyces cerevisiae YHR208W (ohnolog of YJR148W) BAT1 Mitochondrial branched-chain amino acid (BCAA) aminotransferase, preferentially involved in BCAA biosynthesis, homolog of murine ECA39, highly expressed during logarithmic phase and repressed during stationary phase
SAKL0F07304g	YFR031C-A	RPL2a	YIL018W	RPL2b	YIL018W	RPL2B	Sace	H	highly similar to uniprot|P05736 Saccharomyces cerevisiae YIL018W (ohnolog of YFR031C-A) RPL2B Protein component of the large (60S) ribosomal subunit, identical to Rpl2Ap and has similarity to E. coli L2 and rat L8 ribosomal proteins, expression is upregulated at low temperatures
SAKL0F08602g	YER059W	PCL6	YIL050W	PCL7	YIL050W	PCL7	Sace	SoS	some similarities with uniprot|P40186 Saccharomyces cerevisiae YIL050W (ohnolog of YER059W) PCL7 Pho85p cyclin of the Pho80p subfamily, forms a functional kinase complex with Pho85p which phosphorylates Mmr1p and is regulated by Pho81p, involved in glycogen metabolism, expression is cell-cycle regulated
SAKL0F08536g	YER056C-A	RPL34a	YIL052C	RPL34b	YIL052C	RPL34B	Sace	H	highly similar to uniprot|P40525 Saccharomyces cerevisiae YIL052C (ohnolog of YER056C-A) RPL34B Protein component of the large (60S) ribosomal subunit, nearly identical to Rpl34Ap and has similarity to rat L34 ribosomal protein
SAKL0F08822g	YER067W	RGI1	YIL057C	RGI2	YIL057C	RGI2	Sace	S	similar to uniprot|P40188 Saccharomyces cerevisiae YIL057C (ohnolog of YER067W) RGI2 Protein of unknown function involved in energy metabolism under respiratory conditions, expression induced under carbon limitation and repressed under high glucose
SAKL0F08998g	YER070W	RNR1	YIL066C	RNR3	YIL066C	RNR3	Sace	H	highly similar to uniprot|P21672 Saccharomyces cerevisiae YIL066C (ohnolog of YER070W) RNR3 Minor isoform of the large subunit of ribonucleotide-diphosphate reductase, the RNR complex catalyzes rate-limiting step in dNTP synthesis, regulated by DNA replication and DNA damage checkpoint pathways via localization of small subunits
SAKL0F09152g	YER074W	RPS24a	YIL069C	RPS24b	RPS24	RPS24	Lakl	Lakl	uniprot|Q875Q1 Lachancea kluyveri SAKL0F09152g RPS24 Protein component of the small (40S) ribosomal subunit
SAKL0E08360g	YNL052W	COX5a	YIL111W	COX5b	YIL111W	COX5B	Sace	H	highly similar to uniprot|P00425 Saccharomyces cerevisiae YIL111W (ohnolog of YNL052W) COX5B Subunit Vb of cytochrome c oxidase, which is the terminal member of the mitochondrial inner membrane electron transport chain, predominantly expressed during anaerobic growth while its isoform Va (Cox5Ap) is expressed during aerobic growth
SAKL0E08756g	YNL065W	AQR1	YIL120W	QDR1	YIL120W	QDR1	Sace	S	similar to uniprot|P40475 Saccharomyces cerevisiae YIL120W (ohnolog of YNL065W) QDR1 Multidrug transporter of the major facilitator superfamily, required for resistance to quinidine, ketoconazole, fluconazole, and barban
SAKL0G13882g	YGR188C	BUB1	YJL013C	MAD3	YJL013C	MAD3	Sace	S	similar to uniprot|P47074 Saccharomyces cerevisiae YJL013C (ohnolog of YGR188C) MAD3 Subunit of the spindle- assembly checkpoint complex, which delays anaphase onset in cells with defects in mitotic spindle assembly, pseudosubstrate inhibitor of APC(Cdc20), the anaphase promoting complex involved in securin (Pds1p) turnover
SAKL0D06556g	YBR273C	UBX7	YJL048C	UBX6	YJL048C	UBX6	Sace	S	similar to uniprot|P47049 Saccharomyces cerevisiae YJL048C (ohnolog of YBR273C) UBX6 UBX (ubiquitin regulatory X) domain-containing protein that interacts with Cdc48p, transcription is repressed when cells are grown in media containing inositol and choline
SAKL0D06842g	YBR270C	BIT2	YJL058C	BIT61	YJL058C	BIT61	Sace	S	similar to uniprot|P47041 Saccharomyces cerevisiae YJL058C (ohnolog of YBR270C) BIT61 Subunit of TORC2 (Tor2p- Lst8p-Avo1-Avo2-Tsc11p-Bit61p-Slm1p-Slm2p), a membrane- associated complex that regulates cell cycle-dependent actin cytoskeletal dynamics during polarized growth and cell wall integrity
SAKL0D07128g	YBR278W	DPB3	YJL065C	DLS1	YJL065C	DLS1	Sace	W	weakly similar to uniprot|P40366 Saccharomyces cerevisiae YJL065C (ohnolog of YBR278W) DLS1 Subunit of ISW2/yCHRAC chromatin accessibility complex along with Itc1p, Isw2p, and Dpb4p, involved in inheritance of telomeric silencing
SAKL0C04466g	YCR031C	RPS14a	YJL191W	RPS14b	YCR031C	RPS14A	Sace	H	highly similar to uniprot|P06367 Saccharomyces cerevisiae YCR031C (ohnolog of YJL191W) RPS14A Ribosomal protein 59 of the small subunit, required for ribosome assembly and 20S pre-rRNA processing, mutations confer cryptopleurine resistance, nearly identical to Rps14Bp and similar to E. coli S11 and rat S14 ribosomal proteins
SAKL0C04312g	YCR034W	FEN1	YJL196C	ELO1	YCR034W	FEN1	Sace	H	highly similar to uniprot|P25358 Saccharomyces cerevisiae YCR034W (ohnolog of YJL196C) FEN1 Fatty acid elongase, involved in sphingolipid biosynthesis, acts on fatty acids of up to 24 carbons in length, mutations have regulatory effects on 1,3-beta-glucan synthase, vacuolar ATPase, and the secretory pathway
SAKL0C13508g	YGR197C	SNG1	YJR015W	YJR015W	YGR197C	SNG1	Sace	S	similar to uniprot|P46950 Saccharomyces cerevisiae YGR197C (ohnolog of YJR015W) SNG1 Protein involved in resistance to nitrosoguanidine (MNNG) and 6-azauracil (6- AU), expression is regulated by transcription factors involved in multidrug resistance
SAKL0D11088g	YEL022W	GEA2	YJR031C	GEA1	YEL022W	GEA2	Sace	S	similar to uniprot|P39993 Saccharomyces cerevisiae YEL022W (ohnolog of YJR031C) GEA2 Guanine nucleotide exchange factor for ADP ribosylation factors (ARFs), involved in vesicular transport between the Golgi and ER, Golgi organization, and actin cytoskeleton organization, similar to but not functionally redundant with Gea1p
SAKL0D11858g	YEL039C	CYC7	YJR048W	CYC1	YEL039C	YJR048W	Sace	H	highly similar to uniprot|P00045 Saccharomyces cerevisiae YEL039C (ohnolog of YJR048W CYC1) CYC7 Cytochrome c isoform 2, expressed under hypoxic conditions, electron carrier of the mitochondrial intermembrane space that transfers electrons from ubiquinone-cytochrome c oxidoreductase to cytochrome c oxidase during cellular respiration
SAKL0D11902g	YEL041W	YEF1	YJR049C	UTR1	YEL041W	YEF1	Sace	S	similar to uniprot|P32622 Saccharomyces cerevisiae YEL041W (ohnolog of YJR049C) YEF1 ATP-NADH kinase, phosphorylates both NAD and NADH, homooctameric structure consisting of 60-kDa subunits, sequence similarity to Utr1p and Pos5p, overexpression complements certain pos5 phenotypes
SAKL0D12056g	YEL047C	FRD1	YJR051W	OSM1	YEL047C	YEL047C	Sace	S	similar to uniprot|P32614 Saccharomyces cerevisiae YEL047C (ohnolog of YJR051W) Soluble fumarate reductase, required with isoenzyme Osm1p for anaerobic growth, may interact with ribosomes, based on co-purification experiments, authentic, non-tagged protein is detected in purified mitochondria in high-throughput studies
SAKL0F15048g	YBL043W	ECM13	YJR115W	YJR115W	YBL043W	ECM13	Sace	SoS	some similarities with uniprot|P38195 Saccharomyces cerevisiae YBL043W (ohnolog of YJR115W) ECM13 Non- essential protein of unknown function, induced by treatment with 8-methoxypsoralen and UVA irradiation
SAKL0B12408g	YHR206W	SKN7	YJR147W	HMS2	YHR206W	SKN7	Sace	S	similar to uniprot|P38889 Saccharomyces cerevisiae YHR206W (ohnolog of YJR147W) SKN7 Nuclear response regulator and transcription factor, physically interacts with the Tup1-Cyc8 complex and recruits Tup1p to its targets, part of a branched two-component signaling system, required for optimal induction of heat-shock genes in response to oxidative stress, involved in osmoregulation
SAKL0E02222g	YHL003C	LAG1	YKL008C	LAC1	YHL003C	LAG1	Sace	H	highly similar to uniprot|P38703 Saccharomyces cerevisiae YHL003C (ohnolog of YKL008C) LAG1 Ceramide synthase component, involved in synthesis of ceramide from C26(acyl)-coenzyme A and dihydrosphingosine or phytosphingosine, functionally equivalent to Lac1p
SAKL0G19646g	YIR033W	MGA2	YKL020C	SPT23	YIR033W	MGA2	Sace	S	similar to uniprot|P40578 Saccharomyces cerevisiae YIR033W (ohnolog of YKL020C) MGA2 ER membrane protein involved in regulation of OLE1 transcription, acts with homolog Spt23p, inactive ER form dimerizes and one subunit is then activated by ubiquitin/proteasome-dependent processing followed by nuclear targeting
SAKL0A09328g	YHR003C	TCD1	YKL027W	TCD2	YHR003C	YHR003C	Sace	S	similar to uniprot|P38756 Saccharomyces cerevisiae YHR003C (ohnolog of YKL027W) Protein of unknown function, localized to the mitochondrial outer membrane
SAKL0A10032g	YHL017W	YHL017W	YKL039W	PTM1	YHL017W	YHL017W	Sace	S	similar to uniprot|P38745 Saccharomyces cerevisiae YHL017W (ohnolog of YKL039W) Putative protein of unknown function, green fluorescent protein (GFP)-fusion protein co-localizes with clathrin-coated vesicles
SAKL0G11176g	YHR021C	RPS27b	YKL156W	RPS27a	YHR021C	RPS27B	Sace	H	highly similar to uniprot|P38711 Saccharomyces cerevisiae YHR021C (ohnolog of YKL156W) RPS27B Protein component of the small (40S) ribosomal subunit, nearly identical to Rps27Ap and has similarity to rat S27 ribosomal protein
SAKL0G10978g	YHR030C	SLT2	YKL161C	KDX1	YHR030C	SLT2	Sace	H	highly similar to uniprot|Q00772 Saccharomyces cerevisiae YHR030C (ohnolog of YKL161C) SLT2 Serine/threonine MAP kinase, involved in regulating maintenance of cell wall integrity, progression through the cell cycle, and nuclear mRNA retention in heat shock, required for mitophagy and pexophagy, affects recruitment of mitochondria to the phagophore assembly site (PAS), regulated by the PKC1-mediat…
SAKL0C05566g	YJL159W	HSP150	YKL163W	PIR3	YKL163W	PIR3	Sace	S	similar to uniprot|Q03180 Saccharomyces cerevisiae YKL163W (ohnolog of YJL159W) PIR3 O-glycosylated covalently-bound cell wall protein required for cell wall stability, expression is cell cycle regulated, peaking in M/G1 and also subject to regulation by the cell integrity pathway
SAKL0C05280g	YJL165C	HAL5	YKL168C	KKQ8	YKL168C	KKQ8	Sace	S	similar to uniprot|P36004 Saccharomyces cerevisiae YKL168C (ohnolog of YJL165C) KKQ8 Putative serine/threonine protein kinase with unknown cellular role
SAKL0D05984g	YJL079C	PRY1	YKR013W	PRY2	YJL079C	PRY1	Sace	W	weakly similar to uniprot|P47032 Saccharomyces cerevisiae YJL079C (ohnolog of YKR013W) PRY1 Protein of unknown function
SAKL0D05830g	YJL082W	IML2	YKR018C	YKR018C	YJL082W	IML2	Sace	H	highly similar to uniprot|P47031 Saccharomyces cerevisiae YJL082W (ohnolog of YKR018C) IML2 Protein of unknown function, the authentic, non-tagged protein is detected in highly purified mitochondria in high- throughput studies
SAKL0D05434g	YJL099W	CHS6	YKR027W	BCH2	YJL099W	CHS6	Sace	S	similar to uniprot|P40955 Saccharomyces cerevisiae YJL099W (ohnolog of YKR027W) CHS6 Member of the ChAPs family of proteins (Chs5p-Arf1p-binding proteins: Bch1p, Bch2p, Bud7p, Chs6p), that forms the exomer complex with Chs5p to mediate export of specific cargo proteins, including Chs3p, from the Golgi to the plasma membrane
SAKL0D05456g	YJL098W	SAP185	YKR028W	SAP190	YJL098W	SAP185	Sace	S	similar to uniprot|P40856 Saccharomyces cerevisiae YJL098W (ohnolog of YKR028W) SAP185 Protein that forms a complex with the Sit4p protein phosphatase and is required for its function, member of a family of similar proteins including Sap4p, Sap155p, and Sap190p
SAKL0D04796g	YJL112W	MDV1	YKR036C	CAF4	YJL112W	MDV1	Sace	S	similar to uniprot|P47025 Saccharomyces cerevisiae YJL112W (ohnolog of YKR036C) MDV1 Peripheral protein of the cytosolic face of the mitochondrial outer membrane, required for mitochondrial fission, interacts with Fis1p and with the dynamin-related GTPase Dnm1p, contains WD repeats
SAKL0C06622g	YJL129C	TRK1	YKR050W	TRK2	YJL129C	TRK1	Sace	S	similar to uniprot|P12685 Saccharomyces cerevisiae YJL129C (ohnolog of YKR050W) TRK1 Component of the Trk1p- Trk2p potassium transport system, 180 kDa high affinity potassium transporter, phosphorylated in vivo and interacts physically with the phosphatase Ppz1p, suggesting Trk1p acitivy is regulated by phosphorylation
SAKL0C06512g	YJL133W	MRS3	YKR052C	MRS4	YJL133W	MRS3	Sace	H	highly similar to uniprot|P10566 Saccharomyces cerevisiae YJL133W (ohnolog of YKR052C) MRS3 Iron transporter that mediates Fe2+ transport across the inner mitochondrial membrane, mitochondrial carrier family member, similar to and functionally redundant with Mrs4p, active under low-iron conditions, may transport other cations
SAKL0C06468g	YJL134W	LCB3	YKR053C	YSR3	YJL134W	LCB3	Sace	S	similar to uniprot|P47013 Saccharomyces cerevisiae YJL134W (ohnolog of YKR053C) LCB3 Long-chain base-1- phosphate phosphatase with specificity for dihydrosphingosine-1-phosphate, regulates ceramide and long-chain base phosphates levels, involved in incorporation of exogenous long chain bases in sphingolipids
SAKL0C06380g	YJL136C	RPS21b	YKR057W	RPS21a	YJL136C	RPS21B	Sace	H	highly similar to uniprot|P05760 Saccharomyces cerevisiae YJL136C (ohnolog of YKR057W) RPS21B Protein component of the small (40S) ribosomal subunit, nearly identical to Rps21Ap and has similarity to rat S21 ribosomal protein
SAKL0E15202g	YIL158W	AIM20	YKR100C	SKG1	YIL158W	AIM20	Sace	S	similar to uniprot|P40451 Saccharomyces cerevisiae YIL158W (ohnolog of YKR100C) AIM20 Putative protein of unknown function, overexpression causes a cell cycle delay or arrest, green fluorescent protein (GFP)-fusion protein localizes to the vacuole, null mutant displays elevated frequency of mitochondrial genome loss
SAKL0H25960g	YHL033C	RPL8a	YLL045C	RPL8b	YHL033C	RPL8A	Sace	H	highly similar to uniprot|P17076 Saccharomyces cerevisiae YHL033C (ohnolog of YLL045C) RPL8A Ribosomal protein L4 of the large (60S) ribosomal subunit, nearly identical to Rpl8Bp and has similarity to rat L7a ribosomal protein, mutation results in decreased amounts of free 60S subunits
SAKL0H26004g	YHL034C	SBP1	YLL046C	RNP1	YHL034C	SBP1	Sace	S	similar to uniprot|P10080 Saccharomyces cerevisiae YHL034C (ohnolog of YLL046C) SBP1 Putative RNA binding protein, involved in translational repression and found in cytoplasmic P bodies, found associated with small nucleolar RNAs snR10 and snR11
SAKL0G14784g	YGR209C	TRX2	YLR043C	TRX1	YGR209C	TRX2	Sace	H	highly similar to uniprot|P22803 Saccharomyces cerevisiae YGR209C (ohnolog of YLR043C) TRX2 Cytoplasmic thioredoxin isoenzyme of the thioredoxin system which protects cells against oxidative and reductive stress, forms LMA1 complex with Pbi2p, acts as a cofactor for Tsa1p, required for ER-Golgi transport and vacuole inheritance
SAKL0G15048g	YGR214W	RPS0a	YLR048W	RPS0b	YGR214W	RPS0A	Sace	H	highly similar to uniprot|P32905 Saccharomyces cerevisiae YGR214W (ohnolog of YLR048W) RPS0A Protein component of the small (40S) ribosomal subunit, nearly identical to Rps0Bp, required for maturation of 18S rRNA along with Rps0Bp, deletion of either RPS0 gene reduces growth rate, deletion of both genes is lethal
SAKL0B00770g	YFL042C	YFL042C	YLR072W	YLR072W	YFL042C	YFL042C	Sace	W	weakly similar to uniprot|P43560 Saccharomyces cerevisiae YFL042C (ohnolog of YLR072W) Putative protein of unknown function, YFL042C is not an essential gene
SAKL0B00506g	YFL048C	EMP47	YLR080W	EMP46	YFL048C	EMP47	Sace	S	similar to uniprot|P43555 Saccharomyces cerevisiae YFL048C (ohnolog of YLR080W) EMP47 Integral membrane component of endoplasmic reticulum-derived COPII-coated vesicles, which function in ER to Golgi transport
SAKL0H16632g	YDR122W	KIN1	YLR096W	KIN2	YDR122W	KIN1	Sace	S	similar to uniprot|P13185 Saccharomyces cerevisiae YDR122W (ohnolog of YLR096W) KIN1 Serine/threonine protein kinase involved in regulation of exocytosis, localizes to the cytoplasmic face of the plasma membrane, closely related to Kin2p
SAKL0H16500g	YDR125C	ECM18	YLR099C	ICT1	YDR125C	ECM18	Sace	S	similar to uniprot|Q04623 Saccharomyces cerevisiae YDR125C (ohnolog of YLR099C) ECM18 Protein of unknown function, similar to Rlp24p
SAKL0H16104g	YDR132C	YDR132C	YLR108C	YLR108C	YDR132C	YDR132C	Sace	S	similar to uniprot|Q03900 Saccharomyces cerevisiae YDR132C (ohnolog of YLR108C) Putative protein of unknown function
SAKL0H15664g	YDR144C	MKC7	YLR120C	YPS1	YDR144C	MKC7	Sace	S	similar to uniprot|P53379 Saccharomyces cerevisiae YDR144C (ohnolog of YLR120C) MKC7 GPI-anchored aspartyl protease, member of the yapsin family of proteases involved in cell wall growth and maintenance, shares functions with Yap3p and Kex2p
SAKL0H15334g	YDR151C	CTH1	YLR136C	TIS11	YDR151C	CTH1	Sace	S	similar to uniprot|P47976 Saccharomyces cerevisiae YDR151C (ohnolog of YLR136C) CTH1 Member of the CCCH zinc finger family, has similarity to mammalian Tis11 protein, which activates transcription and also has a role in mRNA degradation, may function with Tis11p in iron homeostasis
SAKL0H14146g	YDR178W	SDH4	YLR164W	SHH4	YDR178W	SDH4	Sace	S	similar to uniprot|P37298 Saccharomyces cerevisiae YDR178W (ohnolog of YLR164W) SDH4 Membrane anchor subunit of succinate dehydrogenase (Sdh1p, Sdh2p, Sdh3p, Sdh4p), which couples the oxidation of succinate to the transfer of electrons to ubiquinone as part of the TCA cycle and the mitochondrial respiratory chain
SAKL0C01870g	YDR502C	SAM2	YLR180W	SAM1	YDR502C	SAM2	Sace	H	highly similar to uniprot|P19358 Saccharomyces cerevisiae YDR502C (ohnolog of YLR180W) SAM2 S- adenosylmethionine synthetase, catalyzes transfer of the adenosyl group of ATP to the sulfur atom of methionine, one of two differentially regulated isozymes (Sam1p and Sam2p)
SAKL0C01936g	YDR501W	PLM2	YLR183C	TOS4	YDR501W	PLM2	Sace	W	weakly similar to uniprot|Q04383 Saccharomyces cerevisiae YDR501W (ohnolog of YLR183C) PLM2 Forkhead Associated domain containing protein and putative transcription factor found associated with chromatin, target of SBF transcription factor, induced in response to DNA damaging agents and deletion of telomerase, similar to TOS4
SAKL0C01958g	YDR500C	RPL37b	YLR185W	RPL37a	YDR500C	RPL37B	Sace	H	highly similar to uniprot|P51402 Saccharomyces cerevisiae YDR500C (ohnolog of YLR185W) RPL37B Protein component of the large (60S) ribosomal subunit, has similarity to Rpl37Ap and to rat L37 ribosomal protein
SAKL0F10934g	YDL161W	ENT1	YLR206W	ENT2	YDL161W	ENT1	Sace	S	similar to uniprot|Q12518 Saccharomyces cerevisiae YDL161W (ohnolog of YLR206W) ENT1 Epsin-like protein involved in endocytosis and actin patch assembly and functionally redundant with Ent2p, binds clathrin via a clathrin-binding domain motif at C-terminus
SAKL0F10868g	YDL155W	CLB3	YLR210W	CLB4	YDL155W	CLB3	Sace	S	similar to uniprot|P24870 Saccharomyces cerevisiae YDL155W (ohnolog of YLR210W) CLB3 B-type cyclin involved in cell cycle progression, activates Cdc28p to promote the G2/M transition, may be involved in DNA replication and spindle assembly, accumulates during S phase and G2, then targeted for ubiquitin-mediated degradation
SAKL0H13288g	YDR206W	EBS1	YLR233C	EST1	YDR206W	EBS1	Sace	S	similar to uniprot|Q03466 Saccharomyces cerevisiae YDR206W (ohnolog of YLR233C) EBS1 Protein involved in inhibition of translation and nonsense-mediated decay, interacts with cap binding protein Cdc33p and with Nam7p, localizes to P-bodies upon glucose starvation, mRNA abundance regulated by mRNA decay factors
SAKL0H13442g	YDR200C	VPS64	YLR238W	FAR10	YDR200C	VPS64	Sace	S	similar to uniprot|Q03944 Saccharomyces cerevisiae YDR200C (ohnolog of YLR238W) VPS64 Protein required for cytoplasm to vacuole targeting of proteins, forms a complex with Far3p and Far7p to Far11p involved in recovery from pheromone-induced cell cycle arrest, mutant has increased aneuploidy tolerance
SAKL0D07678g	YFR015C	GSY1	YLR258W	GSY2	YFR015C	GSY1	Sace	H	highly similar to uniprot|P23337 Saccharomyces cerevisiae YFR015C (ohnolog of YLR258W) GSY1 Glycogen synthase with similarity to Gsy2p, the more highly expressed yeast homolog, expression induced by glucose limitation, nitrogen starvation, environmental stress, and entry into stationary phase
SAKL0H22902g	YGR004W	PEX31	YLR324W	PEX30	YGR004W	PEX31	Sace	S	similar to uniprot|P53203 Saccharomyces cerevisiae YGR004W (ohnolog of YLR324W) PEX31 Peroxisomal integral membrane protein, involved in negative regulation of peroxisome size, partially functionally redundant with Pex30p and Pex32p, probably acts at a step downstream of steps mediated by Pex28p and Pex29p
SAKL0H23034g	YGR008C	STF2	YLR327C	TMA10	YGR008C	STF2	Sace	H	highly similar to uniprot|P16965 Saccharomyces cerevisiae YGR008C (ohnolog of YLR327C) STF2 Protein involved in regulation of the mitochondrial F1F0-ATP synthase, Stf1p and Stf2p may act as stabilizing factors that enhance inhibitory action of the Inh1p protein
SAKL0B04246g	YGR034W	RPL26b	YLR344W	RPL26a	YGR034W	RPL26B	Sace	H	highly similar to uniprot|P53221 Saccharomyces cerevisiae YGR034W (ohnolog of YLR344W) RPL26B Protein component of the large (60S) ribosomal subunit, nearly identical to Rpl26Ap and has similarity to E. coli L24 and rat L26 ribosomal proteins, binds to 5.8S rRNA
SAKL0H03894g	YDL048C	STP4	YLR375W	STP3	YDL048C	STP4	Sace	S	similar to uniprot|Q7LH06 Saccharomyces cerevisiae YDL048C (ohnolog of YLR375W) STP4 Protein containing a Kruppel-type zinc-finger domain, has similarity to Stp1p, Stp2p, and Stp3p
SAKL0G15884g	YDL075W	RPL31a	YLR406C	RPL31b	YDL075W	RPL31A	Sace	H	highly similar to uniprot|P04649 Saccharomyces cerevisiae YDL075W (ohnolog of YLR406C) RPL31A Protein component of the large (60S) ribosomal subunit, nearly identical to Rpl31Bp and has similarity to rat L31 ribosomal protein, associates with the karyopherin Sxm1p, loss of both Rpl31p and Rpl39p confers lethality
SAKL0G16236g	YKL187C	FAT3	YLR413W	YLR413W	YLR413W	YLR413W	Sace	S	similar to uniprot|Q06689 Saccharomyces cerevisiae YLR413W (ohnolog of YKL187C) Putative protein of unknown function, YLR413W is not an essential gene
SAKL0G17050g	YML056C	IMD4	YLR432W	IMD3	YLR432W	YML056C	Sace	H	highly similar to uniprot|P50095 Saccharomyces cerevisiae YLR432W (ohnolog of YML056C IMD4) IMD3 Inosine monophosphate dehydrogenase, catalyzes the first step of GMP biosynthesis, member of a four-gene family in S. cerevisiae, constitutively expressed
SAKL0F15532g	YPR162C	ORC4	YLR453C	RIF2	YLR453C	RIF2	Sace	S	similar to uniprot|Q06208 Saccharomyces cerevisiae YLR453C (ohnolog of YPR162C) RIF2 Protein that binds to the Rap1p C-terminus and acts synergistically with Rif1p to help control telomere length and establish telomeric silencing, deletion results in telomere elongation
SAKL0G05764g	YDR447C	RPS17b	YML024W	RPS17a	YDR447C	RPS17B	Sace	H	highly similar to uniprot|P14127 Saccharomyces cerevisiae YDR447C (ohnolog of YML024W) RPS17B Ribosomal protein 51 (rp51) of the small (40s) subunit, nearly identical to Rps17Ap and has similarity to rat S17 ribosomal protein
SAKL0G05874g	YDR450W	RPS18a	YML026C	RPS18b	YDR450W	RPS18A	Sace	H	highly similar to uniprot|P0CX55 Saccharomyces cerevisiae YDR450W (ohnolog of YML026C) RPS18A Protein component of the small (40S) ribosomal subunit, nearly identical to Rps18Bp and has similarity to E. coli S13 and rat S18 ribosomal proteins
SAKL0D12276g	YJR054W	KCH1	YML047C	PRM6	YML047C	PRM6	Sace	S	similar to uniprot|Q04705 Saccharomyces cerevisiae YML047C (ohnolog of YJR054W) PRM6 Pheromone-regulated protein, predicted to have 2 transmembrane segments, regulated by Ste12p during mating
SAKL0G17160g	YLR437C	DIF1	YML058W	SML1	YML058W	SML1	Sace	W	weakly similar to uniprot|Q04964 Saccharomyces cerevisiae YML058W (ohnolog of YLR437C) SML1 Ribonucleotide reductase inhibitor involved in regulating dNTP production, regulated by Mec1p and Rad53p during DNA damage and S phase
SAKL0G18172g	YJR130C	STR2	YML082W	YML082W	YML082W	YML082W	Sace	S	similar to uniprot|Q04533 Saccharomyces cerevisiae YML082W (ohnolog of YJR130C) Putative protein predicted to have carbon-sulfur lyase activity, transcriptionally regulated by Upc2p via an upstream sterol response element, green fluorescent protein (GFP)-fusion protein localizes to the nucleus and the cytoplasm, YML082W is not an essential gene
SAKL0D00726g	YML125C	PGA3	YML087C	AIM33	YML087C	AIM33	Sace	H	highly similar to uniprot|Q04516 Saccharomyces cerevisiae YML087C (ohnolog of YML125C) AIM33 Putative protein of unknown function, highly conserved across species and orthologous to human CYB5R4, null mutant displays reduced frequency of mitochondrial genome loss
SAKL0D02090g	YMR264W	CUE1	YML101C	CUE4	YML101C	CUE4	Sace	S	similar to uniprot|Q04201 Saccharomyces cerevisiae YML101C (ohnolog of YMR264W) CUE4 Protein of unknown function, has a CUE domain that binds ubiquitin, which may facilitate intramolecular monoubiquitination
SAKL0B11484g	YKL065C	YET1	YMR040W	YET2	YMR040W	YET2	Sace	S	similar to uniprot|Q04210 Saccharomyces cerevisiae YMR040W (ohnolog of YKL065C) YET2 Protein of unknown function that may interact with ribosomes, based on co- purification experiments, homolog of human BAP31 protein
SAKL0B11946g	YKL072W	STB6	YMR053C	STB2	YMR053C	STB2	Sace	S	similar to uniprot|P46679 Saccharomyces cerevisiae YMR053C (ohnolog of YKL072W) STB2 Protein that interacts with Sin3p in a two-hybrid assay and is part of a large protein complex with Sin3p and Stb1p
SAKL0A09548g	YKL032C	IXR1	YMR072W	ABF2	YMR072W	ABF2	Sace	SoS	some similarities with uniprot|Q02486 Saccharomyces cerevisiae YMR072W (ohnolog of YKL032C) ABF2 Mitochondrial DNA-binding protein involved in mitochondrial DNA replication and recombination, member of HMG1 DNA-binding protein family, activity may be regulated by protein kinase A phosphorylation
SAKL0E02508g	YKL091C	YKL091C	YMR079W	SEC14	YMR079W	SEC14	Sace	H	highly similar to uniprot|P24280 Saccharomyces cerevisiae YMR079W (ohnolog of YKL091C) SEC14 Phosphatidylinositol/phosphatidylcholine transfer protein, involved in regulating PtdIns, PtdCho, and ceramide metabolism, products of which regulate intracellular transport and UPR, functionally homologous to mammalian PITPs
SAKL0E03630g	YKL127W	PGM1	YMR105C	PGM2	YMR105C	PGM2	Sace	H	highly similar to uniprot|P37012 Saccharomyces cerevisiae YMR105C (ohnolog of YKL127W) PGM2 Phosphoglucomutase, catalyzes the conversion from glucose- 1-phosphate to glucose-6-phosphate, which is a key step in hexose metabolism, functions as the acceptor for a Glc- phosphotransferase
SAKL0E04136g	YKL141W	SDH3	YMR118C	SHH3	YMR118C	YMR118C	Sace	S	similar to uniprot|Q04487 Saccharomyces cerevisiae YMR118C (ohnolog of YKL141W) Protein of unknown function with similarity to succinate dehydrogenase cytochrome b subunit, YMR118C is not an essential gene
SAKL0E04334g	YLR028C	ADE16	YMR120C	ADE17	YMR120C	ADE17	Sace	H	highly similar to uniprot|P38009 Saccharomyces cerevisiae YMR120C (ohnolog of YLR028C) ADE17 Enzyme of 'de novo' purine biosynthesis containing both 5- aminoimidazole-4-carboxamide ribonucleotide transformylase and inosine monophosphate cyclohydrolase activities, isozyme of Ade16p, ade16 ade17 mutants require adenine and histidine
SAKL0E04950g	YDL079C	MRK1	YMR139W	RIM11	YDL079C	MRK1	Sace	S	similar to uniprot|P50873 Saccharomyces cerevisiae YDL079C (ohnolog of YMR139W) MRK1 Glycogen synthase kinase 3 (GSK-3) homolog, one of four GSK-3 homologs in S. cerevisiae that function to activate Msn2p-dependent transcription of stress responsive genes and that function in protein degradation
SAKL0D01826g	YML106W	URA5	YMR271C	URA10	YMR271C	URA10	Sace	H	highly similar to uniprot|P30402 Saccharomyces cerevisiae YMR271C (ohnolog of YML106W) URA10 Minor orotate phosphoribosyltransferase (OPRTase) isozyme that catalyzes the fifth enzymatic step in the de novo biosynthesis of pyrimidines, converting orotate into orotidine-5'-phosphate, major OPRTase encoded by URA5
SAKL0D01716g	YML109W	ZDS2	YMR273C	ZDS1	YMR273C	ZDS1	Sace	S	similar to uniprot|P50111 Saccharomyces cerevisiae YMR273C (ohnolog of YML109W) ZDS1 Protein with a role in regulating Swe1p-dependent polarized growth, interacts with silencing proteins at the telomere, has a role in Bcy1p localization, implicated in mRNA nuclear export, involved in mitotic exit through Cdc14p regulation
SAKL0D01606g	YML111W	BUL2	YMR275C	BUL1	BUL1	BUL1	Lakl	Lakl	uniprot|Q875N4 Lachancea kluyveri SAKL0D01606g BUL1 component of the Rsp5p E3-ubiquitin ligase complex
SAKL0H00484g	YGR279C	SCW4	YMR305C	SCW10	YGR279C	SCW4	Sace	S	similar to uniprot|P53334 Saccharomyces cerevisiae YGR279C (ohnolog of YMR305C) SCW4 Cell wall protein with similarity to glucanases, scw4 scw10 double mutants exhibit defects in mating
SAKL0D08558g	YCL011C	GBP2	YNL004W	HRB1	YCL011C	GBP2	Sace	S	similar to uniprot|P25555 Saccharomyces cerevisiae YCL011C (ohnolog of YNL004W) GBP2 Poly(A+) RNA-binding protein, involved in the export of mRNAs from the nucleus to the cytoplasm, similar to Hrb1p and Npl3p, also binds single-stranded telomeric repeat sequence in vitro
SAKL0D08426g	YLR174W	IDP2	YNL009W	IDP3	YNL009W	IDP3	Sace	H	highly similar to uniprot|P53982 Saccharomyces cerevisiae YNL009W (ohnolog of YLR174W) IDP3 Peroxisomal NADP-dependent isocitrate dehydrogenase, catalyzes oxidation of isocitrate to alpha-ketoglutarate with the formation of NADP(H+), required for growth on unsaturated fatty acids
SAKL0E08404g	YIL113W	SDP1	YNL053W	MSG5	YIL113W	SDP1	Sace	W	weakly similar to uniprot|P40479 Saccharomyces cerevisiae YIL113W (ohnolog of YNL053W) SDP1 Stress- inducible dual-specificity MAP kinase phosphatase, negatively regulates Slt2p MAP kinase by direct dephosphorylation, diffuse localization under normal conditions shifts to punctate localization after heat shock
SAKL0E08448g	YIL114C	POR2	YNL055C	POR1	YIL114C	POR2	Sace	H	highly similar to uniprot|P40478 Saccharomyces cerevisiae YIL114C (ohnolog of YNL055C) POR2 Putative mitochondrial porin (voltage-dependent anion channel), related to Por1p but not required for mitochondrial membrane permeability or mitochondrial osmotic stability
SAKL0E09218g	YIL135C	VHS2	YNL074C	MLF3	YIL135C	VHS2	Sace	W	weakly similar to uniprot|P40463 Saccharomyces cerevisiae YIL135C (ohnolog of YNL074C) VHS2 Cytoplasmic protein of unknown function, identified as a high-copy suppressor of the synthetic lethality of a sis2 sit4 double mutant, suggesting a role in G1/S phase progression, similar to Mlf3p
SAKL0E09350g	YIL138C	TPM2	YNL079C	TPM1	YIL138C	TPM2	Sace	S	similar to uniprot|P40414 Saccharomyces cerevisiae YIL138C (ohnolog of YNL079C) TPM2 Minor isoform of tropomyosin, binds to and stabilizes actin cables and filaments, which direct polarized cell growth and the distribution of several organelles, appears to have distinct and also overlapping functions with Tpm1p
SAKL0E11858g	YHR131C	YHR131C	YNL144C	YNL144C	YHR131C	YHR131C	Sace	W	weakly similar to uniprot|P38835 Saccharomyces cerevisiae YHR131C (ohnolog of YNL144C) Putative protein of unknown function, GFP-fusion protein localizes to the cytoplasm, overexpression causes cell cycle delay or arrest, contains a PH domain and binds phosphatidylinositols and other lipids in a large-scale study
SAKL0E12100g	YHR135C	YCK1	YNL154C	YCK2	YHR135C	YCK1	Sace	S	similar to uniprot|P23291 Saccharomyces cerevisiae YHR135C (ohnolog of YNL154C) YCK1 Palmitoylated plasma membrane-bound casein kinase I isoform, shares redundant functions with Yck2p in morphogenesis, proper septin assembly, endocytic trafficking, provides an essential function overlapping with that of Yck2p
SAKL0E11968g	YHR132W-A	IGO2	YNL157W	IGO1	YHR132W-A	IGO2	Sace	S	similar to uniprot|Q9P305 Saccharomyces cerevisiae YHR132W-A (ohnolog of YNL157W) IGO2 Protein required for initiation of G0 program, prevents degradation of nutrient- regulated mRNAs via the 5'-3' mRNA decay pathway, phosphorylated by Rim15p, GFP protein localizes to the cytoplasm and nucleus, similar to Igo1p
SAKL0E12298g	YHR139C	SPS100	YNL160W	YGP1	YHR139C	SPS100	Sace	S	similar to uniprot|P13130 Saccharomyces cerevisiae YHR139C (ohnolog of YNL160W) SPS100 Protein required for spore wall maturation, expressed during sporulation, may be a component of the spore wall, expression also induced in cells treated with the mycotoxin patulin
SAKL0E12364g	YHR141C	RPL42b	YNL162W	RPL42a	YHR141C	RPL42B	Sace	H	highly similar to uniprot|P02405 Saccharomyces cerevisiae YHR141C (ohnolog of YNL162W) RPL42B Protein component of the large (60S) ribosomal subunit, identical to Rpl42Ap and has similarity to rat L44, required for propagation of the killer toxin-encoding M1 double- stranded RNA satellite of the L-A double-stranded RNA virus
SAKL0E12760g	YDL211C	YDL211C	YNL176C	TDA7	Con_hy_pr189	Con_hy_pr189	Lath	S	similar to Lachancea thermotolerans KLTH0B06908g hypothetical protein
SAKL0E13288g	YDL222C	FMP45	YNL194C	YNL194C	YDL222C	FMP45	Sace	S	similar to uniprot|Q07651 Saccharomyces cerevisiae YDL222C (ohnolog of YNL194C) FMP45 Integral membrane protein localized to mitochondria (untagged protein), required for sporulation and maintaining sphingolipid content, has sequence similarity to SUR7 and YNL194C
SAKL0E13354g	YDL224C	WHI4	YNL197C	WHI3	YDL224C	WHI4	Sace	S	similar to uniprot|Q07655 Saccharomyces cerevisiae YDL224C (ohnolog of YNL197C) WHI4 Putative RNA binding protein and partially redundant Whi3p homolog that regulates the cell size requirement for passage through Start and commitment to cell division
SAKL0E13486g	YDL226C	GCS1	YNL204C	SPS18	YDL226C	GCS1	Sace	S	similar to uniprot|P35197 Saccharomyces cerevisiae YDL226C (ohnolog of YNL204C) GCS1 ADP-ribosylation factor GTPase activating protein (ARF GAP), involved in ER-Golgi transport, shares functional similarity with Glo3p
SAKL0E13618g	YDL229W	SSB1	YNL209W	SSB2	YDL229W	SSB1	Sace	H	highly similar to uniprot|P11484 Saccharomyces cerevisiae YDL229W (ohnolog of YNL209W) SSB1 Cytoplasmic ATPase that is a ribosome-associated molecular chaperone, functions with J-protein partner Zuo1p, may be involved in folding of newly-made polypeptide chains, member of the HSP70 family, interacts with phosphatase subunit Reg1p
SAKL0C03190g	YHR155W	YSP1	YNL257C	SIP3	YHR155W	YSP1	Sace	S	similar to uniprot|P38851 Saccharomyces cerevisiae YHR155W (ohnolog of YNL257C) YSP1 Mitochondrial protein with a potential role in promoting mitochondrial fragmentation during programmed cell death in response to high levels of alpha-factor mating pheromone or the drug amiodarone
SAKL0C02222g	YLR187W	SKG3	YNL278W	CAF120	YNL278W	CAF120	Sace	S	similar to uniprot|P53836 Saccharomyces cerevisiae YNL278W (ohnolog of YLR187W) CAF120 Part of the evolutionarily-conserved CCR4-NOT transcriptional regulatory complex involved in controlling mRNA initiation, elongation, and degradation
SAKL0D09328g	YCR010C	ADY2	YNR002C	ATO2	YCR010C	ADY2	Sace	S	similar to uniprot|P25613 Saccharomyces cerevisiae YCR010C (ohnolog of YNR002C) ADY2 Acetate transporter required for normal sporulation, phosphorylated in mitochondria
SAKL0A02046g	YMR207C	HFA1	YNR016C	ACC1	YNR016C	ACC1	Sace	H	highly similar to uniprot|Q00955 Saccharomyces cerevisiae YNR016C (ohnolog of YMR207C) ACC1 Acetyl-CoA carboxylase, biotin containing enzyme that catalyzes the carboxylation of acetyl-CoA to form malonyl-CoA, required for de novo biosynthesis of long-chain fatty acids
SAKL0A01804g	YCR052W	RSC6	YNR023W	SNF12	YCR052W	RSC6	Sace	S	similar to uniprot|P25632 Saccharomyces cerevisiae YCR052W (ohnolog of YNR023W) RSC6 Component of the RSC chromatin remodeling complex, essential for mitotic growth, homolog of SWI/SNF subunit Swp73p
SAKL0A01364g	YCR069W	CPR4	YNR028W	CPR8	YCR069W	CPR4	Sace	S	similar to uniprot|P25334 Saccharomyces cerevisiae YCR069W (ohnolog of YNR028W) CPR4 Peptidyl-prolyl cis- trans isomerase (cyclophilin), catalyzes the cis-trans isomerization of peptide bonds N-terminal to proline residues, has a potential role in the secretory pathway
SAKL0A00572g	YCR089W	FIG2	YNR044W	AGA1	YCR089W	FIG2	Sace	SoS	some similarities with uniprot|P25653 Saccharomyces cerevisiae YCR089W (ohnolog of YNR044W) FIG2 Cell wall adhesin, expressed specifically during mating, may be involved in maintenance of cell wall integrity during mating
SAKL0A00418g	YCR094W	CDC50	YNR048W	YNR048W	YCR094W	CDC50	Sace	S	similar to uniprot|P25656 Saccharomyces cerevisiae YCR094W (ohnolog of YNR048W) CDC50 Endosomal protein that interacts with phospholipid flippase Drs2p, interaction with Cdc50p is essential for Drs2p catalytic activity, mutations affect cell polarity and polarized growth, similar to Ynr048wp and Lem3p
SAKL0D07612g	YFR013W	IOC3	YOL017W	ESC8	YFR013W	IOC3	Sace	S	similar to uniprot|P43596 Saccharomyces cerevisiae YFR013W (ohnolog of YOL017W) IOC3 Member of a complex (Isw1a) with Isw1p that has nucleosome-stimulated ATPase activity and represses transcription initiation by specific positioning of a promoter proximal dinucleosome, has homology to Esc8p, which is involved in silencing
SAKL0C07590g	YDL021W	GPM2	YOL056W	GPM3	YDL021W	GPM2	Sace	S	similar to uniprot|Q12008 Saccharomyces cerevisiae YDL021W (ohnolog of YOL056W) GPM2 Homolog of Gpm1p phosphoglycerate mutase, which converts 3-phosphoglycerate to 2-phosphoglycerate in glycolysis, may be non-functional derivative of a gene duplication event
SAKL0C09944g	YBR150C	TBS1	YOL089C	HAL9	YBR150C	TBS1	Sace	W	weakly similar to uniprot|P38114 Saccharomyces cerevisiae YBR150C (ohnolog of YOL089C) TBS1 Putative protein of unknown function, the authentic, non-tagged protein is detected in highly purified mitochondria in high-throughput studies
SAKL0C09218g	YDR492W	IZH1	YOL101C	IZH4	YDR492W	IZH1	Sace	S	similar to uniprot|Q6Q557 Saccharomyces cerevisiae YDR492W (ohnolog of YOL101C) IZH1 Membrane protein involved in zinc ion homeostasis, member of the four- protein IZH family, transcription is regulated directly by Zap1p, expression induced by zinc deficiency and fatty acids, deletion increases sensitivity to elevated zinc
SAKL0C12298g	YNL293W	MSB3	YOL112W	MSB4	YOL112W	MSB4	Sace	S	similar to uniprot|Q12317 Saccharomyces cerevisiae YOL112W (ohnolog of YNL293W) MSB4 GTPase-activating protein of the Ras superfamily that acts primarily on Sec4p, localizes to the bud site and bud tip, has similarity to Msb3p, msb3 msb4 double mutation causes defects in secretion and actin organization
SAKL0C12386g	YNL298W	CLA4	YOL113W	SKM1	YOL113W	SKM1	Sace	S	similar to uniprot|Q12469 Saccharomyces cerevisiae YOL113W (ohnolog of YNL298W) SKM1 Member of the PAK family of serine/threonine protein kinases with similarity to Ste20p and Cla4p, involved in down-regulation of sterol uptake, proposed to be a downstream effector of Cdc42p during polarized growth
SAKL0C12430g	YNL299W	TRF5	YOL115W	PAP2	YOL115W	PAP2	Sace	S	similar to uniprot|P53632 Saccharomyces cerevisiae YOL115W (ohnolog of YNL299W) PAP2 Non-canonical poly(A) polymerase, involved in nuclear RNA degradation as a component of the TRAMP complex, catalyzes polyadenylation of hypomodified tRNAs, and snoRNA and rRNA precursors, overlapping but non-redundant functions with Trf5p
SAKL0C12562g	YNL301C	RPL18b	YOL120C	RPL18a	YOL120C	RPL18A	Sace	H	highly similar to uniprot|P07279 Saccharomyces cerevisiae YOL120C (ohnolog of YNL301C) RPL18A Protein component of the large (60S) ribosomal subunit, identical to Rpl18Bp and has similarity to rat L18 ribosomal protein, intron of RPL18A pre-mRNA forms stem-loop structures that are a target for Rnt1p cleavage leading to degradation
SAKL0C12958g	YNL309W	STB1	YOL131W	YOL131W	YOL131W	YOL131W	Sace	W	weakly similar to uniprot|Q08270 Saccharomyces cerevisiae YOL131W (ohnolog of YNL309W) Putative protein of unknown function
SAKL0E01012g	YEL060C	PRB1	YOR003W	YSP3	YEL060C	PRB1	Sace	S	similar to uniprot|P09232 Saccharomyces cerevisiae YEL060C (ohnolog of YOR003W) PRB1 Vacuolar proteinase B (yscB), a serine protease of the subtilisin family, involved in protein degradation in the vacuole and required for full protein degradation during sporulation, activity inhibited by Pbi2p
SAKL0D09526g	YFR022W	ROG3	YOR018W	ROD1	YFR022W	ROG3	Sace	S	similar to uniprot|P43602 Saccharomyces cerevisiae YFR022W (ohnolog of YOR018W) ROG3 Protein that binds the ubiquitin ligase Rsp5p via its 2 PY motifs, has similarity to Rod1p, mutation suppresses the temperature sensitivity of an mck1 rim11 double mutant, proposed to regulate the endocytosis of plasma membrane proteins
SAKL0G07304g	YDR263C	DIN7	YOR033C	EXO1	YDR263C	DIN7	Sace	S	similar to uniprot|Q12086 Saccharomyces cerevisiae YDR263C (ohnolog of YOR033C) DIN7 Mitochondrial nuclease functioning in DNA repair and replication, modulates the stability of the mitochondrial genome, induced by exposure to mutagens, also induced during meiosis at a time nearly coincident with commitment to recombination
SAKL0G07326g	YDR264C	AKR1	YOR034C	AKR2	AKR1	AKR1	Lakl	Lakl	uniprot|Q875S9 Lachancea kluyveri SAKL0G07326g AKR1 Palmitoyl transferase
SAKL0G01606g	YDR272W	GLO2	YOR040W	GLO4	YDR272W	GLO2	Sace	S	similar to uniprot|Q05584 Saccharomyces cerevisiae YDR272W (ohnolog of YOR040W) GLO2 Cytoplasmic glyoxalase II, catalyzes the hydrolysis of S-D-lactoylglutathione into glutathione and D-lactate
SAKL0G01474g	YDR277C	MTH1	YOR047C	STD1	YDR277C	MTH1	Sace	S	similar to uniprot|P35198 Saccharomyces cerevisiae YDR277C (ohnolog of YOR047C) MTH1 Negative regulator of the glucose-sensing signal transduction pathway, required for repression of transcription by Rgt1p, interacts with Rgt1p and the Snf3p and Rgt2p glucose sensors, phosphorylated by Yck1p, triggering Mth1p degradation
SAKL0G01166g	YKR072C	SIS2	YOR054C	VHS3	YOR054C	VHS3	Sace	S	similar to uniprot|O00019 Saccharomyces cerevisiae YOR054C (ohnolog of YKR072C) VHS3 Negative regulatory subunit of protein phosphatase 1 Ppz1p and also a subunit of the phosphopantothenoylcysteine decarboxylase (PPCDC, Cab3p, Sis2p, Vhs3p) complex, which catalyzes the third step of coenzyme A biosynthesis
SAKL0G00968g	YKR075C	YKR075C	YOR062C	YOR062C	YOR062C	YOR062C	Sace	S	similar to uniprot|P36025 Saccharomyces cerevisiae YOR062C (ohnolog of YKR075C) Protein of unknown function, similar to YKR075Cp and Reg1p, expression regulated by glucose and Rgt1p, GFP-fusion protein is induced in response to the DNA-damaging agent MMS
SAKL0G00594g	YKR084C	HBS1	YOR076C	SKI7	YOR076C	SKI7	Sace	SoS	some similarities with uniprot|Q08491 Saccharomyces cerevisiae YOR076C (ohnolog of YKR084C) SKI7 Coupling protein that mediates interactions between the Ski complex and the cytoplasmic exosome during 3'-5' RNA degradation, eRF3-like domain targets nonstop mRNA for degradation, null mutants have superkiller phenotype
SAKL0E14564g	YKR089C	TGL4	YOR081C	TGL5	YOR081C	TGL5	Sace	S	similar to uniprot|Q12043 Saccharomyces cerevisiae YOR081C (ohnolog of YKR089C) TGL5 Bifunctional enzyme with triacylglycerol lipase and lysophosphatidic acid acyltransferase activity, involved in triacylglycerol mobilization, localizes to lipid particles, potential Cdc28p substrate
SAKL0E10010g	YNL095C	YNL095C	YOR092W	ECM3	YOR092W	ECM3	Sace	S	similar to uniprot|Q99252 Saccharomyces cerevisiae YOR092W (ohnolog of YNL095C) ECM3 Non-essential protein of unknown function, involved in signal transduction and the genotoxic response, induced rapidly in response to treatment with 8-methoxypsoralen and UVA irradiation
SAKL0E10494g	YNL106C	INP52	YOR109W	INP53	YOR109W	INP53	Sace	S	similar to uniprot|Q12271 Saccharomyces cerevisiae YOR109W (ohnolog of YNL106C) INP53 Polyphosphatidylinositol phosphatase, dephosphorylates multiple phosphatidylinositols, involved in trans Golgi network-to-early endosome pathway, hyperosmotic stress causes translocation to actin patches, contains Sac1 and 5- ptase domains
SAKL0E10560g	YNL108C	YNL108C	YOR110W	TFC7	TFC7	TFC7	Lakl	Lakl	uniprot|Q875N3 Lachancea kluyveri SAKL0E10560g TFC7 One of six subunits of the RNA polymerase III transcription initiation factor complex (TFIIIC)
SAKL0G02530g	YDR368W	YPR1	YOR120W	GCY1	YDR368W	YPR1	Sace	H	highly similar to uniprot|Q12458 Saccharomyces cerevisiae YDR368W (ohnolog of YOR120W) YPR1 NADPH- dependent aldo-keto reductase, reduces multiple substrates including 2-methylbutyraldehyde and D,L-glyceraldehyde, expression is induced by osmotic and oxidative stress, functionally redundant with other aldo-keto reductases
SAKL0G04334g	YDR409W	SIZ1	YOR156C	NFI1	YDR409W	SIZ1	Sace	W	weakly similar to uniprot|Q04195 Saccharomyces cerevisiae YDR409W (ohnolog of YOR156C) SIZ1 SUMO/Smt3 ligase that promotes the attachment of sumo (Smt3p, small ubiquitin-related modifier) to proteins, binds Ubc9p and may bind septins, specifically required for sumoylation of septins in vivo, localized to the septin ring
SAKL0E02068g	YLR260W	LCB5	YOR171C	LCB4	YOR171C	LCB4	Sace	S	similar to uniprot|Q12246 Saccharomyces cerevisiae YOR171C (ohnolog of YLR260W) LCB4 Sphingoid long-chain base kinase, responsible for synthesis of long-chain base phosphates, which function as signaling molecules, regulates synthesis of ceramide from exogenous long-chain bases, localizes to the Golgi and late endosomes
SAKL0A08184g	YLR273C	PIG1	YOR178C	GAC1	YOR178C	GAC1	Sace	W	weakly similar to uniprot|P28006 Saccharomyces cerevisiae YOR178C (ohnolog of YLR273C) GAC1 Regulatory subunit for Glc7p type-1 protein phosphatase (PP1), tethers Glc7p to Gsy2p glycogen synthase, binds Hsf1p heat shock transcription factor, required for induction of some HSF-regulated genes under heat shock
SAKL0A08096g	YLR277C	YSH1	YOR179C	SYC1	YOR179C	SYC1	Sace	H	highly similar to uniprot|Q08553 Saccharomyces cerevisiae YOR179C (ohnolog of YLR277C) SYC1 Subunit of the APT subcomplex of cleavage and polyadenylation factor, may have a role in 3' end formation of both polyadenylated and non-polyadenylated RNAs
SAKL0A07744g	YLR293C	GSP1	YOR185C	GSP2	YOR185C	GSP2	Sace	H	highly similar to uniprot|P32836 Saccharomyces cerevisiae YOR185C (ohnolog of YLR293C) GSP2 GTP binding protein (mammalian Ranp homolog) involved in the maintenance of nuclear organization, RNA processing and transport, interacts with Kap121p, Kap123p and Pdr6p (karyophilin betas), Gsp1p homolog that is not required for viability
SAKL0A07568g	YLR300W	EXG1	YOR190W	SPR1	EXG1	EXG1	Lakl	Lakl	uniprot|Q875R9 Lachancea kluyveri SAKL0A07568g EXG1 Glucan 1,3-beta-glucosidase precursor
SAKL0H08492g	YPL112C	PEX25	YOR193W	PEX27	YOR193W	PEX27	Sace	S	similar to uniprot|Q08580 Saccharomyces cerevisiae YOR193W (ohnolog of YPL112C) PEX27 Peripheral peroxisomal membrane protein involved in controlling peroxisome size and number, interacts with homologous protein Pex25p
SAKL0H04356g	YMR230W	RPS10b	YOR293W	RPS10a	YOR293W	RPS10A	Sace	H	highly similar to uniprot|Q08745 Saccharomyces cerevisiae YOR293W (ohnolog of YMR230W) RPS10A Protein component of the small (40S) ribosomal subunit, nearly identical to Rps10Bp and has similarity to rat ribosomal protein S10
SAKL0B05390g	YMR237W	BCH1	YOR299W	BUD7	YOR299W	BUD7	Sace	S	similar to uniprot|Q08754 Saccharomyces cerevisiae YOR299W (ohnolog of YMR237W) BUD7 Member of the ChAPs family of proteins (Chs5p-Arf1p-binding proteins: Bch1p, Bch2p, Bud7p, Chs6p), that forms the exomer complex with Chs5p to mediate export of specific cargo proteins, including Chs3p, from the Golgi to the plasma membrane
SAKL0B06094g	YMR246W	FAA4	YOR317W	FAA1	YOR317W	FAA1	Sace	H	highly similar to uniprot|P30624 Saccharomyces cerevisiae YOR317W (ohnolog of YMR246W) FAA1 Long chain fatty acyl-CoA synthetase, activates imported fatty acids with a preference for C12:0-C16:0 chain lengths, functions in long chain fatty acid import, accounts for most acyl- CoA synthetase activity, localized to lipid particles
SAKL0B10076g	YAL023C	PMT2	YOR321W	PMT3	YAL023C	PMT2	Sace	H	highly similar to uniprot|P31382 Saccharomyces cerevisiae YAL023C (ohnolog of YOR321W) PMT2 Protein O- mannosyltransferase, transfers mannose residues from dolichyl phosphate-D-mannose to protein Ser/Thr residues, involved in ER quality control, acts in a complex with Pmt1p, can instead interact with Pmt5, target for new antifungal
SAKL0B10802g	YAL037W	YAL037W	YOR342C	YOR342C	YAL037W	YAL037W	Sace	W	weakly similar to uniprot|P39728 Saccharomyces cerevisiae YAL037W (ohnolog of YOR342C) Putative protein of unknown function
SAKL0B10934g	YAL038W	CDC19	YOR347C	PYK2	PYK1	PYK1	Lakl	Lakl	uniprot|Q875S4 Lachancea kluyveri SAKL0B10934g PYK1 Pyruvate kinase
SAKL0D14586g	YAL053W	FLC2	YOR365C	YOR365C	YAL053W	FLC2	Sace	S	similar to uniprot|P39719 Saccharomyces cerevisiae YAL053W (ohnolog of YOR365C) FLC2 Putative FAD transporter, required for uptake of FAD into endoplasmic reticulum, involved in cell wall maintenance
SAKL0D14740g	YAL056W	GPB2	YOR371C	GPB1	YAL056W	GPB2	Sace	W	weakly similar to uniprot|P39717 Saccharomyces cerevisiae YAL056W (ohnolog of YOR371C) GPB2 Multistep regulator of cAMP-PKA signaling, inhibits PKA downstream of Gpa2p and Cyr1p, thereby increasing cAMP dependency, inhibits Ras activity through direct interactions with Ira1p/2p, regulated by G-alpha protein Gpa2p, homolog of Gpb1p
SAKL0B01958g	YFL018C	LPD1	YPL017C	IRC15	YFL018C	LPD1	Sace	H	highly similar to uniprot|P09624 Saccharomyces cerevisiae YFL018C (ohnolog of YPL017C) LPD1 Dihydrolipoamide dehydrogenase, the lipoamide dehydrogenase component (E3) of the pyruvate dehydrogenase and 2-oxoglutarate dehydrogenase multi-enzyme complexes
SAKL0B02376g	YFL004W	VTC2	YPL019C	VTC3	YFL004W	VTC2	Sace	S	similar to uniprot|P43585 Saccharomyces cerevisiae YFL004W (ohnolog of YPL019C) VTC2 Subunit of the vacuolar transporter chaperone (VTC) complex involved in membrane trafficking, vacuolar polyphosphate accumulation, microautophagy and non-autophagic vacuolar fusion
SAKL0H11594g	YDR251W	PAM1	YPL032C	SVL3	YDR251W	PAM1	Sace	S	similar to uniprot|P37304 Saccharomyces cerevisiae YDR251W (ohnolog of YPL032C) PAM1 Essential protein of unknown function, exhibits variable expression during colony morphogenesis, overexpression permits survival without protein phosphatase 2A, inhibits growth, and induces a filamentous phenotype
SAKL0H11462g	YDR252W	BTT1	YPL037C	EGD1	YDR252W	BTT1	Sace	H	highly similar to uniprot|P40314 Saccharomyces cerevisiae YDR252W (ohnolog of YPL037C) BTT1 Beta3 subunit of the heterotrimeric nascent polypeptide-associated complex which binds ribosomes via its beta-subunits in close proximity to nascent polypeptides, interacts with Caf130p of the CCR4-NOT complex, similar to human BTF3
SAKL0H10956g	YDR483W	KRE2	YPL053C	KTR6	YDR483W	KRE2	Sace	S	similar to uniprot|P27809 Saccharomyces cerevisiae YDR483W (ohnolog of YPL053C) KRE2 Alpha1,2- mannosyltransferase of the Golgi involved in protein mannosylation
SAKL0H10736g	YBR161W	CSH1	YPL057C	SUR1	YBR161W	CSH1	Sace	S	similar to uniprot|P38287 Saccharomyces cerevisiae YBR161W (ohnolog of YPL057C) CSH1 Probable catalytic subunit of a mannosylinositol phosphorylceramide (MIPC) synthase, forms a complex with probable regulatory subunit Csg2p, function in sphingolipid biosynthesis is overlapping with that of Sur1p
SAKL0H09944g	YBR197C	YBR197C	YPL077C	YPL077C	YBR197C	YBR197C	Sace	SoS	some similarities with uniprot|P38306 Saccharomyces cerevisiae YBR197C (ohnolog of YPL077C) Putative protein of unknown function, green fluorescent protein (GFP)- fusion protein localizes to the cytoplasm and nucleus, YBR197C is not an essential gene
SAKL0H09768g	YBR189W	RPS9b	YPL081W	RPS9a	YBR189W	RPS9B	Sace	H	highly similar to uniprot|P05755 Saccharomyces cerevisiae YBR189W (ohnolog of YPL081W) RPS9B Protein component of the small (40S) ribosomal subunit, nearly identical to Rps9Ap and has similarity to E. coli S4 and rat S9 ribosomal proteins
SAKL0H09482g	YBR183W	YPC1	YPL087W	YDC1	YBR183W	YPC1	Sace	S	similar to uniprot|P38298 Saccharomyces cerevisiae YBR183W (ohnolog of YPL087W) YPC1 Alkaline ceramidase that also has reverse (CoA-independent) ceramide synthase activity, catalyzes both breakdown and synthesis of phytoceramide, overexpression confers fumonisin B1 resistance
SAKL0H09416g	YBR182C	SMP1	YPL089C	RLM1	YBR182C	SMP1	Sace	W	weakly similar to uniprot|P38128 Saccharomyces cerevisiae YBR182C (ohnolog of YPL089C) SMP1 Putative transcription factor involved in regulating the response to osmotic stress, member of the MADS-box family of transcription factors
SAKL0H07216g	YOR227W	HER1	YPL137C	GIP3	YPL137C	GIP3	Sace	S	similar to uniprot|Q03016 Saccharomyces cerevisiae YPL137C (ohnolog of YOR227W) GIP3 Glc7-interacting protein whose overexpression relocalizes Glc7p from the nucleus and prevents chromosome segregation, may interact with ribosomes, based on co-purification experiments
SAKL0H07128g	YOR231W	MKK1	YPL140C	MKK2	YPL140C	MKK2	Sace	S	similar to uniprot|P32491 Saccharomyces cerevisiae YPL140C (ohnolog of YOR231W) MKK2 Mitogen-activated kinase kinase involved in protein kinase C signaling pathway that controls cell integrity, upon activation by Bck1p phosphorylates downstream target, Slt2p, functionally redundant with Mkk1p
SAKL0H07084g	YOR233W	KIN4	YPL141C	FRK1	YPL141C	FRK1	Sace	S	similar to uniprot|Q03002 Saccharomyces cerevisiae YPL141C (ohnolog of YOR233W) FRK1 Putative protein kinase, similar to Kin4p, green fluorescent protein (GFP)-fusion protein localizes to the cytoplasm, interacts with rRNA transcription and ribosome biogenesis factors and the long chain fatty acyl-CoA synthetase Faa3
SAKL0H07062g	YOR234C	RPL33b	YPL143W	RPL33a	YPL143W	RPL33A	Sace	H	highly similar to uniprot|P05744 Saccharomyces cerevisiae YPL143W (ohnolog of YOR234C) RPL33A N- terminally acetylated ribosomal protein L37 of the large (60S) ribosomal subunit, nearly identical to Rpl33Bp and has similarity to rat L35a, rpl33a null mutant exhibits slow growth while rpl33a rpl33b double null mutant is inviable
SAKL0A05126g	YGL084C	GUP1	YPL189W	GUP2	GUP1	GUP1	Lakl	Lakl	uniprot|Q875R3 Lachancea kluyveri SAKL0A05126g GUP1
SAKL0A04972g	YGL082W	YGL082W	YPL191C	YPL191C	YGL082W	YGL082W	Sace	S	similar to uniprot|P53155 Saccharomyces cerevisiae YGL082W (ohnolog of YPL191C) Putative protein of unknown function, predicted prenylation/proteolysis target of Afc1p and Rce1p, green fluorescent protein (GFP)-fusion protein localizes to the cytoplasm and nucleus, YGL082W is not an essential gene
SAKL0A04620g	YGL075C	MPS2	YPL200W	CSM4	YGL075C	YPL200W	Sace	W	weakly similar to uniprot|P53159 Saccharomyces cerevisiae YGL075C (ohnolog of YPL200W CSM4) MPS2 Essential membrane protein localized at the nuclear envelope and spindle pole body (SPB), required for insertion of the newly duplicated SPB into the nuclear envelope, potentially phosphorylated by Cdc28p
SAKL0A04532g	YGL071W	AFT1	YPL202C	AFT2	YGL071W	AFT1	Sace	W	weakly similar to uniprot|P22149 Saccharomyces cerevisiae YGL071W (ohnolog of YPL202C) AFT1 Transcription factor involved in iron utilization and homeostasis, binds the consensus site PyPuCACCCPu and activates the expression of target genes in response to changes in iron availability
SAKL0A04004g	YGL133W	ITC1	YPL216W	YPL216W	YGL133W	ITC1	Sace	S	similar to uniprot|P53125 Saccharomyces cerevisiae YGL133W (ohnolog of YPL216W) ITC1 Subunit of the ATP- dependent Isw2p-Itc1p chromatin remodeling complex, required for repression of a-specific genes, repression of early meiotic genes during mitotic growth, and repression of INO1, similar to mammalian Acf1p, the regulatory subunit of the mammalian ATP-utilizing chromatin assembly and modifying f…
SAKL0A03916g	YGL135W	RPL1b	YPL220W	RPL1a	YGL135W	RPL1B	Sace	H	highly similar to uniprot|P0CX44 Saccharomyces cerevisiae YGL135W (ohnolog of YPL220W) RPL1B N-terminally acetylated protein component of the large (60S) ribosomal subunit, nearly identical to Rpl1Ap and has similarity to E. coli L1 and rat L10a ribosomal proteins, rpl1a rpl1b double null mutation is lethal
SAKL0A02596g	YMR198W	CIK1	YPL253C	VIK1	YPL253C	VIK1	Sace	W	weakly similar to uniprot|Q12045 Saccharomyces cerevisiae YPL253C (ohnolog of YMR198W) VIK1 Protein that forms a complex with Kar3p at the spindle pole body, possible regulator of Kar3p function in microtubule- mediated processes, required for sister chromatid cohesion, has similarity to Cik1p
SAKL0A02508g	YMR199W	CLN1	YPL256C	CLN2	YPL256C	CLN2	Sace	S	similar to uniprot|P20438 Saccharomyces cerevisiae YPL256C (ohnolog of YMR199W) CLN2 G1 cyclin involved in regulation of the cell cycle, activates Cdc28p kinase to promote the G1 to S phase transition, late G1 specific expression depends on transcription factor complexes, MBF (Swi6p-Mbp1p) and SBF (Swi6p-Swi4p)
SAKL0B03344g	YGL166W	CUP2	YPR008W	HAA1	YGL166W	CUP2	Sace	W	weakly similar to uniprot|P15315 Saccharomyces cerevisiae YGL166W (ohnolog of YPR008W) CUP2 Copper- binding transcription factor, activates transcription of the metallothionein genes CUP1-1 and CUP1-2 in response to elevated copper concentrations
SAKL0B03432g	YGL162W	SUT1	YPR009W	SUT2	YGL162W	SUT1	Sace	W	weakly similar to uniprot|P53032 Saccharomyces cerevisiae YGL162W (ohnolog of YPR009W) SUT1 Transcription factor of the Zn[II]2Cys6 family involved in sterol uptake, involved in induction of hypoxic gene expression
SAKL0F14102g	YJR091C	JSN1	YPR042C	PUF2	YPR042C	PUF2	Sace	S	similar to uniprot|Q12221 Saccharomyces cerevisiae YPR042C (ohnolog of YJR091C) PUF2 Member of the PUF protein family, which is defined by the presence of Pumilio homology domains that confer RNA binding activity, preferentially binds mRNAs encoding membrane-associated proteins
SAKL0B07150g	YBR089C-A	NHP6b	YPR052C	NHP6a	YBR089C-A	NHP6B	Sace	H	highly similar to uniprot|P11633 Saccharomyces cerevisiae YBR089C-A (ohnolog of YPR052C) NHP6B High- mobility group (HMG) protein that binds to and remodels nucleosomes, involved in recruiting FACT and other chromatin remodelling complexes to the chromosomes, functionally redundant with Nhp6Ap, homologous to mammalian HMGB1 and HMGB2
SAKL0B08096g	YBR117C	TKL2	YPR074C	TKL1	YBR117C	TKL2	Sace	H	highly similar to uniprot|P33315 Saccharomyces cerevisiae YBR117C (ohnolog of YPR074C) TKL2 Transketolase, similar to Tkl1p, catalyzes conversion of xylulose-5-phosphate and ribose-5-phosphate to sedoheptulose-7-phosphate and glyceraldehyde-3-phosphate in the pentose phosphate pathway, needed for synthesis of aromatic amino acids
SAKL0F06666g	YGR108W	CLB1	YPR119W	CLB2	YGR108W	CLB1	Sace	S	similar to uniprot|P24868 Saccharomyces cerevisiae YGR108W (ohnolog of YPR119W) CLB1 B-type cyclin involved in cell cycle progression, activates Cdc28p to promote the transition from G2 to M phase, accumulates during G2 and M, then targeted via a destruction box motif for ubiquitin- mediated degradation by the proteasome
SAKL0F06688g	YGR109C	CLB6	YPR120C	CLB5	YGR109C	CLB6	Sace	S	similar to uniprot|P32943 Saccharomyces cerevisiae YGR109C (ohnolog of YPR120C) CLB6 B-type cyclin involved in DNA replication during S phase, activates Cdc28p to promote initiation of DNA synthesis, functions in formation of mitotic spindles along with Clb3p and Clb4p, most abundant during late G1
SAKL0F03278g	YGR121C	MEP1	YPR138C	MEP3	YGR121C	MEP1	Sace	H	highly similar to uniprot|P40260 Saccharomyces cerevisiae YGR121C (ohnolog of YPR138C) MEP1 Ammonium permease, belongs to a ubiquitous family of cytoplasmic membrane proteins that transport only ammonium (NH4+), expression is under the nitrogen catabolite repression regulation
SAKL0F02970g	YGR124W	ASN2	YPR145W	ASN1	YGR124W	ASN2	Sace	H	highly similar to uniprot|P49090 Saccharomyces cerevisiae YGR124W (ohnolog of YPR145W) ASN2 Asparagine synthetase, isozyme of Asn1p, catalyzes the synthesis of L- asparagine from L-aspartate in the asparagine biosynthetic pathway
SAKL0F15906g	YLR457C	NBP1	YPR174C	YPR174C	YPR174C	YPR174C	Sace	W	weakly similar to uniprot|Q06616 Saccharomyces cerevisiae YPR174C (ohnolog of YLR457C) Protein of unknown function, green fluorescent protein (GFP)-fusion protein localizes to the nuclear periphery, potential Cdc28p substrate, binds phosphatidylinositols and phosphatidylethanolamine in a large-scale study
SAKL0E02904g	YKL104C	GFA1	YMR085W	YMR085W	YMR084W	YMR084W	Sace	H	highly similar to uniprot|A2P2R3 Saccharomyces cerevisiae YMR084W (ohnolog of YKL104C) Putative protein of unknown function, YMR084W and adjacent ORF YMR085W are merged in related strains
SAKL0A06688g	YGL119W	COQ8	YBR230W-A	YBR230W-A	YGL119W	COQ8	Sace	S	similar to uniprot|P27697 Saccharomyces cerevisiae YGL119W (ohnolog of YBR230W-A) COQ8 Protein required for ubiquinone (coenzyme Q) biosynthesis and for respiratory growth, exhibits genetic interaction with COQ9, suggesting a common function, similar to prokaryotic proteins involved in early steps of ubiquinone biosynthesis
SAKL0B09922g	YOL048C	RRT8			YAL018C	YAL018C	Sace	W	weakly similar to uniprot|P31379 Saccharomyces cerevisiae YAL018C (ohnolog of YOL048C) Putative protein of unknown function
SAKL0B09878g	YAL018C	YAL018C			YAL018C	YAL018C	Sace	S	similar to uniprot|P31379 Saccharomyces cerevisiae YAL018C (ohnolog of YOL048C) Putative protein of unknown function
SAKL0G01980g	YHR107C	CDC12			YHR107C	CDC12	Sace	H	highly similar to uniprot|P32468 Saccharomyces cerevisiae YHR107C CDC12 Component of the septin ring of the mother-bud neck that is required for cytokinesis, septins recruit proteins to the neck and can act as a barrier to diffusion at the membrane, and they comprise the 10nm filaments seen with EM
SAKL0H05016g	YOR280C	FSH3			YOR280C	FSH3	Sace	S	similar to uniprot|Q99369 Saccharomyces cerevisiae YOR280C (ohnolog of YMR222C) FSH3 Putative serine hydrolase, likely target of Cyc8p-Tup1p-Rfx1p transcriptional regulation, sequence is similar to S. cerevisiae Fsh1p and Fsh2p and the human candidate tumor suppressor OVCA2
SAKL0C11770g	YBR038W	CHS2			YBR038W	CHS2	Sace	S	similar to uniprot|P14180 Saccharomyces cerevisiae YBR038W CHS2 Chitin synthase II, catalyzes transfer of N- acetylglucosamine (GlcNAc) to chitin upon activation of zymogenic form, required for chitin synthesis in the primary septum during cytokinesis, localization regulated by Cdk1p during mitosis
SAKL0A07040g	YBR220C	YBR220C			YBR220C	YBR220C	Sace	S	similar to uniprot|P38318 Saccharomyces cerevisiae YBR220C Putative protein of unknown function, YBR220C is not an essential gene
SAKL0E05060g	YDL081C	RPP1a			YDL081C	RPP1A	Sace	H	highly similar to uniprot|P05318 Saccharomyces cerevisiae YDL081C RPP1A Ribosomal stalk protein P1 alpha, involved in the interaction between translational elongation factors and the ribosome, accumulation of P1 in the cytoplasm is regulated by phosphorylation and interaction with the P2 stalk component
SAKL0G01650g	YDR270W	CCC2			YDR270W	CCC2	Sace	S	similar to uniprot|P38995 Saccharomyces cerevisiae YDR270W CCC2 Cu(+2)-transporting P-type ATPase, required for export of copper from the cytosol into an extracytosolic compartment, has similarity to human proteins involved in Menkes and Wilsons diseases
SAKL0H18062g	YER162C	RAD4			YER162C	RAD4	Sace	S	similar to uniprot|P14736 Saccharomyces cerevisiae YER162C RAD4 Protein that recognizes and binds damaged DNA (with Rad23p) during nucleotide excision repair, subunit of Nuclear Excision Repair Factor 2 (NEF2), also involved, with Rad23p, in turnover of ubiquitylated proteins
SAKL0B02244g	YFL009W	CDC4			YFL009W	CDC4	Sace	S	similar to uniprot|P07834 Saccharomyces cerevisiae YFL009W CDC4 F-box protein required for G1/S and G2/M transition, associates with Skp1p and Cdc53p to form a complex, SCFCdc4, which acts as ubiquitin-protein ligase directing ubiquitination of the phosphorylated CDK inhibitor Sic1p
SAKL0H02354g	YGR249W	MGA1			YGR249W	MGA1	Sace	W	weakly similar to uniprot|P53050 Saccharomyces cerevisiae YGR249W MGA1 Protein similar to heat shock transcription factor, multicopy suppressor of pseudohyphal growth defects of ammonium permease mutants
SAKL0G18568g	YHR199C	AIM46			YHR198C	AIM18	Sace	S	similar to uniprot|P38884 Saccharomyces cerevisiae YHR198C AIM18 Putative protein of unknown function, the authentic, non-tagged protein is detected in highly purified mitochondria in high-throughput studies, null mutant displays elevated frequency of mitochondrial genome loss
SAKL0G13904g	YJL012C	VTC4			YJL012C	VTC4	Sace	H	highly similar to uniprot|P47075 Saccharomyces cerevisiae YJL012C VTC4 Vacuolar membrane polyphosphate polymerase, subunit of the vacuolar transporter chaperone (VTC) complex involved in synthesis and transfer of polyP to the vacuole, regulates membrane trafficking, role in non-autophagic vacuolar fusion
SAKL0A10318g	YJR076C	CDC11			YJR076C	CDC11	Sace	H	highly similar to uniprot|P32458 Saccharomyces cerevisiae YJR076C CDC11 Component of the septin ring of the mother-bud neck that is required for cytokinesis, septins recruit proteins to the neck and can act as a barrier to diffusion at the membrane, and they comprise the 10nm filaments seen with EM
SAKL0H16830g	YLR092W	SUL2			YLR092W	SUL2	Sace	S	similar to uniprot|Q12325 Saccharomyces cerevisiae YLR092W SUL2 High affinity sulfate permease, sulfate uptake is mediated by specific sulfate transporters Sul1p and Sul2p, which control the concentration of endogenous activated sulfate intermediates
SAKL0H23892g	YLR303W	MET17			YLR303W	MET17	Sace	H	highly similar to uniprot|P06106 Saccharomyces cerevisiae YLR303W MET17 Methionine and cysteine synthase (O-acetyl homoserine-O-acetyl serine sulfhydrylase), required for sulfur amino acid synthesis
SAKL0G16896g	YLR426W	TDA5			YLR426W	TDA5	Sace	S	similar to uniprot|Q06417 Saccharomyces cerevisiae YLR426W TDA5 Putative protein of unknown function, detected in highly purified mitochondria in high- throughput studies, proposed to be involved in resistance to mechlorethamine and streptozotocin, null mutant sensitive to expression of top1-T722A allele
SAKL0E03014g	YMR089C	YTA12			YMR089C	YTA12	Sace	H	highly similar to uniprot|P40341 Saccharomyces cerevisiae YMR089C YTA12 Component, with Afg3p, of the mitochondrial inner membrane m-AAA protease that mediates degradation of misfolded or unassembled proteins and is also required for correct assembly of mitochondrial enzyme complexes
SAKL0E09438g	YNL082W	PMS1			YNL082W	PMS1	Sace	S	similar to uniprot|P14242 Saccharomyces cerevisiae YNL082W PMS1 ATP-binding protein required for mismatch repair in mitosis and meiosis, functions as a heterodimer with Mlh1p, binds double- and single-stranded DNA via its N-terminal domain, similar to E. coli MutL
SAKL0E10846g	YNL117W	MLS1			YNL117W	MLS1	Sace	H	highly similar to uniprot|P30952 Saccharomyces cerevisiae YNL117W MLS1 Malate synthase, enzyme of the glyoxylate cycle, involved in utilization of non- fermentable carbon sources, expression is subject to carbon catabolite repression, localizes in peroxisomes during growth in oleic acid medium
SAKL0F04224g	YOL038W	PRE6			YOL038W	PRE6	Sace	H	highly similar to uniprot|P40303 Saccharomyces cerevisiae YOL038W PRE6 Alpha 4 subunit of the 20S proteasome, may replace alpha 3 subunit (Pre9p) under stress conditions to create a more active proteasomal isoform, GFP-fusion protein relocates from cytosol to the mitochondrial surface upon oxidative stress
SAKL0C13024g	YOL132W	GAS4			YOL132W	GAS4	Sace	S	similar to uniprot|Q08271 Saccharomyces cerevisiae YOL132W GAS4 1,3-beta-glucanosyltransferase, involved with Gas2p in spore wall assembly, has similarity to Gas1p, localizes to the cell wall
SAKL0G03586g	YOR140W	SFL1			YOR140W	SFL1	Sace	W	weakly similar to uniprot|P20134 Saccharomyces cerevisiae YOR140W SFL1 Transcriptional repressor and activator, involved in repression of flocculation-related genes, and activation of stress responsive genes, negatively regulated by cAMP-dependent protein kinase A subunit Tpk2p
SAKL0H04862g	YOR287C	RRP36			YOR287C	RRP36	Sace	S	similar to uniprot|Q12481 Saccharomyces cerevisiae YOR287C RRP36 Component of 90S preribosomes, involved in early cleavages of the 35S pre-rRNA and in production of the 40S ribosomal subunit
SAKL0B05786g	YOR307C	SLY41			YOR307C	SLY41	Sace	S	similar to uniprot|P22215 Saccharomyces cerevisiae YOR307C SLY41 Protein involved in ER-to-Golgi transport
SAKL0H08470g	YPL113C	YPL113C			YPL113C	YPL113C	Sace	S	similar to uniprot|Q02961 Saccharomyces cerevisiae YPL113C Glyoxylate reductase, acts on glyoxylate and hydroxypyruvate substrates, YPL113C is not an essential gene
SAKL0D04378g	YPL279C	YPL279C			YOR390W	YOR390W	Sace	S	similar to uniprot|Q08913 Saccharomyces cerevisiae YOR390W Putative protein of unknown function
SAKL0H12672g	YDR225W	HTA1			YDR225W	HTA1	Sace	H	highly similar to uniprot|P04911 Saccharomyces cerevisiae YDR225W HTA1 Histone H2A, core histone protein required for chromatin assembly and chromosome function, one of two nearly identical subtypes (see also HTA2), DNA damage-dependent phosphorylation by Mec1p facilitates DNA repair, acetylated by Nat4p
SAKL0G18920g	YKL079W	SMY1			YKL079W	SMY1	Sace	S	similar to uniprot|P32364 Saccharomyces cerevisiae YKL079W SMY1 Protein that interacts with Myo2p, proposed to be involved in exocytosis, N-terminal domain is related to the motor domain of kinesins
SAKL0F12298g	YBL063W	KIP1			YBL063W	KIP1	Sace	S	similar to uniprot|P28742 Saccharomyces cerevisiae YBL063W KIP1 Kinesin-related motor protein required for mitotic spindle assembly, chromosome segregation, and 2 micron plasmid partitioning, functionally redundant with Cin8p for chromosomal but not plasmid functions
SAKL0E07304g	YNL030W	HHF2			YNL030W	HHF2	Sace	H	highly similar to uniprot|P02309 Saccharomyces cerevisiae YNL030W HHF2 Histone H4, core histone protein required for chromatin assembly and chromosome function, one of two identical histone proteins (see also HHF1), contributes to telomeric silencing, N-terminal domain involved in maintaining genomic integrity
SAKL0E07326g	YNL031C	HHT2			YNL031C	HHT2	Sace	SoS	some similarities with uniprot|P02303 Saccharomyces cerevisiae YNL031C HHT2 Histone H3, core histone protein required for chromatin assembly, part of heterochromatin- mediated telomeric and HM silencing, one of two identical histone H3 proteins (see HHT1), regulated by acetylation, methylation, and phosphorylation
SAKL0D11286g	YJR039W	YJR039W			YEL025C	YEL025C	Sace	W	weakly similar to uniprot|P39991 Saccharomyces cerevisiae YEL025C (ohnolog of YJR039W) Putative protein of unknown function, green fluorescent protein (GFP)- fusion protein localizes to both the cytoplasm and the nucleus
SAKL0B07634g	YBR105C	VID24			YBR105C	VID24	Sace	S	similar to uniprot|P38263 Saccharomyces cerevisiae YBR105C VID24 Peripheral membrane protein located at Vid (vacuole import and degradation) vesicles, regulates fructose-1,6-bisphosphatase (FBPase) targeting to the vacuole, promotes proteasome-dependent catabolite degradation of FBPase
SAKL0E02684g	YKL095W	YJU2			YKL095W	YJU2	Sace	S	similar to uniprot|P28320 Saccharomyces cerevisiae YKL095W YJU2 Essential protein required for pre-mRNA splicing, associates transiently with the spliceosomal NTC (nineteen complex) and acts after Prp2p to promote the first catalytic reaction of splicing
SAKL0C04488g	YJL190C	RPS22a			YJL190C	RPS22A	Sace	H	highly similar to uniprot|P0C0W1 Saccharomyces cerevisiae YJL190C RPS22A Protein component of the small (40S) ribosomal subunit, nearly identical to Rps22Bp and has similarity to E. coli S8 and rat S15a ribosomal proteins
SAKL0H20944g	YGR009C	SEC9			YGR009C	SEC9	Sace	S	similar to uniprot|P40357 Saccharomyces cerevisiae YGR009C SEC9 t-SNARE protein important for fusion of secretory vesicles with the plasma membrane, similar to but not functionally redundant with Spo20p, SNAP-25 homolog
SAKL0H11946g	YDR244W	PEX5			YDR244W	PEX5	Sace	S	similar to uniprot|P35056 Saccharomyces cerevisiae YDR244W PEX5 Peroxisomal membrane signal receptor for the C-terminal tripeptide signal sequence (PTS1) of peroxisomal matrix proteins, required for peroxisomal matrix protein import, also proposed to have PTS1-receptor independent functions
SAKL0H14872g	YLR144C	ACF2			YLR144C	ACF2	Sace	S	similar to uniprot|Q07268 Saccharomyces cerevisiae YLR144C ACF2 Intracellular beta-1,3-endoglucanase, expression is induced during sporulation, may have a role in cortical actin cytoskeleton assembly
SAKL0A08008g	YLR284C	ECI1	YOR180C	DCI1	YLR284C	YLR284C	Sace	S	similar to uniprot|Q05871 Saccharomyces cerevisiae YLR284C Peroxisomal delta3,delta2-enoyl-CoA isomerase, hexameric protein that converts 3-hexenoyl-CoA to trans-2- hexenoyl-CoA, essential for the beta-oxidation of unsaturated fatty acids, oleate-induced
SAKL0H07612g	YOR213C	SAS5			YPL129W	TAF14	Sace	S	similar to uniprot|P35189 Saccharomyces cerevisiae YPL129W (ohnolog of YOR213C) TAF14 Subunit of TFIID, TFIIF, INO80, SWI/SNF, and NuA3 complexes, involved in RNA polymerase II transcription initiation and in chromatin modification, contains a YEATS domain
SAKL0H22550g	YAL001C	TFC3			YAL001C	TFC3	Sace	S	similar to uniprot|P34111 Saccharomyces cerevisiae YAL001C TFC3 Largest of six subunits of the RNA polymerase III transcription initiation factor complex (TFIIIC), part of the TauB domain of TFIIIC that binds DNA at the BoxB promoter sites of tRNA and similar genes, cooperates with Tfc6p in DNA binding
SAKL0H22638g	YAL002W	VPS8			YAL002W	VPS8	Sace	S	similar to uniprot|P39702 Saccharomyces cerevisiae YAL002W VPS8 Membrane-associated protein that interacts with Vps21p to facilitate soluble vacuolar protein localization, component of the CORVET complex, required for localization and trafficking of the CPY sorting receptor, contains RING finger motif
SAKL0H22660g	YAL003W	EFB1			YAL003W	EFB1	Sace	H	highly similar to uniprot|P32471 Saccharomyces cerevisiae YAL003W EFB1 Translation elongation factor 1 beta, stimulates nucleotide exchange to regenerate EF-1 alpha-GTP for the next elongation cycle, part of the EF-1 complex, which facilitates binding of aminoacyl-tRNA to the ribosomal A site
SAKL0B09394g	YAL008W	FUN14			YAL008W	FUN14	Sace	W	weakly similar to uniprot|P18411 Saccharomyces cerevisiae YAL008W FUN14 Mitochondrial protein of unknown function
SAKL0B09460g	YAL009W	SPO7			YAL009W	SPO7	Sace	S	similar to uniprot|P18410 Saccharomyces cerevisiae YAL009W SPO7 Putative regulatory subunit of Nem1p-Spo7p phosphatase holoenzyme, regulates nuclear growth by controlling phospholipid biosynthesis, required for normal nuclear envelope morphology, premeiotic replication, and sporulation
SAKL0B09482g	YAL010C	MDM10			YAL010C	MDM10	Sace	S	similar to uniprot|P18409 Saccharomyces cerevisiae YAL010C MDM10 Subunit of both the ERMES complex that links the ER to mitochondria, and of the mitochondrial sorting and assembly machinery (SAM complex) that functions in import and assembly of outer membrane beta-barrel proteins
SAKL0B09504g	YAL011W	SWC3			YAL011W	SWC3	Sace	S	similar to uniprot|P31376 Saccharomyces cerevisiae YAL011W SWC3 Protein of unknown function, component of the SWR1 complex, which exchanges histone variant H2AZ (Htz1p) for chromatin-bound histone H2A, required for formation of nuclear-associated array of smooth endoplasmic reticulum known as karmellae
SAKL0B09614g	YAL012W	CYS3			YAL012W	CYS3	Sace	H	highly similar to uniprot|P31373 Saccharomyces cerevisiae YAL012W CYS3 Cystathionine gamma-lyase, catalyzes one of the two reactions involved in the transsulfuration pathway that yields cysteine from homocysteine with the intermediary formation of cystathionine
SAKL0B09680g	YAL013W	DEP1			YAL013W	DEP1	Sace	SoS	some similarities with uniprot|P31385 Saccharomyces cerevisiae YAL013W DEP1 Transcriptional modulator involved in regulation of structural phospholipid biosynthesis genes and metabolically unrelated genes, as well as maintenance of telomeres, mating efficiency, and sporulation
SAKL0B09724g	YAL014C	SYN8			YAL014C	SYN8	Sace	S	similar to uniprot|P31377 Saccharomyces cerevisiae YAL014C SYN8 Endosomal SNARE related to mammalian syntaxin 8
SAKL0B09812g	YAL016W	TPD3			YAL016W	TPD3	Sace	H	highly similar to uniprot|P31383 Saccharomyces cerevisiae YAL016W TPD3 Regulatory subunit A of the heterotrimeric protein phosphatase 2A (PP2A), which also contains regulatory subunit Cdc55p and either catalytic subunit Pph21p or Pph22p, required for cell morphogenesis and transcription by RNA polymerase III
SAKL0B09988g	YAL019W	FUN30			YAL019W	FUN30	Sace	S	similar to uniprot|P31380 Saccharomyces cerevisiae YAL019W FUN30 Conserved member of the Snf2p family with ATP-dependent chromatin remodeling activity, has a role in silencing, potential Cdc28p substrate, authentic, non- tagged protein is detected in purified mitochondria in high-throughput studies
SAKL0B10010g	YAL020C	ATS1			YAL020C	ATS1	Sace	W	weakly similar to uniprot|P31386 Saccharomyces cerevisiae YAL020C ATS1 Protein required, with Elongator complex, Kti11p, and Kti12p, for modification of wobble nucleosides in tRNA, has a potential role in regulatory interactions between microtubules and the cell cycle
SAKL0B10032g	YAL021C	CCR4			YAL021C	CCR4	Sace	S	similar to uniprot|P31384 Saccharomyces cerevisiae YAL021C CCR4 Component of the CCR4-NOT transcriptional complex, which is involved in regulation of gene expression, component of the major cytoplasmic deadenylase, which is involved in mRNA poly(A) tail shortening
SAKL0B10054g	YAL022C	FUN26			YAL022C	FUN26	Sace	S	similar to uniprot|P31381 Saccharomyces cerevisiae YAL022C FUN26 Vacuolar membrane transporter with broad nucleoside selectivity, may regulate balance of nicotinamide riboside (NmR) levels between cytosol and vacuole, contributing to salvage of NmR for use in cytosolic NAD+ synthesis
SAKL0B10142g	YAL024C	LTE1			YAL024C	LTE1	Sace	S	similar to uniprot|P07866 Saccharomyces cerevisiae YAL024C LTE1 Protein similar to GDP/GTP exchange factors but without detectable GEF activity, required for asymmetric localization of Bfa1p at daughter-directed spindle pole bodies and for mitotic exit at low temperatures
SAKL0B10164g	YAL025C	MAK16			YAL025C	MAK16	Sace	H	highly similar to uniprot|P10962 Saccharomyces cerevisiae YAL025C MAK16 Essential nuclear protein, constituent of 66S pre-ribosomal particles, required for maturation of 25S and 5.8S rRNAs, required for maintenance of M1 satellite double-stranded RNA of the L-A virus
SAKL0B10186g	YAL026C	DRS2			YAL026C	DRS2	Sace	H	highly similar to uniprot|P39524 Saccharomyces cerevisiae YAL026C DRS2 Aminophospholipid translocase (flippase) that maintains membrane lipid asymmetry in post- Golgi secretory vesicles, contributes to clathrin-coated vesicle formation and endocytosis, mutations in human homolog ATP8B1 result in liver disease
SAKL0B10230g	YAL027W	SAW1			YAL027W	SAW1	Sace	S	similar to uniprot|P39735 Saccharomyces cerevisiae YAL027W SAW1 Protein involved in Rad1p/Rad10p-dependent removal of 3'-nonhomologous tails during double-strand break repair via single-strand annealing, green fluorescent protein (GFP)-fusion protein localizes to the nucleus
SAKL0B10428g	YAL031C	GIP4			YAL031C	GIP4	Sace	W	weakly similar to uniprot|P39732 Saccharomyces cerevisiae YAL031C GIP4 Cytoplasmic Glc7-interacting protein whose overexpression relocalizes Glc7p from the nucleus and prevents chromosome segregation, potential Cdc28p substrate
SAKL0B10450g	YAL032C	PRP45			YAL032C	PRP45	Sace	S	similar to uniprot|P28004 Saccharomyces cerevisiae YAL032C PRP45 Protein required for pre-mRNA splicing, associates with the spliceosome and interacts with splicing factors Prp22p and Prp46p, orthologous to human transcriptional coactivator SKIP and can activate transcription of a reporter gene
SAKL0B10472g	YAL033W	POP5			YAL033W	POP5	Sace	S	similar to uniprot|P28005 Saccharomyces cerevisiae YAL033W POP5 Subunit of both RNase MRP and nuclear RNase P, RNase MRP cleaves pre-rRNA, while nuclear RNase P cleaves tRNA precursors to generate mature 5' ends and facilitates turnover of nuclear RNAs
SAKL0B10604g	YAL034W-A	MTW1			YAL034W-A	MTW1	Sace	S	similar to uniprot|P39731 Saccharomyces cerevisiae YAL034W-A MTW1 Essential component of the MIND kinetochore complex (Mtw1p Including Nnf1p-Nsl1p-Dsn1p) which joins kinetochore subunits contacting DNA to those contacting microtubules, critical to kinetochore assembly
SAKL0B10758g	YAL035W	FUN12			YAL035W	FUN12	Sace	H	highly similar to uniprot|P39730 Saccharomyces cerevisiae YAL035W FUN12 GTPase, required for general translation initiation by promoting Met-tRNAiMet binding to ribosomes and ribosomal subunit joining, homolog of bacterial IF2
SAKL0B10780g	YAL036C	RBG1			YAL036C	RBG1	Sace	H	highly similar to uniprot|P39729 Saccharomyces cerevisiae YAL036C RBG1 Member of the DRG family of GTP- binding proteins, associates with translating ribosomes, interacts with Tma46p, Ygr250cp, Gir2p and Yap1p via two- hybrid
SAKL0B11110g	YAL039C	CYC3			YAL039C	CYC3	Sace	S	similar to uniprot|P06182 Saccharomyces cerevisiae YAL039C CYC3 Cytochrome c heme lyase (holocytochrome c synthase), attaches heme to apo-cytochrome c (Cyc1p or Cyc7p) in the mitochondrial intermembrane space, human ortholog may have a role in microphthalmia with linear skin defects (MLS)
SAKL0D14124g	YAL040C	CLN3			YAL040C	CLN3	Sace	W	weakly similar to uniprot|P13365 Saccharomyces cerevisiae YAL040C CLN3 G1 cyclin involved in cell cycle progression, activates Cdc28p kinase to promote the G1 to S phase transition, plays a role in regulating transcription of the other G1 cyclins, CLN1 and CLN2, regulated by phosphorylation and proteolysis
SAKL0D14212g	YAL041W	CDC24			YAL041W	CDC24	Sace	S	similar to uniprot|P11433 Saccharomyces cerevisiae YAL041W CDC24 Guanine nucleotide exchange factor (GEF or GDP-release factor) for Cdc42p, required for polarity establishment and maintenance, and mutants have morphological defects in bud formation and shmooing
SAKL0D14234g	YAL042W	ERV46			YAL042W	ERV46	Sace	S	similar to uniprot|P39727 Saccharomyces cerevisiae YAL042W ERV46 Protein localized to COPII-coated vesicles, forms a complex with Erv41p, involved in the membrane fusion stage of transport
SAKL0D14300g	YAL043C	PTA1			YAL043C	PTA1	Sace	S	similar to uniprot|Q01329 Saccharomyces cerevisiae YAL043C PTA1 Subunit of holo-CPF, a multiprotein complex and functional homolog of mammalian CPSF, required for the cleavage and polyadenylation of mRNA and snoRNA 3' ends, involved in pre-tRNA processing, binds to the phosphorylated CTD of RNAPII
SAKL0D14366g	YAL044C	GCV3			YAL044C	GCV3	Sace	S	similar to uniprot|P39726 Saccharomyces cerevisiae YAL044C GCV3 H subunit of the mitochondrial glycine decarboxylase complex, required for the catabolism of glycine to 5,10-methylene-THF, also required for all protein lipoylation, expression is regulated by levels of 5,10-methylene-THF
SAKL0D14388g	YAL044W-A	YAL044W-A			YAL044W-A	YAL044W-A	Sace	S	similar to uniprot|Q3E793 Saccharomyces cerevisiae YAL044W-A Putative protein of unknown function, similar to S. pombe uvi31 which is a putative DNA repair protein
SAKL0D14410g	YAL046C	AIM1			YAL046C	AIM1	Sace	S	similar to uniprot|P39724 Saccharomyces cerevisiae YAL046C AIM1 Protein involved in mitochondrial function or organization, null mutant displays elevated frequency of mitochondrial genome loss
SAKL0D14454g	YAL047C	SPC72			YAL047C	SPC72	Sace	SoS	some similarities with uniprot|P39723 Saccharomyces cerevisiae YAL047C SPC72 Component of the cytoplasmic Tub4p (gamma-tubulin) complex, binds spindle pole bodies and links them to microtubules, has roles in astral microtubule formation and stabilization
SAKL0D14498g	YAL048C	GEM1			YAL048C	GEM1	Sace	H	highly similar to uniprot|P39722 Saccharomyces cerevisiae YAL048C GEM1 Evolutionarily-conserved tail- anchored outer mitochondrial membrane GTPase which regulates mitochondrial morphology, cells lacking Gem1p contain collapsed, globular, or grape-like mitochondria, not required for pheromone-induced cell death
SAKL0D14564g	YAL049C	AIM2			YAL049C	AIM2	Sace	S	similar to uniprot|P39721 Saccharomyces cerevisiae YAL049C AIM2 Cytoplasmic protein involved in mitochondrial function or organization, null mutant displays reduced frequency of mitochondrial genome loss, potential Hsp82p interactor
SAKL0D14608g	YAL054C	ACS1			YAL054C	ACS1	Sace	H	highly similar to uniprot|Q01574 Saccharomyces cerevisiae YAL054C ACS1 Acetyl-coA synthetase isoform which, along with Acs2p, is the nuclear source of acetyl- coA for histone acetylation, expressed during growth on nonfermentable carbon sources and under aerobic conditions
SAKL0D14828g	YAL058W	CNE1			YAL058W	CNE1	Sace	W	weakly similar to uniprot|P27825 Saccharomyces cerevisiae YAL058W CNE1 Calnexin, integral membrane ER chaperone involved in folding and quality control of glycoproteins, chaperone activity is inhibited by Mpd1p, with which Cne1p interacts, 24, identical to mammalian calnexin, Ca+ binding not yet shown in yeast
SAKL0D14850g	YAL059W	ECM1			YAL059W	ECM1	Sace	S	similar to uniprot|P39715 Saccharomyces cerevisiae YAL059W ECM1 Pre-ribosomal factor involved in 60S ribosomal protein subunit export, associates with the pre- 60S particle, shuttles between the nucleus and cytoplasm
SAKL0D14872g	YAL060W	BDH1			YAL060W	BDH1	Sace	S	similar to uniprot|P39714 Saccharomyces cerevisiae YAL060W BDH1 NAD-dependent (R,R)-butanediol dehydrogenase, catalyzes oxidation of (R,R)-2,3-butanediol to (3R)- acetoin, oxidation of meso-butanediol to (3S)-acetoin, and reduction of acetoin, enhances use of 2,3-butanediol as an aerobic carbon source
SAKL0H22462g	YAR002W	NUP60			YAR002W	NUP60	Sace	W	weakly similar to uniprot|P39705 Saccharomyces cerevisiae YAR002W NUP60 Subunit of the nuclear pore complex (NPC), functions to anchor Nup2p to the NPC in a process controlled by the nucleoplasmic concentration of Gsp1p-GTP, involved in nuclear export and cytoplasmic localization of specific mRNAs such as ASH1
SAKL0H22418g	YAR003W	SWD1			YAR003W	SWD1	Sace	S	similar to uniprot|P39706 Saccharomyces cerevisiae YAR003W SWD1 Subunit of the COMPASS (Set1C) complex, which methylates histone H3 on lysine 4 and is required in transcriptional silencing near telomeres, WD40 beta propeller superfamily member with similarity to mammalian Rbbp7
SAKL0H22352g	YAR007C	RFA1			YAR007C	RFA1	Sace	H	highly similar to uniprot|P22336 Saccharomyces cerevisiae YAR007C RFA1 Subunit of heterotrimeric Replication Protein A (RPA), which is a highly conserved single-stranded DNA binding protein involved in DNA replication, repair, and recombination
SAKL0H22264g	YAR008W	SEN34			YAR008W	SEN34	Sace	S	similar to uniprot|P39707 Saccharomyces cerevisiae YAR008W SEN34 Subunit of the tRNA splicing endonuclease, which is composed of Sen2p, Sen15p, Sen34p, and Sen54p, Sen34p contains the active site for tRNA 3' splice site cleavage and has similarity to Sen2p and to Archaeal tRNA splicing endonuclease
SAKL0C07788g	YAR014C	BUD14			YAR014C	BUD14	Sace	S	similar to uniprot|P27637 Saccharomyces cerevisiae YAR014C BUD14 Protein involved in bud-site selection, Bud14p-Glc7p complex is a cortical regulator of dynein, inhibitor of the actin assembly factor Bnr1p (formin), diploid mutants display a random budding pattern instead of the wild-type bipolar pattern
SAKL0C07766g	YAR015W	ADE1			YAR015W	ADE1	Sace	H	highly similar to uniprot|P27616 Saccharomyces cerevisiae YAR015W ADE1 N-succinyl-5-aminoimidazole-4- carboxamide ribotide (SAICAR) synthetase, required for 'de novo' purine nucleotide biosynthesis, red pigment accumulates in mutant cells deprived of adenine
SAKL0C07744g	YAR018C	KIN3			YAR018C	KIN3	Sace	S	similar to uniprot|P22209 Saccharomyces cerevisiae YAR018C KIN3 Nonessential serine/threonine protein kinase, possible role in DNA damage response
SAKL0C07722g	YAR019C	CDC15			YAR019C	CDC15	Sace	S	similar to uniprot|P27636 Saccharomyces cerevisiae YAR019C CDC15 Protein kinase of the Mitotic Exit Network that is localized to the spindle pole bodies at late anaphase, promotes mitotic exit by directly switching on the kinase activity of Dbf2p, required for spindle disassembly after meiosis II
SAKL0C07700g	YAR035W	YAT1			YAR035W	YAT1	Sace	S	similar to uniprot|P80235 Saccharomyces cerevisiae YAR035W YAT1 Outer mitochondrial carnitine acetyltransferase, minor ethanol-inducible enzyme involved in transport of activated acyl groups from the cytoplasm into the mitochondrial matrix, phosphorylated
SAKL0C11220g	YBL001C	ECM15			YBL001C	ECM15	Sace	H	highly similar to uniprot|P35195 Saccharomyces cerevisiae YBL001C ECM15 Non-essential protein of unknown function, likely exists as tetramer, may be regulated by the binding of small-molecule ligands (possibly sulfate ions), may have a role in yeast cell-wall biogenesis
SAKL0C11330g	YBL004W	UTP20			YBL004W	UTP20	Sace	S	similar to uniprot|P35194 Saccharomyces cerevisiae YBL004W UTP20 Component of the small-subunit (SSU) processome, which is involved in the biogenesis of the 18S rRNA
SAKL0H21978g	YBL006C	LDB7			YBL006C	LDB7	Sace	S	similar to uniprot|P38210 Saccharomyces cerevisiae YBL006C LDB7 Component of the RSC chromatin remodeling complex, interacts with Rsc3p, Rsc30p, Npl6p, and Htl1p to form a module important for a broad range of RSC functions
SAKL0H21912g	YBL007C	SLA1			YBL007C	SLA1	Sace	S	similar to uniprot|P32790 Saccharomyces cerevisiae YBL007C SLA1 Cytoskeletal protein binding protein required for assembly of the cortical actin cytoskeleton, interacts with proteins regulating actin dynamics and proteins required for endocytosis, found in the nucleus and cell cortex, has 3 SH3 domains
SAKL0H21846g	YBL008W	HIR1			YBL008W	HIR1	Sace	S	similar to uniprot|P32479 Saccharomyces cerevisiae YBL008W HIR1 Subunit of the HIR complex, a nucleosome assembly complex involved in regulation of histone gene transcription, contributes to nucleosome formation, heterochromatic gene silencing, and formation of functional kinetochores
SAKL0H21626g	YBL010C	YBL010C			YBL010C	YBL010C	Sace	W	weakly similar to uniprot|P32788 Saccharomyces cerevisiae YBL010C Putative protein of unknown function, green fluorescent protein (GFP)-fusion protein colocalizes with clathrin-coated vesicles
SAKL0H21560g	YBL011W	SCT1			YBL011W	SCT1	Sace	S	similar to uniprot|P32784 Saccharomyces cerevisiae YBL011W SCT1 Glycerol 3-phosphate/dihydroxyacetone phosphate dual substrate-specific sn-1 acyltransferase of the glycerolipid biosynthesis pathway, prefers 16-carbon fatty acids, similar to Gpt2p, gene is constitutively transcribed
SAKL0H21494g	YBL013W	FMT1			YBL013W	FMT1	Sace	S	similar to uniprot|P32785 Saccharomyces cerevisiae YBL013W FMT1 Methionyl-tRNA formyltransferase, catalyzes the formylation of initiator Met-tRNA in mitochondria, potential Cdc28p substrate
SAKL0H21406g	YBL014C	RRN6			YBL014C	RRN6	Sace	S	similar to uniprot|P32786 Saccharomyces cerevisiae YBL014C RRN6 Component of the core factor (CF) rDNA transcription factor complex, CF is required for transcription of 35S rRNA genes by RNA polymerase I and is composed of Rrn6p, Rrn7p, and Rrn11p
SAKL0H19690g	YBL015W	ACH1			YBL015W	ACH1	Sace	H	highly similar to uniprot|P32316 Saccharomyces cerevisiae YBL015W ACH1 Protein with CoA transferase activity, particularly for CoASH transfer from succinyl- CoA to acetate, has minor acetyl-CoA-hydrolase activity, phosphorylated, required for acetate utilization and for diploid pseudohyphal growth
SAKL0H19668g	YBL016W	FUS3			YBL016W	FUS3	Sace	S	similar to uniprot|P16892 Saccharomyces cerevisiae YBL016W FUS3 Mitogen-activated serine/threonine protein kinase involved in mating, phosphoactivated by Ste7p, substrates include Ste12p, Far1p, Bni1p, Sst2p, inhibits invasive growth during mating by phosphorylating Tec1p, promoting its degradation
SAKL0H19646g	YBL017C	PEP1			YBL017C	PEP1	Sace	S	similar to uniprot|P32319 Saccharomyces cerevisiae YBL017C PEP1 Type I transmembrane sorting receptor for multiple vacuolar hydrolases, cycles between the late- Golgi and prevacuolar endosome-like compartments
SAKL0H19624g	YBL018C	POP8			YBL018C	POP8	Sace	S	similar to uniprot|P38208 Saccharomyces cerevisiae YBL018C POP8 Subunit of both RNase MRP and nuclear RNase P, RNase MRP cleaves pre-rRNA, while nuclear RNase P cleaves tRNA precursors to generate mature 5' ends and facilitates turnover of nuclear RNAs
SAKL0H19602g	YBL019W	APN2			YBL019W	APN2	Sace	S	similar to uniprot|P38207 Saccharomyces cerevisiae YBL019W APN2 Class II abasic (AP) endonuclease involved in repair of DNA damage, homolog of human HAP1 and E. coli exoIII
SAKL0H19580g	YBL020W	RFT1			YBL020W	RFT1	Sace	S	similar to uniprot|P38206 Saccharomyces cerevisiae YBL020W RFT1 Essential integral membrane protein that is required for translocation of Man5GlcNac2-PP-Dol from the cytoplasmic side to the lumenal side of the ER membrane but is not the flippase, mutation is suppressed by expression of human p53 protein
SAKL0H19558g	YBL021C	HAP3			YBL021C	HAP3	Sace	SoS	some similarities with uniprot|P13434 Saccharomyces cerevisiae YBL021C HAP3 Subunit of the heme-activated, glucose-repressed Hap2p/3p/4p/5p CCAAT-binding complex, a transcriptional activator and global regulator of respiratory gene expression, contains sequences contributing to both complex assembly and DNA binding
SAKL0H19536g	YBL022C	PIM1			YBL022C	PIM1	Sace	H	highly similar to uniprot|P36775 Saccharomyces cerevisiae YBL022C PIM1 ATP-dependent Lon protease, involved in degradation of misfolded proteins in mitochondria, required for biogenesis and maintenance of mitochondria
SAKL0H19470g	YBL023C	MCM2			YBL023C	MCM2	Sace	H	highly similar to uniprot|P29469 Saccharomyces cerevisiae YBL023C MCM2 Protein involved in DNA replication, component of the Mcm2-7 hexameric complex that binds chromatin as a part of the pre-replicative complex
SAKL0H19448g	YBL024W	NCL1			YBL024W	NCL1	Sace	H	highly similar to uniprot|P38205 Saccharomyces cerevisiae YBL024W NCL1 S-adenosyl-L-methionine-dependent tRNA: m5C-methyltransferase, methylates cytosine to m5C at several positions in tRNAs and intron-containing pre- tRNAs, similar to Nop2p and human proliferation associated nucleolar protein p120
SAKL0H19426g	YBL025W	RRN10			YBL025W	RRN10	Sace	S	similar to uniprot|P38204 Saccharomyces cerevisiae YBL025W RRN10 Protein involved in promoting high level transcription of rDNA, subunit of UAF (upstream activation factor) for RNA polymerase I
SAKL0H19360g	YBL026W	LSM2			YBL026W	LSM2	Sace	H	highly similar to uniprot|P38203 Saccharomyces cerevisiae YBL026W LSM2 Lsm (Like Sm) protein, part of heteroheptameric complexes (Lsm2p-7p and either Lsm1p or 8p): cytoplasmic Lsm1p complex involved in mRNA decay, nuclear Lsm8p complex part of U6 snRNP and possibly involved in processing tRNA, snoRNA, and rRNA
SAKL0B06666g	YBL028C	YBL028C			YBL028C	YBL028C	Sace	S	similar to uniprot|P38202 Saccharomyces cerevisiae YBL028C Protein of unknown function that may interact with ribosomes, green fluorescent protein (GFP)-fusion protein localizes to the nucleolus, predicted to be involved in ribosome biogenesis
SAKL0B06710g	YBL029C-A	YBL029C-A			YBL029C-A	YBL029C-A	Sace	S	similar to uniprot|Q3E756 Saccharomyces cerevisiae YBL029C-A Protein of unknown function, green fluorescent protein (GFP)-fusion protein localizes to the cell periphery, has potential orthologs in Saccharomyces species and in Yarrowia lipolytica
SAKL0B06688g	YBL029W	YBL029W			YBL029W	YBL029W	Sace	W	weakly similar to uniprot|P38201 Saccharomyces cerevisiae YBL029W Non-essential protein of unknown function
SAKL0B06776g	YBL031W	SHE1			YBL031W	SHE1	Sace	W	weakly similar to uniprot|P38200 Saccharomyces cerevisiae YBL031W SHE1 Mitotic spindle protein that interacts with components of the Dam1 (DASH) complex, its effector Sli15p, and microtubule-associated protein Bim1p, also localizes to nuclear microtubules and to the bud neck in a ring-shaped structure
SAKL0B06798g	YBL032W	HEK2			YBL032W	HEK2	Sace	S	similar to uniprot|P38199 Saccharomyces cerevisiae YBL032W HEK2 RNA binding protein involved in the asymmetric localization of ASH1 mRNA, represses translation of ASH1 mRNA, an effect reversed by Yck1p- dependent phosphoryation, regulates telomere position effect and length, similarity to hnRNP-K
SAKL0B06820g	YBL033C	RIB1			YBL033C	RIB1	Sace	S	similar to uniprot|P38066 Saccharomyces cerevisiae YBL033C RIB1 GTP cyclohydrolase II, catalyzes the first step of the riboflavin biosynthesis pathway
SAKL0B06864g	YBL034C	STU1			YBL034C	STU1	Sace	W	weakly similar to uniprot|P38198 Saccharomyces cerevisiae YBL034C STU1 Component of the mitotic spindle that binds to interpolar microtubules via its association with beta-tubulin (Tub2p), required for interpolar microtubules to provide an outward force on the spindle poles
SAKL0B06886g	YBL035C	POL12			YBL035C	POL12	Sace	S	similar to uniprot|P38121 Saccharomyces cerevisiae YBL035C POL12 B subunit of DNA polymerase alpha-primase complex, required for initiation of DNA replication during mitotic and premeiotic DNA synthesis, also functions in telomere capping and length regulation
SAKL0B06930g	YBL036C	YBL036C			YBL036C	YBL036C	Sace	S	similar to uniprot|P38197 Saccharomyces cerevisiae YBL036C Putative non-specific single-domain racemase based on structural similarity, binds pyridoxal 5'- phosphate, expression of GFP-fusion protein induced in response to the DNA-damaging agent MMS
SAKL0B06952g	YBL037W	APL3			YBL037W	APL3	Sace	S	similar to uniprot|P38065 Saccharomyces cerevisiae YBL037W APL3 Alpha-adaptin, large subunit of the clathrin associated protein complex (AP-2), involved in vesicle mediated transport
SAKL0B06996g	YBL038W	MRPL16			YBL038W	MRPL16	Sace	H	highly similar to uniprot|P38064 Saccharomyces cerevisiae YBL038W MRPL16 Mitochondrial ribosomal protein of the large subunit
SAKL0F15114g	YBL040C	ERD2			YBL040C	ERD2	Sace	H	highly similar to uniprot|P18414 Saccharomyces cerevisiae YBL040C ERD2 HDEL receptor, an integral membrane protein that binds to the HDEL motif in proteins destined for retention in the endoplasmic reticulum, has a role in maintenance of normal levels of ER-resident proteins
SAKL0F15092g	YBL041W	PRE7			YBL041W	PRE7	Sace	H	highly similar to uniprot|P23724 Saccharomyces cerevisiae YBL041W PRE7 Beta 6 subunit of the 20S proteasome
SAKL0F15026g	YBL045C	COR1			YBL045C	COR1	Sace	S	similar to uniprot|P07256 Saccharomyces cerevisiae YBL045C COR1 Core subunit of the ubiquinol-cytochrome c reductase complex (bc1 complex), which is a component of the mitochondrial inner membrane electron transport chain
SAKL0F15004g	YBL046W	PSY4			YBL046W	PSY4	Sace	W	weakly similar to uniprot|P38193 Saccharomyces cerevisiae YBL046W PSY4 Regulatory subunit of protein phosphatase PP4, presence of Psy4p in the PP4 complex (along with catalytic subunit Pph3p and Psy2p) is required for dephosphorylation of the histone variant H2AX, but not for dephosphorylation of Rad53p, during recovery from the DNA damage checkpoint, localization is cell-cycle dependent and regu…
SAKL0F14894g	YBL047C	EDE1			YBL047C	EDE1	Sace	S	similar to uniprot|P34216 Saccharomyces cerevisiae YBL047C EDE1 Key endocytic protein involved in a network of interactions with other endocytic proteins, binds membranes in a ubiquitin-dependent manner, may also bind ubiquitinated membrane-associated proteins
SAKL0F14806g	YBL049W	MOH1			YBL049W	MOH1	Sace	S	similar to uniprot|P38191 Saccharomyces cerevisiae YBL049W MOH1 Protein of unknown function, has homology to kinase Snf7p, not required for growth on nonfermentable carbon sources, essential for survival in stationary phase
SAKL0F14696g	YBL050W	SEC17			YBL050W	SEC17	Sace	S	similar to uniprot|P32602 Saccharomyces cerevisiae YBL050W SEC17 Peripheral membrane protein required for vesicular transport between ER and Golgi, the 'priming' step in homotypic vacuole fusion, and autophagy, stimulates the ATPase activity of Sec18p, has similarity to mammalian alpha-SNAP
SAKL0F11924g	YBL051C	PIN4			YBL051C	PIN4	Sace	S	similar to uniprot|P34217 Saccharomyces cerevisiae YBL051C PIN4 Protein involved in G2/M phase progression and response to DNA damage, interacts with Rad53p, contains an RNA recognition motif, a nuclear localization signal, and several SQ/TQ cluster domains, hyperphosphorylated in response to DNA damage
SAKL0F11946g	YBL052C	SAS3			YBL052C	SAS3	Sace	W	weakly similar to uniprot|P34218 Saccharomyces cerevisiae YBL052C SAS3 Histone acetyltransferase catalytic subunit of NuA3 complex that acetylates histone H3, involved in transcriptional silencing, homolog of the mammalian MOZ proto-oncogene, mutant has aneuploidy tolerance, sas3gcn5 double mutation is lethal
SAKL0F11990g	YBL055C	YBL055C			YBL055C	YBL055C	Sace	S	similar to uniprot|P34220 Saccharomyces cerevisiae YBL055C 3'-->5' exonuclease and endonuclease with a possible role in apoptosis, has similarity to mammalian and C. elegans apoptotic nucleases
SAKL0F12056g	YBL057C	PTH2			YBL057C	PTH2	Sace	S	similar to uniprot|P34222 Saccharomyces cerevisiae YBL057C PTH2 One of two (see also PTH1) mitochondrially- localized peptidyl-tRNA hydrolases, negatively regulates the ubiquitin-proteasome pathway via interactions with ubiquitin-like ubiquitin-associated proteins, dispensable for cell growth
SAKL0F12078g	YBL058W	SHP1			YBL058W	SHP1	Sace	S	similar to uniprot|P34223 Saccharomyces cerevisiae YBL058W SHP1 UBX (ubiquitin regulatory X) domain- containing protein that regulates Glc7p phosphatase activity and interacts with Cdc48p, interacts with ubiquitylated proteins in vivo and is required for degradation of a ubiquitylated model substrate
SAKL0F12188g	YBL059C-A	CMC2			YBL059C-A	CMC2	Sace	S	similar to uniprot|Q3E7A4 Saccharomyces cerevisiae YBL059C-A CMC2 Protein of the mitochondrial intermembrane space with a role in respiratory chain complex assembly or maintenance, contains twin Cx9C motifs that can form coiled coil-helix-coiled-coil helix fold
SAKL0F12232g	YBL060W	YEL1			YBL060W	YEL1	Sace	W	weakly similar to uniprot|P34225 Saccharomyces cerevisiae YBL060W YEL1 Guanine nucleotide exchange factor specific for Arf3p, localized to the bud neck and tip, required for localization of Arf3p to the bud neck and tip
SAKL0F12320g	YBL064C	PRX1			YBL064C	PRX1	Sace	S	similar to uniprot|P34227 Saccharomyces cerevisiae YBL064C PRX1 Mitochondrial peroxiredoxin (1-Cys Prx) with thioredoxin peroxidase activity, has a role in reduction of hydroperoxides, reactivation requires Trr2p and glutathione, induced during respiratory growth and oxidative stress, phosphorylated
SAKL0F12342g	YBL066C	SEF1			YBL066C	SEF1	Sace	S	similar to uniprot|P34228 Saccharomyces cerevisiae YBL066C SEF1 Putative transcription factor, has homolog in Kluyveromyces lactis
SAKL0F12518g	YBL071W-A	KTI11			YBL071W-A	KTI11	Sace	H	highly similar to uniprot|Q3E840 Saccharomyces cerevisiae YBL071W-A KTI11 Zn-ribbon protein that co- purifies with Dph1 and Dph2 in a complex required for synthesis of diphthamide on translation factor eEF2 and with Elongator subunits Iki3p, Elp2p, and Elp3p involved in modification of wobble nucleosides in tRNAs
SAKL0F12584g	YBL074C	AAR2			YBL074C	AAR2	Sace	S	similar to uniprot|P32357 Saccharomyces cerevisiae YBL074C AAR2 Component of the U5 snRNP, required for splicing of U3 precursors, originally described as a splicing factor specifically required for splicing pre- mRNA of the MATa1 cistron
SAKL0F12628g	YBL076C	ILS1			YBL076C	ILS1	Sace	H	highly similar to uniprot|P09436 Saccharomyces cerevisiae YBL076C ILS1 Cytoplasmic isoleucine-tRNA synthetase, target of the G1-specific inhibitor reveromycin A
SAKL0F12672g	YBL078C	ATG8			YBL078C	ATG8	Sace	H	highly similar to uniprot|P38182 Saccharomyces cerevisiae YBL078C ATG8 Component of autophagosomes and Cvt vesicles, undergoes conjugation to phosphatidylethanolamine (PE), Atg8p-PE is anchored to membranes, is involved in phagophore expansion, and may mediate membrane fusion during autophagosome formation
SAKL0F12738g	YBL080C	PET112			YBL080C	PET112	Sace	S	similar to uniprot|P33893 Saccharomyces cerevisiae YBL080C PET112 Subunit of the trimeric GatFAB AmidoTransferase(AdT) complex, involved in the formation of Q-tRNAQ, mutation is functionally complemented by the bacterial GatB ortholog
SAKL0F12760g	YBL081W	YBL081W			YBL081W	YBL081W	Sace	W	weakly similar to uniprot|P38180 Saccharomyces cerevisiae YBL081W Non-essential protein of unknown function, null mutation results in a decrease in plasma membrane electron transport
SAKL0F12826g	YBL082C	ALG3			YBL082C	ALG3	Sace	S	similar to uniprot|P38179 Saccharomyces cerevisiae YBL082C ALG3 Dolichol-P-Man dependent alpha(1-3) mannosyltransferase, involved in the synthesis of dolichol- linked oligosaccharide donor for N-linked glycosylation of proteins
SAKL0F12936g	YBL084C	CDC27			YBL084C	CDC27	Sace	S	similar to uniprot|P38042 Saccharomyces cerevisiae YBL084C CDC27 Subunit of the Anaphase-Promoting Complex/Cyclosome (APC/C), which is a ubiquitin-protein ligase required for degradation of anaphase inhibitors, including mitotic cyclins, during the metaphase/anaphase transition
SAKL0F13002g	YBL086C	YBL086C			YBL086C	YBL086C	Sace	S	similar to uniprot|P38177 Saccharomyces cerevisiae YBL086C Protein of unknown function, green fluorescent protein (GFP)-fusion protein localizes to the cell periphery
SAKL0F13090g	YBL088C	TEL1			YBL088C	TEL1	Sace	S	similar to uniprot|P38110 Saccharomyces cerevisiae YBL088C TEL1 Protein kinase primarily involved in telomere length regulation, contributes to cell cycle checkpoint control in response to DNA damage, functionally redundant with Mec1p, homolog of human ataxia telangiectasia (ATM) gene
SAKL0F13156g	YBL090W	MRP21			YBL090W	MRP21	Sace	S	similar to uniprot|P38175 Saccharomyces cerevisiae YBL090W MRP21 Mitochondrial ribosomal protein of the small subunit, MRP21 exhibits genetic interactions with mutations in the COX2 and COX3 mRNA 5'-untranslated leader sequences
SAKL0F13178g	YBL091C	MAP2			YBL091C	MAP2	Sace	H	highly similar to uniprot|P38174 Saccharomyces cerevisiae YBL091C MAP2 Methionine aminopeptidase, catalyzes the cotranslational removal of N-terminal methionine from nascent polypeptides, function is partially redundant with that of Map1p
SAKL0F13222g	YBL092W	RPL32			YBL092W	RPL32	Sace	H	highly similar to uniprot|P38061 Saccharomyces cerevisiae YBL092W RPL32 Protein component of the large (60S) ribosomal subunit, has similarity to rat L32 ribosomal protein, overexpression disrupts telomeric silencing
SAKL0F13244g	YBL093C	ROX3			YBL093C	ROX3	Sace	S	similar to uniprot|P25046 Saccharomyces cerevisiae YBL093C ROX3 Subunit of the RNA polymerase II mediator complex, associates with core polymerase subunits to form the RNA polymerase II holoenzyme
SAKL0F13288g	YBL095W	YBL095W			YBL095W	YBL095W	Sace	S	similar to uniprot|P38172 Saccharomyces cerevisiae YBL095W Putative protein of unknown function, the authentic, non-tagged protein is detected in highly purified mitochondria in high-throughput studies
SAKL0F13354g	YBL097W	BRN1			YBL097W	BRN1	Sace	S	similar to uniprot|P38170 Saccharomyces cerevisiae YBL097W BRN1 Subunit of the condensin complex, required for chromosome condensation and for clustering of tRNA genes at the nucleolus, may influence multiple aspects of chromosome transmission
SAKL0F13332g	YBL098W	BNA4			YBL098W	BNA4	Sace	S	similar to uniprot|P38169 Saccharomyces cerevisiae YBL098W BNA4 Kynurenine 3-mono oxygenase, required for the de novo biosynthesis of NAD from tryptophan via kynurenine, expression regulated by Hst1p, putative therapeutic target for Huntington disease
SAKL0F13420g	YBL099W	ATP1			YBL099W	ATP1	Sace	H	highly similar to uniprot|P07251 Saccharomyces cerevisiae YBL099W ATP1 Alpha subunit of the F1 sector of mitochondrial F1F0 ATP synthase, which is a large, evolutionarily conserved enzyme complex required for ATP synthesis, phosphorylated
SAKL0F13552g	YBL102W	SFT2			YBL102W	SFT2	Sace	H	highly similar to uniprot|P38166 Saccharomyces cerevisiae YBL102W SFT2 Non-essential tetra-spanning membrane protein found mostly in the late Golgi, can suppress some sed5 alleles, may be part of the transport machinery, but precise function is unknown, similar to mammalian syntaxin 5
SAKL0F13563g	YBL103C	RTG3			YBL103C	RTG3	Sace	W	weakly similar to uniprot|P38165 Saccharomyces cerevisiae YBL103C RTG3 Basic helix-loop-helix-leucine zipper (bHLH/Zip) transcription factor that forms a complex with another bHLH/Zip protein, Rtg1p, to activate the retrograde (RTG) and TOR pathways
SAKL0F13596g	YBL104C	SEA4			YBL104C	SEA4	Sace	S	similar to uniprot|P38164 Saccharomyces cerevisiae YBL104C SEA4 Subunit of the SEA (Seh1-associated) complex, a coatomer-related complex that associates dynamically with the vacuole, has an N-terminal beta-propeller fold and a C-terminal RING motif, promoter contains multiple GCN4 binding sites
SAKL0F13618g	YBL105C	PKC1			YBL105C	PKC1	Sace	S	similar to uniprot|P24583 Saccharomyces cerevisiae YBL105C PKC1 Protein serine/threonine kinase essential for cell wall remodeling during growth, localized to sites of polarized growth and the mother-daughter bud neck, homolog of the alpha, beta, and gamma isoforms of mammalian protein kinase C (PKC)
SAKL0F13662g	YBL107C	MIC23			YBL107C	YBL107C	Sace	S	similar to uniprot|P38162 Saccharomyces cerevisiae YBL107C Putative protein of unknown function, green fluorescent protein (GFP)-fusion protein localizes to the cytoplasm, YBL107C is not an essential gene
SAKL0C11132g	YBR002C	RER2			YBR002C	RER2	Sace	S	similar to uniprot|P35196 Saccharomyces cerevisiae YBR002C RER2 Cis-prenyltransferase involved in dolichol synthesis, participates in endoplasmic reticulum (ER) protein sorting
SAKL0C11110g	YBR003W	COQ1			YBR003W	COQ1	Sace	H	highly similar to uniprot|P18900 Saccharomyces cerevisiae YBR003W COQ1 Hexaprenyl pyrophosphate synthetase, catalyzes the first step in ubiquinone (coenzyme Q) biosynthesis
SAKL0C11044g	YBR004C	GPI18			YBR004C	GPI18	Sace	S	similar to uniprot|P38211 Saccharomyces cerevisiae YBR004C GPI18 Functional ortholog of human PIG-V, which is a mannosyltransferase that transfers the second mannose in glycosylphosphatidylinositol biosynthesis, the authentic, non-tagged protein was localized to mitochondria
SAKL0C10824g	YBR006W	UGA2			YBR006W	UGA2	Sace	H	highly similar to uniprot|P38067 Saccharomyces cerevisiae YBR006W UGA2 Succinate semialdehyde dehydrogenase involved in the utilization of gamma- aminobutyrate (GABA) as a nitrogen source, part of the 4- aminobutyrate and glutamate degradation pathways, localized to the cytoplasm
SAKL0C10758g	YBR007C	DSF2			YBR007C	DSF2	Sace	W	weakly similar to uniprot|P38213 Saccharomyces cerevisiae YBR007C DSF2 Deletion suppressor of mpt5 mutation
SAKL0C10560g	YBR011C	IPP1			YBR011C	IPP1	Sace	H	highly similar to uniprot|P00817 Saccharomyces cerevisiae YBR011C IPP1 Cytoplasmic inorganic pyrophosphatase (PPase), homodimer that catalyzes the rapid exchange of oxygens from Pi with water, highly expressed and essential for viability, active-site residues show identity to those from E. coli PPase
SAKL0C10472g	YBR015C	MNN2			YBR015C	MNN2	Sace	S	similar to uniprot|P38069 Saccharomyces cerevisiae YBR015C MNN2 Alpha-1,2-mannosyltransferase, responsible for addition of the first alpha-1,2-linked mannose to form the branches on the mannan backbone of oligosaccharides, localizes to an early Golgi compartment
SAKL0C07810g	YBR017C	KAP104			YBR017C	KAP104	Sace	S	similar to uniprot|P38217 Saccharomyces cerevisiae YBR017C KAP104 Transportin or cytosolic karyopherin beta 2, functions in the rg-nuclear localization signal- mediated nuclear import/reimport of mRNA-binding proteins Nab2p and Hrp1p, regulates asymmetric protein synthesis in daughter cells during mitosis
SAKL0C11528g	YBR018C	GAL7			YBR018C	GAL7	Sace	H	highly similar to uniprot|P08431 Saccharomyces cerevisiae YBR018C GAL7 Galactose-1-phosphate uridyl transferase, synthesizes glucose-1-phosphate and UDP- galactose from UDP-D-glucose and alpha-D-galactose-1- phosphate in the second step of galactose catabolism
SAKL0C11682g	YBR022W	POA1			YBR022W	POA1	Sace	S	similar to uniprot|P38218 Saccharomyces cerevisiae YBR022W POA1 Phosphatase that is highly specific for ADP- ribose 1''-phosphate, a tRNA splicing metabolite, may have a role in regulation of tRNA splicing
SAKL0C11726g	YBR023C	CHS3			YBR023C	CHS3	Sace	S	similar to uniprot|P29465 Saccharomyces cerevisiae YBR023C CHS3 Chitin synthase III, catalyzes the transfer of N-acetylglucosamine (GlcNAc) to chitin, required for synthesis of the majority of cell wall chitin, the chitin ring during bud emergence, and spore wall chitosan
SAKL0C11814g	YBR025C	OLA1			YBR025C	OLA1	Sace	H	highly similar to uniprot|P38219 Saccharomyces cerevisiae YBR025C OLA1 P-loop ATPase with similarity to human OLA1 and bacterial YchF, identified as specifically interacting with the proteasome, protein levels are induced by hydrogen peroxide
SAKL0C08910g	YBR026C	ETR1			YBR026C	ETR1	Sace	H	highly similar to uniprot|P38071 Saccharomyces cerevisiae YBR026C ETR1 2-enoyl thioester reductase, member of the medium chain dehydrogenase/reductase family, localized to in mitochondria, where it has a probable role in fatty acid synthesis
SAKL0C08844g	YBR028C	YPK3			YBR028C	YPK3	Sace	S	similar to uniprot|P38070 Saccharomyces cerevisiae YBR028C YPK3 An AGC kinase phosphorylated by cAMP- dependent protein kinase (PKA) in a TORC1-dependent manner
SAKL0C08822g	YBR029C	CDS1			YBR029C	CDS1	Sace	H	highly similar to uniprot|P38221 Saccharomyces cerevisiae YBR029C CDS1 Phosphatidate cytidylyltransferase (CDP-diglyceride synthetase), an enzyme that catalyzes that conversion of CTP + phosphate into diphosphate + CDP- diaclglyerol, a critical step in the synthesis of all major yeast phospholipids
SAKL0D04532g	YBR030W	RKM3			YBR030W	RKM3	Sace	S	similar to uniprot|P38222 Saccharomyces cerevisiae YBR030W RKM3 Ribosomal lysine methyltransferase specific for monomethylation of Rpl42ap and Rpl42bp (lysine 40), nuclear SET domain containing protein
SAKL0D04466g	YBR034C	HMT1			YBR034C	HMT1	Sace	H	highly similar to uniprot|P38074 Saccharomyces cerevisiae YBR034C HMT1 Nuclear SAM-dependent mono- and asymmetric arginine dimethylating methyltransferase that modifies hnRNPs, including Npl3p and Hrp1p, affecting their activity and nuclear export, methylates U1 snRNP protein Snp1p and ribosomal protein Rps2p
SAKL0D04400g	YBR035C	PDX3			YBR035C	PDX3	Sace	H	highly similar to uniprot|P38075 Saccharomyces cerevisiae YBR035C PDX3 Pyridoxine (pyridoxamine) phosphate oxidase, has homologs in E. coli and Myxococcus xanthus, transcription is under the general control of nitrogen metabolism
SAKL0C08932g	YBR036C	CSG2			YBR036C	CSG2	Sace	S	similar to uniprot|P35206 Saccharomyces cerevisiae YBR036C CSG2 Endoplasmic reticulum membrane protein, required for mannosylation of inositolphosphorylceramide and for growth at high calcium concentrations
SAKL0D04158g	YBR039W	ATP3			YBR039W	ATP3	Sace	H	highly similar to uniprot|P38077 Saccharomyces cerevisiae YBR039W ATP3 Gamma subunit of the F1 sector of mitochondrial F1F0 ATP synthase, which is a large, evolutionarily conserved enzyme complex required for ATP synthesis
SAKL0D04136g	YBR040W	FIG1			YBR040W	FIG1	Sace	S	similar to uniprot|P38224 Saccharomyces cerevisiae YBR040W FIG1 Integral membrane protein required for efficient mating, may participate in or regulate the low affinity Ca2+ influx system, which affects intracellular signaling and cell-cell fusion during mating
SAKL0D04114g	YBR041W	FAT1			YBR041W	FAT1	Sace	S	similar to uniprot|P38225 Saccharomyces cerevisiae YBR041W FAT1 Very long chain fatty acyl-CoA synthetase and long chain fatty acid transporter, activates imported fatty acids with a preference for very long lengths (C20- C26), has a separate function in the transport of long chain fatty acids
SAKL0D04070g	YBR043C	QDR3			YBR043C	QDR3	Sace	S	similar to uniprot|P38227 Saccharomyces cerevisiae YBR043C QDR3 Multidrug transporter of the major facilitator superfamily, has a role in polyamine homeostasis, expression is upregulated under polyamine stress, required for resistance to quinidine, barban, cisplatin, and bleomycin
SAKL0D04004g	YBR044C	TCM62			YBR044C	TCM62	Sace	S	similar to uniprot|P38228 Saccharomyces cerevisiae YBR044C TCM62 Protein involved in the assembly of the mitochondrial succinate dehydrogenase complex, putative chaperone
SAKL0D03872g	YBR046C	ZTA1			YBR046C	ZTA1	Sace	S	similar to uniprot|P38230 Saccharomyces cerevisiae YBR046C ZTA1 NADPH-dependent quinone reductase, GFP-tagged protein localizes to the cytoplasm and nucleus, has similarity to E. coli quinone oxidoreductase and to human zeta-crystallin
SAKL0D03850g	YBR047W	FMP23			YBR047W	FMP23	Sace	S	similar to uniprot|P38231 Saccharomyces cerevisiae YBR047W FMP23 Putative protein of unknown function, proposed to be involved in iron or copper homeostasis, the authentic, non-tagged protein is detected in highly purified mitochondria in high-throughput studies
SAKL0D03674g	YBR053C	YBR053C			YBR053C	YBR053C	Sace	S	similar to uniprot|P38235 Saccharomyces cerevisiae YBR053C Putative protein of unknown function, induced by cell wall perturbation
SAKL0D03564g	YBR055C	PRP6			YBR055C	PRP6	Sace	S	similar to uniprot|P19735 Saccharomyces cerevisiae YBR055C PRP6 Splicing factor, component of the U4/U6-U5 snRNP complex
SAKL0D03410g	YBR056W	YBR056W			YBR056W	YBR056W	Sace	S	similar to uniprot|P38081 Saccharomyces cerevisiae YBR056W Putative cytoplasmic protein of unknown function
SAKL0D03344g	YBR057C	MUM2			YBR057C	MUM2	Sace	S	similar to uniprot|P38236 Saccharomyces cerevisiae YBR057C MUM2 Cytoplasmic protein essential for meiotic DNA replication and sporulation, interacts with Orc2p, which is a component of the origin recognition complex
SAKL0D03322g	YBR058C	UBP14			YBR058C	UBP14	Sace	S	similar to uniprot|P38237 Saccharomyces cerevisiae YBR058C UBP14 Ubiquitin-specific protease that specifically disassembles unanchored ubiquitin chains, involved in fructose-1,6-bisphosphatase (Fbp1p) degradation, similar to human isopeptidase T
SAKL0D03256g	YBR058C-A	TSC3			YBR058C-A	TSC3	Sace	S	similar to uniprot|Q3E790 Saccharomyces cerevisiae YBR058C-A TSC3 Protein that stimulates the activity of serine palmitoyltransferase (Lcb1p, Lcb2p) several-fold, involved in sphingolipid biosynthesis
SAKL0D03234g	YBR059C	AKL1			YBR059C	AKL1	Sace	S	similar to uniprot|P38080 Saccharomyces cerevisiae YBR059C AKL1 Ser-Thr protein kinase, member (with Ark1p and Prk1p) of the Ark kinase family, involved in endocytosis and actin cytoskeleton organization
SAKL0D03212g	YBR060C	ORC2			YBR060C	ORC2	Sace	S	similar to uniprot|P32833 Saccharomyces cerevisiae YBR060C ORC2 Subunit of the origin recognition complex, which directs DNA replication by binding to replication origins and is also involved in transcriptional silencing, interacts with Spp1p and with trimethylated histone H3, phosphorylated by Cdc28p
SAKL0D03014g	YBR061C	TRM7			YBR061C	TRM7	Sace	H	highly similar to uniprot|P38238 Saccharomyces cerevisiae YBR061C TRM7 2'-O-ribose methyltransferase, methylates the 2'-O-ribose of nucleotides at positions 32 and 34 of the tRNA anticodon loop
SAKL0D03058g	YBR062C	YBR062C			YBR062C	YBR062C	Sace	S	similar to uniprot|P38239 Saccharomyces cerevisiae YBR062C Protein of unknown function that interacts with Msb2p, may play a role in activation of the filamentous growth pathway.
SAKL0D03102g	YBR065C	ECM2			YBR065C	ECM2	Sace	S	similar to uniprot|P38241 Saccharomyces cerevisiae YBR065C ECM2 Pre-mRNA splicing factor, facilitates the cooperative formation of U2/U6 helix II in association with stem II in the spliceosome, function may be regulated by Slu7p
SAKL0D02838g	YBR070C	ALG14			YBR070C	ALG14	Sace	S	similar to uniprot|P38242 Saccharomyces cerevisiae YBR070C ALG14 Component of UDP-GlcNAc transferase required for the second step of dolichyl-linked oligosaccharide synthesis, anchors the catalytic subunit Alg13p to the ER membrane, similar to bacterial and human glycosyltransferases
SAKL0D02794g	YBR072W	HSP26			YBR072W	HSP26	Sace	S	similar to uniprot|P15992 Saccharomyces cerevisiae YBR072W HSP26 Small heat shock protein (sHSP) with chaperone activity, forms hollow, sphere-shaped oligomers that suppress unfolded proteins aggregation, oligomer activation requires heat-induced conformational change, also has mRNA binding activity
SAKL0D02772g	YBR073W	RDH54			YBR073W	RDH54	Sace	S	similar to uniprot|P38086 Saccharomyces cerevisiae YBR073W RDH54 DNA-dependent ATPase, stimulates strand exchange by modifying the topology of double-stranded DNA, involved in recombinational repair of DNA double-strand breaks during mitosis and meiosis, proposed to be involved in crossover interference
SAKL0D02706g	YBR074W	YBR074W			YBR074W	YBR074W	Sace	S	similar to uniprot|P38244 Saccharomyces cerevisiae YBR074W Putative metalloprotease
SAKL0D02552g	YBR077C	SLM4			YBR077C	SLM4	Sace	S	similar to uniprot|P38247 Saccharomyces cerevisiae YBR077C SLM4 Component of the EGO complex, which is involved in the regulation of microautophagy, and of the GSE complex, which is required for proper sorting of amino acid permease Gap1p, gene exhibits synthetic genetic interaction with MSS4
SAKL0B06380g	YBR079C	RPG1			YBR079C	RPG1	Sace	S	similar to uniprot|P38249 Saccharomyces cerevisiae YBR079C RPG1 eIF3a subunit of the core complex of translation initiation factor 3 (eIF3), essential for translation, part of a Prt1p-Rpg1p-Nip1p subcomplex that stimulates binding of mRNA and tRNA(i)Met to ribosomes, involved in translation reinitiation
SAKL0B06402g	YBR080C	SEC18			YBR080C	SEC18	Sace	H	highly similar to uniprot|P18759 Saccharomyces cerevisiae YBR080C SEC18 ATPase required for vesicular transport between ER and Golgi, the 'priming' step in homotypic vacuole fusion, autophagy, and protein secretion, releases Sec17p from SNAP complexes, has similarity to mammalian NSF
SAKL0B06468g	YBR081C	SPT7			YBR081C	SPT7	Sace	S	similar to uniprot|P35177 Saccharomyces cerevisiae YBR081C SPT7 Subunit of the SAGA transcriptional regulatory complex, involved in proper assembly of the complex, also present as a C-terminally truncated form in the SLIK/SALSA transcriptional regulatory complex
SAKL0B06578g	YBR083W	TEC1			YBR083W	TEC1	Sace	W	weakly similar to uniprot|P18412 Saccharomyces cerevisiae YBR083W TEC1 Transcription factor required for full Ty1 expression, Ty1-mediated gene activation, and haploid invasive and diploid pseudohyphal growth, TEA/ATTS DNA-binding domain family member
SAKL0B06600g	YBR084W	MIS1			YBR084W	MIS1	Sace	H	highly similar to uniprot|P09440 Saccharomyces cerevisiae YBR084W MIS1 Mitochondrial C1-tetrahydrofolate synthase, involved in interconversion between different oxidation states of tetrahydrofolate (THF), provides activities of formyl-THF synthetase, methenyl-THF cyclohydrolase, and methylene-THF dehydrogenase
SAKL0B06842g	YBR085C-A	YBR085C-A			YBR085C-A	YBR085C-A	Sace	S	similar to uniprot|O43137 Saccharomyces cerevisiae YBR085C-A Putative protein of unknown function, green fluorescent protein (GFP)-fusion protein localizes to the cytoplasm and to the nucleus
SAKL0B06908g	YBR086C	IST2			YBR086C	IST2	Sace	W	weakly similar to uniprot|P38250 Saccharomyces cerevisiae YBR086C IST2 Plasma membrane protein that may be involved in osmotolerance, localizes to the mother cell in small-budded cells and to the bud in medium- and large- budded cells, mRNA is transported to the bud tip by an actomyosin-driven process
SAKL0B06974g	YBR087W	RFC5			YBR087W	RFC5	Sace	H	highly similar to uniprot|P38251 Saccharomyces cerevisiae YBR087W RFC5 Subunit of heteropentameric Replication factor C (RF-C), which is a DNA binding protein and ATPase that acts as a clamp loader of the proliferating cell nuclear antigen (PCNA) processivity factor for DNA polymerases delta and epsilon
SAKL0B07128g	YBR088C	POL30			YBR088C	POL30	Sace	H	highly similar to uniprot|P15873 Saccharomyces cerevisiae YBR088C POL30 Proliferating cell nuclear antigen (PCNA), functions as the sliding clamp for DNA polymerase delta, may function as a docking site for other proteins required for mitotic and meiotic chromosomal DNA replication and for DNA repair
SAKL0B07194g	YBR091C	TIM12			YBR091C	TIM12	Sace	S	similar to uniprot|P32830 Saccharomyces cerevisiae YBR091C TIM12 Essential protein of the inner mitochondrial membrane, peripherally localized, component of the TIM22 complex, which is a twin-pore translocase that mediates insertion of numerous multispanning inner membrane proteins
SAKL0B07216g	YBR094W	PBY1			YBR094W	PBY1	Sace	S	similar to uniprot|P38254 Saccharomyces cerevisiae YBR094W PBY1 Putative tubulin tyrosine ligase associated with P-bodies
SAKL0B07238g	YBR095C	RXT2			YBR095C	RXT2	Sace	S	similar to uniprot|P38255 Saccharomyces cerevisiae YBR095C RXT2 Subunit of the histone deacetylase Rpd3L complex, possibly involved in cell fusion and invasive growth
SAKL0B07282g	YBR096W	YBR096W			YBR096W	YBR096W	Sace	S	similar to uniprot|P38256 Saccharomyces cerevisiae YBR096W Putative protein of unknown function, green fluorescent protein (GFP)-fusion protein localizes to the ER
SAKL0B07326g	YBR097W	VPS15			YBR097W	VPS15	Sace	S	similar to uniprot|P22219 Saccharomyces cerevisiae YBR097W VPS15 Myristoylated serine/threonine protein kinase involved in vacuolar protein sorting, functions as a membrane-associated complex with Vps34p, active form recruits Vps34p to the Golgi membrane, interacts with the GDP-bound form of Gpa1p
SAKL0B07370g	YBR098W	MMS4			YBR098W	MMS4	Sace	W	weakly similar to uniprot|P38257 Saccharomyces cerevisiae YBR098W MMS4 Subunit of the structure-specific Mms4p-Mus81p endonuclease that cleaves branched DNA, involved in recombination, DNA repair, and joint molecule formation/resolution during meiotic recombination
SAKL0B07392g	YBR101C	FES1			YBR101C	FES1	Sace	H	highly similar to uniprot|P38260 Saccharomyces cerevisiae YBR101C FES1 Hsp70 (Ssa1p) nucleotide exchange factor, cytosolic homolog of Sil1p, which is the nucleotide exchange factor for BiP (Kar2p) in the endoplasmic reticulum
SAKL0B07436g	YBR102C	EXO84			YBR102C	EXO84	Sace	S	similar to uniprot|P38261 Saccharomyces cerevisiae YBR102C EXO84 Essential protein with dual roles in spliceosome assembly and exocytosis, the exocyst complex (Sec3p, Sec5p, Sec6p, Sec8p, Sec10p, Sec15p, Exo70p, and Exo84p) mediates polarized targeting of secretory vesicles to active sites of exocytosis
SAKL0B07458g	YBR103W	SIF2			YBR103W	SIF2	Sace	S	similar to uniprot|P38262 Saccharomyces cerevisiae YBR103W SIF2 WD40 repeat-containing subunit of the Set3C histone deacetylase complex, which represses early/middle sporulation genes, antagonizes telomeric silencing, binds specifically to the Sir4p N-terminus
SAKL0B07700g	YBR106W	PHO88			YBR106W	PHO88	Sace	H	highly similar to uniprot|P38264 Saccharomyces cerevisiae YBR106W PHO88 Probable membrane protein, involved in phosphate transport, pho88 pho86 double null mutant exhibits enhanced synthesis of repressible acid phosphatase at high inorganic phosphate concentrations
SAKL0B07788g	YBR108W	AIM3			YBR108W	AIM3	Sace	W	weakly similar to uniprot|P38266 Saccharomyces cerevisiae YBR108W AIM3 Protein interacting with Rvs167p, null mutant is viable and displays elevated frequency of mitochondrial genome loss
SAKL0B07810g	YBR109C	CMD1			YBR109C	CMD1	Sace	H	highly similar to uniprot|P06787 Saccharomyces cerevisiae YBR109C CMD1 Calmodulin, Ca++ binding protein that regulates Ca++ independent processes (mitosis, bud growth, actin organization, endocytosis, etc.) and Ca++ dependent processes (stress-activated pathways), targets include Nuf1p, Myo2p and calcineurin
SAKL0B07832g	YBR110W	ALG1			YBR110W	ALG1	Sace	S	similar to uniprot|P16661 Saccharomyces cerevisiae YBR110W ALG1 Mannosyltransferase, involved in asparagine- linked glycosylation in the endoplasmic reticulum (ER), essential for viability, mutation is functionally complemented by human ortholog
SAKL0B07942g	YBR111C	YSA1			YBR111C	YSA1	Sace	S	similar to uniprot|Q01976 Saccharomyces cerevisiae YBR111C YSA1 Nudix hydrolase family member with ADP-ribose pyrophosphatase activity, shown to metabolize O-acetyl-ADP- ribose to AMP and acetylated ribose 5'-phosphate
SAKL0B07964g	YBR111W-A	SUS1			YBR111W-A	SUS1	Sace	H	highly similar to uniprot|Q6WNK7 Saccharomyces cerevisiae YBR111W-A SUS1 Component of both the SAGA histone acetylase and TREX-2 complexes, interacts with RNA polymerase II, involved in mRNA export coupled transcription activation and elongation, involved in post- transcriptional tethering of active genes to the nuclear periphery and to non-nascent mRNP
SAKL0B07986g	YBR112C	CYC8			YBR112C	CYC8	Sace	S	similar to uniprot|P14922 Saccharomyces cerevisiae YBR112C CYC8 General transcriptional co-repressor, acts together with Tup1p, also acts as part of a transcriptional co-activator complex that recruits the SWI/SNF and SAGA complexes to promoters, can form the prion [OCT+]
SAKL0B08008g	YBR114W	RAD16			YBR114W	RAD16	Sace	H	highly similar to uniprot|P31244 Saccharomyces cerevisiae YBR114W RAD16 Protein that recognizes and binds damaged DNA in an ATP-dependent manner (with Rad7p) during nucleotide excision repair, subunit of Nucleotide Excision Repair Factor 4 (NEF4) and the Elongin-Cullin-Socs (ECS) ligase complex
SAKL0B08030g	YBR115C	LYS2			YBR115C	LYS2	Sace	H	highly similar to uniprot|P07702 Saccharomyces cerevisiae YBR115C LYS2 Alpha aminoadipate reductase, catalyzes the reduction of alpha-aminoadipate to alpha- aminoadipate 6-semialdehyde, which is the fifth step in biosynthesis of lysine, activation requires posttranslational phosphopantetheinylation by Lys5p
SAKL0B08316g	YBR119W	MUD1			YBR119W	MUD1	Sace	S	similar to uniprot|P32605 Saccharomyces cerevisiae YBR119W MUD1 U1 snRNP A protein, homolog of human U1-A, involved in nuclear mRNA splicing
SAKL0B08338g	YBR120C	CBP6			YBR120C	CBP6	Sace	S	similar to uniprot|P07253 Saccharomyces cerevisiae YBR120C CBP6 Mitochondrial protein required for translation of the COB mRNA, forms a complex with Cbp3p that binds to mt ribosomes near the polypeptide tunnel exit and promotes efficient translation of the COB mRNA, Cbp3p-Cbp6p complex also interacts with newly synthesized cytochrome b (Cobp) and Cbp4p to promote assembly of Cobp into the cytochr…
SAKL0B08404g	YBR122C	MRPL36			YBR122C	MRPL36	Sace	H	highly similar to uniprot|P36531 Saccharomyces cerevisiae YBR122C MRPL36 Mitochondrial ribosomal protein of the large subunit, overproduction suppresses mutations in the COX2 leader peptide-encoding region
SAKL0B08426g	YBR123C	TFC1			YBR123C	TFC1	Sace	S	similar to uniprot|P32367 Saccharomyces cerevisiae YBR123C TFC1 One of six subunits of the RNA polymerase III transcription initiation factor complex (TFIIIC), part of the TauA globular domain of TFIIIC that binds DNA at the BoxA promoter sites of tRNA and similar genes, human homolog is TFIIIC-63
SAKL0B08448g	YBR125C	PTC4			YBR125C	PTC4	Sace	S	similar to uniprot|P38089 Saccharomyces cerevisiae YBR125C PTC4 Cytoplasmic type 2C protein phosphatase (PP2C), identified as a high-copy number suppressor of cnb1 mpk1 synthetic lethality, overexpression decreases high-osmolarity induced Hog1p phosphorylation and kinase activity
SAKL0B08514g	YBR127C	VMA2			YBR127C	VMA2	Sace	H	highly similar to uniprot|P16140 Saccharomyces cerevisiae YBR127C VMA2 Subunit B of the eight-subunit V1 peripheral membrane domain of the vacuolar H+-ATPase (V- ATPase), an electrogenic proton pump found throughout the endomembrane system, contains nucleotide binding sites, also detected in the cytoplasm
SAKL0B08536g	YBR128C	ATG14			YBR128C	ATG14	Sace	W	weakly similar to uniprot|P38270 Saccharomyces cerevisiae YBR128C ATG14 Autophagy-specific subunit of phosphatidylinositol 3-kinase complex I (with Vps34/15/30p), Atg14p targets complex I to the phagophore assembly site (PAS), required for localizing additional ATG proteins to the PAS, homolog of human Barkor
SAKL0B08602g	YBR129C	OPY1			YBR129C	OPY1	Sace	S	similar to uniprot|P38271 Saccharomyces cerevisiae YBR129C OPY1 Protein of unknown function, overproduction blocks cell cycle arrest in the presence of mating pheromone, the authentic, non-tagged protein is detected in highly purified mitochondria in high-throughput studies
SAKL0B08624g	YBR130C	SHE3			YBR130C	SHE3	Sace	S	similar to uniprot|P38272 Saccharomyces cerevisiae YBR130C SHE3 Protein that acts as an adaptor between Myo4p and the She2p-mRNA complex, part of the mRNA localization machinery that restricts accumulation of certain proteins to the bud, also required for cortical ER inheritance
SAKL0B08668g	YBR131W	CCZ1			YBR131W	CCZ1	Sace	S	similar to uniprot|P38273 Saccharomyces cerevisiae YBR131W CCZ1 Protein involved in vacuolar assembly, essential for autophagy and the cytoplasm-to-vacuole pathway
SAKL0B08734g	YBR132C	AGP2			YBR132C	AGP2	Sace	S	similar to uniprot|P38090 Saccharomyces cerevisiae YBR132C AGP2 High affinity polyamine permease, preferentially uses spermidine over putrescine, expression is down-regulated by osmotic stress, plasma membrane carnitine transporter, also functions as a low-affinity amino acid permease
SAKL0B08778g	YBR133C	HSL7			YBR133C	HSL7	Sace	S	similar to uniprot|P38274 Saccharomyces cerevisiae YBR133C HSL7 Protein arginine N-methyltransferase that exhibits septin and Hsl1p-dependent bud neck localization and periodic Hsl1p-dependent phosphorylation, required along with Hsl1p for bud neck recruitment, phosphorylation, and degradation of Swe1p
SAKL0B08800g	YBR135W	CKS1			YBR135W	CKS1	Sace	S	similar to uniprot|P20486 Saccharomyces cerevisiae YBR135W CKS1 Cyclin-dependent protein kinase regulatory subunit and adaptor, modulates proteolysis of M-phase targets through interactions with the proteasome, role in transcriptional regulation, recruiting proteasomal subunits to target gene promoters
SAKL0B08822g	YBR136W	MEC1			YBR136W	MEC1	Sace	S	similar to uniprot|P38111 Saccharomyces cerevisiae YBR136W MEC1 Genome integrity checkpoint protein and PI kinase superfamily member, signal transducer required for cell cycle arrest and transcriptional responses prompted by damaged or unreplicated DNA, monitors and participates in meiotic recombination
SAKL0C08052g	YBR137W	YBR137W			YBR137W	YBR137W	Sace	S	similar to uniprot|P38276 Saccharomyces cerevisiae YBR137W Protein of unknown function, localized to the cytoplasm, binds to Replication Protein A (RPA), also interacts with Sgt2p, YBR137W is not an essential gene
SAKL0C08030g	YBR138C	YBR138C			YBR138C	YBR138C	Sace	W	weakly similar to uniprot|P38277 Saccharomyces cerevisiae YBR138C Cytoplasmic protein of unknown function, potentially phosphorylated by Cdc28p, YBR138C is not an essential gene
SAKL0C10406g	YBR139W	YBR139W			YBR139W	YBR139W	Sace	S	similar to uniprot|P38109 Saccharomyces cerevisiae YBR139W Putative serine type carboxypeptidase with a role in phytochelatin synthesis, green fluorescent protein (GFP)-fusion protein localizes to the vacuole, expression induced by nitrogen limitation in a GLN3, GAT1-independent manner
SAKL0C10318g	YBR141C	BMT2			YBR141C	YBR141C	Sace	S	similar to uniprot|P38278 Saccharomyces cerevisiae YBR141C Putative S-adenosylmethionine-dependent methyltransferase, green fluorescent protein (GFP)-fusion protein localizes to the nucleolus, YBR141C is not an essential gene
SAKL0C10296g	YBR142W	MAK5			YBR142W	MAK5	Sace	S	similar to uniprot|P38112 Saccharomyces cerevisiae YBR142W MAK5 Essential nucleolar protein, putative DEAD- box RNA helicase required for maintenance of M1 dsRNA virus, involved in biogenesis of large (60S) ribosomal subunits
SAKL0C10274g	YBR143C	SUP45			YBR143C	SUP45	Sace	H	highly similar to uniprot|P12385 Saccharomyces cerevisiae YBR143C SUP45 Polypeptide release factor (eRF1) in translation termination, mutant form acts as a recessive omnipotent suppressor, methylated by Mtq2p- Trm112p in ternary complex eRF1-eRF3-GTP, mutation of methylation site confers resistance to zymocin
SAKL0C10142g	YBR146W	MRPS9			YBR146W	MRPS9	Sace	H	highly similar to uniprot|P38120 Saccharomyces cerevisiae YBR146W MRPS9 Mitochondrial ribosomal protein of the small subunit
SAKL0C09922g	YBR149W	ARA1			YBR149W	ARA1	Sace	S	similar to uniprot|P38115 Saccharomyces cerevisiae YBR149W ARA1 NADP+ dependent arabinose dehydrogenase, involved in carbohydrate metabolism, purified as homodimer, naturally occurs with a N-terminus degradation product
SAKL0C09966g	YBR151W	APD1			YBR151W	APD1	Sace	S	similar to uniprot|P38281 Saccharomyces cerevisiae YBR151W APD1 Protein of unknown function, required for normal localization of actin patches and for normal tolerance of sodium ions and hydrogen peroxide, localizes to both cytoplasm and nucleus
SAKL0C10054g	YBR153W	RIB7			YBR153W	RIB7	Sace	S	similar to uniprot|P33312 Saccharomyces cerevisiae YBR153W RIB7 Diaminohydroxyphoshoribosylaminopyrimidine deaminase, catalyzes the second step of the riboflavin biosynthesis pathway
SAKL0C10076g	YBR154C	RPB5			YBR154C	RPB5	Sace	H	highly similar to uniprot|P20434 Saccharomyces cerevisiae YBR154C RPB5 RNA polymerase subunit ABC27, common to RNA polymerases I, II, and III, contacts DNA and affects transactivation
SAKL0H10934g	YBR155W	CNS1			YBR155W	CNS1	Sace	S	similar to uniprot|P33313 Saccharomyces cerevisiae YBR155W CNS1 TPR-containing co-chaperone, binds both Hsp82p (Hsp90) and Ssa1p (Hsp70) and stimulates the ATPase activity of SSA1, ts mutants reduce Hsp82p function while over expression suppresses the phenotypes of an HSP82 ts allele and a cpr7 deletion
SAKL0H10912g	YBR156C	SLI15			YBR156C	SLI15	Sace	W	weakly similar to uniprot|P38283 Saccharomyces cerevisiae YBR156C SLI15 Subunit of the conserved chromosomal passenger complex (CPC, Ipl1p-Sli15p-Bir1p- Nbl1p), which regulates kinetochore-microtubule attachments, activation of the spindle tension checkpoint, and mitotic spindle disassembly
SAKL0H10780g	YBR159W	IFA38			YBR159W	IFA38	Sace	H	highly similar to uniprot|P38286 Saccharomyces cerevisiae YBR159W IFA38 Microsomal beta-keto-reductase, contains oleate response element (ORE) sequence in the promoter region, mutants exhibit reduced VLCFA synthesis, accumulate high levels of dihydrosphingosine, phytosphingosine and medium-chain ceramides
SAKL0H10758g	YBR160W	CDC28			YBR160W	CDC28	Sace	H	highly similar to uniprot|P00546 Saccharomyces cerevisiae YBR160W CDC28 Catalytic subunit of the main cell cycle cyclin-dependent kinase (CDK), alternately associates with G1 cyclins (CLNs) and G2/M cyclins (CLBs) which direct the CDK to specific substrates
SAKL0H10692g	YBR162C	TOS1			YBR162C	TOS1	Sace	S	similar to uniprot|P38288 Saccharomyces cerevisiae YBR162C TOS1 Covalently-bound cell wall protein of unknown function, identified as a cell cycle regulated SBF target gene, deletion mutants are highly resistant to treatment with beta-1,3-glucanase, has sequence similarity to YJL171C
SAKL0H10648g	YBR163W	EXO5			YBR163W	EXO5	Sace	S	similar to uniprot|P38289 Saccharomyces cerevisiae YBR163W EXO5 Mitochondrial 5'-3' exonuclease and sliding exonuclease, required for mitochondrial genome maintenance, distantly related to the RecB nuclease domain of bacterial RecBCD recombinases, may be regulated by the transcription factor Ace2
SAKL0H08624g	YBR164C	ARL1			YBR164C	ARL1	Sace	H	highly similar to uniprot|P38116 Saccharomyces cerevisiae YBR164C ARL1 Soluble GTPase with a role in regulation of membrane traffic, regulates potassium influx, G protein of the Ras superfamily, similar to ADP- ribosylation factor
SAKL0H08646g	YBR165W	UBS1			YBR165W	UBS1	Sace	W	weakly similar to uniprot|P38290 Saccharomyces cerevisiae YBR165W UBS1 Ubiquitin-conjugating enzyme suppressor that functions as a general positive regulator of Cdc34p activity, nuclear protein that may represent a link between nucleocytoplasmic transport and ubiquitin ligase activity
SAKL0H08668g	YBR166C	TYR1			YBR166C	TYR1	Sace	H	highly similar to uniprot|P20049 Saccharomyces cerevisiae YBR166C TYR1 Prephenate dehydrogenase involved in tyrosine biosynthesis, expression is dependent on phenylalanine levels
SAKL0H08734g	YBR167C	POP7			YBR167C	POP7	Sace	S	similar to uniprot|P38291 Saccharomyces cerevisiae YBR167C POP7 Subunit of both RNase MRP and nuclear RNase P, RNase MRP cleaves pre-rRNA, while nuclear RNase P cleaves tRNA precursors to generate mature 5' ends and facilitates turnover of nuclear RNAs
SAKL0H08756g	YBR168W	PEX32			YBR168W	PEX32	Sace	S	similar to uniprot|P38292 Saccharomyces cerevisiae YBR168W PEX32 Peroxisomal integral membrane protein, involved in negative regulation of peroxisome size, partially functionally redundant with Pex31p, genetic interactions suggest action at a step downstream of steps mediated by Pex28p and Pex29p
SAKL0H08844g	YBR170C	NPL4			YBR170C	NPL4	Sace	S	similar to uniprot|P33755 Saccharomyces cerevisiae YBR170C NPL4 Ubiquitin-binding protein involved in protein degradation, Cdc48p-Npl4p-Ufd1p complex participates in ER- associated degradation (ERAD) while Cdc48p-Npl4p-Vms1p complex participates in mitochondria-associated degradation (MAD)
SAKL0H08866g	YBR171W	SEC66			YBR171W	SEC66	Sace	H	highly similar to uniprot|P33754 Saccharomyces cerevisiae YBR171W SEC66 Non-essential subunit of Sec63 complex (Sec63p, Sec62p, Sec66p and Sec72p), with Sec61 complex, Kar2p/BiP and Lhs1p forms a channel competent for SRP-dependent and post-translational SRP-independent protein targeting and import into the ER
SAKL0H08910g	YBR173C	UMP1			YBR173C	UMP1	Sace	H	highly similar to uniprot|P38293 Saccharomyces cerevisiae YBR173C UMP1 Short-lived chaperone required for correct maturation of the 20S proteasome, may inhibit premature dimerization of proteasome half-mers, degraded by proteasome upon completion of its assembly
SAKL0H08932g	YBR175W	SWD3			YBR175W	SWD3	Sace	S	similar to uniprot|P38123 Saccharomyces cerevisiae YBR175W SWD3 Essential subunit of the COMPASS (Set1C) complex, which methylates histone H3 on lysine 4 and is required in transcriptional silencing near telomeres, WD40 beta propeller superfamily member and ortholog of mammalian WDR5
SAKL0H09064g	YBR176W	ECM31			YBR176W	ECM31	Sace	S	similar to uniprot|P38122 Saccharomyces cerevisiae YBR176W ECM31 Ketopantoate hydroxymethyltransferase, required for pantothenic acid biosynthesis, converts 2- oxoisovalerate into 2-dehydropantoate
SAKL0H09262g	YBR179C	FZO1			YBR179C	FZO1	Sace	S	similar to uniprot|P38297 Saccharomyces cerevisiae YBR179C FZO1 Mitofusin, integral membrane protein involved in mitochondrial outer membrane tethering and fusion, role in mitochondrial genome maintenance, efficient tethering and degradation of Fzo1p requires an intact N-terminal GTPase domain, targeted for destruction by the ubiquitin ligase SCF-Mdm30p and the cytosolic ubiquitin-proteasome syst…
SAKL0H09328g	YBR180W	DTR1			YBR180W	DTR1	Sace	S	similar to uniprot|P38125 Saccharomyces cerevisiae YBR180W DTR1 Putative dityrosine transporter, required for spore wall synthesis, expressed during sporulation, member of the major facilitator superfamily (DHA1 family) of multidrug resistance transporters
SAKL0H09592g	YBR185C	MBA1			YBR185C	MBA1	Sace	S	similar to uniprot|P38300 Saccharomyces cerevisiae YBR185C MBA1 Membrane-associated mitochondrial ribosome receptor, forms a complex with Mdm38p that may facilitate recruitment of mRNA-specific translational activators to ribosomes, possible role in protein export from the matrix to inner membrane
SAKL0H09680g	YBR187W	GDT1			YBR187W	GDT1	Sace	S	similar to uniprot|P38301 Saccharomyces cerevisiae YBR187W GDT1 Putative protein of unknown function, expression is reduced in a gcr1 null mutant, GFP-fusion protein localizes to the vacuole, expression pattern and physical interactions suggest a possible role in ribosome biogenesis
SAKL0H09812g	YBR192W	RIM2			YBR192W	RIM2	Sace	H	highly similar to uniprot|P38127 Saccharomyces cerevisiae YBR192W RIM2 Mitochondrial pyrimidine nucleotide transporter, imports pyrimidine nucleoside triphosphates and exports pyrimidine nucleoside monophosphates, member of the mitochondrial carrier family
SAKL0H09834g	YBR193C	MED8			YBR193C	MED8	Sace	S	similar to uniprot|P38304 Saccharomyces cerevisiae YBR193C MED8 Subunit of the RNA polymerase II mediator complex, associates with core polymerase subunits to form the RNA polymerase II holoenzyme, essential for transcriptional regulation
SAKL0H09900g	YBR195C	MSI1			YBR195C	MSI1	Sace	S	similar to uniprot|P13712 Saccharomyces cerevisiae YBR195C MSI1 Subunit of chromatin assembly factor I (CAF- 1), negative regulator of the RAS/cAMP pathway via sequestration of Npr1p kinase, localizes to the nucleus and cytoplasm, homologous to human retinoblastoma binding proteins RbAp48 and RbAp46
SAKL0H09922g	YBR196C	PGI1			YBR196C	PGI1	Sace	H	highly similar to uniprot|P12709 Saccharomyces cerevisiae YBR196C PGI1 Glycolytic enzyme phosphoglucose isomerase, catalyzes the interconversion of glucose-6- phosphate and fructose-6-phosphate, required for cell cycle progression and completion of the gluconeogenic events of sporulation
SAKL0H09988g	YBR198C	TAF5			YBR198C	TAF5	Sace	S	similar to uniprot|P38129 Saccharomyces cerevisiae YBR198C TAF5 Subunit (90 kDa) of TFIID and SAGA complexes, involved in RNA polymerase II transcription initiation and in chromatin modification
SAKL0H10098g	YBR200W	BEM1			YBR200W	BEM1	Sace	S	similar to uniprot|P29366 Saccharomyces cerevisiae YBR200W BEM1 Protein containing SH3-domains, involved in establishing cell polarity and morphogenesis, functions as a scaffold protein for complexes that include Cdc24p, Ste5p, Ste20p, and Rsr1p
SAKL0H10186g	YBR201W	DER1			YBR201W	DER1	Sace	S	similar to uniprot|P38307 Saccharomyces cerevisiae YBR201W DER1 Endoplasmic reticulum membrane protein, required for ER-associated protein degradation of misfolded or unassembled proteins, N- and C- termini protrude into the cytoplasm, has similarity to Dfm1p
SAKL0H10406g	YBR202W	MCM7			YBR202W	MCM7	Sace	H	highly similar to uniprot|P38132 Saccharomyces cerevisiae YBR202W MCM7 Component of the heterohexameric MCM2-7 complex, which primes origins of DNA replication in G1 and becomes an active ATP-dependent helicase that promotes DNA melting and elongation in S-phase, forms an Mcm4p-6p-7p subcomplex
SAKL0H10274g	YBR203W	COS111			YBR203W	COS111	Sace	S	similar to uniprot|P38308 Saccharomyces cerevisiae YBR203W COS111 Protein required for resistance to the antifungal drug ciclopirox olamine, not related to the subtelomerically-encoded COS family, the authentic, non- tagged protein is detected in highly purified mitochondria in high-throughput studies
SAKL0H10450g	YBR204C	LDH1			YBR204C	LDH1	Sace	W	weakly similar to uniprot|P38139 Saccharomyces cerevisiae YBR204C LDH1 Serine hydrolase, exhibits active esterase plus weak triacylglycerol lipase activities, proposed role in lipid homeostasis, regulating phospholipid and non-polar lipid levels and required for mobilization of LD-stored lipids, localizes to the lipid droplet (LD) surface, contains a classical serine containing catalytic triad (G…
SAKL0H10494g	YBR205W	KTR3			YBR205W	KTR3	Sace	S	similar to uniprot|P38130 Saccharomyces cerevisiae YBR205W KTR3 Putative alpha-1,2-mannosyltransferase involved in O- and N-linked protein glycosylation, member of the KRE2/MNT1 mannosyltransferase family, Svp26p mediates uptake of Ktr3p into COPII vesicles
SAKL0H10538g	YBR207W	FTH1			YBR207W	FTH1	Sace	S	similar to uniprot|P38310 Saccharomyces cerevisiae YBR207W FTH1 Putative high affinity iron transporter involved in transport of intravacuolar stores of iron, forms complex with Fet5p, expression is regulated by iron, proposed to play indirect role in endocytosis
SAKL0H10560g	YBR208C	DUR1,2			YBR208C	DUR1-2	Sace	H	highly similar to uniprot|P32528 Saccharomyces cerevisiae YBR208C DUR1-2 Urea amidolyase, contains both urea carboxylase and allophanate hydrolase activities, degrades urea to CO2 and NH3, expression sensitive to nitrogen catabolite repression and induced by allophanate, an intermediate in allantoin degradation
SAKL0A07392g	YBR211C	AME1			YBR211C	AME1	Sace	S	similar to uniprot|P38313 Saccharomyces cerevisiae YBR211C AME1 Essential kinetochore protein associated with microtubules and spindle pole bodies, component of the kinetochore sub-complex COMA (Ctf19p, Okp1p, Mcm21p, Ame1p), involved in spindle checkpoint maintenance
SAKL0A07370g	YBR212W	NGR1			YBR212W	NGR1	Sace	W	weakly similar to uniprot|P32831 Saccharomyces cerevisiae YBR212W NGR1 RNA binding protein that negatively regulates growth rate, interacts with the 3' UTR of the mitochondrial porin (POR1) mRNA and enhances its degradation, overexpression impairs mitochondrial function, expressed in stationary phase
SAKL0A07348g	YBR213W	MET8			YBR213W	MET8	Sace	S	similar to uniprot|P15807 Saccharomyces cerevisiae YBR213W MET8 Bifunctional dehydrogenase and ferrochelatase, involved in the biosynthesis of siroheme, a prosthetic group used by sulfite reductase, required for sulfate assimilation and methionine biosynthesis
SAKL0A07216g	YBR215W	HPC2			YBR215W	HPC2	Sace	W	weakly similar to uniprot|Q01448 Saccharomyces cerevisiae YBR215W HPC2 Subunit of the HIR complex, a nucleosome assembly complex involved in regulation of histone gene transcription, mutants display synthetic defects with subunits of FACT, a complex that allows passage of RNA Pol II through nucleosomes
SAKL0A07172g	YBR217W	ATG12			YBR217W	ATG12	Sace	S	similar to uniprot|P38316 Saccharomyces cerevisiae YBR217W ATG12 Conserved ubiquitin-like modifier involved in autophagy and the Cvt pathway, conjugated to Atg5p to form a complex involved in Atg8p lipidation, Atg12p-Atg5p also forms a complex with Atg16p that is required for autophagosome formation
SAKL0A07018g	YBR221C	PDB1			YBR221C	PDB1	Sace	H	highly similar to uniprot|P32473 Saccharomyces cerevisiae YBR221C PDB1 E1 beta subunit of the pyruvate dehydrogenase (PDH) complex, which is an evolutionarily- conserved multi-protein complex found in mitochondria
SAKL0A06996g	YBR222C	PCS60			YBR222C	PCS60	Sace	H	highly similar to uniprot|P38137 Saccharomyces cerevisiae YBR222C PCS60 Peroxisomal protein that binds AMP and mRNA, localizes to both the peroxisomal peripheral membrane and matrix, expression is highly inducible by oleic acid, similar to E. coli long chain acyl-CoA synthetase
SAKL0A06974g	YBR223C	TDP1			YBR223C	TDP1	Sace	S	similar to uniprot|P38319 Saccharomyces cerevisiae YBR223C TDP1 Tyrosyl-DNA Phosphodiesterase I, hydrolyzes 3' and 5'-phosphotyrosyl bonds, involved in the repair of DNA lesions created by topoisomerase I and topoisomerase II, mutations in human homolog result in the neurodegenerative disease SCANI
SAKL0A06930g	YBR225W	YBR225W			YBR225W	YBR225W	Sace	W	weakly similar to uniprot|P38321 Saccharomyces cerevisiae YBR225W Putative protein of unknown function, non-essential gene identified in a screen for mutants affected in mannosylphophorylation of cell wall components
SAKL0A06908g	YBR227C	MCX1			YBR227C	MCX1	Sace	S	similar to uniprot|P38323 Saccharomyces cerevisiae YBR227C MCX1 Mitochondrial matrix protein, putative ATP- binding chaperone with non-proteolytic function, similar to bacterial ClpX proteins
SAKL0A06886g	YBR228W	SLX1			YBR228W	SLX1	Sace	S	similar to uniprot|P38324 Saccharomyces cerevisiae YBR228W SLX1 Subunit of a complex, with Slx4p, that hydrolyzes 5' branches from duplex DNA in response to stalled or converging replication forks, function overlaps with that of Sgs1p-Top3p
SAKL0A06864g	YBR229C	ROT2			YBR229C	ROT2	Sace	S	similar to uniprot|P38138 Saccharomyces cerevisiae YBR229C ROT2 Glucosidase II catalytic subunit required for normal cell wall synthesis, mutations in rot2 suppress tor2 mutations, and are synthetically lethal with rot1 mutations
SAKL0A06798g	YBR230C	OM14			YBR230C	OM14	Sace	SoS	some similarities with uniprot|P38325 Saccharomyces cerevisiae YBR230C OM14 Integral mitochondrial outer membrane protein, abundance is decreased in cells grown in glucose relative to other carbon sources, appears to contain 3 alpha-helical transmembrane segments, ORF encodes a 97-basepair intron
SAKL0A06446g	YBR231C	SWC5			YBR231C	SWC5	Sace	S	similar to uniprot|P38326 Saccharomyces cerevisiae YBR231C SWC5 Protein of unknown function, component of the SWR1 complex, which exchanges histone variant H2AZ (Htz1p) for chromatin-bound histone H2A
SAKL0A06424g	YBR233W	PBP2			YBR233W	PBP2	Sace	S	similar to uniprot|P38151 Saccharomyces cerevisiae YBR233W PBP2 RNA binding protein with similarity to mammalian heterogeneous nuclear RNP K protein, involved in the regulation of telomere position effect and telomere length
SAKL0A06336g	YBR233W-A	DAD3			YBR233W-A	DAD3	Sace	S	similar to uniprot|P69850 Saccharomyces cerevisiae YBR233W-A DAD3 Essential subunit of the Dam1 complex (aka DASH complex), couples kinetochores to the force produced by MT depolymerization thereby aiding in chromosome segregation, is transferred to the kinetochore prior to mitosis
SAKL0A06314g	YBR234C	ARC40			YBR234C	ARC40	Sace	H	highly similar to uniprot|P38328 Saccharomyces cerevisiae YBR234C ARC40 Subunit of the ARP2/3 complex, which is required for the motility and integrity of cortical actin patches
SAKL0A06248g	YBR235W	VHC1			YBR235W	YBR235W	Sace	S	similar to uniprot|P38329 Saccharomyces cerevisiae YBR235W Putative ion transporter, similar to mammalian electroneutral Na(+)-(K+)-C1- cotransporter family, YBR235W is not an essential gene
SAKL0A06226g	YBR236C	ABD1			YBR236C	ABD1	Sace	S	similar to uniprot|P32783 Saccharomyces cerevisiae YBR236C ABD1 Methyltransferase, catalyzes the transfer of a methyl group from S-adenosylmethionine to the GpppN terminus of capped mRNA
SAKL0A06204g	YBR237W	PRP5			YBR237W	PRP5	Sace	S	similar to uniprot|P21372 Saccharomyces cerevisiae YBR237W PRP5 RNA helicase in the DEAD-box family, necessary for prespliceosome formation, bridges U1 and U2 snRNPs and enables stable U2 snRNP association with intron RNA
SAKL0A06116g	YBR239C	ERT1			YBR239C	ERT1	Sace	S	similar to uniprot|P38140 Saccharomyces cerevisiae YBR239C ERT1 Transcriptional regulator of nonfermentable carbon utilization, GFP-fusion protein localizes to cytoplasm, nucleus, null mutation affects periodicity of transcriptional and metabolic oscillation, plays role in restricting Ty1 transposition
SAKL0A06072g	YBR240C	THI2			YBR240C	THI2	Sace	W	weakly similar to uniprot|P38141 Saccharomyces cerevisiae YBR240C THI2 Zinc finger protein of the Zn(II)2Cys6 type, probable transcriptional activator of thiamine biosynthetic genes
SAKL0A05984g	YBR243C	ALG7			YBR243C	ALG7	Sace	H	highly similar to uniprot|P07286 Saccharomyces cerevisiae YBR243C ALG7 UDP-N-acetyl-glucosamine-1-P transferase, transfers Glc-Nac-P from UDP-GlcNac to Dol-P in the ER in the first step of the dolichol pathway of protein asparagine-linked glycosylation, inhibited by tunicamycin
SAKL0A05940g	YBR244W	GPX2			YIR037W	HYR1	Sace	H	highly similar to uniprot|P40581 Saccharomyces cerevisiae YIR037W (ohnolog of YKL026C) HYR1 Thiol peroxidase that functions as a hydroperoxide receptor to sense intracellular hydroperoxide levels and transduce a redox signal to the Yap1p transcription factor
SAKL0A05918g	YBR245C	ISW1			YBR245C	ISW1	Sace	H	highly similar to uniprot|P38144 Saccharomyces cerevisiae YBR245C ISW1 Member of the imitation-switch (ISWI) class of ATP-dependent chromatin remodeling complexes, ATPase that forms a complex with Ioc2p and Ioc4p to regulate transcription elongation, and a complex with Ioc3p to repress transcription initiation
SAKL0A05896g	YBR246W	RRT2			YBR246W	RRT2	Sace	S	similar to uniprot|P38332 Saccharomyces cerevisiae YBR246W RRT2 Putative protein of unknown function, non- essential gene identified in a screen for mutants with increased levels of rDNA transcription, null mutants display a weak carboxypeptidase Y missorting/secretion phenotype
SAKL0A05808g	YBR247C	ENP1			YBR247C	ENP1	Sace	H	highly similar to uniprot|P38333 Saccharomyces cerevisiae YBR247C ENP1 Protein associated with U3 and U14 snoRNAs, required for pre-rRNA processing and 40S ribosomal subunit synthesis, localized in the nucleus and concentrated in the nucleolus
SAKL0A05742g	YBR248C	HIS7			YBR248C	HIS7	Sace	H	highly similar to uniprot|P33734 Saccharomyces cerevisiae YBR248C HIS7 Imidazole glycerol phosphate synthase (glutamine amidotransferase:cyclase), catalyzes the fifth and sixth steps of histidine biosynthesis and also produces 5-aminoimidazole-4-carboxamide ribotide (AICAR), a purine precursor
SAKL0A05720g	YBR249C	ARO4			YBR249C	ARO4	Sace	H	highly similar to uniprot|P32449 Saccharomyces cerevisiae YBR249C ARO4 3-deoxy-D-arabino-heptulosonate-7- phosphate (DAHP) synthase, catalyzes the first step in aromatic amino acid biosynthesis and is feedback-inhibited by tyrosine or high concentrations of phenylalanine or tryptophan
SAKL0A05632g	YBR250W	SPO23			YBR250W	SPO23	Sace	W	weakly similar to uniprot|P33757 Saccharomyces cerevisiae YBR250W SPO23 Protein of unknown function, associates with meiosis-specific protein Spo1p
SAKL0F03850g	YBR251W	MRPS5			YBR251W	MRPS5	Sace	H	highly similar to uniprot|P33759 Saccharomyces cerevisiae YBR251W MRPS5 Mitochondrial ribosomal protein of the small subunit
SAKL0F06974g	YBR252W	DUT1			YBR252W	DUT1	Sace	H	highly similar to uniprot|P33317 Saccharomyces cerevisiae YBR252W DUT1 deoxyuridine triphosphate diphosphatase (dUTPase), catalyzes hydrolysis of dUTP to dUMP and PPi, thereby preventing incorporation of uracil into DNA during replication, critical for the maintenance of genetic stability, also has diphosphatase activity on deoxyinosine triphosphate
SAKL0F06996g	YBR253W	SRB6			YBR253W	SRB6	Sace	S	similar to uniprot|P32570 Saccharomyces cerevisiae YBR253W SRB6 Subunit of the RNA polymerase II mediator complex, associates with core polymerase subunits to form the RNA polymerase II holoenzyme, essential for transcriptional regulation
SAKL0F07040g	YBR254C	TRS20			YBR254C	TRS20	Sace	S	similar to uniprot|P38334 Saccharomyces cerevisiae YBR254C TRS20 One of 10 subunits of the transport protein particle (TRAPP) complex of the cis-Golgi which mediates vesicle docking and fusion, mutations in the human homolog cause the spondyloepiphyseal dysplasia tarda (SEDL) disorder
SAKL0F07084g	YBR255C-A	YBR255C-A			YBR255C-A	YBR255C-A	Sace	H	highly similar to uniprot|Q3E776 Saccharomyces cerevisiae YBR255C-A Putative protein of unknown function, may interact with respiratory chain complexes III (ubiquinol-cytochrome c reductase) or IV (cytochrome c oxidase), identified by sequence comparison with hemiascomycetous yeast species
SAKL0F07062g	YBR255W	MTC4			YBR255W	MTC4	Sace	W	weakly similar to uniprot|P38335 Saccharomyces cerevisiae YBR255W MTC4 Protein of unknown function, required for normal growth rate at 15 degrees C, green fluorescent protein (GFP)-fusion protein localizes to the cytoplasm in a punctate pattern, mtc4 is synthetically sick with cdc13-1
SAKL0F07150g	YBR256C	RIB5			YBR256C	RIB5	Sace	H	highly similar to uniprot|P38145 Saccharomyces cerevisiae YBR256C RIB5 Riboflavin synthase, catalyzes the last step of the riboflavin biosynthesis pathway
SAKL0D07524g	YBR257W	POP4			YBR257W	POP4	Sace	S	similar to uniprot|P38336 Saccharomyces cerevisiae YBR257W POP4 Subunit of both RNase MRP and nuclear RNase P, RNase MRP cleaves pre-rRNA, while nuclear RNase P cleaves tRNA precursors to generate mature 5' ends and facilitates turnover of nuclear RNAs, binds to the RPR1 RNA subunit in RNase P
SAKL0D07414g	YBR260C	RGD1			YBR260C	RGD1	Sace	S	similar to uniprot|P38339 Saccharomyces cerevisiae YBR260C RGD1 GTPase-activating protein (RhoGAP) for Rho3p and Rho4p, possibly involved in control of actin cytoskeleton organization
SAKL0D07348g	YBR261C	TAE1			YBR261C	TAE1	Sace	H	highly similar to uniprot|P38340 Saccharomyces cerevisiae YBR261C TAE1 AdoMet-dependent proline methyltransferase, catalyzes the dimethylation of ribosomal proteins Rpl12 and Rps25 at N-terminal proline residues, has a role in protein synthesis, fusion protein localizes to the cytoplasm
SAKL0D07326g	YBR262C	AIM5			YBR262C	AIM5	Sace	S	similar to uniprot|P38341 Saccharomyces cerevisiae YBR262C AIM5 Protein of unknown function, the authentic, non-tagged protein is detected in purified mitochondria in high-throughput studies, null mutant displays elevated frequency of mitochondrial genome loss
SAKL0D06468g	YBR263W	SHM1			YBR263W	SHM1	Sace	H	highly similar to uniprot|P37292 Saccharomyces cerevisiae YBR263W SHM1 Mitochondrial serine hydroxymethyltransferase, converts serine to glycine plus 5,10 methylenetetrahydrofolate, involved in generating precursors for purine, pyrimidine, amino acid, and lipid biosynthesis, reverse reaction generates serine
SAKL0D06490g	YBR264C	YPT10			YKR014C	YPT52	Sace	S	similar to uniprot|P36018 Saccharomyces cerevisiae YKR014C YPT52 Rab family GTPase, similar to Ypt51p and Ypt53p and to mammalian rab5, required for vacuolar protein sorting and endocytosis
SAKL0D07018g	YBR265W	TSC10			YBR265W	TSC10	Sace	S	similar to uniprot|P38342 Saccharomyces cerevisiae YBR265W TSC10 3-ketosphinganine reductase, catalyzes the second step in phytosphingosine synthesis, essential for growth in the absence of exogenous dihydrosphingosine or phytosphingosine, member of short chain dehydrogenase/reductase protein family
SAKL0D06996g	YBR267W	REI1			YBR267W	REI1	Sace	S	similar to uniprot|P38344 Saccharomyces cerevisiae YBR267W REI1 Cytoplasmic pre-60S factor, required for the correct recycling of shuttling factors Alb1, Arx1 and Tif6 at the end of the ribosomal large subunit biogenesis, involved in bud growth in the mitotic signaling network
SAKL0D06952g	YBR268W	MRPL37			YBR268W	MRPL37	Sace	S	similar to uniprot|P36532 Saccharomyces cerevisiae YBR268W MRPL37 Mitochondrial ribosomal protein of the large subunit
SAKL0D06908g	YBR269C	FMP21			YBR269C	FMP21	Sace	S	similar to uniprot|P38345 Saccharomyces cerevisiae YBR269C FMP21 Putative protein of unknown function, the authentic, non-tagged protein is detected in highly purified mitochondria in high-throughput studies
SAKL0D06798g	YBR271W	EFM2			YBR271W	YBR271W	Sace	S	similar to uniprot|P38347 Saccharomyces cerevisiae YBR271W Putative S-adenosylmethionine-dependent methyltransferase of the seven beta-strand family, green fluorescent protein (GFP)-fusion protein localizes to the cytoplasm, predicted to be involved in ribosome biogenesis
SAKL0D06534g	YBR274W	CHK1			YBR274W	CHK1	Sace	S	similar to uniprot|P38147 Saccharomyces cerevisiae YBR274W CHK1 Serine/threonine kinase and DNA damage checkpoint effector, mediates cell cycle arrest via phosphorylation of Pds1p, phosphorylated by checkpoint signal transducer Mec1p, homolog of S. pombe and mammalian Chk1 checkpoint kinase
SAKL0D06512g	YBR275C	RIF1			YBR275C	RIF1	Sace	W	weakly similar to uniprot|P29539 Saccharomyces cerevisiae YBR275C RIF1 Protein that binds to the Rap1p C- terminus and acts synergistically with Rif2p to help control telomere length and establish telomeric silencing, deletion results in telomere elongation
SAKL0D07106g	YBR276C	PPS1			YBR276C	PPS1	Sace	S	similar to uniprot|P38148 Saccharomyces cerevisiae YBR276C PPS1 Protein phosphatase with specificity for serine, threonine, and tyrosine residues, has a role in the DNA synthesis phase of the cell cycle
SAKL0D07172g	YBR279W	PAF1			YBR279W	PAF1	Sace	S	similar to uniprot|P38351 Saccharomyces cerevisiae YBR279W PAF1 Component of the Paf1p complex, binds to and modulates the activity of RNA polymerases I and II, required for expression of a subset of genes, including cell cycle-regulated genes, homolog of human PD2/hPAF1, involved in transcription elongation as demonstrated by the G-less-based run-on (GLRO) assay
SAKL0D07216g	YBR280C	SAF1			YBR280C	SAF1	Sace	S	similar to uniprot|P38352 Saccharomyces cerevisiae YBR280C SAF1 F-Box protein involved in proteasome- dependent degradation of Aah1p during entry of cells into quiescence, interacts with Skp1
SAKL0D07238g	YBR281C	DUG2			YBR281C	DUG2	Sace	S	similar to uniprot|P38149 Saccharomyces cerevisiae YBR281C DUG2 Probable di- and tri-peptidase, forms a complex with Dug1p and Dug3p to degrade glutathione (GSH) and other peptides containing a gamma-glu-X bond in an alternative pathway to GSH degradation by gamma-glutamyl transpeptidase (Ecm38p)
SAKL0D07282g	YBR282W	MRPL27			YBR282W	MRPL27	Sace	S	similar to uniprot|P36526 Saccharomyces cerevisiae YBR282W MRPL27 Mitochondrial ribosomal protein of the large subunit
SAKL0D07304g	YBR283C	SSH1			YBR283C	SSH1	Sace	H	highly similar to uniprot|P38353 Saccharomyces cerevisiae YBR283C SSH1 Subunit of the Ssh1 translocon complex, Sec61p homolog involved in co-translational pathway of protein translocation, not essential
SAKL0D06248g	YBR286W	APE3			YBR286W	APE3	Sace	S	similar to uniprot|P37302 Saccharomyces cerevisiae YBR286W APE3 Vacuolar aminopeptidase Y, processed to mature form by Prb1p
SAKL0D06204g	YBR287W	ZSP1			YBR287W	YBR287W	Sace	S	similar to uniprot|P38355 Saccharomyces cerevisiae YBR287W Protein of unknown function, green fluorescent protein (GFP)-fusion protein localizes to the ER, YBR287W is not an essential gene
SAKL0A09218g	YBR288C	APM3			YBR288C	APM3	Sace	S	similar to uniprot|P38153 Saccharomyces cerevisiae YBR288C APM3 Mu3-like subunit of the clathrin associated protein complex (AP-3), functions in transport of alkaline phosphatase to the vacuole via the alternate pathway
SAKL0A09240g	YBR289W	SNF5			YBR289W	SNF5	Sace	W	weakly similar to uniprot|P18480 Saccharomyces cerevisiae YBR289W SNF5 Subunit of the SWI/SNF chromatin remodeling complex involved in transcriptional regulation, functions interdependently in transcriptional activation with Snf2p and Snf6p
SAKL0A09262g	YBR290W	BSD2			YBR290W	BSD2	Sace	S	similar to uniprot|P38356 Saccharomyces cerevisiae YBR290W BSD2 Heavy metal ion homeostasis protein, facilitates trafficking of Smf1p and Smf2p metal transporters to the vacuole where they are degraded, controls metal ion transport, prevents metal hyperaccumulation, functions in copper detoxification
SAKL0A09284g	YBR291C	CTP1			YBR291C	CTP1	Sace	H	highly similar to uniprot|P38152 Saccharomyces cerevisiae YBR291C CTP1 Mitochondrial inner membrane citrate transporter, member of the mitochondrial carrier family
SAKL0D08910g	YCL001W	RER1			YCL001W	RER1	Sace	S	similar to uniprot|P25560 Saccharomyces cerevisiae YCL001W RER1 Protein involved in retention of membrane proteins, including Sec12p, in the ER, localized to Golgi, functions as a retrieval receptor in returning membrane proteins to the ER
SAKL0D08932g	YCL002C	YCL002C			YCL002C	YCL002C	Sace	S	similar to uniprot|P25565 Saccharomyces cerevisiae YCL002C Putative protein of unknown function, YCL002C is not an essential gene
SAKL0D08954g	YCL004W	PGS1			YCL004W	PGS1	Sace	S	similar to uniprot|P25578 Saccharomyces cerevisiae YCL004W PGS1 Phosphatidylglycerolphosphate synthase, catalyzes the synthesis of phosphatidylglycerolphosphate from CDP-diacylglycerol and sn-glycerol 3-phosphate in the first committed and rate-limiting step of cardiolipin biosynthesis
SAKL0D09086g	YCL008C	STP22			YCL008C	STP22	Sace	W	weakly similar to uniprot|P25604 Saccharomyces cerevisiae YCL008C STP22 Component of the ESCRT-I complex, which is involved in ubiquitin-dependent sorting of proteins into the endosome, homologous to the mouse and human Tsg101 tumor susceptibility gene, mutants exhibit a Class E Vps phenotype
SAKL0D08492g	YCL009C	ILV6			YCL009C	ILV6	Sace	H	highly similar to uniprot|P25605 Saccharomyces cerevisiae YCL009C ILV6 Regulatory subunit of acetolactate synthase, which catalyzes the first step of branched-chain amino acid biosynthesis, enhances activity of the Ilv2p catalytic subunit, localizes to mitochondria
SAKL0D08536g	YCL010C	SGF29			YCL010C	SGF29	Sace	S	similar to uniprot|P25554 Saccharomyces cerevisiae YCL010C SGF29 Component of the HAT/Core module of the SAGA, SLIK, and ADA complexes, HAT/Core module also contains Gcn5p, Ngg1p, and Ada2p, binds methylated histone H3K4, involved in transcriptional regulation through SAGA recruitment to target promoters and H3 acetylation
SAKL0D08580g	YCL012C	YCL012C			YCL012C	YCL012C	Sace	S	similar to uniprot|Q8J0M4 Saccharomyces cerevisiae YCL012C Putative protein of unknown function, orthologs are present in S. bayanus, S. paradoxus and Ashbya gossypii, YCL012C is not an essential gene
SAKL0D08602g	YCL014W	BUD3			YCL014W	BUD3	Sace	S	similar to uniprot|P25558 Saccharomyces cerevisiae YCL014W BUD3 Protein involved in bud-site selection and required for axial budding pattern, localizes with septins to bud neck in mitosis and may constitute an axial landmark for next round of budding
SAKL0D08624g	YCL016C	DCC1			YCL016C	DCC1	Sace	S	similar to uniprot|P25559 Saccharomyces cerevisiae YCL016C DCC1 Subunit of a complex with Ctf8p and Ctf18p that shares some components with Replication Factor C, required for sister chromatid cohesion and telomere length maintenance
SAKL0D08668g	YCL017C	NFS1			YCL017C	NFS1	Sace	H	highly similar to uniprot|P25374 Saccharomyces cerevisiae YCL017C NFS1 Cysteine desulfurase involved in iron-sulfur cluster (Fe/S) biogenesis and in thio- modification of mitochondrial and cytoplasmic tRNAs, essential protein located predominantly in mitochondria
SAKL0D08690g	YCL018W	LEU2			YCL018W	LEU2	Sace	H	highly similar to uniprot|P04173 Saccharomyces cerevisiae YCL018W LEU2 Beta-isopropylmalate dehydrogenase (IMDH), catalyzes the third step in the leucine biosynthesis pathway
SAKL0C01606g	YCL027W	FUS1			YCL027W	FUS1	Sace	W	weakly similar to uniprot|P11710 Saccharomyces cerevisiae YCL027W FUS1 Membrane protein localized to the shmoo tip, required for cell fusion, expression regulated by mating pheromone, proposed to coordinate signaling, fusion, and polarization events required for fusion, potential Cdc28p substrate
SAKL0C01518g	YCL028W	RNQ1			YCL028W	RNQ1	Sace	S	similar to uniprot|Q8TFP8 Saccharomyces cerevisiae YCL028W RNQ1 [PIN(+)] prion, an infectious protein conformation that is generally an ordered protein aggregate
SAKL0C01496g	YCL029C	BIK1			YCL029C	BIK1	Sace	W	weakly similar to uniprot|P11709 Saccharomyces cerevisiae YCL029C BIK1 Microtubule-associated protein, component of the interface between microtubules and kinetochore, involved in sister chromatid separation, essential in polyploid cells but not in haploid or diploid cells, ortholog of mammalian CLIP-170
SAKL0C01474g	YCL030C	HIS4			YCL030C	HIS4	Sace	H	highly similar to uniprot|P00815 Saccharomyces cerevisiae YCL030C HIS4 Multifunctional enzyme containing phosphoribosyl-ATP pyrophosphatase, phosphoribosyl-AMP cyclohydrolase, and histidinol dehydrogenase activities, catalyzes the second, third, ninth and tenth steps in histidine biosynthesis
SAKL0C01430g	YCL031C	RRP7			YCL031C	RRP7	Sace	H	highly similar to uniprot|P25368 Saccharomyces cerevisiae YCL031C RRP7 Essential protein involved in rRNA processing and ribosome biogenesis
SAKL0C01408g	YCL032W	STE50			YCL032W	STE50	Sace	S	similar to uniprot|P25344 Saccharomyces cerevisiae YCL032W STE50 Protein involved in mating response, invasive/filamentous growth, and osmotolerance, acts as an adaptor that links G protein-associated Cdc42p-Ste20p complex to the effector Ste11p to modulate signal transduction
SAKL0C01364g	YCL033C	MXR2			YCL033C	MXR2	Sace	S	similar to uniprot|P25566 Saccharomyces cerevisiae YCL033C MXR2 Methionine-R-sulfoxide reductase, involved in the response to oxidative stress, protects iron-sulfur clusters from oxidative inactivation along with MXR1, involved in the regulation of lifespan
SAKL0C01342g	YCL034W	LSB5			YCL034W	LSB5	Sace	S	similar to uniprot|P25369 Saccharomyces cerevisiae YCL034W LSB5 Protein of unknown function, binds Las17p, which is a homolog of human Wiskott-Aldrich Syndrome protein involved in actin patch assembly and actin polymerization, may mediate disassembly of the Pan1 complex from the endocytic coat
SAKL0C01210g	YCL038C	ATG22			YCL038C	ATG22	Sace	S	similar to uniprot|P25568 Saccharomyces cerevisiae YCL038C ATG22 Vacuolar integral membrane protein required for efflux of amino acids during autophagic body breakdown in the vacuole, null mutation causes a gradual loss of viability during starvation
SAKL0C01188g	YCL039W	GID7			YCL039W	GID7	Sace	S	similar to uniprot|P25569 Saccharomyces cerevisiae YCL039W GID7 Protein of unknown function, involved in proteasome-dependent catabolite inactivation of fructose- 1,6-bisphosphatase, contains six WD40 repeats, computational analysis suggests that Gid7p and Moh1p have similar functions
SAKL0C01078g	YCL044C	MGR1			YCL044C	MGR1	Sace	S	similar to uniprot|P25573 Saccharomyces cerevisiae YCL044C MGR1 Subunit of the mitochondrial (mt) i-AAA protease supercomplex, which degrades misfolded mitochondrial proteins, forms a subcomplex with Mgr3p that binds to substrates to facilitate proteolysis, required for growth of cells lacking mtDNA
SAKL0C01056g	YCL045C	EMC1			YCL045C	EMC1	Sace	S	similar to uniprot|P25574 Saccharomyces cerevisiae YCL045C EMC1 Member of a transmembrane complex required for efficient folding of proteins in the ER, null mutant displays induction of the unfolded protein response, interacts with Gal80p
SAKL0C01012g	YCL047C	POF1			YCL047C	POF1	Sace	S	similar to uniprot|P25576 Saccharomyces cerevisiae YCL047C POF1 Protein involved in the filamentation pathway, interacts physically with Kss1p and suppresses the filamentation defect of a kss1 deletion
SAKL0C00726g	YCL052C	PBN1			YCL052C	PBN1	Sace	S	similar to uniprot|P25580 Saccharomyces cerevisiae YCL052C PBN1 Essential component of glycosylphosphatidylinositol-mannosyltransferase I, required for the autocatalytic post-translational processing of the protease B precursor Prb1p, localizes to ER in lumenal orientation, homolog of mammalian PIG-X
SAKL0C00704g	YCL054W	SPB1			YCL054W	SPB1	Sace	H	highly similar to uniprot|P25582 Saccharomyces cerevisiae YCL054W SPB1 AdoMet-dependent methyltransferase involved in rRNA processing and 60S ribosomal subunit maturation, methylates G2922 in the tRNA docking site of the large subunit rRNA and in the absence of snR52, U2921, suppressor of PAB1 mutants
SAKL0C00660g	YCL055W	KAR4			YCL055W	KAR4	Sace	H	highly similar to uniprot|P25583 Saccharomyces cerevisiae YCL055W KAR4 Transcription factor required for gene regulation in response to pheromones, also required during meiosis, exists in two forms, a slower-migrating form more abundant during vegetative growth and a faster- migrating form induced by pheromone
SAKL0C00572g	YCL056C	PEX34			Con_hy_pr63	Con_hy_pr63	Tode	SoS	some similarities with uniprot|G8ZQU5 Torulaspora delbrueckii TDEL_0C06930 hypothetical protein
SAKL0C00528g	YCL057C-A	MOS1			YCL057C-A	YCL057C-A	Sace	S	similar to uniprot|Q96VH5 Saccharomyces cerevisiae YCL057C-A Putative protein of unknown function, the authentic, non-tagged protein is detected in highly purified mitochondria in high-throughput studies
SAKL0C00484g	YCL059C	KRR1			YCL059C	KRR1	Sace	H	highly similar to uniprot|P25586 Saccharomyces cerevisiae YCL059C KRR1 Essential nucleolar protein required for the synthesis of 18S rRNA and for the assembly of 40S ribosomal subunit
SAKL0C00462g	YCL061C	MRC1			YCL061C	MRC1	Sace	W	weakly similar to uniprot|P25588 Saccharomyces cerevisiae YCL061C MRC1 S-phase checkpoint protein required for DNA replication, interacts with and stabilizes Pol2p at stalled replication forks during stress, where it forms a pausing complex with Tof1p and is phosphorylated by Mec1p, protects uncapped telomeres
SAKL0C00440g	YCL063W	VAC17			YCL063W	VAC17	Sace	S	similar to uniprot|P25591 Saccharomyces cerevisiae YCL063W VAC17 Phosphoprotein involved in vacuole inheritance, degraded in late M phase of the cell cycle, acts as a vacuole-specific receptor for myosin Myo2p
SAKL0C00418g	YCL064C	CHA1			YCL064C	CHA1	Sace	S	similar to uniprot|P25379 Saccharomyces cerevisiae YCL064C CHA1 Catabolic L-serine (L-threonine) deaminase, catalyzes the degradation of both L-serine and L- threonine, required to use serine or threonine as the sole nitrogen source, transcriptionally induced by serine and threonine
SAKL0D08822g	YCR003W	MRPL32			YCR003W	MRPL32	Sace	S	similar to uniprot|P25348 Saccharomyces cerevisiae YCR003W MRPL32 Mitochondrial ribosomal protein of the large subunit
SAKL0D09240g	YCR008W	SAT4			YCR008W	SAT4	Sace	S	similar to uniprot|P25333 Saccharomyces cerevisiae YCR008W SAT4 Ser/Thr protein kinase involved in salt tolerance, funtions in regulation of Trk1p-Trk2p potassium transporter, partially redundant with Hal5p, has similarity to Npr1p
SAKL0D09284g	YCR009C	RVS161			YCR009C	RVS161	Sace	H	highly similar to uniprot|P25343 Saccharomyces cerevisiae YCR009C RVS161 Amphiphysin-like lipid raft protein, interacts with Rvs167p and regulates polarization of the actin cytoskeleton, endocytosis, cell polarity, cell fusion and viability following starvation or osmotic stress
SAKL0D09394g	YCR011C	ADP1			YCR011C	ADP1	Sace	S	similar to uniprot|P25371 Saccharomyces cerevisiae YCR011C ADP1 Putative ATP-dependent permease of the ABC transporter family of proteins
SAKL0D10384g	YCR012W	PGK1			YCR012W	PGK1	Sace	H	highly similar to uniprot|P00560 Saccharomyces cerevisiae YCR012W PGK1 3-phosphoglycerate kinase, catalyzes transfer of high-energy phosphoryl groups from the acyl phosphate of 1,3-bisphosphoglycerate to ADP to produce ATP, key enzyme in glycolysis and gluconeogenesis
SAKL0D10428g	YCR016W	YCR016W			YCR016W	YCR016W	Sace	S	similar to uniprot|P25617 Saccharomyces cerevisiae YCR016W Putative protein of unknown function, green fluorescent protein (GFP)-fusion protein localizes to the nucleolus and nucleus, predicted to be involved in ribosome biogenesis
SAKL0D10494g	YCR017C	CWH43			YCR017C	CWH43	Sace	S	similar to uniprot|P25618 Saccharomyces cerevisiae YCR017C CWH43 Putative sensor/transporter protein involved in cell wall biogenesis, contains 14-16 transmembrane segments and several putative glycosylation and phosphorylation sites, null mutation is synthetically lethal with pkc1 deletion
SAKL0D10626g	YCR019W	MAK32			YCR019W	MAK32	Sace	S	similar to uniprot|P23060 Saccharomyces cerevisiae YCR019W MAK32 Protein necessary for structural stability of L-A double-stranded RNA-containing particles
SAKL0D10604g	YCR020C	PET18			YCR020C	PET18	Sace	S	similar to uniprot|P25362 Saccharomyces cerevisiae YCR020C PET18 Protein of unknown function, has weak similarity to proteins involved in thiamin metabolism, expression is induced in the absence of thiamin
SAKL0D11000g	YCR023C	YCR023C			YCR023C	YCR023C	Sace	S	similar to uniprot|P25351 Saccharomyces cerevisiae YCR023C Vacuolar membrane protein of unknown function, member of the multidrug resistance family, YCR023C is not an essential gene
SAKL0D10912g	YCR024C	SLM5			YCR024C	SLM5	Sace	S	similar to uniprot|P25345 Saccharomyces cerevisiae YCR024C SLM5 Mitochondrial asparaginyl-tRNA synthetase
SAKL0D10780g	YCR027C	RHB1			YCR027C	RHB1	Sace	S	similar to uniprot|P25378 Saccharomyces cerevisiae YCR027C RHB1 Putative Rheb-related GTPase involved in regulating canavanine resistance and arginine uptake, member of the Ras superfamily of G-proteins
SAKL0C04708g	YCR028C	FEN2			YCR028C	FEN2	Sace	S	similar to uniprot|P25621 Saccharomyces cerevisiae YCR028C FEN2 Plasma membrane H+-pantothenate symporter, confers sensitivity to the antifungal agent fenpropimorph
SAKL0C04664g	YCR028C-A	RIM1			YCR028C-A	RIM1	Sace	S	similar to uniprot|P32445 Saccharomyces cerevisiae YCR028C-A RIM1 Single-stranded DNA-binding protein essential for mitochondrial genome maintenance, involved in mitochondrial DNA replication
SAKL0C04620g	YCR030C	SYP1			YCR030C	SYP1	Sace	S	similar to uniprot|P25623 Saccharomyces cerevisiae YCR030C SYP1 Protein of unknown function that is involved in endocytic site formation, may regulate assembly and disassembly of the septin ring, colocalizes and interacts with septin subunits, potential role in actin cytoskeletal organization
SAKL0C04422g	YCR032W	BPH1			YCR032W	BPH1	Sace	S	similar to uniprot|P25356 Saccharomyces cerevisiae YCR032W BPH1 PProtein homologous to human Chediak-Higashi syndrome and murine Beige proteins, which are implicated in disease syndromes due to defective lysosomal trafficking, mutant phenotype and genetic interactions suggest a role in protein sorting
SAKL0C04334g	YCR033W	SNT1			YCR033W	SNT1	Sace	W	weakly similar to uniprot|P25357 Saccharomyces cerevisiae YCR033W SNT1 Subunit of the Set3C deacetylase complex that interacts directly with the Set3C subunit, Sif2p, putative DNA-binding protein, mutant has increased aneuploidy tolerance
SAKL0C04290g	YCR035C	RRP43			YCR035C	RRP43	Sace	S	similar to uniprot|P25359 Saccharomyces cerevisiae YCR035C RRP43 Exosome non-catalytic core component, involved in 3'-5' RNA processing and degradation in both the nucleus and the cytoplasm, has similarity to E. coli RNase PH and to human hRrp43p (OIP2, EXOSC8)
SAKL0C04268g	YCR036W	RBK1			YCR036W	RBK1	Sace	S	similar to uniprot|P25332 Saccharomyces cerevisiae YCR036W RBK1 Putative ribokinase
SAKL0C02442g	YCR042C	TAF2			YCR042C	TAF2	Sace	S	similar to uniprot|P23255 Saccharomyces cerevisiae YCR042C TAF2 TFIID subunit (150 kDa), involved in RNA polymerase II transcription initiation
SAKL0C02398g	YCR043C	YCR043C			YCR043C	YCR043C	Sace	S	similar to uniprot|P25361 Saccharomyces cerevisiae YCR043C Putative protein of unknown function, green fluorescent protein (GFP)-fusion protein localizes to the Golgi apparatus, YCR043C is not an essential gene
SAKL0C02354g	YCR044C	PER1			YCR044C	PER1	Sace	S	similar to uniprot|P25625 Saccharomyces cerevisiae YCR044C PER1 Protein of the endoplasmic reticulum, required for GPI-phospholipase A2 activity that remodels the GPI anchor as a prerequisite for association of GPI- anchored proteins with lipid rafts, functionally complemented by human ortholog PERLD1
SAKL0A02002g	YCR045C	RRT12			YCR045C	RRT12	Sace	S	similar to uniprot|P25381 Saccharomyces cerevisiae YCR045C RRT12 Probable subtilisin-family protease with a role in formation of the dityrosine layer of spore walls, localizes to the spore wall and also the nuclear envelope and ER region in mature spores
SAKL0A01958g	YCR046C	IMG1			YCR046C	IMG1	Sace	S	similar to uniprot|P25626 Saccharomyces cerevisiae YCR046C IMG1 Mitochondrial ribosomal protein of the large subunit, required for respiration and for maintenance of the mitochondrial genome
SAKL0A01936g	YCR047C	BUD23			YCR047C	BUD23	Sace	H	highly similar to uniprot|P25627 Saccharomyces cerevisiae YCR047C BUD23 Methyltransferase, methylates residue G1575 of 18S rRNA, required for rRNA processing and nuclear export of 40S ribosomal subunits independently of methylation activity, diploid mutant displays random budding pattern
SAKL0A01870g	YCR051W	YCR051W			YCR051W	YCR051W	Sace	S	similar to uniprot|P25631 Saccharomyces cerevisiae YCR051W Putative protein of unknown function, green fluorescent protein (GFP)-fusion protein localizes to the cytoplasm and nucleus, contains ankyrin (Ank) repeats, YCR051W is not an essential gene
SAKL0A01782g	YCR053W	THR4			YCR053W	THR4	Sace	H	highly similar to uniprot|P16120 Saccharomyces cerevisiae YCR053W THR4 Threonine synthase, conserved protein that catalyzes formation of threonine from O- phosphohomoserine, expression is regulated by the GCN4- mediated general amino acid control pathway
SAKL0A01760g	YCR054C	CTR86			YCR054C	CTR86	Sace	S	similar to uniprot|P25355 Saccharomyces cerevisiae YCR054C CTR86 Essential protein of unknown function, with orthologs in Ashbya gossypii and Candida albicans, similar to human ATXN10, mutations in which cause spinocerebellar ataxia type 10, codon usage corresponds to that observed for yeast genes expressed at low levels
SAKL0A01738g	YCR057C	PWP2			YCR057C	PWP2	Sace	H	highly similar to uniprot|P25636 Saccharomyces cerevisiae YCR057C PWP2 Conserved 90S pre-ribosomal component essential for proper endonucleolytic cleavage of the 35 S rRNA precursor at A0, A1, and A2 sites, contains eight WD-repeats, PWP2 deletion leads to defects in cell cycle and bud morphogenesis
SAKL0A01694g	YCR059C	YIH1			YCR059C	YIH1	Sace	S	similar to uniprot|P25637 Saccharomyces cerevisiae YCR059C YIH1 Protein that inhibits activation of Gcn2p, an eIF2 alpha subunit protein kinase, by competing for Gcn1p binding, thus impacting gene expression in response to starvation, has sequence and functional similarity to the mouse IMPACT gene
SAKL0A01628g	YCR061W	YCR061W			YCR061W	YCR061W	Sace	S	similar to uniprot|P25639 Saccharomyces cerevisiae YCR061W Protein of unknown function, green fluorescent protein (GFP)-fusion protein localizes to the cytoplasm in a punctate pattern, induced by treatment with 8- methoxypsoralen and UVA irradiation
SAKL0A01518g	YCR063W	BUD31			YCR063W	BUD31	Sace	H	highly similar to uniprot|P25337 Saccharomyces cerevisiae YCR063W BUD31 Component of the SF3b subcomplex of the U2 snRNP, diploid mutants display a random budding pattern instead of the wild-type bipolar pattern
SAKL0A01496g	YCR065W	HCM1			YCR065W	HCM1	Sace	W	weakly similar to uniprot|P25364 Saccharomyces cerevisiae YCR065W HCM1 Forkhead transcription factor that drives S-phase specific expression of genes involved in chromosome segregation, spindle dynamics, and budding, suppressor of calmodulin mutants with specific SPB assembly defects, telomere maintenance role
SAKL0A01474g	YCR066W	RAD18			YCR066W	RAD18	Sace	S	similar to uniprot|P10862 Saccharomyces cerevisiae YCR066W RAD18 E3 ubiqutin ligase, forms heterodimer with Rad6p to monoubiquitinate PCNA-K164, heterodimer binds single-stranded DNA and has single-stranded DNA dependent ATPase activity, required for postreplication repair
SAKL0A01408g	YCR068W	ATG15			YCR068W	ATG15	Sace	S	similar to uniprot|P25641 Saccharomyces cerevisiae YCR068W ATG15 Lipase required for intravacuolar lysis of autophagic bodies and Cvt bodies, targeted to intravacuolar vesicles during autophagy via the multivesicular body (MVB) pathway
SAKL0A01298g	YCR071C	IMG2			YCR071C	IMG2	Sace	W	weakly similar to uniprot|P25642 Saccharomyces cerevisiae YCR071C IMG2 Mitochondrial ribosomal protein of the large subunit
SAKL0A01276g	YCR072C	RSA4			YCR072C	RSA4	Sace	H	highly similar to uniprot|P25382 Saccharomyces cerevisiae YCR072C RSA4 WD-repeat protein involved in ribosome biogenesis, may interact with ribosomes, required for maturation and efficient intra-nuclear transport or pre-60S ribosomal subunits, localizes to the nucleolus
SAKL0A01144g	YCR075C	ERS1			YCR075C	ERS1	Sace	S	similar to uniprot|P17261 Saccharomyces cerevisiae YCR075C ERS1 Protein with similarity to human cystinosin, which is a H(+)-driven transporter involved in L-cystine export from lysosomes and implicated in the disease cystinosis, contains seven transmembrane domains
SAKL0A01056g	YCR076C	FUB1			YCR076C	YCR076C	Sace	W	weakly similar to uniprot|P25659 Saccharomyces cerevisiae YCR076C Putative protein of unknown function, YCR076C is not an essential gene
SAKL0A01034g	YCR077C	PAT1			YCR077C	PAT1	Sace	S	similar to uniprot|P25644 Saccharomyces cerevisiae YCR077C PAT1 Topoisomerase II-associated deadenylation- dependent mRNA-decapping factor, also required for faithful chromosome transmission, maintenance of rDNA locus stability, and protection of mRNA 3'-UTRs from trimming, functionally linked to Pab1p
SAKL0A00968g	YCR079W	PTC6			YCR079W	PTC6	Sace	S	similar to uniprot|P25646 Saccharomyces cerevisiae YCR079W PTC6 Mitochondrial type 2C protein phosphatase (PP2C) with similarity to mammalian PP1Ks, involved in mitophagy, null mutant is sensitive to rapamycin and has decreased phosphorylation of the Pda1 subunit of pyruvate dehydrogenase
SAKL0A00902g	YCR081W	SRB8			YCR081W	SRB8	Sace	S	similar to uniprot|P25648 Saccharomyces cerevisiae YCR081W SRB8 Subunit of the RNA polymerase II mediator complex, associates with core polymerase subunits to form the RNA polymerase II holoenzyme, essential for transcriptional regulation, involved in glucose repression
SAKL0A00836g	YCR082W	AHC2			YCR082W	AHC2	Sace	S	similar to uniprot|P25649 Saccharomyces cerevisiae YCR082W AHC2 Component of the ADA histone acetyltransferase complex, Ach2p and Ach1p are unique to the ADA complex and not shared with the related SAGA and SLIK complexes, may tether Ach1p to the complex
SAKL0A00814g	YCR083W	TRX3			YCR083W	TRX3	Sace	S	similar to uniprot|P25372 Saccharomyces cerevisiae YCR083W TRX3 Mitochondrial thioredoxin, highly conserved oxidoreductase required to maintain the redox homeostasis of the cell, forms the mitochondrial thioredoxin system with Trr2p, redox state is maintained by both Trr2p and Glr1p
SAKL0A00660g	YCR084C	TUP1			YCR084C	TUP1	Sace	S	similar to uniprot|P18323 Saccharomyces cerevisiae YCR084C TUP1 General repressor of transcription, forms complex with Cyc8p, involved in the establishment of repressive chromatin structure through interactions with histones H3 and H4, appears to enhance expression of some genes
SAKL0A00638g	YCR086W	CSM1			YCR086W	CSM1	Sace	S	similar to uniprot|P25651 Saccharomyces cerevisiae YCR086W CSM1 Nucleolar protein that forms a complex with Lrs4p and then Mam1p at kinetochores during meiosis I to mediate accurate homolog segregation, required for condensin recruitment to the replication fork barrier site and rDNA repeat segregation
SAKL0A00616g	YCR087C-A	YCR087C-A			YCR087C-A	YCR087C-A	Sace	S	similar to uniprot|P37263 Saccharomyces cerevisiae YCR087C-A Putative protein of unknown function, green fluorescent protein (GFP)-fusion protein localizes to the nucleolus, YCR087C-A is not an essential gene
SAKL0A00594g	YCR088W	ABP1			YCR088W	ABP1	Sace	S	similar to uniprot|P15891 Saccharomyces cerevisiae YCR088W ABP1 Actin-binding protein of the cortical actin cytoskeleton, important for activation of the Arp2/3 complex that plays a key role actin in cytoskeleton organization
SAKL0A00550g	YCR090C	YCR090C			YCR090C	YCR090C	Sace	S	similar to uniprot|P25654 Saccharomyces cerevisiae YCR090C Putative protein of unknown function, green fluorescent protein (GFP)-fusion protein localizes to the cytoplasm and nucleus, YCR090C is not an essential gene
SAKL0A00462g	YCR092C	MSH3			YCR092C	MSH3	Sace	S	similar to uniprot|P25336 Saccharomyces cerevisiae YCR092C MSH3 Mismatch repair protein, forms dimers with Msh2p that mediate repair of insertion or deletion mutations and removal of nonhomologous DNA ends, contains a PCNA (Pol30p) binding motif required for genome stability
SAKL0A00440g	YCR093W	CDC39			YCR093W	CDC39	Sace	S	similar to uniprot|P25655 Saccharomyces cerevisiae YCR093W CDC39 Component of the CCR4-NOT complex, which has multiple roles in regulating mRNA levels including regulation of transcription and destabilizing mRNAs by deadenylation, basal transcription factor
SAKL0A00330g	YCR095C	OCA4			YCR095C	OCA4	Sace	S	similar to uniprot|P25366 Saccharomyces cerevisiae YCR095C OCA4 Cytoplasmic protein required for replication of Brome mosaic virus in S. cerevisiae, which is a model system for studying replication of positive-strand RNA viruses in their natural hosts
SAKL0C11286g	YDL001W	RMD1			YDL001W	RMD1	Sace	H	highly similar to uniprot|Q05210 Saccharomyces cerevisiae YDL001W RMD1 Cytoplasmic protein required for sporulation
SAKL0C11308g	YDL002C	NHP10			YDL002C	NHP10	Sace	S	similar to uniprot|Q03435 Saccharomyces cerevisiae YDL002C NHP10 Protein related to mammalian high mobility group proteins, preferentially binds DNA ends, protecting them from exonucleatic cleavage, likely component of the chromatin-remodeling complex INO80 complex, proposed to be involved in DNA repair
SAKL0C11352g	YDL003W	MCD1			YDL003W	MCD1	Sace	S	similar to uniprot|Q05325 Saccharomyces cerevisiae YDL003W MCD1 Essential subunit of the cohesin complex required for sister chromatid cohesion in mitosis and meiosis, apoptosis induces cleavage and translocation of a C-terminal fragment to mitochondria, expression peaks in S phase
SAKL0C11374g	YDL004W	ATP16			YDL004W	ATP16	Sace	H	highly similar to uniprot|Q12165 Saccharomyces cerevisiae YDL004W ATP16 Delta subunit of the central stalk of mitochondrial F1F0 ATP synthase, which is a large, evolutionarily conserved enzyme complex required for ATP synthesis, phosphorylated
SAKL0C11396g	YDL005C	MED2			YDL005C	MED2	Sace	W	weakly similar to uniprot|Q12124 Saccharomyces cerevisiae YDL005C MED2 Subunit of the RNA polymerase II mediator complex, associates with core polymerase subunits to form the RNA polymerase II holoenzyme, essential for transcriptional regulation
SAKL0C11418g	YDL006W	PTC1			YDL006W	PTC1	Sace	H	highly similar to uniprot|P35182 Saccharomyces cerevisiae YDL006W PTC1 Type 2C protein phosphatase (PP2C), dephosphorylates Hog1p, inactivating osmosensing MAPK cascade, involved in Fus3p activation during pheromone response, deletion affects precursor tRNA splicing, mitochondrial inheritance, and sporulation
SAKL0C11440g	YDL007W	RPT2			YDL007W	RPT2	Sace	H	highly similar to uniprot|P40327 Saccharomyces cerevisiae YDL007W RPT2 One of six ATPases of the 19S regulatory particle of the 26S proteasome involved in the degradation of ubiquitinated substrates, required for normal peptide hydrolysis by the core 20S particle
SAKL0C10516g	YDL008W	APC11			YDL008W	APC11	Sace	S	similar to uniprot|Q12157 Saccharomyces cerevisiae YDL008W APC11 Catalytic core subunit of the Anaphase- Promoting Complex/Cyclosome (APC/C), which is a ubiquitin- protein ligase required for degradation of anaphase inhibitors, including mitotic cyclins, during the metaphase/anaphase transition, contains a RING-H2 domain that is required for activity
SAKL0C07964g	YDL013W	SLX5			YDL013W	SLX5	Sace	S	similar to uniprot|P32828 Saccharomyces cerevisiae YDL013W SLX5 Subunit of the Slx5-Slx8 SUMO-targeted ubiquitin ligase (STUbL) complex, stimulated by SUMO- modified substrates, contains a RING domain and two SIMs (SUMO-interacting motifs), forms SUMO-dependent nuclear foci, including DNA repair centers
SAKL0C07942g	YDL014W	NOP1			YDL014W	NOP1	Sace	H	highly similar to uniprot|P15646 Saccharomyces cerevisiae YDL014W NOP1 Nucleolar protein, component of the small subunit processome complex, which is required for processing of pre-18S rRNA, has similarity to mammalian fibrillarin
SAKL0C07898g	YDL015C	TSC13			YDL015C	TSC13	Sace	S	similar to uniprot|Q99190 Saccharomyces cerevisiae YDL015C TSC13 Enoyl reductase that catalyzes the last step in each cycle of very long chain fatty acid elongation, localizes to the ER, highly enriched in a structure marking nuclear-vacuolar junctions, coimmunoprecipitates with elongases Fen1p and Sur4p
SAKL0C07876g	YDL017W	CDC7			YDL017W	CDC7	Sace	S	similar to uniprot|P06243 Saccharomyces cerevisiae YDL017W CDC7 DDK (Dbf4-dependent kinase) catalytic subunit required for firing origins and replication fork progression in S phase through phosphorylation of Mcm2-7p complexes and Cdc45p, kinase activity correlates with cyclical DBF4 expression
SAKL0C07854g	YDL018C	ERP3			YDL018C	ERP3	Sace	S	similar to uniprot|Q12403 Saccharomyces cerevisiae YDL018C ERP3 Protein with similarity to Emp24p and Erv25p, member of the p24 family involved in ER to Golgi transport
SAKL0C07612g	YDL020C	RPN4			YDL020C	RPN4	Sace	W	weakly similar to uniprot|Q03465 Saccharomyces cerevisiae YDL020C RPN4 Transcription factor that stimulates expression of proteasome genes, Rpn4p levels are in turn regulated by the 26S proteasome in a negative feedback control mechanism, RPN4 is transcriptionally regulated by various stress responses
SAKL0C07458g	YDL025C	RTK1			YDL025C	RTK1	Sace	S	similar to uniprot|Q12100 Saccharomyces cerevisiae YDL025C RTK1 Putative protein kinase, potentially phosphorylated by Cdc28p, interacts with ribosome biogenesis factors, Cka2, Gus1 and Arc1
SAKL0C07392g	YDL027C	YDL027C			YDL027C	YDL027C	Sace	W	weakly similar to uniprot|Q7LHC7 Saccharomyces cerevisiae YDL027C Putative protein of unknown function, the authentic, non-tagged protein is detected in highly purified mitochondria in high-throughput studies, YDL027C is not an essential gene
SAKL0C07348g	YDL028C	MPS1			YDL028C	MPS1	Sace	S	similar to uniprot|P54199 Saccharomyces cerevisiae YDL028C MPS1 Dual-specificity kinase required for spindle pole body (SPB) duplication and spindle checkpoint function, substrates include SPB proteins Spc42p, Spc110p, and Spc98p, mitotic exit network protein Mob1p, and checkpoint protein Mad1p
SAKL0C07370g	YDL029W	ARP2			YDL029W	ARP2	Sace	H	highly similar to uniprot|P32381 Saccharomyces cerevisiae YDL029W ARP2 Essential component of the Arp2/3 complex, which is a highly conserved actin nucleation center required for the motility and integrity of actin patches, involved in endocytosis and membrane growth and polarity
SAKL0C08800g	YDL030W	PRP9			YDL030W	PRP9	Sace	S	similar to uniprot|P19736 Saccharomyces cerevisiae YDL030W PRP9 Subunit of the SF3a splicing factor complex, required for spliceosome assembly, acts after the formation of the U1 snRNP-pre-mRNA complex
SAKL0C08778g	YDL031W	DBP10			YDL031W	DBP10	Sace	H	highly similar to uniprot|Q12389 Saccharomyces cerevisiae YDL031W DBP10 Putative ATP-dependent RNA helicase of the DEAD-box protein family, constituent of 66S pre-ribosomal particles, essential protein involved in ribosome biogenesis
SAKL0C08756g	YDL033C	SLM3			YDL033C	SLM3	Sace	S	similar to uniprot|Q12093 Saccharomyces cerevisiae YDL033C SLM3 tRNA-specific 2-thiouridylase, responsible for 2-thiolation of the wobble base of mitochondrial tRNAs, human ortholog is implicated in myoclonus epilepsy associated with ragged red fibers (MERRF)
SAKL0C08712g	YDL035C	GPR1			YDL035C	GPR1	Sace	S	similar to uniprot|Q12361 Saccharomyces cerevisiae YDL035C GPR1 Plasma membrane G protein coupled receptor (GPCR) that interacts with the heterotrimeric G protein alpha subunit, Gpa2p, and with Plc1p, sensor that integrates nutritional signals with the modulation of cell fate via PKA and cAMP synthesis
SAKL0C08646g	YDL040C	NAT1			YDL040C	NAT1	Sace	S	similar to uniprot|P12945 Saccharomyces cerevisiae YDL040C NAT1 Subunit of the N-terminal acetyltransferase NatA (Nat1p, Ard1p, Nat5p), N-terminally acetylates many proteins, which influences multiple processes such as the cell cycle, heat-shock resistance, mating, sporulation, and telomeric silencing
SAKL0C08580g	YDL043C	PRP11			YDL043C	PRP11	Sace	S	similar to uniprot|Q07350 Saccharomyces cerevisiae YDL043C PRP11 Subunit of the SF3a splicing factor complex, required for spliceosome assembly
SAKL0C08492g	YDL044C	MTF2			YDL044C	MTF2	Sace	S	similar to uniprot|P10849 Saccharomyces cerevisiae YDL044C MTF2 Mitochondrial matrix protein that interacts with an N-terminal region of mitochondrial RNA polymerase (Rpo41p) and couples RNA processing and translation to transcription
SAKL0C08470g	YDL045C	FAD1			YDL045C	FAD1	Sace	S	similar to uniprot|P38913 Saccharomyces cerevisiae YDL045C FAD1 Flavin adenine dinucleotide (FAD) synthetase, performs the second step in synthesis of FAD from riboflavin
SAKL0C08448g	YDL045W-A	MRP10			YDL045W-A	MRP10	Sace	H	highly similar to uniprot|O75012 Saccharomyces cerevisiae YDL045W-A MRP10 Mitochondrial ribosomal protein of the small subunit, contains twin cysteine-x9-cysteine motifs
SAKL0C08404g	YDL046W	NPC2			YDL046W	NPC2	Sace	SoS	some similarities with uniprot|Q12408 Saccharomyces cerevisiae YDL046W NPC2 Functional homolog of human NPC2/He1, which is a cholesterol-binding protein whose deficiency causes Niemann-Pick type C2 disease involving retention of cholesterol in lysosomes
SAKL0C08382g	YDL047W	SIT4			YDL047W	SIT4	Sace	H	highly similar to uniprot|P20604 Saccharomyces cerevisiae YDL047W SIT4 Type 2A-related serine-threonine phosphatase that functions in the G1/S transition of the mitotic cycle, cytoplasmic and nuclear protein that modulates functions mediated by Pkc1p including cell wall and actin cytoskeleton organization
SAKL0H03850g	YDL049C	KNH1			YJL174W	KRE9	Sace	S	similar to uniprot|P39005 Saccharomyces cerevisiae YJL174W KRE9 Glycoprotein involved in cell wall beta- glucan assembly, null mutation leads to severe growth defects, aberrant multibudded morphology, and mating defects
SAKL0H03828g	YDL051W	LHP1			YDL051W	LHP1	Sace	S	similar to uniprot|P33399 Saccharomyces cerevisiae YDL051W LHP1 RNA binding protein required for maturation of tRNA and U6 snRNA precursors, acts as a molecular chaperone for RNAs transcribed by polymerase III, homologous to human La (SS-B) autoantigen
SAKL0H03762g	YDL052C	SLC1			YDL052C	SLC1	Sace	S	similar to uniprot|P33333 Saccharomyces cerevisiae YDL052C SLC1 1-acyl-sn-glycerol-3-phosphate acyltransferase, catalyzes the acylation of lysophosphatidic acid to form phosphatidic acid, a key intermediate in lipid metabolism, enzymatic activity detected in lipid particles and microsomes
SAKL0H03729g	YDL053C	PBP4			YDL053C	PBP4	Sace	W	weakly similar to uniprot|Q07362 Saccharomyces cerevisiae YDL053C PBP4 Pbp1p binding protein, interacts strongly with Pab1p-binding protein 1 (Pbp1p) in the yeast two-hybrid system, also interacts with Lsm12p in a copurification assay
SAKL0H03718g	YDL054C	MCH1			YDL054C	MCH1	Sace	S	similar to uniprot|Q07376 Saccharomyces cerevisiae YDL054C MCH1 Protein with similarity to mammalian monocarboxylate permeases, which are involved in transport of monocarboxylic acids across the plasma membrane, mutant is not deficient in monocarboxylate transport
SAKL0H03454g	YDL055C	PSA1			YDL055C	PSA1	Sace	H	highly similar to uniprot|P41940 Saccharomyces cerevisiae YDL055C PSA1 GDP-mannose pyrophosphorylase (mannose-1-phosphate guanyltransferase), synthesizes GDP- mannose from GTP and mannose-1-phosphate in cell wall biosynthesis, required for normal cell wall structure
SAKL0H03432g	YDL056W	MBP1			YDL056W	MBP1	Sace	S	similar to uniprot|P39678 Saccharomyces cerevisiae YDL056W MBP1 Transcription factor involved in regulation of cell cycle progression from G1 to S phase, forms a complex with Swi6p that binds to MluI cell cycle box regulatory element in promoters of DNA synthesis genes
SAKL0H03410g	YDL057W	YDL057W			YDL057W	YDL057W	Sace	SoS	some similarities with uniprot|Q07379 Saccharomyces cerevisiae YDL057W Putative protein of unknown function, YDL057W is not an essential gene
SAKL0H03300g	YDL058W	USO1			YDL058W	USO1	Sace	S	similar to uniprot|P25386 Saccharomyces cerevisiae YDL058W USO1 Essential protein involved in the vesicle- mediated ER to Golgi transport step of secretion, binds membranes and functions during vesicle docking to the Golgi, required for assembly of the ER-to-Golgi SNARE complex
SAKL0H03278g	YDL059C	RAD59			YDL059C	RAD59	Sace	S	similar to uniprot|Q12223 Saccharomyces cerevisiae YDL059C RAD59 Protein involved in the repair of double- strand breaks in DNA during vegetative growth via recombination and single-strand annealing, anneals complementary single-stranded DNA, homologous to Rad52p
SAKL0H03168g	YDL060W	TSR1			YDL060W	TSR1	Sace	H	highly similar to uniprot|Q03128 Saccharomyces cerevisiae YDL060W TSR1 Protein required for processing of 20S pre-rRNA in the cytoplasm, associates with pre-40S ribosomal particles, inhibits the premature association of 60S subunits with assembling 40S subunits in the cytoplasm, similar to Bms1p
SAKL0H03080g	YDL063C	SYO1			YDL063C	YDL063C	Sace	S	similar to uniprot|Q7LGT0 Saccharomyces cerevisiae YDL063C Protein required for biogenesis of the large ribosomal subunit, green fluorescent protein (GFP)-fusion protein localizes to the cytoplasm and nucleus
SAKL0H03058g	YDL064W	UBC9			YDL064W	UBC9	Sace	H	highly similar to uniprot|P50623 Saccharomyces cerevisiae YDL064W UBC9 SUMO-conjugating enzyme involved in the Smt3p conjugation pathway, nuclear protein required for S- and M-phase cyclin degradation and mitotic control, involved in proteolysis mediated by the anaphase-promoting complex cyclosome (APCC)
SAKL0H03036g	YDL065C	PEX19			YDL065C	PEX19	Sace	S	similar to uniprot|Q07418 Saccharomyces cerevisiae YDL065C PEX19 Chaperone and import receptor for newly- synthesized class I peroxisomal membrane proteins (PMPs), binds PMPs in the cytoplasm and delivers them to the peroxisome for subsequent insertion into the peroxisomal membrane
SAKL0H02860g	YDL066W	IDP1			YDL066W	IDP1	Sace	H	highly similar to uniprot|P21954 Saccharomyces cerevisiae YDL066W IDP1 Mitochondrial NADP-specific isocitrate dehydrogenase, catalyzes the oxidation of isocitrate to alpha-ketoglutarate, not required for mitochondrial respiration and may function to divert alpha- ketoglutarate to biosynthetic processes
SAKL0H02794g	YDL067C	COX9			YDL067C	COX9	Sace	S	similar to uniprot|P07255 Saccharomyces cerevisiae YDL067C COX9 Subunit VIIa of cytochrome c oxidase, which is the terminal member of the mitochondrial inner membrane electron transport chain
SAKL0G15708g	YDL072C	YET3			YDL072C	YET3	Sace	S	similar to uniprot|Q7LGS8 Saccharomyces cerevisiae YDL072C YET3 Protein of unknown function, YET3 null mutant decreases the level of secreted invertase, homolog of human BAP31 protein
SAKL0G15796g	YDL073W	YDL073W			YDL073W	YDL073W	Sace	S	similar to uniprot|Q07454 Saccharomyces cerevisiae YDL073W Putative protein of unknown function, YDL073W is not an essential gene
SAKL0G15818g	YDL074C	BRE1			YDL074C	BRE1	Sace	S	similar to uniprot|Q07457 Saccharomyces cerevisiae YDL074C BRE1 E3 ubiquitin ligase, forms heterodimer with Rad6p to monoubiquinate histone H2B-K123, which is required for the subsequent methylation of histone H3-K4 and H3-K79, required for DSBR, transcription, silencing, and checkpoint control
SAKL0G15906g	YDL076C	RXT3			YDL076C	RXT3	Sace	S	similar to uniprot|Q07458 Saccharomyces cerevisiae YDL076C RXT3 Subunit of the RPD3L complex, involved in histone deacetylation
SAKL0G15972g	YDL077C	VAM6			YDL077C	VAM6	Sace	S	similar to uniprot|Q07468 Saccharomyces cerevisiae YDL077C VAM6 Vacuolar protein that plays a critical role in the tethering steps of vacuolar membrane fusion by facilitating guanine nucleotide exchange on small guanosine triphosphatase Ypt7p
SAKL0E04928g	YDL078C	MDH3			YDL078C	MDH3	Sace	S	similar to uniprot|P32419 Saccharomyces cerevisiae YDL078C MDH3 Peroxisomal malate dehydrogenase, catalyzes interconversion of malate and oxaloacetate, involved in the glyoxylate cycle
SAKL0E04972g	YDL080C	THI3			YDL080C	THI3	Sace	S	similar to uniprot|Q07471 Saccharomyces cerevisiae YDL080C THI3 Probable alpha-ketoisocaproate decarboxylase, may have a role in catabolism of amino acids to long-chain and complex alcohols, required for expression of enzymes involved in thiamine biosynthesis
SAKL0E05148g	YDL084W	SUB2			YDL084W	SUB2	Sace	H	highly similar to uniprot|Q07478 Saccharomyces cerevisiae YDL084W SUB2 Component of the TREX complex required for nuclear mRNA export, member of the DEAD-box RNA helicase superfamily and is involved in early and late steps of spliceosome assembly, homolog of the human splicing factor hUAP56
SAKL0E05390g	YDL086W	YDL086W			YDL086W	YDL086W	Sace	H	highly similar to uniprot|Q07505 Saccharomyces cerevisiae YDL086W Putative protein of unknown function, the authentic, non-tagged protein is detected in highly purified mitochondria in high-throughput studies, YDL086W is not an essential gene
SAKL0E05522g	YDL087C	LUC7			YDL087C	LUC7	Sace	S	similar to uniprot|Q07508 Saccharomyces cerevisiae YDL087C LUC7 Essential protein associated with the U1 snRNP complex, splicing factor involved in recognition of 5' splice site, contains two zinc finger motifs, N- terminal zinc finger binds pre-mRNA
SAKL0E05588g	YDL089W	NUR1			YDL089W	NUR1	Sace	W	weakly similar to uniprot|Q12066 Saccharomyces cerevisiae YDL089W NUR1 Protein of unknown function, interacts with Csm1p, Lrs4p, required for rDNA repeat stability, null mutant causes increase in unequal sister- chromatid exchange, GFP-fusion protein localizes to the nuclear periphery, possible Cdc28p substrate
SAKL0E05632g	YDL090C	RAM1			YDL090C	RAM1	Sace	S	similar to uniprot|P22007 Saccharomyces cerevisiae YDL090C RAM1 Beta subunit of the CAAX farnesyltransferase (FTase) that prenylates the a-factor mating pheromone and Ras proteins, required for the membrane localization of Ras proteins and a-factor, homolog of the mammalian FTase beta subunit
SAKL0E05654g	YDL091C	UBX3			YDL091C	UBX3	Sace	S	similar to uniprot|Q12229 Saccharomyces cerevisiae YDL091C UBX3 UBX (ubiquitin regulatory X) domain- containing protein that interacts with Cdc48p, green fluorescent protein (GFP)-fusion protein localizes to the cytoplasm in a punctate pattern
SAKL0E05676g	YDL092W	SRP14			YDL092W	SRP14	Sace	S	similar to uniprot|P38985 Saccharomyces cerevisiae YDL092W SRP14 Signal recognition particle (SRP) subunit, interacts with the RNA component of SRP to form the Alu domain, which is the region of SRP responsible for arrest of nascent chain elongation during membrane targeting, homolog of mammalian SRP14
SAKL0E05720g	YDL095W	PMT1			YDL095W	PMT1	Sace	S	similar to uniprot|P33775 Saccharomyces cerevisiae YDL095W PMT1 Protein O-mannosyltransferase, transfers mannose from dolichyl phosphate-D-mannose to protein Ser/Thr residues, 1 of 7 related proteins involved in O- glycosylation which is essential for cell wall rigidity, involved in ER quality control
SAKL0E05764g	YDL097C	RPN6			YDL097C	RPN6	Sace	H	highly similar to uniprot|Q12377 Saccharomyces cerevisiae YDL097C RPN6 Essential, non-ATPase regulatory subunit of the 26S proteasome lid required for the assembly and activity of the 26S proteasome, the human homolog (S9 protein) partially rescues Rpn6p depletion
SAKL0E05808g	YDL098C	SNU23			YDL098C	SNU23	Sace	S	similar to uniprot|Q12368 Saccharomyces cerevisiae YDL098C SNU23 Component of U4/U6.U5 snRNP involved in mRNA splicing via spliceosome
SAKL0E05874g	YDL099W	BUG1			Con_hy_pr176	Con_hy_pr176	Naca	S	similar to uniprot|G0V9Q6 Naumovozyma castellii NCAS_0B05890 hypothetical protein
SAKL0E05896g	YDL100C	GET3			YDL100C	GET3	Sace	H	highly similar to uniprot|Q12154 Saccharomyces cerevisiae YDL100C GET3 Guanine nucleotide exchange factor for Gpa1p, amplifies G protein signaling, subunit of the GET complex, which is involved in Golgi to ER trafficking and insertion of proteins into the ER membrane, has low- level ATPase activity
SAKL0E05984g	YDL101C	DUN1			YDL101C	DUN1	Sace	S	similar to uniprot|P39009 Saccharomyces cerevisiae YDL101C DUN1 Cell-cycle checkpoint serine-threonine kinase required for DNA damage-induced transcription of certain target genes, phosphorylation of Rad55p and Sml1p, and transient G2/M arrest after DNA damage, also regulates postreplicative DNA repair
SAKL0E05962g	YDL102W	POL3			YDL102W	POL3	Sace	H	highly similar to uniprot|P15436 Saccharomyces cerevisiae YDL102W POL3 Catalytic subunit of DNA polymerase delta, required for chromosomal DNA replication during mitosis and meiosis, intragenic recombination, repair of double strand DNA breaks, and DNA replication during nucleotide excision repair (NER)
SAKL0E06270g	YDL104C	QRI7			YDL104C	QRI7	Sace	S	similar to uniprot|P43122 Saccharomyces cerevisiae YDL104C QRI7 Highly conserved mitochondrial protein, essential for t6A modification of mitochondrial tRNAs that decode ANN codons, similar to Kae1p and E. coli YgjD, both of which are also required for tRNA t6A modification
SAKL0E06292g	YDL105W	NSE4			YDL105W	NSE4	Sace	S	similar to uniprot|P43124 Saccharomyces cerevisiae YDL105W NSE4 Nuclear protein that plays a role in the function of the Smc5p-Rhc18p complex
SAKL0E06402g	YDL106C	PHO2			YDL106C	PHO2	Sace	S	similar to uniprot|P07269 Saccharomyces cerevisiae YDL106C PHO2 Homeobox transcription factor, regulatory targets include genes involved in phosphate metabolism, binds cooperatively with Pho4p to the PHO5 promoter, phosphorylation of Pho2p facilitates interaction with Pho4p
SAKL0E06490g	YDL107W	MSS2			YDL107W	MSS2	Sace	S	similar to uniprot|P40990 Saccharomyces cerevisiae YDL107W MSS2 Peripherally bound inner membrane protein of the mitochondrial matrix involved in membrane insertion of C-terminus of Cox2p, interacts genetically and physically with Cox18p
SAKL0E06534g	YDL108W	KIN28			YDL108W	KIN28	Sace	H	highly similar to uniprot|P06242 Saccharomyces cerevisiae YDL108W KIN28 Serine/threonine protein kinase, subunit of the transcription factor TFIIH, involved in transcription initiation at RNA polymerase II promoters
SAKL0E06622g	YDL110C	TMA17			YDL110C	TMA17	Sace	S	similar to uniprot|Q12513 Saccharomyces cerevisiae YDL110C TMA17 Protein of unknown function that associates with ribosomes, heterozygous deletion demonstrated increases in chromosome instability in a rad9 deletion background, protein abundance is decreased upon intracellular iron depletion
SAKL0E06666g	YDL111C	RRP42			YDL111C	RRP42	Sace	H	highly similar to uniprot|Q12277 Saccharomyces cerevisiae YDL111C RRP42 Exosome non-catalytic core component, involved in 3'-5' RNA processing and degradation in both the nucleus and the cytoplasm, has similarity to E. coli RNase PH and to human hRrp42p (EXOSC7)
SAKL0E06688g	YDL112W	TRM3			YDL112W	TRM3	Sace	S	similar to uniprot|Q7LGS3 Saccharomyces cerevisiae YDL112W TRM3 2'-O-ribose methyltransferase, catalyzes the ribose methylation of the guanosine nucleotide at position 18 of tRNAs
SAKL0E06710g	YDL113C	ATG20			YDL113C	ATG20	Sace	S	similar to uniprot|Q07528 Saccharomyces cerevisiae YDL113C ATG20 Sorting nexin family member required for the cytoplasm-to-vacuole targeting (Cvt) pathway and for endosomal sorting, has a Phox homology domain that binds phosphatidylinositol-3-phosphate, interacts with Snx4p, potential Cdc28p substrate
SAKL0E06732g	YDL114W	YDL114W			YDL114W	YDL114W	Sace	W	weakly similar to uniprot|Q07530 Saccharomyces cerevisiae YDL114W Putative protein of unknown function with similarity to acyl-carrier-protein reductases, YDL114W is not an essential gene
SAKL0E06754g	YDL115C	IWR1			YDL115C	IWR1	Sace	S	similar to uniprot|A2TBP4 Saccharomyces cerevisiae YDL115C IWR1 RNA polymerase II transport factor, conserved from yeast to humans, involved in both basal and regulated transcription from RNA polymerase II (RNAP II) promoters, but not itself a transcription factor, interacts with most of the RNAP II subunits, nucleo-cytoplasmic shuttling protein, deletion causes hypersensitivity to K1 killer toxin
SAKL0E06798g	YDL116W	NUP84			YDL116W	NUP84	Sace	S	similar to uniprot|P52891 Saccharomyces cerevisiae YDL116W NUP84 Subunit of the nuclear pore complex (NPC), forms a subcomplex with Nup85p, Nup120p, Nup145p-C, Sec13p, and Seh1p that plays a role in nuclear mRNA export, and NPC biogenesis, required also for transcription elongation as demonstrated by the G-less- based run-on (GLRO) assay
SAKL0E06820g	YDL117W	CYK3			YDL117W	CYK3	Sace	S	similar to uniprot|Q07533 Saccharomyces cerevisiae YDL117W CYK3 SH3-domain protein located in the mother-bud neck and the cytokinetic actin ring, mutant phenotype and genetic interactions suggest a role in cytokinesis
SAKL0E06974g	YDL119C	YDL119C			YDL119C	YDL119C	Sace	S	similar to uniprot|Q07534 Saccharomyces cerevisiae YDL119C Putative mitochondrial transport protein, GFP- fusion protein is induced in response to the DNA-damaging agent MMS, the authentic, non-tagged protein is detected in purified mitochondria
SAKL0E07062g	YDL120W	YFH1			YDL120W	YFH1	Sace	S	similar to uniprot|Q07540 Saccharomyces cerevisiae YDL120W YFH1 Mitochondrial matrix iron chaperone, oxidizes and stores iron, interacts with Isu1p to promote Fe-S cluster assembly, mutation results in multiple Fe/S- dependent enzyme deficiencies, human frataxin homolog is mutated in Friedrich's ataxia
SAKL0E07084g	YDL121C	YDL121C			YDL121C	YDL121C	Sace	S	similar to uniprot|Q07541 Saccharomyces cerevisiae YDL121C Putative protein of unknown function, green fluorescent protein (GFP)-fusion protein localizes to the endoplasmic reticulum, YDL121C is not an essential protein
SAKL0E07106g	YDL122W	UBP1			YDL122W	UBP1	Sace	S	similar to uniprot|P25037 Saccharomyces cerevisiae YDL122W UBP1 Ubiquitin-specific protease that removes ubiquitin from ubiquitinated proteins, cleaves at the C terminus of ubiquitin fusions irrespective of their size, capable of cleaving polyubiquitin chains
SAKL0F09746g	YDL124W	YDL124W			YDL124W	YDL124W	Sace	H	highly similar to uniprot|Q07551 Saccharomyces cerevisiae YDL124W NADPH-dependent alpha-keto amide reductase, reduces aromatic alpha-keto amides, aliphatic alpha-keto esters, and aromatic alpha-keto esters, member of the aldo-keto reductase (AKR) family
SAKL0F09812g	YDL125C	HNT1			YDL125C	HNT1	Sace	S	similar to uniprot|Q04344 Saccharomyces cerevisiae YDL125C HNT1 Adenosine 5'-monophosphoramidase, interacts physically and genetically with Kin28p, a CDK and TFIIK subunit, and genetically with CAK1, member of the histidine triad (HIT) superfamily of nucleotide-binding proteins and similar to Hint
SAKL0F09834g	YDL126C	CDC48			YDL126C	CDC48	Sace	H	highly similar to uniprot|P25694 Saccharomyces cerevisiae YDL126C CDC48 ATPase involved in ubiquitin- mediated protein degradation, Cdc48p-Npl4p-Ufd1p complex participates in ER-associated degradation (ERAD) while Cdc48p-Npl4p-Vms1p complex participates in mitochondria- associated degradation (MAD), along with Npl4-Ufd1 complex, important for maintaining the cell wall integrity during heat stress…
SAKL0F09878g	YDL128W	VCX1			YDL128W	VCX1	Sace	H	highly similar to uniprot|O13581 Saccharomyces cerevisiae YDL128W VCX1 Vacuolar membrane antiporter with Ca2+/H+ and K+/H+ exchange activity, involved in control of cytosolic Ca2+ and K+ concentrations, has similarity to sodium/calcium exchangers, including the bovine Na+/Ca2+,K+ antiporter
SAKL0F09922g	YDL129W	YDL129W			YDL129W	YDL129W	Sace	W	weakly similar to uniprot|Q07555 Saccharomyces cerevisiae YDL129W Putative protein of unknown function, green fluorescent protein (GFP)-fusion protein localizes to the cytoplasm and the nucleus, YDL129W is not an essential gene
SAKL0F10054g	YDL132W	CDC53			YDL132W	CDC53	Sace	H	highly similar to uniprot|Q12018 Saccharomyces cerevisiae YDL132W CDC53 Cullin, structural protein of SCF complexes (which also contain Skp1p, Cdc34p, Hrt1p and an F-box protein) involved in ubiquitination, SCF promotes the G1-S transition by targeting G1 cyclins and the Cln- CDK inhibitor Sic1p for degradation
SAKL0F10076g	YDL133W	SRF1			YDL133W	SRF1	Sace	S	similar to uniprot|Q12516 Saccharomyces cerevisiae YDL133W SRF1 Regulator of phospholipase D (Spo14p), interacts with Spo14p and regulates its catalytic activity, capable of buffering the toxicity of C16:0 platelet activating factor, a lipid that accumulates intraneuronally in Alzheimer's patients
SAKL0F10208g	YDL135C	RDI1			YDL135C	RDI1	Sace	H	highly similar to uniprot|Q12434 Saccharomyces cerevisiae YDL135C RDI1 Rho GDP dissociation inhibitor involved in the localization and regulation of Cdc42p and Rho1p
SAKL0F10428g	YDL139C	SCM3			YDL139C	SCM3	Sace	S	similar to uniprot|Q12334 Saccharomyces cerevisiae YDL139C SCM3 Nonhistone component of centromeric chromatin that binds stoichiometrically to CenH3-H4 histones, required for kinetochore assembly, required for G2/M progression and localization of Cse4p, may protect Cse4p from ubiquitylation
SAKL0F10472g	YDL140C	RPO21			YDL140C	RPO21	Sace	H	highly similar to uniprot|P04050 Saccharomyces cerevisiae YDL140C RPO21 RNA polymerase II largest subunit B220, part of central core, phosphorylation of C-terminal heptapeptide repeat domain regulates association with transcription and splicing factors, similar to bacterial beta-prime
SAKL0F10494g	YDL141W	BPL1			YDL141W	BPL1	Sace	S	similar to uniprot|P48445 Saccharomyces cerevisiae YDL141W BPL1 Biotin:apoprotein ligase, covalently modifies proteins with the addition of biotin, required for acetyl- CoA carboxylase (Acc1p) holoenzyme formation
SAKL0F10516g	YDL142C	CRD1			YDL142C	CRD1	Sace	S	similar to uniprot|Q07560 Saccharomyces cerevisiae YDL142C CRD1 Cardiolipin synthase, produces cardiolipin, which is a phospholipid of the mitochondrial inner membrane that is required for normal mitochondrial membrane potential and function, also required for normal vacuolar ion homeostasis
SAKL0F10538g	YDL143W	CCT4			YDL143W	CCT4	Sace	H	highly similar to uniprot|P39078 Saccharomyces cerevisiae YDL143W CCT4 Subunit of the cytosolic chaperonin Cct ring complex, related to Tcp1p, required for the assembly of actin and tubulins in vivo
SAKL0F10604g	YDL144C	YDL144C			YDL144C	YDL144C	Sace	S	similar to uniprot|Q07589 Saccharomyces cerevisiae YDL144C Putative protein of unknown function, green fluorescent protein (GFP)-fusion protein localizes to the cytoplasm and nucleus, YDL144C is not an essential gene.
SAKL0F10648g	YDL145C	COP1			YDL145C	COP1	Sace	H	highly similar to uniprot|P53622 Saccharomyces cerevisiae YDL145C COP1 Alpha subunit of COPI vesicle coatomer complex, which surrounds transport vesicles in the early secretory pathway
SAKL0F10692g	YDL146W	LDB17			YDL146W	LDB17	Sace	S	similar to uniprot|Q12342 Saccharomyces cerevisiae YDL146W LDB17 Protein involved in the regulation of endocytosis, transiently recruited to actin cortical patches in a SLA1-dependent manner after late coat component assembly, GFP-fusion protein localizes to the periphery, cytoplasm, bud, and bud neck
SAKL0F10736g	YDL147W	RPN5			YDL147W	RPN5	Sace	H	highly similar to uniprot|Q12250 Saccharomyces cerevisiae YDL147W RPN5 Subunit of the COP9 signalosome (CSN) and non-ATPase regulatory subunit of the 26S proteasome lid, similar to mammalian p55 subunit and to another S. cerevisiae regulatory subunit, Rpn7p, Rpn5p is an essential protein
SAKL0F10758g	YDL148C	NOP14			YDL148C	NOP14	Sace	S	similar to uniprot|Q99207 Saccharomyces cerevisiae YDL148C NOP14 Nucleolar protein, forms a complex with Noc4p that mediates maturation and nuclear export of 40S ribosomal subunits, also present in the small subunit processome complex, which is required for processing of pre-18S rRNA
SAKL0F10780g	YDL149W	ATG9			YDL149W	ATG9	Sace	S	similar to uniprot|Q12142 Saccharomyces cerevisiae YDL149W ATG9 Transmembrane protein involved in forming Cvt and autophagic vesicles, cycles between the phagophore assembly site (PAS) and other cytosolic punctate structures, not found in autophagosomes, may be involved in membrane delivery to the PAS
SAKL0F10802g	YDL150W	RPC53			YDL150W	RPC53	Sace	S	similar to uniprot|P25441 Saccharomyces cerevisiae YDL150W RPC53 RNA polymerase III subunit C53
SAKL0F10824g	YDL153C	SAS10			YDL153C	SAS10	Sace	S	similar to uniprot|Q05842 Saccharomyces cerevisiae YDL153C SAS10 Essential subunit of U3-containing Small Subunit (SSU) processome complex involved in production of 18S rRNA and assembly of small ribosomal subunit, disrupts silencing when overproduced, mutant has increased aneuploidy tolerance
SAKL0F10846g	YDL154W	MSH5			YDL154W	MSH5	Sace	S	similar to uniprot|Q12175 Saccharomyces cerevisiae YDL154W MSH5 Protein of the MutS family, forms a dimer with Msh4p that facilitates crossovers between homologs during meiosis, msh5-Y823H mutation confers tolerance to DNA alkylating agents, homologs present in C. elegans and humans
SAKL0F11154g	YDL156W	CMR1			YDL156W	YDL156W	Sace	H	highly similar to uniprot|Q12510 Saccharomyces cerevisiae YDL156W Putative protein of unknown function, protein sequence contains three WD domains (WD-40 repeat), green fluorescent protein (GFP)-fusion protein localizes to the cytoplasm and nucleus, potential regulatory target of Mbp1p, which binds to the YDL156W promoter region
SAKL0F11132g	YDL157C	YDL157C			YDL157C	YDL157C	Sace	S	similar to uniprot|Q12082 Saccharomyces cerevisiae YDL157C Putative protein of unknown function, the authentic, non-tagged protein is detected in highly purified mitochondria in high-throughput studies
SAKL0F11110g	YDL159W	STE7			YDL159W	STE7	Sace	S	similar to uniprot|P06784 Saccharomyces cerevisiae YDL159W STE7 Signal transducing MAP kinase kinase involved in pheromone response, where it phosphorylates Fus3p, and in the pseudohyphal/invasive growth pathway, through phosphorylation of Kss1p, phosphorylated by Ste11p, degraded by ubiquitin pathway
SAKL0F11088g	YDL160C	DHH1			YDL160C	DHH1	Sace	H	highly similar to uniprot|P39517 Saccharomyces cerevisiae YDL160C DHH1 Cytoplasmic DExD/H-box helicase, stimulates mRNA decapping, coordinates distinct steps in mRNA function and decay, interacts with both the decapping and deadenylase complexes, may have a role in mRNA export and translation
SAKL0F10956g	YDL160C-A	MHF2			YDL160C-A	YDL160C-A	Sace	S	similar to uniprot|Q3E829 Saccharomyces cerevisiae YDL160C-A Putative protein of unknown function, mutant in a srs2 mutant background displays MMS hypersensitivity, ortholog of human MHF2, a component of the Fanconi anemia (FA) complex that is involved in maintaining genome stability
SAKL0F10912g	YDL164C	CDC9			YDL164C	CDC9	Sace	S	similar to uniprot|P04819 Saccharomyces cerevisiae YDL164C CDC9 DNA ligase found in the nucleus and mitochondria, an essential enzyme that joins Okazaki fragments during DNA replication, also acts in nucleotide excision repair, base excision repair, and recombination
SAKL0F11308g	YDL165W	CDC36			YDL165W	CDC36	Sace	H	highly similar to uniprot|P06100 Saccharomyces cerevisiae YDL165W CDC36 Component of the CCR4-NOT complex, which has multiple roles in regulating mRNA levels including regulation of transcription and destabilizing mRNAs by deadenylation, basal transcription factor
SAKL0F11330g	YDL166C	FAP7			YDL166C	FAP7	Sace	S	similar to uniprot|Q12055 Saccharomyces cerevisiae YDL166C FAP7 Essential NTPase required for small ribosome subunit synthesis, mediates processing of the 20S pre-rRNA at site D in the cytoplasm but associates only transiently with 43S preribosomes via Rps14p, may be the endonuclease for site D
SAKL0F11352g	YDL167C	NRP1			YDL167C	NRP1	Sace	S	similar to uniprot|P32770 Saccharomyces cerevisiae YDL167C NRP1 Putative RNA binding protein of unknown function, localizes to stress granules induced by glucose deprivation, predicted to be involved in ribosome biogenesis
SAKL0F11374g	YDL168W	SFA1			YDL168W	SFA1	Sace	H	highly similar to uniprot|P32771 Saccharomyces cerevisiae YDL168W SFA1 Bifunctional enzyme containing both alcohol dehydrogenase and glutathione-dependent formaldehyde dehydrogenase activities, functions in formaldehyde detoxification and formation of long chain and complex alcohols, regulated by Hog1p-Sko1p
SAKL0F11484g	YDL169C	UGX2			YDL169C	UGX2	Sace	W	weakly similar to uniprot|P32772 Saccharomyces cerevisiae YDL169C UGX2 Protein of unknown function, transcript accumulates in response to any combination of stress conditions
SAKL0F11616g	YDL170W	UGA3			YDL170W	UGA3	Sace	S	similar to uniprot|P26370 Saccharomyces cerevisiae YDL170W UGA3 Transcriptional activator necessary for gamma- aminobutyrate (GABA)-dependent induction of GABA genes (such as UGA1, UGA2, UGA4), zinc-finger transcription factor of the Zn(2)-Cys(6) binuclear cluster domain type, localized to the nucleus
SAKL0F11638g	YDL171C	GLT1			YDL171C	GLT1	Sace	H	highly similar to uniprot|Q12680 Saccharomyces cerevisiae YDL171C GLT1 NAD(+)-dependent glutamate synthase (GOGAT), synthesizes glutamate from glutamine and alpha-ketoglutarate, with Gln1p, forms the secondary pathway for glutamate biosynthesis from ammonia, expression regulated by nitrogen source
SAKL0F09702g	YDL176W	YDL176W			YDL176W	YDL176W	Sace	S	similar to uniprot|Q12027 Saccharomyces cerevisiae YDL176W Protein of unknown function, predicted by computational methods to be involved in fructose-1,6- bisphosphatase (Fbp1p) degradation, interacts with components of the GID complex, YDL176W is not an essential gene
SAKL0F09724g	YDL177C	YDL177C			YDL177C	YDL177C	Sace	S	similar to uniprot|Q12257 Saccharomyces cerevisiae YDL177C Putative protein of unknown function, similar to the mouse IMPACT gene, YDL177C is not an essential gene
SAKL0F09900g	YDL180W	YDL180W			YDL180W	YDL180W	Sace	S	similar to uniprot|Q12301 Saccharomyces cerevisiae YDL180W Putative protein of unknown function, green fluorescent protein (GFP)-fusion protein localizes to the vacuole
SAKL0F10098g	YDL183C	YDL183C			YDL183C	YDL183C	Sace	S	similar to uniprot|P48569 Saccharomyces cerevisiae YDL183C Mitochondrial inner-membrane protein thought to be involved in the formation of an active mitochondrial K+/H+ exchanger (KHE) system, non-essential gene
SAKL0F10120g	YDL185W	VMA1			YDL185W	VMA1	Sace	SoS	some similarities with uniprot|Q6FQS3 Saccharomyces cerevisiae YDL185W VMA1 Subunit A of the eight-subunit V1 peripheral membrane domain of the vacuolar H+-ATPase, protein precursor undergoes self-catalyzed splicing to yield the extein Tfp1p and the intein Vde (PI-SceI), which is a site-specific endonuclease
SAKL0F10230g	YDL189W	RBS1			YDL189W	RBS1	Sace	W	weakly similar to uniprot|Q870H2 Saccharomyces cerevisiae YDL189W RBS1 Protein of unknown function, identified as a high copy suppressor of psk1 psk2 mutations that confer temperature-sensitivity for galactose utilization, proposed to bind single-stranded nucleic acids via its R3H domain
SAKL0F10252g	YDL190C	UFD2			YDL190C	UFD2	Sace	H	highly similar to uniprot|P54860 Saccharomyces cerevisiae YDL190C UFD2 Ubiquitin chain assembly factor (E4) that cooperates with a ubiquitin-activating enzyme (E1), a ubiquitin-conjugating enzyme (E2), and a ubiquitin protein ligase (E3) to conjugate ubiquitin to substrates, also functions as an E3
SAKL0F10340g	YDL193W	NUS1			YDL193W	NUS1	Sace	S	similar to uniprot|Q12063 Saccharomyces cerevisiae YDL193W NUS1 Putative prenyltransferase, required for cell viability, proposed to be involved in protein trafficking because tet-repressible mutant shows accumulation of hypoglycosylated forms of CPY
SAKL0F10384g	YDL195W	SEC31			YDL195W	SEC31	Sace	S	similar to uniprot|P38968 Saccharomyces cerevisiae YDL195W SEC31 Component of the Sec13p-Sec31p complex of the COPII vesicle coat, required for vesicle formation in ER to Golgi transport, mutant has increased aneuploidy tolerance
SAKL0H12562g	YDL198C	GGC1			YDL198C	GGC1	Sace	H	highly similar to uniprot|P38988 Saccharomyces cerevisiae YDL198C GGC1 Mitochondrial GTP/GDP transporter, essential for mitochondrial genome maintenance, has a role in mitochondrial iron transport, member of the mitochondrial carrier family
SAKL0H12518g	YDL199C	YDL199C			YDL199C	YDL199C	Sace	W	weakly similar to uniprot|Q12407 Saccharomyces cerevisiae YDL199C Putative transporter, member of the sugar porter family
SAKL0H12496g	YDL201W	TRM8			YDL201W	TRM8	Sace	H	highly similar to uniprot|Q12009 Saccharomyces cerevisiae YDL201W TRM8 Subunit of a tRNA methyltransferase complex composed of Trm8p and Trm82p that catalyzes 7-methylguanosine modification of tRNA
SAKL0H12474g	YDL202W	MRPL11			YDL202W	MRPL11	Sace	S	similar to uniprot|P36521 Saccharomyces cerevisiae YDL202W MRPL11 Mitochondrial ribosomal protein of the large subunit
SAKL0H12386g	YDL203C	ACK1			YDL203C	ACK1	Sace	S	similar to uniprot|Q07622 Saccharomyces cerevisiae YDL203C ACK1 Protein that functions upstream of Pkc1p in the cell wall integrity pathway, GFP-fusion protein expression is induced in response to the DNA-damaging agent MMS, non-tagged Ack1p is detected in purified mitochondria
SAKL0H12298g	YDL205C	HEM3			YDL205C	HEM3	Sace	H	highly similar to uniprot|P28789 Saccharomyces cerevisiae YDL205C HEM3 Porphobilinogen deaminase, catalyzes the conversion of 4-porphobilinogen to hydroxymethylbilane, the third step in heme biosynthesis, localizes to the cytoplasm and nucleus, expression is regulated by Hap2p-Hap3p, but not by levels of heme
SAKL0H12254g	YDL206W	YDL206W			YDL206W	YDL206W	Sace	S	similar to uniprot|Q12424 Saccharomyces cerevisiae YDL206W Putative protein of unknown function, YDL206W is not an essential protein
SAKL0H12166g	YDL207W	GLE1			YDL207W	GLE1	Sace	S	similar to uniprot|Q12315 Saccharomyces cerevisiae YDL207W GLE1 Cytoplasmic nucleoporin required for polyadenylated RNA export, not essential for protein import, contains a nuclear export signal, when bound to inositol hexakisphosphate (IP6), functions as an activator for the ATPase activities of Dbp1p and Dbp5p at the nuclear pore complex during mRNA export
SAKL0H12056g	YDL208W	NHP2			YDL208W	NHP2	Sace	H	highly similar to uniprot|P32495 Saccharomyces cerevisiae YDL208W NHP2 Nuclear protein related to mammalian high mobility group (HMG) proteins, essential for function of H/ACA-type snoRNPs, which are involved in 18S rRNA processing
SAKL0H12012g	YDL209C	CWC2			YDL209C	CWC2	Sace	S	similar to uniprot|Q12046 Saccharomyces cerevisiae YDL209C CWC2 Member of the NineTeen Complex (NTC) that contains Prp19p and stabilizes U6 snRNA in catalytic forms of the spliceosome containing U2, U5, and U6 snRNAs, binds directly to U6 snRNA, similar to S. pombe Cwf2
SAKL0E12804g	YDL212W	SHR3			YDL212W	SHR3	Sace	S	similar to uniprot|Q02774 Saccharomyces cerevisiae YDL212W SHR3 Endoplasmic reticulum packaging chaperone, required for incorporation of amino acid permeases into COPII coated vesicles for transport to the cell surface
SAKL0E12936g	YDL213C	NOP6			YDL213C	NOP6	Sace	S	similar to uniprot|Q07623 Saccharomyces cerevisiae YDL213C NOP6 rRNA-binding protein required for 40S ribosomal subunit biogenesis, contains an RNA recognition motif (RRM) and has similarity to hydrophilins, NOP6 may be a fungal-specific gene as no homologs have been yet identified in higher eukaryotes
SAKL0E13024g	YDL215C	GDH2			YDL215C	GDH2	Sace	H	highly similar to uniprot|P33327 Saccharomyces cerevisiae YDL215C GDH2 NAD(+)-dependent glutamate dehydrogenase, degrades glutamate to ammonia and alpha- ketoglutarate, expression sensitive to nitrogen catabolite repression and intracellular ammonia levels
SAKL0E13046g	YDL216C	RRI1			YDL216C	RRI1	Sace	S	similar to uniprot|Q12468 Saccharomyces cerevisiae YDL216C RRI1 Catalytic subunit of the COP9 signalosome (CSN) complex that acts as an isopeptidase in cleaving the ubiquitin-like protein Nedd8 from SCF ubiquitin ligases, metalloendopeptidase involved in the adaptation to pheromone signaling
SAKL0E13090g	YDL217C	TIM22			YDL217C	TIM22	Sace	H	highly similar to uniprot|Q12328 Saccharomyces cerevisiae YDL217C TIM22 Essential core component of the mitochondrial TIM22 complex involved in insertion of polytopic proteins into the inner membrane, forms the channel through which proteins are imported
SAKL0E13200g	YDL219W	DTD1			YDL219W	DTD1	Sace	H	highly similar to uniprot|Q07648 Saccharomyces cerevisiae YDL219W DTD1 D-Tyr-tRNA(Tyr) deacylase, functions in protein translation, may affect nonsense suppression via alteration of the protein synthesis machinery, ubiquitous among eukaryotes
SAKL0E13266g	YDL220C	CDC13			YDL220C	CDC13	Sace	W	weakly similar to uniprot|P32797 Saccharomyces cerevisiae YDL220C CDC13 Single stranded DNA-binding protein found at TG1-3 telomere G-tails, regulates telomere replication through recruitment of specific sub- complexes, but the essential function is telomere capping
SAKL0E13376g	YDL225W	SHS1			YDL225W	SHS1	Sace	S	similar to uniprot|Q07657 Saccharomyces cerevisiae YDL225W SHS1 One of five related septins (Cdc3p, Cdc10p, Cdc11p, Cdc12p, Shs1p) that form a cortical filamentous collar at the mother-bud neck which is necessary for normal morphogenesis and cytokinesis
SAKL0E13662g	YDL230W	PTP1			YDL230W	PTP1	Sace	S	similar to uniprot|P25044 Saccharomyces cerevisiae YDL230W PTP1 Phosphotyrosine-specific protein phosphatase that dephosphorylates a broad range of substrates in vivo, including Fpr3p, localized to the cytoplasm and the mitochondria, proposed to be a negative regulator of filamentation
SAKL0E13684g	YDL231C	BRE4			YDL231C	BRE4	Sace	S	similar to uniprot|Q07660 Saccharomyces cerevisiae YDL231C BRE4 Zinc finger protein containing five transmembrane domains, null mutant exhibits strongly fragmented vacuoles and sensitivity to brefeldin A, a drug which is known to affect intracellular transport
SAKL0E13794g	YDL233W	MFG1			YDL233W	YDL233W	Sace	W	weakly similar to uniprot|Q07684 Saccharomyces cerevisiae YDL233W Putative protein of unknown function, green fluorescent protein (GFP)-fusion protein localizes to the cytoplasm and nucleus, YDL233W is not an essential gene
SAKL0E13838g	YDL234C	GYP7			YDL234C	GYP7	Sace	S	similar to uniprot|P48365 Saccharomyces cerevisiae YDL234C GYP7 GTPase-activating protein for yeast Rab family members including: Ypt7p (most effective), Ypt1p, Ypt31p, and Ypt32p (in vitro), involved in vesicle mediated protein trafficking
SAKL0E13904g	YDL235C	YPD1			YDL235C	YPD1	Sace	S	similar to uniprot|Q07688 Saccharomyces cerevisiae YDL235C YPD1 Phosphorelay intermediate protein, phosphorylated by the plasma membrane sensor Sln1p in response to osmotic stress and then in turn phosphorylates the response regulators Ssk1p in the cytosol and Skn7p in the nucleus
SAKL0E13948g	YDL236W	PHO13			YDL236W	PHO13	Sace	H	highly similar to uniprot|P19881 Saccharomyces cerevisiae YDL236W PHO13 Alkaline phosphatase specific for p-nitrophenyl phosphate, also has protein phosphatase activity
SAKL0E14058g	YDL237W	AIM6			YDL237W	AIM6	Sace	S	similar to uniprot|Q6B312 Saccharomyces cerevisiae YDL237W AIM6 Putative protein of unknown function, required for respiratory growth, YDL237W is not an essential gene
SAKL0E14080g	YDL238C	GUD1			YDL238C	GUD1	Sace	S	similar to uniprot|Q07729 Saccharomyces cerevisiae YDL238C GUD1 Guanine deaminase, a catabolic enzyme of the guanine salvage pathway producing xanthine and ammonia from guanine, activity is low in exponentially-growing cultures but expression is increased in post-diauxic and stationary-phase cultures
SAKL0G00396g	YDL240W	LRG1			YDL240W	LRG1	Sace	S	similar to uniprot|P35688 Saccharomyces cerevisiae YDL240W LRG1 Putative GTPase-activating protein (GAP) involved in the Pkc1p-mediated signaling pathway that controls cell wall integrity, appears to specifically regulate 1,3-beta-glucan synthesis
SAKL0C11154g	YDR002W	YRB1			YDR002W	YRB1	Sace	H	highly similar to uniprot|P41920 Saccharomyces cerevisiae YDR002W YRB1 Ran GTPase binding protein, involved in nuclear protein import and RNA export, ubiquitin-mediated protein degradation during the cell cycle, shuttles between the nucleus and cytoplasm, is essential, homolog of human RanBP1
SAKL0C10802g	YDR004W	RAD57			YDR004W	RAD57	Sace	S	similar to uniprot|P25301 Saccharomyces cerevisiae YDR004W RAD57 Protein that stimulates strand exchange by stabilizing the binding of Rad51p to single-stranded DNA, involved in the recombinational repair of double-strand breaks in DNA during vegetative growth and meiosis, forms heterodimer with Rad55p
SAKL0C10780g	YDR005C	MAF1			YDR005C	MAF1	Sace	S	similar to uniprot|P41910 Saccharomyces cerevisiae YDR005C MAF1 Negative regulator of RNA polymerase III, component of several signaling pathways that repress polymerase III transcription in response to changes in cellular environment, targets the initiation factor TFIIIB
SAKL0C10736g	YDR006C	SOK1			YDR006C	SOK1	Sace	S	similar to uniprot|P40317 Saccharomyces cerevisiae YDR006C SOK1 Protein whose overexpression suppresses the growth defect of mutants lacking protein kinase A activity, involved in cAMP-mediated signaling, localized to the nucleus, similar to the mouse testis-specific protein PBS13
SAKL0C10582g	YDR007W	TRP1			YDR007W	TRP1	Sace	S	similar to uniprot|P00912 Saccharomyces cerevisiae YDR007W TRP1 Phosphoribosylanthranilate isomerase that catalyzes the third step in tryptophan biosynthesis, in 2004, the sequence of TRP1 from strain S228C was updated by changing the previously annotated internal STOP (TAA) to serine (TCA)
SAKL0D04444g	YDR013W	PSF1			YDR013W	PSF1	Sace	H	highly similar to uniprot|Q12488 Saccharomyces cerevisiae YDR013W PSF1 Subunit of the GINS complex (Sld5p, Psf1p, Psf2p, Psf3p), which is localized to DNA replication origins and implicated in assembly of the DNA replication machinery
SAKL0D04422g	YDR014W	RAD61			YDR014W	RAD61	Sace	W	weakly similar to uniprot|Q99359 Saccharomyces cerevisiae YDR014W RAD61 Subunit of a complex (Scc3p, Pds5p, Rad61p) that inhibits sister chromatid cohesion, inhibited by Eco1p-acetylated cohesin subunits Smc3p and Mcd1p, related to the human Wapl protein that controls the association of cohesin with chromatin
SAKL0D04268g	YDR016C	DAD1			YDR016C	DAD1	Sace	S	similar to uniprot|Q12248 Saccharomyces cerevisiae YDR016C DAD1 Essential subunit of the Dam1 complex (aka DASH complex), couples kinetochores to the force produced by MT depolymerization thereby aiding in chromosome segregation, is transferred to the kinetochore prior to mitosis
SAKL0D04246g	YDR017C	KCS1			YDR017C	KCS1	Sace	S	similar to uniprot|Q7LGR2 Saccharomyces cerevisiae YDR017C KCS1 Inositol hexakisphosphate (IP6) and inositol heptakisphosphate (IP7) kinase, generation of high energy inositol pyrophosphates by Kcs1p is required for many processes such as vacuolar biogenesis, stress response and telomere maintenance
SAKL0D04026g	YDR019C	GCV1			YDR019C	GCV1	Sace	S	similar to uniprot|P48015 Saccharomyces cerevisiae YDR019C GCV1 T subunit of the mitochondrial glycine decarboxylase complex, required for the catabolism of glycine to 5,10-methylene-THF, expression is regulated by levels of levels of 5,10-methylene-THF in the cytoplasm
SAKL0D03982g	YDR020C	DAS2			YDR020C	DAS2	Sace	S	similar to uniprot|Q12084 Saccharomyces cerevisiae YDR020C DAS2 Putative protein of unknown function, non- essential gene identified in a screen for mutants with increased levels of rDNA transcription, weak similarity with uridine kinases and with phosphoribokinases
SAKL0D03960g	YDR021W	FAL1			YDR021W	FAL1	Sace	H	highly similar to uniprot|Q12099 Saccharomyces cerevisiae YDR021W FAL1 Nucleolar protein required for maturation of 18S rRNA, member of the eIF4A subfamily of DEAD-box ATP-dependent RNA helicases
SAKL0D03894g	YDR023W	SES1			YDR023W	SES1	Sace	H	highly similar to uniprot|P07284 Saccharomyces cerevisiae YDR023W SES1 Cytosolic seryl-tRNA synthetase, class II aminoacyl-tRNA synthetase that aminoacylates tRNA(Ser), displays tRNA-dependent amino acid recognition which enhances discrimination of the serine substrate, interacts with peroxin Pex21p
SAKL0D03784g	YDR027C	VPS54			YDR027C	VPS54	Sace	S	similar to uniprot|Q12071 Saccharomyces cerevisiae YDR027C VPS54 Component of the GARP (Golgi-associated retrograde protein) complex, Vps51p-Vps52p-Vps53p-Vps54p, which is required for the recycling of proteins from endosomes to the late Golgi, potentially phosphorylated by Cdc28p
SAKL0D03740g	YDR030C	RAD28			YDR030C	RAD28	Sace	S	similar to uniprot|Q12021 Saccharomyces cerevisiae YDR030C RAD28 Protein involved in DNA repair, related to the human CSA protein that is involved in transcription- coupled repair nucleotide excision repair
SAKL0D03718g	YDR031W	MIC14			YDR031W	MIC14	Sace	S	similar to uniprot|Q07789 Saccharomyces cerevisiae YDR031W MIC14 Mitochondrial intermembrane space protein, required for normal oxygen consumption, contains twin cysteine-x9-cysteine motifs
SAKL0D03586g	YDR034C	LYS14			YDR034C	LYS14	Sace	S	similar to uniprot|P40971 Saccharomyces cerevisiae YDR034C LYS14 Transcriptional activator involved in regulation of genes of the lysine biosynthesis pathway, requires 2-aminoadipate semialdehyde as co-inducer
SAKL0D03366g	YDR035W	ARO3			YDR035W	ARO3	Sace	H	highly similar to uniprot|P14843 Saccharomyces cerevisiae YDR035W ARO3 3-deoxy-D-arabino-heptulosonate-7- phosphate (DAHP) synthase, catalyzes the first step in aromatic amino acid biosynthesis and is feedback-inhibited by phenylalanine or high concentration of tyrosine or tryptophan
SAKL0D03300g	YDR036C	EHD3			YDR036C	EHD3	Sace	S	similar to uniprot|P28817 Saccharomyces cerevisiae YDR036C EHD3 3-hydroxyisobutyryl-CoA hydrolase, member of a family of enoyl-CoA hydratase/isomerases, non-tagged protein is detected in highly purified mitochondria in high-throughput studies, phosphorylated, mutation affects fluid-phase endocytosis
SAKL0D02992g	YDR037W	KRS1			YDR037W	KRS1	Sace	H	highly similar to uniprot|P15180 Saccharomyces cerevisiae YDR037W KRS1 Lysyl-tRNA synthetase
SAKL0D03036g	YDR041W	RSM10			YDR041W	RSM10	Sace	S	similar to uniprot|Q03201 Saccharomyces cerevisiae YDR041W RSM10 Mitochondrial ribosomal protein of the small subunit, has similarity to E. coli S10 ribosomal protein, essential for viability, unlike most other mitoribosomal proteins
SAKL0D03168g	YDR044W	HEM13			YDR044W	HEM13	Sace	H	highly similar to uniprot|P11353 Saccharomyces cerevisiae YDR044W HEM13 Coproporphyrinogen III oxidase, an oxygen requiring enzyme that catalyzes the sixth step in the heme biosynthetic pathway, transcription is repressed by oxygen and heme (via Rox1p and Hap1p)
SAKL0D03190g	YDR045C	RPC11			YDR045C	RPC11	Sace	H	highly similar to uniprot|Q04307 Saccharomyces cerevisiae YDR045C RPC11 RNA polymerase III subunit C11, mediates pol III RNA cleavage activity and is important for termination of transcription, homologous to TFIIS
SAKL0D02728g	YDR047W	HEM12			YDR047W	HEM12	Sace	H	highly similar to uniprot|P32347 Saccharomyces cerevisiae YDR047W HEM12 Uroporphyrinogen decarboxylase, catalyzes the fifth step in the heme biosynthetic pathway, localizes to both the cytoplasm and nucleus, a hem12 mutant has phenotypes similar to patients with porphyria cutanea tarda
SAKL0D02750g	YDR049W	VMS1			YDR049W	VMS1	Sace	S	similar to uniprot|Q66RH0 Saccharomyces cerevisiae YDR049W VMS1 Component of a Cdc48p-complex involved in protein quality control, exhibits cytosolic and ER- membrane localization, with Cdc48p, during normal growth, and contributes to ER-associated degradation (ERAD) of specific substrates at a step after their ubiquitination, forms a mitochondrially-associated complex with Cdc48p and Npl4p under…
SAKL0D02860g	YDR050C	TPI1			YDR050C	TPI1	Sace	H	highly similar to uniprot|P00942 Saccharomyces cerevisiae YDR050C TPI1 Triose phosphate isomerase, abundant glycolytic enzyme, mRNA half-life is regulated by iron availability, transcription is controlled by activators Reb1p, Gcr1p, and Rap1p through binding sites in the 5' non-coding region
SAKL0D02882g	YDR051C	DET1			YDR051C	DET1	Sace	S	similar to uniprot|Q7LHX4 Saccharomyces cerevisiae YDR051C DET1 Acid phosphatase involved in the non- vesicular transport of sterols in both directions between the endoplasmic reticulum and plasma membrane, deletion confers sensitivity to nickel
SAKL0D02574g	YDR052C	DBF4			YDR052C	DBF4	Sace	S	similar to uniprot|P32325 Saccharomyces cerevisiae YDR052C DBF4 Regulatory subunit of Cdc7p-Dbf4p kinase complex, required for Cdc7p kinase activity and initiation of DNA replication, phosphorylates the Mcm2-7 family of proteins, cell cycle regulated
SAKL0D02530g	YDR054C	CDC34			YDR054C	CDC34	Sace	H	highly similar to uniprot|P14682 Saccharomyces cerevisiae YDR054C CDC34 Ubiquitin-conjugating enzyme (E2) and catalytic subunit of SCF ubiquitin-protein ligase complex (together with Skp1p, Rbx1p, Cdc53p, and an F-box protein) that regulates cell cycle progression by targeting key substrates for degradation
SAKL0B06424g	YDR056C	YDR056C			YDR056C	YDR056C	Sace	W	weakly similar to uniprot|Q12025 Saccharomyces cerevisiae YDR056C Putative protein of unknown function, green fluorescent protein (GFP)-fusion protein localizes to the endoplasmic reticulum, YDR056C is not an essential protein
SAKL0B06446g	YDR057W	YOS9			YDR057W	YOS9	Sace	W	weakly similar to uniprot|Q04313 Saccharomyces cerevisiae YDR057W YOS9 ER quality-control lectin, integral subunit of the HRD ligase, binds to glycans with terminal alpha-1,6 linked mannose on misfolded N- glycosylated proteins and participates in targeting proteins to ERAD, member of the OS-9 protein family
SAKL0C03212g	YDR058C	TGL2			YDR058C	TGL2	Sace	S	similar to uniprot|P54857 Saccharomyces cerevisiae YDR058C TGL2 Triacylglycerol lipase that is localized to the mitochondria, has lipolytic activity towards triacylglycerols and diacylglycerols when expressed in E. coli
SAKL0B06556g	YDR060W	MAK21			YDR060W	MAK21	Sace	S	similar to uniprot|Q12176 Saccharomyces cerevisiae YDR060W MAK21 Constituent of 66S pre-ribosomal particles, required for large (60S) ribosomal subunit biogenesis, involved in nuclear export of pre-ribosomes, required for maintenance of dsRNA virus, homolog of human CAATT-binding protein
SAKL0H19294g	YDR061W	YDR061W			YDR061W	YDR061W	Sace	S	similar to uniprot|Q12298 Saccharomyces cerevisiae YDR061W Protein with similarity to ATP-binding cassette (ABC) transporter family members, lacks predicted membrane- spanning regions, transcriptionally activated by Yrm1p along with genes involved in multidrug resistance
SAKL0H19272g	YDR062W	LCB2			YDR062W	LCB2	Sace	H	highly similar to uniprot|P40970 Saccharomyces cerevisiae YDR062W LCB2 Component of serine palmitoyltransferase, responsible along with Lcb1p for the first committed step in sphingolipid synthesis, which is the condensation of serine with palmitoyl-CoA to form 3- ketosphinganine
SAKL0H19250g	YDR063W	AIM7			YDR063W	AIM7	Sace	H	highly similar to uniprot|Q12156 Saccharomyces cerevisiae YDR063W AIM7 Protein that interacts with Arp2/3 complex to stimulate actin filament debranching and inhibit actin nucleation, has similarity to Cof1p and also to human glia maturation factor (GMF), null mutant displays elevated mitochondrial genome loss
SAKL0H19228g	YDR064W	RPS13			YDR064W	RPS13	Sace	H	highly similar to uniprot|P05756 Saccharomyces cerevisiae YDR064W RPS13 Protein component of the small (40S) ribosomal subunit, has similarity to E. coli S15 and rat S13 ribosomal proteins
SAKL0H19162g	YDR065W	RRG1			YDR065W	RRG1	Sace	S	similar to uniprot|Q6Q5U4 Saccharomyces cerevisiae YDR065W RRG1 Protein of unknown function, required for vacuolar acidification and mitochondrial genome maintenance, the authentic, non-tagged protein is detected in highly purified mitochondria in high-throughput studies
SAKL0H19030g	YDR067C	OCA6			YDR067C	OCA6	Sace	S	similar to uniprot|Q6Q559 Saccharomyces cerevisiae YDR067C OCA6 Cytoplasmic protein required for replication of Brome mosaic virus in S. cerevisiae, which is a model system for studying positive-strand RNA virus replication, null mutation confers sensitivity to tunicamycin and DTT
SAKL0H19008g	YDR068W	DOS2			YDR068W	DOS2	Sace	S	similar to uniprot|P54858 Saccharomyces cerevisiae YDR068W DOS2 Protein of unknown function, green fluorescent protein (GFP)-fusion protein localizes to the cytoplasm
SAKL0H18942g	YDR071C	PAA1			YDR071C	PAA1	Sace	H	highly similar to uniprot|Q12447 Saccharomyces cerevisiae YDR071C PAA1 Polyamine acetyltransferase, acetylates polyamines (e.g. putrescine, spermidine, spermine) and also aralkylamines (e.g. tryptamine, phenylethylamine), may be involved in transcription and/or DNA replication
SAKL0H18876g	YDR072C	IPT1			YDR072C	IPT1	Sace	S	similar to uniprot|P38954 Saccharomyces cerevisiae YDR072C IPT1 Inositolphosphotransferase, involved in synthesis of mannose-(inositol-P)2-ceramide (M(IP)2C), the most abundant sphingolipid can mutate to resistance to the antifungals syringomycin E and DmAMP1 and to K. lactis zymocin
SAKL0H18832g	YDR074W	TPS2			YDR074W	TPS2	Sace	S	similar to uniprot|P31688 Saccharomyces cerevisiae YDR074W TPS2 Phosphatase subunit of the trehalose-6- phosphate synthase/phosphatase complex, which synthesizes the storage carbohydrate trehalose, expression is induced by stress conditions and repressed by the Ras-cAMP pathway
SAKL0H18722g	YDR076W	RAD55			YDR076W	RAD55	Sace	W	weakly similar to uniprot|P38953 Saccharomyces cerevisiae YDR076W RAD55 Protein that stimulates strand exchange by stabilizing the binding of Rad51p to single- stranded DNA, involved in the recombinational repair of double-strand breaks in DNA during vegetative growth and meiosis, forms heterodimer with Rad57p
SAKL0H18634g	YDR078C	SHU2			YDR078C	SHU2	Sace	S	similar to uniprot|P38957 Saccharomyces cerevisiae YDR078C SHU2 Protein involved in a Rad51p-, Rad54p- dependent pathway for homologous recombination repair, important for error-free repair of spontaneous and induced DNA lesions to protect the genome from mutation, associates with Shu1p, Psy3p, and Csm2p
SAKL0H18458g	YDR079C-A	TFB5			YDR079C-A	TFB5	Sace	H	highly similar to uniprot|Q3E7C1 Saccharomyces cerevisiae YDR079C-A TFB5 Component of the RNA polymerase II general transcription and DNA repair factor TFIIH, involved in transcription initiation and in nucleotide- excision repair, homolog of Chlamydomonas reinhardtii REX1- S protein involved in DNA repair
SAKL0H18502g	YDR079W	PET100			YDR079W	PET100	Sace	S	similar to uniprot|P38958 Saccharomyces cerevisiae YDR079W PET100 Chaperone that specifically facilitates the assembly of cytochrome c oxidase, integral to the mitochondrial inner membrane, interacts with a subcomplex of subunits VII, VIIa, and VIII (Cox7p, Cox9p, and Cox8p) but not with the holoenzyme
SAKL0H18436g	YDR080W	VPS41			YDR080W	VPS41	Sace	S	similar to uniprot|P38959 Saccharomyces cerevisiae YDR080W VPS41 Vacuolar membrane protein that is a subunit of the homotypic vacuole fusion and vacuole protein sorting (HOPS) complex, essential for membrane docking and fusion at the Golgi-to-endosome and endosome-to-vacuole stages of protein transport
SAKL0H18414g	YDR081C	PDC2			YDR081C	PDC2	Sace	S	similar to uniprot|P32896 Saccharomyces cerevisiae YDR081C PDC2 Transcription factor required for the synthesis of the glycolytic enzyme pyruvate decarboxylase, required for high level expression of both the THI and the PDC genes
SAKL0H18370g	YDR082W	STN1			YDR082W	STN1	Sace	W	weakly similar to uniprot|P38960 Saccharomyces cerevisiae YDR082W STN1 Telomere end-binding and capping protein, plays a key role with Pol12p in linking telomerase action with completion of lagging strand synthesis, and in a regulatory step required for telomere capping
SAKL0H18348g	YDR083W	RRP8			YDR083W	RRP8	Sace	H	highly similar to uniprot|P38961 Saccharomyces cerevisiae YDR083W RRP8 Nucleolar protein involved in rRNA processing, pre-rRNA cleavage at site A2, also involved in telomere maintenance, mutation is synthetically lethal with a gar1 mutation
SAKL0H18326g	YDR084C	TVP23			YDR084C	TVP23	Sace	S	similar to uniprot|P38962 Saccharomyces cerevisiae YDR084C TVP23 Integral membrane protein localized to late Golgi vesicles along with the v-SNARE Tlg2p, green fluorescent protein (GFP)-fusion protein localizes to the cytoplasm in a punctate pattern
SAKL0H18216g	YDR086C	SSS1			YDR086C	SSS1	Sace	S	similar to uniprot|P35179 Saccharomyces cerevisiae YDR086C SSS1 Subunit of the Sec61p translocation complex (Sec61p-Sss1p-Sbh1p) that forms a channel for passage of secretory proteins through the endoplasmic reticulum membrane, and of the Ssh1p complex (Ssh1p-Sbh2p-Sss1p), interacts with Ost4p and Wbp1p
SAKL0H18194g	YDR087C	RRP1			YDR087C	RRP1	Sace	S	similar to uniprot|P35178 Saccharomyces cerevisiae YDR087C RRP1 Essential evolutionarily conserved nucleolar protein necessary for biogenesis of 60S ribosomal subunits and processing of pre-rRNAs to mature rRNAs, associated with several distinct 66S pre-ribosomal particles
SAKL0H18172g	YDR088C	SLU7			YDR088C	SLU7	Sace	S	similar to uniprot|Q02775 Saccharomyces cerevisiae YDR088C SLU7 RNA splicing factor, required for ATP- independent portion of 2nd catalytic step of spliceosomal RNA splicing, interacts with Prp18p, contains zinc knuckle domain
SAKL0H18106g	YDR089W	YDR089W			YDR089W	YDR089W	Sace	S	similar to uniprot|P38966 Saccharomyces cerevisiae YDR089W Protein of unknown function, deletion confers resistance to Nickel
SAKL0H18040g	YDR090C	YDR090C			YDR090C	YDR090C	Sace	S	similar to uniprot|Q03193 Saccharomyces cerevisiae YDR090C Putative protein of unknown function
SAKL0H17996g	YDR091C	RLI1			YDR091C	RLI1	Sace	H	highly similar to uniprot|Q03195 Saccharomyces cerevisiae YDR091C RLI1 Essential iron-sulfur protein required for ribosome biogenesis and translation initiation and termination, facilitates binding of a multifactor complex (MFC) of initiation factors to the small ribosomal subunit, predicted ABC family ATPase
SAKL0H17930g	YDR092W	UBC13			YDR092W	UBC13	Sace	H	highly similar to uniprot|P52490 Saccharomyces cerevisiae YDR092W UBC13 Ubiquitin-conjugating enzyme involved in the error-free DNA postreplication repair pathway, interacts with Mms2p to assemble ubiquitin chains at the Ub Lys-63 residue, DNA damage triggers redistribution from the cytoplasm to the nucleus
SAKL0H17820g	YDR097C	MSH6			YDR097C	MSH6	Sace	S	similar to uniprot|Q03834 Saccharomyces cerevisiae YDR097C MSH6 Protein required for mismatch repair in mitosis and meiosis, forms a complex with Msh2p to repair both single-base , insertion-deletion mispairs, potentially phosphorylated by Cdc28p
SAKL0H17534g	YDR100W	TVP15			YDR100W	TVP15	Sace	S	similar to uniprot|Q03860 Saccharomyces cerevisiae YDR100W TVP15 Integral membrane protein localized to late Golgi vesicles along with the v-SNARE Tlg2p
SAKL0H17446g	YDR101C	ARX1			YDR101C	ARX1	Sace	S	similar to uniprot|Q03862 Saccharomyces cerevisiae YDR101C ARX1 Shuttling pre-60S factor, involved in the biogenesis of ribosomal large subunit biogenesis, interacts directly with Alb1, responsible for Tif6 recycling defects in absence of Rei1, associated with the ribosomal export complex
SAKL0H17490g	YDR103W	STE5			YDR103W	STE5	Sace	S	similar to uniprot|P32917 Saccharomyces cerevisiae YDR103W STE5 Pheromone-response scaffold protein that controls the mating decision, binds Ste11p, Ste7p, and Fus3p kinases, forming a MAPK cascade complex that interacts with the plasma membrane and Ste4p-Ste18p, allosteric activator of Fus3p
SAKL0H17512g	YDR104C	SPO71			YDR104C	SPO71	Sace	S	similar to uniprot|Q03868 Saccharomyces cerevisiae YDR104C SPO71 Meiosis-specific protein of unknown function, required for spore wall formation during sporulation, dispensable for both nuclear divisions during meiosis
SAKL0H17380g	YDR105C	TMS1			YDR105C	TMS1	Sace	H	highly similar to uniprot|Q12116 Saccharomyces cerevisiae YDR105C TMS1 Vacuolar membrane protein of unknown function that is conserved in mammals, predicted to contain eleven transmembrane helices, interacts with Pdr5p, a protein involved in multidrug resistance
SAKL0H17358g	YDR106W	ARP10			YDR106W	ARP10	Sace	W	weakly similar to uniprot|Q04549 Saccharomyces cerevisiae YDR106W ARP10 Component of the dynactin complex, localized to the pointed end of the Arp1p filament, may regulate membrane association of the complex
SAKL0H17226g	YDR108W	TRS85			YDR108W	TRS85	Sace	S	similar to uniprot|P46944 Saccharomyces cerevisiae YDR108W TRS85 Subunit of TRAPPIII (transport protein particle), a multimeric guanine nucleotide-exchange factor for Ypt1p, required for membrane expansion during autophagy and the CVT pathway, directs Ypt1p to the PAS, late post-replication meiotic role
SAKL0H17160g	YDR109C	YDR109C			YDR109C	YDR109C	Sace	S	similar to uniprot|Q04585 Saccharomyces cerevisiae YDR109C Putative kinase
SAKL0H17028g	YDR110W	FOB1			YDR110W	FOB1	Sace	S	similar to uniprot|O13329 Saccharomyces cerevisiae YDR110W FOB1 Nucleolar protein that binds the rDNA replication fork barrier (RFB) site, required for replication fork blocking, recombinational hotspot activity, condensin recruitment to RFB and rDNA repeat segregation, related to retroviral integrases
SAKL0H16918g	YDR115W	YDR115W			YDR115W	YDR115W	Sace	S	similar to uniprot|Q04598 Saccharomyces cerevisiae YDR115W Putative mitochondrial ribosomal protein of the large subunit, has similarity to E. coli L34 ribosomal protein, required for respiratory growth, as are most mitochondrial ribosomal proteins
SAKL0H16896g	YDR116C	MRPL1			YDR116C	MRPL1	Sace	S	similar to uniprot|Q04599 Saccharomyces cerevisiae YDR116C MRPL1 Mitochondrial ribosomal protein of the large subunit
SAKL0H16874g	YDR117C	TMA64			YDR117C	TMA64	Sace	S	similar to uniprot|Q04600 Saccharomyces cerevisiae YDR117C TMA64 Protein of unknown function that associates with ribosomes, has a putative RNA binding domain, in mammals the corresponding protein, eIF2D, has been shown to possess translation initiation factor activity
SAKL0H16852g	YDR118W	APC4			YDR118W	APC4	Sace	W	weakly similar to uniprot|Q04601 Saccharomyces cerevisiae YDR118W APC4 Subunit of the Anaphase-Promoting Complex/Cyclosome (APC/C), which is a ubiquitin-protein ligase required for degradation of anaphase inhibitors, including mitotic cyclins, during the metaphase/anaphase transition, component of the platform domain of the APC/C, based on structural analysis
SAKL0H16808g	YDR119W	VBA4			YDR119W	VBA4	Sace	W	weakly similar to uniprot|Q04602 Saccharomyces cerevisiae YDR119W VBA4 Protein of unknown function with proposed role as a basic amino acid permease based on phylogeny, GFP-fusion protein localizes to vacuolar membrane, physical interaction with Atg27p suggests a possible role in autophagy, non-essential gene
SAKL0H16764g	YDR120C	TRM1			YDR120C	TRM1	Sace	S	similar to uniprot|P15565 Saccharomyces cerevisiae YDR120C TRM1 tRNA methyltransferase, two forms of the protein are made by alternative translation starts, localizes to both the nucleus and mitochondrion to produce the modified base N2,N2-dimethylguanosine in tRNAs in both compartments
SAKL0H16742g	YDR121W	DPB4			YDR121W	DPB4	Sace	S	similar to uniprot|Q04603 Saccharomyces cerevisiae YDR121W DPB4 Shared subunit of DNA polymerase (II) epsilon and of ISW2/yCHRAC chromatin accessibility complex, involved in both chromosomal DNA replication and in inheritance of telomeric silencing
SAKL0H16610g	YDR123C	INO2			YDR123C	INO2	Sace	W	weakly similar to uniprot|P26798 Saccharomyces cerevisiae YDR123C INO2 Component of the heteromeric Ino2p/Ino4p basic helix-loop-helix transcription activator that binds inositol/choline-responsive elements (ICREs), required for derepression of phospholipid biosynthetic genes in response to inositol depletion
SAKL0H16566g	YDR124W	YDR124W			YDR124W	YDR124W	Sace	W	weakly similar to uniprot|Q04608 Saccharomyces cerevisiae YDR124W Putative protein of unknown function, non-essential gene, expression is strongly induced by alpha factor
SAKL0H16434g	YDR126W	SWF1			YDR126W	SWF1	Sace	SoS	some similarities with uniprot|Q04629 Saccharomyces cerevisiae YDR126W SWF1 Palmitoyltransferase that acts on transmembrane proteins, including the SNAREs Snc1p, Syn8p, Tlg1p and likely all SNAREs, contains an Asp-His-His-Cys- cysteine rich (DHHC-CRD) domain, may have a role in vacuole fusion
SAKL0H16412g	YDR127W	ARO1			YDR127W	ARO1	Sace	H	highly similar to uniprot|P08566 Saccharomyces cerevisiae YDR127W ARO1 Pentafunctional arom protein, catalyzes steps 2 through 6 in the biosynthesis of chorismate, which is a precursor to aromatic amino acids
SAKL0H16390g	YDR128W	MTC5			YDR128W	MTC5	Sace	S	similar to uniprot|Q03897 Saccharomyces cerevisiae YDR128W MTC5 Subunit of the SEA (Seh1-associated) complex, a coatomer-related complex that associates dynamically with the vacuole, has N-terminal WD-40 repeats and a C- terminal RING motif, mtc5 is synthetically sick with cdc13- 1
SAKL0H16346g	YDR129C	SAC6			YDR129C	SAC6	Sace	H	highly similar to uniprot|P32599 Saccharomyces cerevisiae YDR129C SAC6 Fimbrin, actin-bundling protein, cooperates with Scp1p (calponin/transgelin) in the organization and maintenance of the actin cytoskeleton
SAKL0H16170g	YDR130C	FIN1			YDR130C	FIN1	Sace	W	weakly similar to uniprot|Q03898 Saccharomyces cerevisiae YDR130C FIN1 Spindle pole body-related intermediate filament protein, forms cell cycle-specific filaments between spindle pole bodies in mother and daughter cells, localization cell-cycle dependent, involved in Glc7p localization and regulation
SAKL0H16148g	YDR131C	YDR131C			YDR131C	YDR131C	Sace	S	similar to uniprot|Q03899 Saccharomyces cerevisiae YDR131C F-box protein, substrate-specific adaptor subunit that recruits substrates to a core ubiquitination complex
SAKL0H16016g	YDR135C	YCF1			YDR135C	YCF1	Sace	H	highly similar to uniprot|P39109 Saccharomyces cerevisiae YDR135C YCF1 Vacuolar glutathione S-conjugate transporter of the ATP-binding cassette family, has a role in detoxifying metals such as cadmium, mercury, and arsenite, also transports unconjugated bilirubin, similar to human cystic fibrosis protein CFTR
SAKL0H15972g	YDR137W	RGP1			YDR137W	RGP1	Sace	S	similar to uniprot|P16664 Saccharomyces cerevisiae YDR137W RGP1 Subunit of a Golgi membrane exchange factor (Ric1p-Rgp1p) that catalyzes nucleotide exchange on Ypt6p
SAKL0H15928g	YDR138W	HPR1			YDR138W	HPR1	Sace	W	weakly similar to uniprot|P17629 Saccharomyces cerevisiae YDR138W HPR1 Subunit of THO/TREX complexes that couple transcription elongation with mitotic recombination and with mRNA metabolism and export, subunit of an RNA Pol II complex, regulates lifespan, involved in telomere maintenance, similar to Top1p
SAKL0H15818g	YDR139C	RUB1			YDR139C	RUB1	Sace	H	highly similar to uniprot|Q03919 Saccharomyces cerevisiae YDR139C RUB1 Ubiquitin-like protein with similarity to mammalian NEDD8, conjugation (neddylation) substrates include the cullins Cdc53p, Rtt101p, and Cul3p, activated by Ula1p and Uba3p (E1 enzyme pair), conjugation mediated by Ubc12p (E2 enzyme)
SAKL0H15796g	YDR140W	MTQ2			YDR140W	MTQ2	Sace	S	similar to uniprot|Q03920 Saccharomyces cerevisiae YDR140W MTQ2 S-adenosylmethionine-dependent methyltransferase of the seven beta-strand family, subunit of complex with Trm112p that methylates translation release factor Sup45p (eRF1) in the ternary complex eRF1- eRF3-GTP, similar to E.coli PrmC
SAKL0H15774g	YDR141C	DOP1			YDR141C	DOP1	Sace	S	similar to uniprot|Q03921 Saccharomyces cerevisiae YDR141C DOP1 Golgi-localized, leucine-zipper domain containing protein, involved in endosome to Golgi transport, organization of the ER, establishing cell polarity, and morphogenesis, detected in highly purified mitochondria in high-throughput studies
SAKL0H15708g	YDR142C	PEX7			YDR142C	PEX7	Sace	S	similar to uniprot|P39108 Saccharomyces cerevisiae YDR142C PEX7 Peroxisomal signal receptor for the N- terminal nonapeptide signal (PTS2) of peroxisomal matrix proteins, WD repeat protein, defects in human homolog cause lethal rhizomelic chondrodysplasia punctata (RCDP)
SAKL0H15686g	YDR143C	SAN1			YDR143C	SAN1	Sace	W	weakly similar to uniprot|P22470 Saccharomyces cerevisiae YDR143C SAN1 Ubiquitin-protein ligase, involved in the proteasome-dependent degradation of aberrant nuclear proteins, targets substrates with regions of exposed hydrophobicity containing 5 or more contiguous hydrophobic residues, contains intrinsically disordered regions that contribute to substrate recognition
SAKL0H15554g	YDR145W	TAF12			YDR145W	TAF12	Sace	S	similar to uniprot|Q03761 Saccharomyces cerevisiae YDR145W TAF12 Subunit (61/68 kDa) of TFIID and SAGA complexes, involved in RNA polymerase II transcription initiation and in chromatin modification, similar to histone H2A
SAKL0H15422g	YDR148C	KGD2			YDR148C	KGD2	Sace	S	similar to uniprot|P19262 Saccharomyces cerevisiae YDR148C KGD2 Dihydrolipoyl transsuccinylase, component of the mitochondrial alpha-ketoglutarate dehydrogenase complex, which catalyzes the oxidative decarboxylation of alpha-ketoglutarate to succinyl-CoA in the TCA cycle, phosphorylated
SAKL0H15378g	YDR150W	NUM1			YDR150W	NUM1	Sace	SoS	some similarities with uniprot|Q00402 Saccharomyces cerevisiae YDR150W NUM1 Protein required for nuclear migration, localizes to the mother cell cortex and the bud tip, may mediate interactions of dynein and cytoplasmic microtubules with the cell cortex
SAKL0H15312g	YDR152W	GIR2			YDR152W	GIR2	Sace	S	similar to uniprot|Q03768 Saccharomyces cerevisiae YDR152W GIR2 Highly-acidic cytoplasmic RWD domain- containing protein of unknown function, forms a complex with Rbg2p, interacts with Rbg1p and Gcn1p, associates with translating ribosomes, putative intrinsically unstructured protein
SAKL0H15290g	YDR153C	ENT5			YDR153C	ENT5	Sace	S	similar to uniprot|Q6Q5U2 Saccharomyces cerevisiae YDR153C ENT5 Protein containing an N-terminal epsin-like domain involved in clathrin recruitment and traffic between the Golgi and endosomes, associates with the clathrin adaptor Gga2p, clathrin adaptor complex AP-1, and clathrin
SAKL0H15268g	YDR155C	CPR1			YDR155C	CPR1	Sace	H	highly similar to uniprot|P14832 Saccharomyces cerevisiae YDR155C CPR1 Cytoplasmic peptidyl-prolyl cis- trans isomerase (cyclophilin), catalyzes the cis-trans isomerization of peptide bonds N-terminal to proline residues, binds the drug cyclosporin A
SAKL0H15202g	YDR156W	RPA14			YDR156W	RPA14	Sace	SoS	some similarities with uniprot|P50106 Saccharomyces cerevisiae YDR156W RPA14 RNA polymerase I subunit A14
SAKL0H15180g	YDR158W	HOM2			YDR158W	HOM2	Sace	H	highly similar to uniprot|P13663 Saccharomyces cerevisiae YDR158W HOM2 Aspartic beta semi-aldehyde dehydrogenase, catalyzes the second step in the common pathway for methionine and threonine biosynthesis, expression regulated by Gcn4p and the general control of amino acid synthesis
SAKL0H15136g	YDR159W	SAC3			YDR159W	SAC3	Sace	S	similar to uniprot|P46674 Saccharomyces cerevisiae YDR159W SAC3 Nuclear pore-associated protein, required for biogenesis of the small ribosomal subunit, component of TREX-2 complex (Sac3p-Thp1p-Sus1p-Cdc31p) involved in transcription elongation and mRNA export from the nucleus, involved in post-transcriptional tethering of active genes to the nuclear periphery and to non-nascent mRNP, mutant disp…
SAKL0H15092g	YDR160W	SSY1			YDR160W	SSY1	Sace	S	similar to uniprot|Q03770 Saccharomyces cerevisiae YDR160W SSY1 Component of the SPS plasma membrane amino acid sensor system (Ssy1p-Ptr3p-Ssy5p), which senses external amino acid concentration and transmits intracellular signals that result in regulation of expression of amino acid permease genes
SAKL0H15070g	YDR161W	YDR161W			YDR161W	YDR161W	Sace	S	similar to uniprot|Q03771 Saccharomyces cerevisiae YDR161W Putative protein of unknown function, non- essential gene, proposed function in rRNA and ribosome biosynthesis based on transcriptional co-regulation, genetic interactions suggest a role in ER-associated protein degradation (ERAD)
SAKL0H15048g	YDR162C	NBP2			YDR162C	NBP2	Sace	S	similar to uniprot|Q12163 Saccharomyces cerevisiae YDR162C NBP2 Protein involved in the HOG (high osmolarity glycerol) pathway, negatively regulates Hog1p by recruitment of phosphatase Ptc1p the Pbs2p-Hog1p complex, found in the nucleus and cytoplasm, contains an SH3 domain that binds Pbs2p
SAKL0H15026g	YDR163W	CWC15			YDR163W	CWC15	Sace	S	similar to uniprot|Q03772 Saccharomyces cerevisiae YDR163W CWC15 Non-essential protein involved in pre-mRNA splicing, component of a complex containing Cef1p, has similarity to S. pombe Cwf15p
SAKL0H14894g	YDR164C	SEC1			YDR164C	SEC1	Sace	S	similar to uniprot|P30619 Saccharomyces cerevisiae YDR164C SEC1 Sm-like protein involved in docking and fusion of exocytic vesicles, binds to assembled SNARE complexes at the membrane and stimulates membrane fusion, localization to sites of secretion (bud neck and bud tip) is dependent on SNARE function
SAKL0H14806g	YDR165W	TRM82			YDR165W	TRM82	Sace	S	similar to uniprot|Q03774 Saccharomyces cerevisiae YDR165W TRM82 Subunit of a tRNA methyltransferase complex composed of Trm8p and Trm82p that catalyzes 7- methylguanosine modification of tRNA
SAKL0H14762g	YDR166C	SEC5			YDR166C	SEC5	Sace	S	similar to uniprot|P89102 Saccharomyces cerevisiae YDR166C SEC5 Essential 107kDa subunit of the exocyst complex (Sec3p, Sec5p, Sec6p, Sec8p, Sec10p, Sec15p, Exo70p, and Exo84p), which has the essential function of mediating polarized targeting of secretory vesicles to active sites of exocytosis
SAKL0H14696g	YDR167W	TAF10			YDR167W	TAF10	Sace	S	similar to uniprot|Q12030 Saccharomyces cerevisiae YDR167W TAF10 Subunit (145 kDa) of TFIID and SAGA complexes, involved in RNA polymerase II transcription initiation and in chromatin modification
SAKL0H14674g	YDR168W	CDC37			YDR168W	CDC37	Sace	S	similar to uniprot|P06101 Saccharomyces cerevisiae YDR168W CDC37 Essential Hsp90p co-chaperone, necessary for passage through the START phase of the cell cycle, stabilizes protein kinase nascent chains and participates along with Hsp90p in their folding
SAKL0H14630g	YDR169C	STB3			YDR169C	STB3	Sace	W	weakly similar to uniprot|Q12427 Saccharomyces cerevisiae YDR169C STB3 Ribosomal RNA processing element (RRPE)-binding protein involved in the glucose-induced transition from quiescence to growth, restricted to nucleus in quiescent cells, released into cytoplasm after glucose repletion, binds Sin3p
SAKL0H14520g	YDR170C	SEC7			YDR170C	SEC7	Sace	S	similar to uniprot|P11075 Saccharomyces cerevisiae YDR170C SEC7 Guanine nucleotide exchange factor (GEF) for ADP ribosylation factors involved in proliferation of the Golgi, intra-Golgi transport and ER-to-Golgi transport, found in the cytoplasm and on Golgi-associated coated vesicles
SAKL0H14454g	YDR171W	HSP42			YDR171W	HSP42	Sace	S	similar to uniprot|Q12329 Saccharomyces cerevisiae YDR171W HSP42 Small heat shock protein (sHSP) with chaperone activity, forms barrel-shaped oligomers that suppress unfolded protein aggregation, involved in cytoskeleton reorganization after heat shock
SAKL0H14432g	YDR172W	SUP35			YDR172W	SUP35	Sace	S	similar to uniprot|P05453 Saccharomyces cerevisiae YDR172W SUP35 Translation termination factor eRF3, has a role in mRNA deadenylation and decay, altered protein conformation creates the [PSI(+)] prion that alters translational fidelity and results in a nonsense suppressor phenotype
SAKL0H14410g	YDR173C	ARG82			YDR173C	ARG82	Sace	S	similar to uniprot|P07250 Saccharomyces cerevisiae YDR173C ARG82 Inositol polyphosphate multikinase (IPMK), sequentially phosphorylates Ins(1,4,5)P3 to form Ins(1,3,4,5,6)P5, also has diphosphoinositol polyphosphate synthase activity, regulates arginine-, phosphate-, and nitrogen-responsive genes
SAKL0H14234g	YDR174W	HMO1			YDR174W	HMO1	Sace	H	highly similar to uniprot|Q03973 Saccharomyces cerevisiae YDR174W HMO1 Chromatin associated high mobility group (HMG) family member involved in genome maintenance, rDNA-binding component of the Pol I transcription system, associates with a 5'-3' DNA helicase and Fpr1p, a prolyl isomerase
SAKL0H14212g	YDR175C	RSM24			YDR175C	RSM24	Sace	S	similar to uniprot|Q03976 Saccharomyces cerevisiae YDR175C RSM24 Mitochondrial ribosomal protein of the small subunit
SAKL0H14190g	YDR176W	NGG1			YDR176W	NGG1	Sace	S	similar to uniprot|P32494 Saccharomyces cerevisiae YDR176W NGG1 Transcriptional regulator involved in glucose repression of Gal4p-regulated genes, component of transcriptional adaptor and histone acetyltransferase complexes, the ADA complex, the SAGA complex, and the SLIK complex
SAKL0H14124g	YDR179C	CSN9			YDR179C	CSN9	Sace	S	similar to uniprot|Q03981 Saccharomyces cerevisiae YDR179C CSN9 Subunit of the Cop9 signalosome, which is required for deneddylation, or removal of the ubiquitin- like protein Rub1p from Cdc53p (cullin), involved in adaptation to pheromone signaling
SAKL0H14102g	YDR179W-A	YDR179W-A			YDR179W-A	YDR179W-A	Sace	S	similar to uniprot|Q03984 Saccharomyces cerevisiae YDR179W-A Putative protein of unknown function
SAKL0H14058g	YDR180W	SCC2			YDR180W	SCC2	Sace	S	similar to uniprot|Q04002 Saccharomyces cerevisiae YDR180W SCC2 Subunit of cohesin loading factor (Scc2p- Scc4p), a complex required for loading of cohesin complexes onto chromosomes, involved in establishing sister chromatid cohesion during DSB repair via histone H2AX, evolutionarily-conserved adherin
SAKL0H14036g	YDR181C	SAS4			YDR181C	SAS4	Sace	W	weakly similar to uniprot|Q04003 Saccharomyces cerevisiae YDR181C SAS4 Subunit of the SAS complex (Sas2p, Sas4p, Sas5p), which acetylates free histones and nucleosomes and regulates transcriptional silencing, required for the HAT activity of Sas2p
SAKL0H13992g	YDR182W	CDC1			YDR182W	CDC1	Sace	S	similar to uniprot|P40986 Saccharomyces cerevisiae YDR182W CDC1 Putative lipid phosphatase of the endoplasmic reticulum, shows Mn2+ dependence and may affect Ca2+ signaling, mutants display actin and general growth defects and pleiotropic defects in cell cycle progression and organelle distribution
SAKL0H13948g	YDR183W	PLP1			YDR183W	PLP1	Sace	S	similar to uniprot|Q04004 Saccharomyces cerevisiae YDR183W PLP1 Protein that interacts with CCT (chaperonin containing TCP-1) complex and has a role in actin and tubulin folding, has weak similarity to phosducins, which are G-protein regulators
SAKL0H13904g	YDR184C	ATC1			YDR184C	ATC1	Sace	W	weakly similar to uniprot|Q6Q540 Saccharomyces cerevisiae YDR184C ATC1 Nuclear protein, possibly involved in regulation of cation stress responses and/or in the establishment of bipolar budding pattern
SAKL0H13838g	YDR186C	YDR186C			YDR186C	YDR186C	Sace	S	similar to uniprot|Q04007 Saccharomyces cerevisiae YDR186C Putative protein of unknown function, may interact with ribosomes, based on co-purification experiments, green fluorescent protein (GFP)-fusion protein localizes to the cytoplasm
SAKL0H13750g	YDR189W	SLY1			YDR189W	SLY1	Sace	S	similar to uniprot|P22213 Saccharomyces cerevisiae YDR189W SLY1 Hydrophilic protein involved in vesicle trafficking between the ER and Golgi, SM (Sec1/Munc-18) family protein that binds the tSNARE Sed5p and stimulates its assembly into a trans-SNARE membrane-protein complex
SAKL0H13728g	YDR190C	RVB1			YDR190C	RVB1	Sace	H	highly similar to uniprot|Q03940 Saccharomyces cerevisiae YDR190C RVB1 Essential protein involved in transcription regulation, component of chromatin remodeling complexes, required for assembly and function of the INO80 complex, also referred to as pontin, member of the RUVB-like protein family
SAKL0H13706g	YDR191W	HST4			YDR191W	HST4	Sace	S	similar to uniprot|P53688 Saccharomyces cerevisiae YDR191W HST4 Member of the Sir2 family of NAD(+)-dependent protein deacetylases, involved along with Hst3p in silencing at telomeres, cell cycle progression, radiation resistance, genomic stability and short-chain fatty acid metabolism
SAKL0H13662g	YDR192C	NUP42			YDR192C	NUP42	Sace	W	weakly similar to uniprot|P49686 Saccharomyces cerevisiae YDR192C NUP42 Subunit of the nuclear pore complex (NPC) that localizes exclusively to the cytoplasmic side, involved in RNA export, most likely at a terminal step, interacts with Gle1p
SAKL0H13574g	YDR194C	MSS116			YDR194C	MSS116	Sace	S	similar to uniprot|P15424 Saccharomyces cerevisiae YDR194C MSS116 DEAD-box protein required for efficient splicing of mitochondrial Group I and II introns, non- polar RNA helicase that also facilities strand annealing
SAKL0H13552g	YDR195W	REF2			YDR195W	REF2	Sace	S	similar to uniprot|P42073 Saccharomyces cerevisiae YDR195W REF2 RNA-binding protein involved in the cleavage step of mRNA 3'-end formation prior to polyadenylation, and in snoRNA maturation, part of holo-CPF subcomplex APT, which associates with 3'-ends of snoRNA- and mRNA-encoding genes
SAKL0H13530g	YDR196C	CAB5			YDR196C	CAB5	Sace	S	similar to uniprot|Q03941 Saccharomyces cerevisiae YDR196C CAB5 Probable dephospho-CoA kinase (DPCK) that catalyzes the last step in coenzyme A biosynthesis, null mutant lethality is complemented by E. coli coaE (encoding DPCK), detected in purified mitochondria in high- throughput studies
SAKL0H13508g	YDR197W	CBS2			YDR197W	CBS2	Sace	S	similar to uniprot|P14905 Saccharomyces cerevisiae YDR197W CBS2 Mitochondrial translational activator of the COB mRNA, interacts with translating ribosomes, acts on the COB mRNA 5'-untranslated leader
SAKL0H13486g	YDR198C	RKM2			YDR198C	RKM2	Sace	S	similar to uniprot|Q03942 Saccharomyces cerevisiae YDR198C RKM2 Ribosomal protein lysine methyltransferase, responsible for trimethylation of the lysine residue at position 3 of Rpl12Ap and Rpl12Bp
SAKL0H13420g	YDR201W	SPC19			YDR201W	SPC19	Sace	S	similar to uniprot|Q03954 Saccharomyces cerevisiae YDR201W SPC19 Essential subunit of the Dam1 complex (aka DASH complex), couples kinetochores to the force produced by MT depolymerization thereby aiding in chromosome segregation, also localized to nuclear side of spindle pole body
SAKL0H13398g	YDR202C	RAV2			YDR202C	RAV2	Sace	S	similar to uniprot|Q03956 Saccharomyces cerevisiae YDR202C RAV2 Subunit of RAVE (Rav1p, Rav2p, Skp1p), a complex that associates with the V1 domain of the vacuolar membrane (H+)-ATPase (V-ATPase) and promotes assembly and reassembly of the holoenzyme
SAKL0H13376g	YDR204W	COQ4			YDR204W	COQ4	Sace	S	similar to uniprot|O13525 Saccharomyces cerevisiae YDR204W COQ4 Protein with a role in ubiquinone (Coenzyme Q) biosynthesis, possibly functioning in stabilization of Coq7p, located on the matrix face of the mitochondrial inner membrane, component of a mitochondrial ubiquinone- synthesizing complex
SAKL0H13332g	YDR205W	MSC2			YDR205W	MSC2	Sace	S	similar to uniprot|Q03455 Saccharomyces cerevisiae YDR205W MSC2 Member of the cation diffusion facilitator family, localizes to the endoplasmic reticulum and nucleus, mutations affect the cellular distribution of zinc and also confer defects in meiotic recombination between homologous chromatids
SAKL0H13266g	YDR207C	UME6			YDR207C	UME6	Sace	W	weakly similar to uniprot|P39001 Saccharomyces cerevisiae YDR207C UME6 Key transcriptional regulator of early meiotic genes, binds URS1 upstream regulatory sequence, couples metabolic responses to nutritional cues with initiation and progression of meiosis, forms complex with Ime1p, and also with Sin3p-Rpd3p
SAKL0H13200g	YDR208W	MSS4			YDR208W	MSS4	Sace	S	similar to uniprot|P38994 Saccharomyces cerevisiae YDR208W MSS4 Phosphatidylinositol-4-phosphate 5-kinase, involved in actin cytoskeleton organization and cell morphogenesis, multicopy suppressor of stt4 mutation
SAKL0H13090g	YDR211W	GCD6			YDR211W	GCD6	Sace	H	highly similar to uniprot|P32501 Saccharomyces cerevisiae YDR211W GCD6 Catalytic epsilon subunit of the translation initiation factor eIF2B, the guanine- nucleotide exchange factor for eIF2, activity subsequently regulated by phosphorylated eIF2, first identified as a negative regulator of GCN4 expression
SAKL0H13046g	YDR212W	TCP1			YDR212W	TCP1	Sace	H	highly similar to uniprot|P12612 Saccharomyces cerevisiae YDR212W TCP1 Alpha subunit of chaperonin- containing T-complex, which mediates protein folding in the cytosol, involved in actin cytoskeleton maintenance, overexpression in neurons suppresses formation of pathogenic conformations of huntingtin protein
SAKL0H13002g	YDR214W	AHA1			YDR214W	AHA1	Sace	S	similar to uniprot|Q7LIE3 Saccharomyces cerevisiae YDR214W AHA1 Co-chaperone that binds to Hsp82p and activates its ATPase activity, similar to Hch1p, expression is regulated by stresses such as heat shock
SAKL0H12958g	YDR216W	ADR1			YDR216W	ADR1	Sace	W	weakly similar to uniprot|P07248 Saccharomyces cerevisiae YDR216W ADR1 Carbon source-responsive zinc- finger transcription factor, required for transcription of the glucose-repressed gene ADH2, of peroxisomal protein genes, and of genes required for ethanol, glycerol, and fatty acid utilization
SAKL0H12936g	YDR217C	RAD9			YDR217C	RAD9	Sace	W	weakly similar to uniprot|P14737 Saccharomyces cerevisiae YDR217C RAD9 DNA damage-dependent checkpoint protein, required for cell-cycle arrest in G1/S, intra-S, and G2/M, transmits checkpoint signal by activating Rad53p and Chk1p, hyperphosphorylated by Mec1p and Tel1p, potential Cdc28p substrate
SAKL0H12892g	YDR218C	SPR28			YDR218C	SPR28	Sace	S	similar to uniprot|Q04921 Saccharomyces cerevisiae YDR218C SPR28 Sporulation-specific homolog of the yeast CDC3/10/11/12 family of bud neck microfilament genes, meiotic septin expressed at high levels during meiotic divisions and ascospore formation
SAKL0H12826g	YDR221W	GTB1			YDR221W	GTB1	Sace	S	similar to uniprot|Q04924 Saccharomyces cerevisiae YDR221W GTB1 Glucosidase II beta subunit, forms a complex with alpha subunit Rot2p, involved in removal of two glucose residues from N-linked glycans during glycoprotein biogenesis in the ER
SAKL0H12628g	YDR226W	ADK1			YDR226W	ADK1	Sace	H	highly similar to uniprot|P07170 Saccharomyces cerevisiae YDR226W ADK1 Adenylate kinase, required for purine metabolism, localized to the cytoplasm and the mitochondria, lacks cleavable signal sequence
SAKL0H12584g	YDR228C	PCF11			YDR228C	PCF11	Sace	S	similar to uniprot|P39081 Saccharomyces cerevisiae YDR228C PCF11 mRNA 3' end processing factor, essential component of cleavage and polyadenylation factor IA (CF IA), involved in pre-mRNA 3' end processing and in transcription termination, binds C-terminal domain of largest subunit of RNA pol II (Rpo21p), required for gene looping
SAKL0H12452g	YDR229W	IVY1			YDR229W	IVY1	Sace	S	similar to uniprot|Q04934 Saccharomyces cerevisiae YDR229W IVY1 Phospholipid-binding protein that interacts with both Ypt7p and Vps33p, may partially counteract the action of Vps33p and vice versa, localizes to the rim of the vacuole as cells approach stationary phase
SAKL0H12408g	YDR231C	COX20			YDR231C	COX20	Sace	S	similar to uniprot|Q04935 Saccharomyces cerevisiae YDR231C COX20 Mitochondrial inner membrane protein, required for proteolytic processing of Cox2p and its assembly into cytochrome c oxidase
SAKL0H12364g	YDR232W	HEM1			YDR232W	HEM1	Sace	H	highly similar to uniprot|P09950 Saccharomyces cerevisiae YDR232W HEM1 5-aminolevulinate synthase, catalyzes the first step in the heme biosynthetic pathway, an N-terminal signal sequence is required for localization to the mitochondrial matrix, expression is regulated by Hap2p-Hap3p
SAKL0H12320g	YDR234W	LYS4			YDR234W	LYS4	Sace	H	highly similar to uniprot|P49367 Saccharomyces cerevisiae YDR234W LYS4 Homoaconitase, catalyzes the conversion of homocitrate to homoisocitrate, which is a step in the lysine biosynthesis pathway
SAKL0H12276g	YDR235W	PRP42			YDR235W	PRP42	Sace	S	similar to uniprot|Q03776 Saccharomyces cerevisiae YDR235W PRP42 U1 snRNP protein involved in splicing, required for U1 snRNP biogenesis, contains multiple tetriatricopeptide repeats
SAKL0H12188g	YDR236C	FMN1			YDR236C	FMN1	Sace	S	similar to uniprot|Q03778 Saccharomyces cerevisiae YDR236C FMN1 Riboflavin kinase, phosphorylates riboflavin to form riboflavin monophosphate (FMN), which is a necessary cofactor for many enzymes, localizes to microsomes and to the mitochondrial inner membrane
SAKL0H12144g	YDR237W	MRPL7			YDR237W	MRPL7	Sace	H	highly similar to uniprot|P36519 Saccharomyces cerevisiae YDR237W MRPL7 Mitochondrial ribosomal protein of the large subunit
SAKL0H12122g	YDR238C	SEC26			YDR238C	SEC26	Sace	H	highly similar to uniprot|P41810 Saccharomyces cerevisiae YDR238C SEC26 Essential beta-coat protein of the COPI coatomer, involved in ER-to-Golgi protein trafficking and maintenance of normal ER morphology, shares 43, sequence identity with mammalian beta-coat protein (beta-COP)
SAKL0H12100g	YDR239C	YDR239C			YDR239C	YDR239C	Sace	W	weakly similar to uniprot|Q03780 Saccharomyces cerevisiae YDR239C Protein of unknown function that may interact with ribosomes, based on co-purification experiments
SAKL0H12078g	YDR240C	SNU56			YDR240C	SNU56	Sace	S	similar to uniprot|Q03782 Saccharomyces cerevisiae YDR240C SNU56 Component of U1 snRNP required for mRNA splicing via spliceosome, yeast specific, no metazoan counterpart, interacts with mRNA in commitment complex
SAKL0H11990g	YDR242W	AMD2			YDR242W	AMD2	Sace	S	similar to uniprot|P22580 Saccharomyces cerevisiae YDR242W AMD2 Putative amidase
SAKL0H11968g	YDR243C	PRP28			YDR243C	PRP28	Sace	S	similar to uniprot|P23394 Saccharomyces cerevisiae YDR243C PRP28 RNA helicase in the DEAD-box family, involved in RNA isomerization at the 5' splice site
SAKL0H11924g	YDR245W	MNN10			YDR245W	MNN10	Sace	S	similar to uniprot|P50108 Saccharomyces cerevisiae YDR245W MNN10 Subunit of a Golgi mannosyltransferase complex also containing Anp1p, Mnn9p, Mnn11p, and Hoc1p that mediates elongation of the polysaccharide mannan backbone, membrane protein of the mannosyltransferase family
SAKL0H11792g	YDR246W	TRS23			YDR246W	TRS23	Sace	S	similar to uniprot|Q03784 Saccharomyces cerevisiae YDR246W TRS23 One of 10 subunits of the transport protein particle (TRAPP) complex of the cis-Golgi which mediates vesicle docking and fusion, involved in endoplasmic reticulum (ER) to Golgi membrane traffic, human homolog is TRAPPC4
SAKL0H11726g	YDR248C	YDR248C			YDR248C	YDR248C	Sace	S	similar to uniprot|Q03786 Saccharomyces cerevisiae YDR248C Putative protein of unknown function, sequence similarity to bacterial and human gluconokinase, green fluorescent protein (GFP)-fusion protein localizes to the cytoplasm, upregulated by deletion of the RNAP-II associated factor, PAF1
SAKL0H11616g	YDR249C	YDR249C			YDR249C	YDR249C	Sace	W	weakly similar to uniprot|Q03787 Saccharomyces cerevisiae YDR249C Putative protein of unknown function
SAKL0H11308g	YDR254W	CHL4			YDR254W	CHL4	Sace	S	similar to uniprot|P38907 Saccharomyces cerevisiae YDR254W CHL4 Outer kinetochore protein required for chromosome stability, involved in new kinetochore assembly and sister chromatid cohesion, peripheral component of the Ctf19 kinetochore subcomplex that interacts with Ctf19p, Ctf3p, Iml3p and Mif2p
SAKL0H11242g	YDR255C	RMD5			YDR255C	RMD5	Sace	S	similar to uniprot|Q12508 Saccharomyces cerevisiae YDR255C RMD5 Conserved protein that has an E3-like ubiquitin ligase activity necessary for polyubiquitination and degradation of the gluconeogenic enzyme fructose-1,6- bisphosphatase, also required for sporulation, has a degenerate RING finger domain
SAKL0H11198g	YDR256C	CTA1			YDR256C	CTA1	Sace	H	highly similar to uniprot|P15202 Saccharomyces cerevisiae YDR256C CTA1 Catalase A, breaks down hydrogen peroxide in the peroxisomal matrix formed by acyl-CoA oxidase (Pox1p) during fatty acid beta-oxidation
SAKL0G07062g	YDR257C	RKM4			YDR257C	RKM4	Sace	S	similar to uniprot|Q07015 Saccharomyces cerevisiae YDR257C RKM4 Ribosomal lysine methyltransferase specific for monomethylation of Rpl42ap and Rpl42bp (lysine 55), nuclear SET-domain containing protein
SAKL0G07106g	YDR258C	HSP78			YDR258C	HSP78	Sace	H	highly similar to uniprot|P33416 Saccharomyces cerevisiae YDR258C HSP78 Oligomeric mitochondrial matrix chaperone that cooperates with Ssc1p in mitochondrial thermotolerance after heat shock, able to prevent the aggregation of misfolded proteins as well as resolubilize protein aggregates
SAKL0G07150g	YDR260C	SWM1			YDR260C	SWM1	Sace	W	weakly similar to uniprot|Q12379 Saccharomyces cerevisiae YDR260C SWM1 Subunit of the anaphase-promoting complex, which is an E3 ubiquitin ligase that regulates the metaphase-anaphase transition and exit from mitosis, required for activation of the daughter-specific gene expression and spore wall maturation
SAKL0G07172g	YDR261C	EXG2			YDR261C	EXG2	Sace	S	similar to uniprot|P52911 Saccharomyces cerevisiae YDR261C EXG2 Exo-1,3-beta-glucanase, involved in cell wall beta-glucan assembly, may be anchored to the plasma membrane via a glycosylphosphatidylinositol (GPI) anchor
SAKL0G07260g	YDR262W	YDR262W			YDR262W	YDR262W	Sace	S	similar to uniprot|Q12331 Saccharomyces cerevisiae YDR262W Putative protein of unknown function, green fluorescent protein (GFP)-fusion protein localizes to the vacuole and is induced in response to the DNA-damaging agent MMS, gene expression increases in response to Zymoliase treatment
SAKL0G07370g	YDR265W	PEX10			YDR265W	PEX10	Sace	S	similar to uniprot|Q05568 Saccharomyces cerevisiae YDR265W PEX10 Peroxisomal membrane E3 ubiquitin ligase, required for for Ubc4p-dependent Pex5p ubiquitination and peroxisomal matrix protein import, contains zinc-binding RING domain, mutations in human homolog cause various peroxisomal disorders
SAKL0G07392g	YDR266C	HEL2			YDR266C	YDR266C	Sace	S	similar to uniprot|Q05580 Saccharomyces cerevisiae YDR266C Protein of unknown function that may interact with ribosomes, based on co-purification experiments;green fluorescent protein (GFP)-fusion protein localizes to the cytoplasm, contains a RING finger domain
SAKL0G01760g	YDR267C	CIA1			YDR267C	CIA1	Sace	H	highly similar to uniprot|Q05583 Saccharomyces cerevisiae YDR267C CIA1 WD40 repeat protein involved in assembly of cytosolic and nuclear iron-sulfur proteins, similar to the human Ciao1 protein, YDR267C is an essential gene
SAKL0G01716g	YDR268W	MSW1			YDR268W	MSW1	Sace	S	similar to uniprot|P04803 Saccharomyces cerevisiae YDR268W MSW1 Mitochondrial tryptophanyl-tRNA synthetase
SAKL0G10670g	YDR279W	RNH202			YDR279W	RNH202	Sace	S	similar to uniprot|Q6Q5R1 Saccharomyces cerevisiae YDR279W RNH202 Ribonuclease H2 subunit, required for RNase H2 activity, related to human AGS2 that causes Aicardi- Goutieres syndrome
SAKL0G10648g	YDR280W	RRP45			YDR280W	RRP45	Sace	H	highly similar to uniprot|Q05636 Saccharomyces cerevisiae YDR280W RRP45 Exosome non-catalytic core component, involved in 3'-5' RNA processing and degradation in both the nucleus and the cytoplasm, has similarity to E. coli RNase PH and to human hRrp45p (PM/SCL-75, EXOSC9)
SAKL0G10582g	YDR282C	YDR282C			YDR282C	YDR282C	Sace	S	similar to uniprot|Q05648 Saccharomyces cerevisiae YDR282C Putative protein of unknown function
SAKL0G10384g	YDR283C	GCN2			YDR283C	GCN2	Sace	H	highly similar to uniprot|P15442 Saccharomyces cerevisiae YDR283C GCN2 Protein kinase, phosphorylates the alpha-subunit of translation initiation factor eIF2 (Sui2p) in response to starvation, activated by uncharged tRNAs and the Gcn1p-Gcn20p complex, contributes to DNA damage checkpoint control
SAKL0G10406g	YDR284C	DPP1			YDR284C	DPP1	Sace	S	similar to uniprot|Q05521 Saccharomyces cerevisiae YDR284C DPP1 Diacylglycerol pyrophosphate (DGPP) phosphatase, zinc-regulated vacuolar membrane-associated lipid phosphatase, dephosphorylates DGPP to phosphatidate (PA) and Pi, then PA to diacylglycerol, involved in lipid signaling and cell metabolism
SAKL0G10450g	YDR286C	YDR286C			YDR286C	YDR286C	Sace	S	similar to uniprot|Q05530 Saccharomyces cerevisiae YDR286C Putative protein of unknown function, predicted to have thiol-disulfide oxidoreductase active site
SAKL0G10516g	YDR287W	INM2			YDR287W	INM2	Sace	H	highly similar to uniprot|Q05533 Saccharomyces cerevisiae YDR287W INM2 Inositol monophosphatase, involved in biosynthesis of inositol, enzymatic activity requires magnesium ions and is inhibited by lithium and sodium ions, inm1 inm2 double mutant lacks inositol auxotrophy
SAKL0G10538g	YDR288W	NSE3			YDR288W	NSE3	Sace	S	similar to uniprot|Q05541 Saccharomyces cerevisiae YDR288W NSE3 Essential subunit of the Mms21-Smc5-Smc6 complex, protein of unknown function, required for DNA repair and growth
SAKL0G10340g	YDR289C	RTT103			YDR289C	RTT103	Sace	S	similar to uniprot|Q05543 Saccharomyces cerevisiae YDR289C RTT103 Protein that interacts with exonuclease Rat1p and Rai1p and plays a role in transcription termination by RNA polymerase II, has an RPR domain (carboxy-terminal domain interacting domain), also involved in regulation of Ty1 transposition
SAKL0G10318g	YDR291W	HRQ1			YDR291W	HRQ1	Sace	H	highly similar to uniprot|Q05549 Saccharomyces cerevisiae YDR291W HRQ1 Putative RecQ helicase, belongs to the widely conserved RecQ family of proteins which are involved in maintaining genomic integrity, similar to the human RecQ4p implicated in Rothmund-Thomson syndrome(RTS)
SAKL0G10296g	YDR292C	SRP101			YDR292C	SRP101	Sace	S	similar to uniprot|P32916 Saccharomyces cerevisiae YDR292C SRP101 Signal recognition particle (SRP) receptor alpha subunit, contain GTPase domains, involved in SRP- dependent protein targeting, interacts with the beta subunit, Srp102p
SAKL0G10142g	YDR293C	SSD1			YDR293C	SSD1	Sace	S	similar to uniprot|P24276 Saccharomyces cerevisiae YDR293C SSD1 Translational repressor with a role in cell wall polar growth and integrity, regulated by Cbk1p phosphorylation to effect bud-specific translational control of specific mRNAs, interacts with TOR pathway components
SAKL0G10054g	YDR294C	DPL1			YDR294C	DPL1	Sace	S	similar to uniprot|Q05567 Saccharomyces cerevisiae YDR294C DPL1 Dihydrosphingosine phosphate lyase, regulates intracellular levels of sphingolipid long-chain base phosphates (LCBPs), degrades phosphorylated long chain bases, prefers C16 dihydrosphingosine-l-phosphate as a substrate
SAKL0G10032g	YDR295C	HDA2			YDR295C	HDA2	Sace	S	similar to uniprot|Q06629 Saccharomyces cerevisiae YDR295C HDA2 Subunit of a possibly tetrameric trichostatin A-sensitive class II histone deacetylase complex containing an Hda1p homodimer and an Hda2p-Hda3p heterodimer, involved in telomere maintenance
SAKL0G09988g	YDR296W	MHR1			YDR296W	MHR1	Sace	S	similar to uniprot|Q06630 Saccharomyces cerevisiae YDR296W MHR1 Protein involved in homologous recombination in mitochondria, required for recombination-dependent mtDNA partitioning, involved in stimulation of mitochondrial DNA replication in response to oxidative stress
SAKL0G09966g	YDR297W	SUR2			YDR297W	SUR2	Sace	S	similar to uniprot|P38992 Saccharomyces cerevisiae YDR297W SUR2 Sphinganine C4-hydroxylase, catalyses the conversion of sphinganine to phytosphingosine in sphingolipid biosyntheis
SAKL0G09944g	YDR298C	ATP5			YDR298C	ATP5	Sace	S	similar to uniprot|P09457 Saccharomyces cerevisiae YDR298C ATP5 Subunit 5 of the stator stalk of mitochondrial F1F0 ATP synthase, which is an evolutionarily conserved enzyme complex required for ATP synthesis, homologous to bovine subunit OSCP (oligomycin sensitivity-conferring protein), phosphorylated
SAKL0G09922g	YDR299W	BFR2			YDR299W	BFR2	Sace	S	similar to uniprot|Q66RD8 Saccharomyces cerevisiae YDR299W BFR2 Essential protein that is a component of 90S preribosomes, may be involved in rRNA processing, multicopy suppressor of sensitivity to Brefeldin A, expression is induced during lag phase and also by cold shock
SAKL0G09834g	YDR301W	CFT1			YDR301W	CFT1	Sace	S	similar to uniprot|Q06632 Saccharomyces cerevisiae YDR301W CFT1 RNA-binding subunit of the mRNA cleavage and polyadenylation factor, involved in poly(A) site recognition and required for both pre-mRNA cleavage and polyadenylation, 51, sequence similarity with mammalian AAUAA-binding subunit of CPSF
SAKL0G09812g	YDR302W	GPI11			YDR302W	GPI11	Sace	S	similar to uniprot|Q06636 Saccharomyces cerevisiae YDR302W GPI11 ER membrane protein involved in a late step of glycosylphosphatidylinositol (GPI) anchor assembly, involved in the addition of phosphoethanolamine to the multiply mannosylated GPI intermediate, human PIG-Fp is a functional homolog
SAKL0G09680g	YDR305C	HNT2			YDR305C	HNT2	Sace	S	similar to uniprot|P49775 Saccharomyces cerevisiae YDR305C HNT2 Dinucleoside triphosphate hydrolase, has similarity to the tumor suppressor FHIT and belongs to the histidine triad (HIT) superfamily of nucleotide-binding proteins
SAKL0G09658g	YDR306C	YDR306C			YDR306C	YDR306C	Sace	S	similar to uniprot|Q06640 Saccharomyces cerevisiae YDR306C F-box protein of unknown function, interacts with Sgt1p via a Leucine-Rich Repeat (LRR) domain
SAKL0G09592g	YDR307W	PMT7			YDR307W	YDR307W	Sace	S	similar to uniprot|Q06644 Saccharomyces cerevisiae YDR307W Putative protein of unknown function
SAKL0G09570g	YDR308C	SRB7			YDR308C	SRB7	Sace	S	similar to uniprot|P47822 Saccharomyces cerevisiae YDR308C SRB7 Subunit of the RNA polymerase II mediator complex, associates with core polymerase subunits to form the RNA polymerase II holoenzyme, essential for transcriptional regulation, target of the global repressor Tup1p
SAKL0G09460g	YDR310C	SUM1			YDR310C	SUM1	Sace	W	weakly similar to uniprot|P46676 Saccharomyces cerevisiae YDR310C SUM1 Transcriptional repressor required for mitotic repression of middle sporulation-specific genes, also acts as general replication initiation factor, involved in telomere maintenance, chromatin silencing, regulated by pachytene checkpoint
SAKL0G09394g	YDR311W	TFB1			YDR311W	TFB1	Sace	S	similar to uniprot|P32776 Saccharomyces cerevisiae YDR311W TFB1 Subunit of TFIIH and nucleotide excision repair factor 3 complexes, required for nucleotide excision repair, target for transcriptional activators
SAKL0G09284g	YDR313C	PIB1			YDR313C	PIB1	Sace	S	similar to uniprot|Q6Q5S5 Saccharomyces cerevisiae YDR313C PIB1 RING-type ubiquitin ligase of the endosomal and vacuolar membranes, binds phosphatidylinositol(3)- phosphate, contains a FYVE finger domain
SAKL0G09218g	YDR315C	IPK1			YDR315C	IPK1	Sace	S	similar to uniprot|Q06667 Saccharomyces cerevisiae YDR315C IPK1 Inositol 1,3,4,5,6-pentakisphosphate 2- kinase, nuclear protein required for synthesis of 1,2,3,4,5,6-hexakisphosphate (phytate), which is integral to cell function, has 2 motifs conserved in other fungi, ipk1 gle1 double mutant is inviable
SAKL0G09174g	YDR316W	OMS1			YDR316W	OMS1	Sace	S	similar to uniprot|Q06668 Saccharomyces cerevisiae YDR316W OMS1 Protein integral to the mitochondrial membrane, has a conserved methyltransferase motif, multicopy suppressor of respiratory defects caused by OXA1 mutations
SAKL0G08910g	YDR317W	HIM1			YDR317W	HIM1	Sace	W	weakly similar to uniprot|Q06674 Saccharomyces cerevisiae YDR317W HIM1 Protein of unknown function involved in DNA repair
SAKL0G08888g	YDR318W	MCM21			YDR318W	MCM21	Sace	S	similar to uniprot|Q06675 Saccharomyces cerevisiae YDR318W MCM21 Protein involved in minichromosome maintenance, component of the COMA complex (Ctf19p, Okp1p, Mcm21p, Ame1p) that bridges kinetochore subunits that are in contact with centromeric DNA and the subunits bound to microtubules
SAKL0G08866g	YDR319C	YFT2			YDR319C	YDR319C	Sace	S	similar to uniprot|Q06676 Saccharomyces cerevisiae YDR319C Putative protein of unknown function, identified as an ortholog of the highly conserved FIT family of proteins involved in triglyceride droplet biosynthesis, interacts with Sst2p and Hsp82p in high-throughput two- hybrid screens
SAKL0G08822g	YDR320C	SWA2			YDR320C	SWA2	Sace	W	weakly similar to uniprot|Q06677 Saccharomyces cerevisiae YDR320C SWA2 Auxilin-like protein involved in vesicular transport, clathrin-binding protein required for uncoating of clathrin-coated vesicles
SAKL0G08778g	YDR320C-A	DAD4			YDR320C-A	DAD4	Sace	H	highly similar to uniprot|P69851 Saccharomyces cerevisiae YDR320C-A DAD4 Essential subunit of the Dam1 complex (aka DASH complex), couples kinetochores to the force produced by MT depolymerization thereby aiding in chromosome segregation, is transferred to the kinetochore prior to mitosis
SAKL0G08734g	YDR321W	ASP1			YDR321W	ASP1	Sace	H	highly similar to uniprot|P38986 Saccharomyces cerevisiae YDR321W ASP1 Cytosolic L-asparaginase, involved in asparagine catabolism
SAKL0G08602g	YDR322C-A	TIM11			YDR322C-A	TIM11	Sace	S	similar to uniprot|P81449 Saccharomyces cerevisiae YDR322C-A TIM11 Subunit e of mitochondrial F1F0-ATPase, which is a large, evolutionarily conserved enzyme complex required for ATP synthesis, essential for the dimeric and oligomeric state of ATP synthase
SAKL0G08624g	YDR322W	MRPL35			YDR322W	MRPL35	Sace	S	similar to uniprot|Q06678 Saccharomyces cerevisiae YDR322W MRPL35 Mitochondrial ribosomal protein of the large subunit
SAKL0G08536g	YDR323C	PEP7			YDR323C	PEP7	Sace	S	similar to uniprot|P32609 Saccharomyces cerevisiae YDR323C PEP7 Multivalent adaptor protein that facilitates vesicle-mediated vacuolar protein sorting by ensuring high- fidelity vesicle docking and fusion, which are essential for targeting of vesicles to the endosome, required for vacuole inheritance
SAKL0G08492g	YDR324C	UTP4			YDR324C	UTP4	Sace	S	similar to uniprot|Q06679 Saccharomyces cerevisiae YDR324C UTP4 Subunit of U3-containing 90S preribosome and Small Subunit (SSU) processome complexes involved in production of 18S rRNA and assembly of small ribosomal subunit, member of t-Utp subcomplex involved with transcription of 35S rRNA transcript
SAKL0G08470g	YDR325W	YCG1			YDR325W	YCG1	Sace	S	similar to uniprot|Q06680 Saccharomyces cerevisiae YDR325W YCG1 Subunit of the condensin complex, required for establishment and maintenance of chromosome condensation, chromosome segregation and chromatin binding of the condensin complex, required for clustering of tRNA genes at the nucleolus
[truncated: 4,047 more rows]

## Sheet: 5321 vs Brion's Sc ortho.v2
Locus_Tag	YGOB 1a	YGOB 1b	YGOB 2a	YGOB 2b	YGOB confidence	Fungal orthogroup	WU-BLAST2 on SGDa	WU-BLAST2 on SGDb	Sc systemic name	Sc standard name	Lk gene name	Other spp ortho	Species	Similarity	Note.v3 (Manually currated by Po-Chen)	Note.v2 (Brion's annotation, GRYC)	Note.v1 (Genolevures)
[truncated: 5,321 more rows]

[truncated: 3 more sheets: 5321 vs Brion's Sc ortho.v3, Version note, Legend]
