# Supplementary material for: Plastic Rewiring of Sef1 Transcriptional Networks and the Potential of Nonfunctional Transcription Factor Binding in Facilitating Adaptive Evolution
Source: Mol Biol Evol. 2021 Jun 27;38(11):4732–47. doi: 10.1093/molbev/msab192 (PMC8557406; doi:10.1093/molbev/msab192)
Supplement: msab192_Supplementary_Data [file msab192_supplementary_data.zip › Table S2_ [WT, L vs H-iron] vs [sef1, aft1 vs WT, L-iron].xlsx]

## Sheet: Note
Raw	Raw out put from Genespring, [WT, Low-iron vs High-iron] & [sef1 vs WT, Low-iron] & [aft1 vs WT, Low-iron]
Re-Raw_1	Re-organized Raw, [Data descirption], [corrected p-value]. [p-value], [raw signal], [normalized signal] are removed, S. cer orthologs are asigned
Re-Raw_2	Re-organized Re-Raw_1, keep only [WT, Low-iron vs High-iron] up-regulated gene list
Venn	Venn diagram of Re-Raw_2
Iron	Differential expression patterns of selected genes related to iron uptake

## Sheet:  Raw 
# Notes : EL1 : T Test unpaired [WT, Low-iron] Vs [WT, High-iron] P <= 0.05 FC >=1.5 (187)
#description: ( Source Experiment : 20180413-WT vs sef1, aft1, sef1aft1 (YPD+400uM FAS vs 200uM BPS)
#Source Organism : Saccharomyces kluyveri
#Source Technology : Agilent.SingleColor.63206)
# EL2 : T Test unpaired [sef1, Low-iron] Vs [WT, Low-iron] P <= 0.05 FC >=1.5 (1079)
#description: ( Source Experiment : 20180413-WT vs sef1, aft1, sef1aft1 (YPD+400uM FAS vs 200uM BPS)
#Source Organism : Saccharomyces kluyveri
#Source Technology : Agilent.SingleColor.63206)
# EL3 : T Test unpaired [aft1, Low-iron] Vs [WT, Low-iron] P <= 0.05 FC >=1.5 (2113)
#description: ( Source Experiment : 20180413-WT vs sef1, aft1, sef1aft1 (YPD+400uM FAS vs 200uM BPS)
#Source Organism : Saccharomyces kluyveri
#Source Technology : Agilent.SingleColor.63206)
# The entity list has been created from selection in the region(s) :
#EL1 - (EL2 U EL3)
#(EL1 ^ EL2) - EL3
#EL2 - (EL1 U EL3)
#EL1 ^ EL2 ^ EL3
#(EL1 ^ EL3) - EL2
#(EL2 ^ EL3) - EL1
#EL3 - (EL1 U EL2)
#
# Technology : Agilent.SingleColor.63206
# Owner : gxuser
# Created On : Fri Apr 13 18:20:23 CST 2018
ProbeName	Corrected p-value ( T Test unpaired [WT, Low-iron] Vs [WT, High-iron] P <= 0.05 FC >=1.5 (187) )	p-value ( T Test unpaired [WT, Low-iron] Vs [WT, High-iron] P <= 0.05 FC >=1.5 (187) )	FCAbsolute ( T Test unpaired [WT, Low-iron] Vs [WT, High-iron] P <= 0.05 FC >=1.5 (187) )	regulation ( T Test unpaired [WT, Low-iron] Vs [WT, High-iron] P <= 0.05 FC >=1.5 (187) )	Corrected p-value ( T Test unpaired [sef1, Low-iron] Vs [WT, Low-iron] P <= 0.05 FC >=1.5 (1079) )	p-value ( T Test unpaired [sef1, Low-iron] Vs [WT, Low-iron] P <= 0.05 FC >=1.5 (1079) )	FCAbsolute ( T Test unpaired [sef1, Low-iron] Vs [WT, Low-iron] P <= 0.05 FC >=1.5 (1079) )	regulation ( T Test unpaired [sef1, Low-iron] Vs [WT, Low-iron] P <= 0.05 FC >=1.5 (1079) )	Corrected p-value ( T Test unpaired [aft1, Low-iron] Vs [WT, Low-iron] P <= 0.05 FC >=1.5 (2113) )	p-value ( T Test unpaired [aft1, Low-iron] Vs [WT, Low-iron] P <= 0.05 FC >=1.5 (2113) )	FCAbsolute ( T Test unpaired [aft1, Low-iron] Vs [WT, Low-iron] P <= 0.05 FC >=1.5 (2113) )	regulation ( T Test unpaired [aft1, Low-iron] Vs [WT, Low-iron] P <= 0.05 FC >=1.5 (2113) )	[WT, High-iron](raw)	[WT, Low-iron](raw)	[aft1, High-iron](raw)	[aft1, Low-iron](raw)	[sef1, High-iron](raw)	[sef1, Low-iron](raw)	[sef1aft1, High-iron](raw)	[sef1aft1, Low-iron](raw)	[WT, High-iron](normalized)	[WT, Low-iron](normalized)	[aft1, High-iron](normalized)	[aft1, Low-iron](normalized)	[sef1, High-iron](normalized)	[sef1, Low-iron](normalized)	[sef1aft1, High-iron](normalized)	[sef1aft1, Low-iron](normalized)	Gene_Id	note
SAKL0C05412g_BC2									0.00216002	0.00062384	1.61592	down	67500.4	68953.1	40175.8	31513.5	46345.5	44542.6	35970	31775.2	1.78663	1.74918	1.35035	1.05683	1.15396	1.30608	1.23736	1.11552	SAKL0C05412g	weakly similar to uniprot|P46996 Saccharomyces cerevisiae YJL163C Putative protein of unknown function
SAKL0F05566g_1									0.00130116	0.000310173	1.82464	up	5479.53	6371.05	8129.15	8615.51	8555.33	8204.94	6988.43	5263.95	-1.83015	-1.68863	-0.991101	-0.821017	-1.31994	-1.14992	-1.12601	-1.49063	SAKL0F05566g	similar to uniprot|Q03687 Saccharomyces cerevisiae YMR010W Putative protein of unknown function
SAKL0A04488g_1									0.000112847	5.88119e-06	3.62865	up	28465	28700.7	74251.1	76699.4	42827.9	28208.3	38385.5	28355.2	0.550643	0.483521	2.20579	2.34295	1.02138	0.627194	1.31356	0.882048	SAKL0A04488g	similar to uniprot|P53163 Saccharomyces cerevisiae YGL068W MNP1 Protein associated with the mitochondrial nucleoid
SAKL0A04862g_2									0.0016685	0.000441061	2.26348	up	7874.2	7717.17	15149.4	12828.3	9135.76	7077.48	7407.23	4993.91	-1.32025	-1.42314	-0.100258	-0.244603	-1.20325	-1.37584	-1.05125	-1.55945	SAKL0A04862g	similar to uniprot|Q08949 Saccharomyces cerevisiae YPL194W DDC1 DNA damage checkpoint protein, part of a PCNA- like complex required for DNA damage response, required for pachytene checkpoint to inhibit cell cycle in response to unrepaired recombination intermediates
SAKL0A07876g_2									0.00086839	0.00016943	2.56001	up	26704	21989.1	45105.8	40894.2	29066.6	20100.2	23629.9	18778.4	0.455315	0.077487	1.4922	1.43363	0.469764	0.158988	0.628884	0.35867	SAKL0A07876g	highly similar to uniprot|P33330 Saccharomyces cerevisiae YOR184W SER1 3-phosphoserine aminotransferase, catalyzes the formation of phosphoserine from 3- phosphohydroxypyruvate, required for serine and glycine biosynthesis
SAKL0F14784g_1	1.92618e-06	3.62404e-10	134.453	up	0.0176117	0.00481132	2.28609	down	6.89407e-06	1.03768e-08	104.744	down	275.171	38612.9	295.891	273.684	287.535	16237.7	308.142	416.894	-6.16393	0.907031	-5.76877	-5.80369	-6.19534	-0.285854	-5.61774	-5.15801	SAKL0F14784g	weakly similar to uniprot|Q08905 Saccharomyces cerevisiae YOR381W FRE3 (ohnolog of YNR060W) Ferric reductase, reduces siderophore-bound iron prior to uptake by transporters
SAKL0E10714g_1									0.00880053	0.00380666	1.76758	down	32463.5	38903.4	19458.1	16275.6	34021.9	26130.5	23246.1	21620	0.716849	0.903658	0.282409	0.0818851	0.707164	0.523913	0.598292	0.543392	SAKL0E10714g	weakly similar to uniprot|P41696 Saccharomyces cerevisiae YOR113W AZF1 Zinc-finger transcription factor, involved in induction of CLN3 transcription in response to glucose
SAKL0H25520g_2									0.00156692	0.000401239	1.83629	up	4840.85	3839.59	6752.43	5202	5140.86	3054.37	3379.63	4324.22	-2.0339	-2.4265	-1.23621	-1.54971	-2.02373	-2.57881	-2.15989	-1.76177	SAKL0H25520g	some similarities with uniprot|P39720 Saccharomyces cerevisiae YAL051W OAF1 (ohnolog of YOR363C) Oleate- activated transcription factor, acts alone and as a heterodimer with Pip2p
SAKL0B07172g_1					0.00224739	0.000146302	2.59248	down	0.0260046	0.014086	1.854	down	4457.82	4039.22	2434.69	1665.6	1467.36	1353.7	2199.56	2154.79	-2.16197	-2.36513	-2.69749	-3.25577	-3.82254	-3.73946	-2.81835	-2.80152	SAKL0B07172g	no similarity
SAKL0C08536g_2					0.00279776	0.000229506	1.60519	down	0.0043679	0.00158526	1.56349	down	14132	14557.3	7622.41	6971.76	9091.52	7925.9	7089.61	7902.01	-0.469873	-0.499247	-1.05507	-1.14401	-1.19343	-1.18199	-1.09954	-0.900024	SAKL0C08536g	weakly similar to uniprot|Q6UZ93 Saccharomyces cerevisiae YHR176W FMO1 Flavin-containing monooxygenase, localized to the cytoplasmic face of the ER membrane
SAKL0F09614g_1	0.00927122	0.000233787	1.52417	down									98351.5	67952.1	62326.1	47242.9	80837.2	47071	58375.3	49356.8	2.33309	1.72507	1.98939	1.63274	1.94946	1.38469	1.95029	1.74061	SAKL0F09614g	highly similar to uniprot|P04801 Saccharomyces cerevisiae YIL078W THS1 Threonyl-tRNA synthetase, essential cytoplasmic protein
SAKL0E13024g_1					0.0010219	2.78789e-05	2.09806	down	0.000274642	2.73822e-05	2.65675	down	31143.3	32691.6	15550.3	9105.75	15642.6	13672.2	11487.5	14387.6	0.599228	0.659667	-0.0126519	-0.749996	-0.409006	-0.409388	-0.436378	-0.0410459	SAKL0E13024g	similar to uniprot|P33327 Saccharomyces cerevisiae YDL215C GDH2 NAD(+)-dependent glutamate dehydrogenase, degrades glutamate to ammonia and alpha-ketoglutarate
SAKL0A04334g_2									0.000965495	0.000198549	1.83226	up	9435.92	9472.7	16497.9	12894.1	9542.84	8460.95	7653.3	6445.37	-1.06978	-1.1222	0.0639367	-0.24858	-1.15552	-1.09643	-0.988829	-1.20034	SAKL0A04334g	similar to uniprot|P43636 Saccharomyces cerevisiae YGL065C ALG2 Mannosyltransferase that catalyzes two consecutive steps in the N-linked glycosylation pathway
SAKL0D13860g_1									0.00131461	0.000316843	1.6199	down	89424.2	65532.8	46800.1	29816.5	65272.9	49690.5	48819.2	43519.8	2.18522	1.67111	1.56798	0.97521	1.63965	1.46101	1.68657	1.55988	SAKL0D13860g	similar to uniprot|Q04371 Saccharomyces cerevisiae YMR027W Putative protein of unknown function
SAKL0C00682g_1									4.13451e-05	7.23442e-07	2.13397	down	104881	100131	45922.3	34940.4	75689	64207.4	56511.1	47885.3	2.42311	2.29025	1.52929	1.19671	1.85085	1.81057	1.8932	1.69656	SAKL0C00682g	conserved hypothetical protein
SAKL0B12650g_1									0.0122536	0.00569453	1.55373	up	733.492	534.543	952.866	616.286	847.174	666.847	617.22	791.726	-4.74583	-5.26983	-4.04647	-4.63409	-4.63958	-4.773	-4.62255	-4.21716	SAKL0B12650g	no similarity
SAKL0H05654g_2									0.00297243	0.00095912	1.6559	down	16564	19657.3	11898.9	8830.43	16183.5	18244.6	12974.3	8815.31	-0.242716	-0.0637281	-0.423231	-0.791342	-0.376387	0.00585365	-0.220616	-0.753863	SAKL0H05654g	weakly similar to uniprot|Q08729 Saccharomyces cerevisiae YOR264W DSE3 Daughter cell-specific protein, may help establish daughter fate
SAKL0D03102g_2									0.00264455	0.000809038	2.25846	up	2322.47	3425.42	5358.82	5667.71	3298.89	4048.96	3817.99	3975.03	-3.06436	-2.58955	-1.58442	-1.41421	-2.68874	-2.1831	-2.00856	-1.89715	SAKL0D03102g	similar to uniprot|P38241 Saccharomyces cerevisiae YBR065C ECM2 Pre-mRNA splicing factor, facilitates the cooperative formation of U2/U6 helix II in association with stem II in the spliceosome, function may be regulated by Slu7p
SAKL0C05588g_2					0.0018386	0.000101357	2.80619	down	0.0026006	0.000791181	2.07853	down	6145.65	5591.66	2451.49	2013.98	2217.94	1744.65	3791.72	2991.59	-1.66144	-1.87073	-2.66277	-2.92629	-3.3149	-3.35934	-2.01403	-2.31136	SAKL0C05588g	similar to uniprot|P36172 Saccharomyces cerevisiae YKR105C VBA5 (ohnolog of YCL069W) Putative transporter of the Major Facilitator Superfamily (MFS)
SAKL0B09372g_2					0.0316171	0.0110539	1.50514	up	0.0142431	0.00681203	1.55987	up	7024.68	7728.86	10179	8842.82	11069.1	10253.1	8285.22	6262.95	-1.47116	-1.41868	-0.673383	-0.777253	-0.93589	-0.82878	-0.877069	-1.23033	SAKL0B09372g	highly similar to uniprot|Q06102 Saccharomyces cerevisiae YPR107C YTH1 Essential RNA-binding component of cleavage and polyadenylation factor, contains five zinc fingers
SAKL0H24046g_1					0.000214965	1.01741e-06	2.65393	down					184388	131969	111468	91047.1	93392.9	43921.9	64617.5	41362.8	3.23872	2.68841	2.80751	2.58662	2.16007	1.28028	2.05767	1.4993	SAKL0H24046g	highly similar to uniprot|P19414 Saccharomyces cerevisiae YLR304C ACO1 Aconitase, required for the tricarboxylic acid (TCA) cycle and also independently required for mitochondrial genome maintenance
SAKL0C10318g_1									0.00337645	0.00113904	2.12229	up	2738.55	2807.84	4047.86	4331.96	2505.46	3096.06	2247.88	2846.65	-2.83619	-2.89183	-2.01149	-1.80621	-3.06304	-2.58787	-2.77798	-2.35836	SAKL0C10318g	similar to uniprot|P38278 Saccharomyces cerevisiae YBR141C Putative protein of unknown function
SAKL0E03652g_1	0.0367112	0.00245202	1.55695	up	0.000157187	5.24194e-07	3.85398	down	9.00418e-05	3.47292e-06	3.07639	down	15019	24333.4	6688.4	5877.68	5923.38	5574.51	4895.51	6023.92	-0.395755	0.242965	-1.28399	-1.37827	-1.81691	-1.70339	-1.65092	-1.30371	SAKL0E03652g	similar to uniprot|Q04437 Saccharomyces cerevisiae YMR106C YKU80 Subunit of the telomeric Ku complex (Yku70p- Yku80p), involved in telomere length maintenance, structure and telomere position effect
SAKL0A05632g_1	0.038824	0.00276705	1.64235	down					2.24263e-05	1.60055e-07	18.4729	up	2990.9	1926.5	15997.7	26529.1	4794.27	1122.52	3583.28	15595.3	-2.71206	-3.42782	-0.0115383	0.779525	-2.19556	-4.12824	-2.24228	0.0187802	SAKL0A05632g	weakly similar to uniprot|P33757 Saccharomyces cerevisiae YBR250W SPO23 Protein of unknown function
SAKL0H05060g_1					0.00222005	0.000142434	2.57581	down	0.048004	0.0288385	1.51041	down	22579.3	22206.1	12821.6	10907.8	8421.02	7507.61	13626.3	12840.4	0.217715	0.108867	-0.288941	-0.486074	-1.29897	-1.25616	-0.151848	-0.215063	SAKL0H05060g	weakly similar to uniprot|Q12192 Saccharomyces cerevisiae YOR279C RFM1 DNA-binding protein required for vegetative repression of middle sporulation genes
SAKL0C01298g_1									0.000903154	0.00018148	1.67237	down	249029	271395	135346	120269	221320	224340	174981	191326	3.67472	3.72251	3.11031	2.98062	3.41201	3.6459	3.52504	3.70363	SAKL0C01298g	no similarity
SAKL0A09196g_2					0.000919572	2.172e-05	2.42746	down					15079.3	24141.7	21387.1	14882.4	7132.55	8791.97	4736.11	11916.7	-0.43485	0.224879	0.448989	-0.0441668	-1.53954	-1.05457	-1.81239	-0.304217	SAKL0A09196g	highly similar to uniprot|Q02207 Saccharomyces cerevisiae YKR009C FOX2 Multifunctional enzyme of the peroxisomal fatty acid beta-oxidation pathway
SAKL0F12650g_1									0.0134877	0.00639238	1.53021	down	42205.3	41559.7	21626	19941.5	24560.4	26129	20581.5	21752.6	1.10063	1.01417	0.468126	0.400443	0.242857	0.526693	0.426814	0.544066	SAKL0F12650g	conserved hypothetical protein
SAKL0D12276g_2									0.00413643	0.00147947	1.67379	down	10377.7	11919.9	7806.78	5253.56	11355.3	7570.76	8064.37	5923.76	-0.94116	-0.804401	-1.01303	-1.54752	-0.903281	-1.29715	-0.938616	-1.34902	SAKL0D12276g	some similarities with uniprot|P47114 Saccharomyces cerevisiae YJR054W (ohnolog of YML047C) Vacuolar protein of unknown function
SAKL0A01980g_2	0.0172374	0.000703764	1.74273	down									186134	113531	152943	100873	146434	108045	135221	69969.3	3.25986	2.45852	3.28365	2.73776	2.81221	2.58826	3.16206	2.2447	SAKL0A01980g	similar to uniprot|P53721 Saccharomyces cerevisiae YNR018W Putative protein of unknown function
SAKL0E07458g_1									0.00165331	0.000435802	1.72671	down	31164.8	26644.9	17936.9	11510.5	21304.1	17766.3	19018.2	11534.9	0.678089	0.373561	0.191183	-0.414465	0.0159286	-0.0369098	0.322966	-0.379765	SAKL0E07458g	weakly similar to uniprot|P28496 Saccharomyces cerevisiae YKL008C LAC1 (ohnolog of YHL003C) Ceramide synthase component, involved in synthesis of ceramide from C26(acyl)-coenzyme A and dihydrosphingosine or phytosphingosine, functionally equivalent to Lag1p
SAKL0E15378g_2	0.0306157	0.00183741	1.55868	down					0.000108429	5.44697e-06	5.61831	up	428.296	287.595	1489.81	1200.85	317.377	213.688	436.563	340.579	-5.53033	-6.17066	-3.40541	-3.68052	-6.05317	-6.43425	-5.138	-5.45383	SAKL0E15378g	some similarities with uniprot|P32768 Saccharomyces cerevisiae YAR050W FLO1 Lectin-like protein involved in flocculation, cell wall protein that binds to mannose chains on the surface of other cells, confers floc-forming ability that is chymotrypsin sensitive and heat resistant
SAKL0F01980g_2	0.0184348	0.0007804	2.04706	up	0.018737	0.00528444	1.7738	up					2680.14	5733.16	3819.25	4316.33	3689.37	9228.74	3624.27	9527.42	-2.87938	-1.84583	-2.09016	-1.82372	-2.52024	-1.01898	-2.09455	-0.643669	SAKL0F01980g	some similarities with uniprot|P53035 Saccharomyces cerevisiae YGL209W MIG2 (ohnolog of YER028C) Protein containing zinc fingers, involved in repression, along with Mig1p, of SUC2 (invertase) expression by high levels of glucose
SAKL0E04158g_2					0.0138315	0.00342989	1.59252	down					100030	117421	63045.1	63996.6	63277.4	66688.9	59466.8	50802.3	2.36353	2.52028	1.99145	2.04806	1.58509	1.84897	1.91954	1.76606	SAKL0E04158g	conserved hypothetical protein
SAKL0G11088g_1									0.00631111	0.00253276	3.17763	up	7682.7	7400.35	13935.6	16142.9	13223.3	11171.8	10722.1	13164.2	-1.37338	-1.58036	-0.209774	0.0875864	-0.670205	-0.713965	-0.530878	-0.199083	SAKL0G11088g	similar to uniprot|P11914 Saccharomyces cerevisiae YHR024C MAS2 Larger subunit of the mitochondrial processing protease (MPP), essential processing enzyme that cleaves the N-terminal targeting sequences from mitochondrially imported proteins
SAKL0H04312g_1					0.00678506	0.00113502	2.39246	down	0.012419	0.00578071	1.78739	down	3166.25	3910.98	1477.78	1649.86	1234.23	1486.28	1183.57	1651.03	-2.67224	-2.41333	-3.48031	-3.25118	-4.08012	-3.67182	-3.70695	-3.16372	SAKL0H04312g	similar to uniprot|P41901 Saccharomyces cerevisiae YGR059W SPR3 Sporulation-specific homolog of the yeast CDC3/10/11/12 family of bud neck microfilament genes
SAKL0F02376g_2					0.010461	0.00223195	1.76061	up	0.00444543	0.00162344	2.23386	up	152136	85373.6	154531	138541	196096	131949	90836.8	58905.9	2.90966	2.04167	3.2736	3.20121	3.23137	2.85774	2.51046	2.01136	SAKL0F02376g	similar to uniprot|P53286 Saccharomyces cerevisiae YGR142W BTN2 (ohnolog of YPR158W) v-SNARE binding protein that facilitates specific protein retrieval from a late endosome to the Golgi
SAKL0C01056g_2									0.00171679	0.000459641	1.696	down	22267.5	23533.5	12338.6	10620.9	20407.4	18203.4	13028.1	12847.1	0.181319	0.196169	-0.380033	-0.565963	-0.0337404	0.000353813	-0.226165	-0.206741	SAKL0C01056g	similar to uniprot|P25574 Saccharomyces cerevisiae YCL045C Protein of unknown function
SAKL0D02156g_1									0.0112926	0.00516209	1.82638	down	37507.3	43044	21236	17694.7	34153.5	30926	22435.9	29579.7	0.905354	1.02791	0.441454	0.158928	0.702838	0.784495	0.555114	1.01606	SAKL0D02156g	similar to uniprot|P38426 Saccharomyces cerevisiae YMR261C TPS3 (ohnolog of YML100W) Regulatory subunit of trehalose-6-phosphate synthase/phosphatase complex, which synthesizes the storage carbohydrate trehalose
SAKL0E10472g_1									0.000979215	0.000203581	1.88929	up	65051.7	43776.5	63656	60805.4	65652.3	35302.9	53995.7	62971.2	1.70408	1.08316	2.02125	2.001	1.64869	0.974218	1.83967	2.09158	SAKL0E10472g	highly similar to uniprot|P06208 Saccharomyces cerevisiae YNL104C LEU4 (ohnolog of YOR108W) Alpha- isopropylmalate synthase (2-isopropylmalate synthase)
SAKL0H07810g_1					0.0152493	0.0039278	1.67544	up	0.00138589	0.000339759	2.26034	up	3857.6	4778.37	10088.5	7883.07	8690.12	6892.95	9245.46	5227.39	-2.40035	-2.12916	-0.633119	-0.95262	-1.32506	-1.38461	-0.710894	-1.5047	SAKL0H07810g	highly similar to uniprot|P22139 Saccharomyces cerevisiae YOR210W RPB10 RNA polymerase subunit ABC10- beta, common to RNA polymerases I, II, and III
SAKL0D15180g_1									0.00171137	0.000457009	1.54715	down	9815.52	10942	6725.58	5302.87	9260.68	6512.17	6723.78	5551.47	-0.996868	-0.91342	-1.2305	-1.54304	-1.18528	-1.49305	-1.1937	-1.42572	SAKL0D15180g	similar to uniprot|P53059 Saccharomyces cerevisiae YGL257C MNT2 Mannosyltransferase involved in adding the 4th and 5th mannose residues of O-linked glycans
SAKL0E12056g_1									0.000215726	1.863e-05	3.05928	up	9977.43	8843.05	23769.9	19721.8	12614.1	9033.98	8463	12389.4	-0.994863	-1.23296	0.60557	0.380238	-0.752415	-0.995026	-0.841667	-0.255915	SAKL0E12056g	similar to uniprot|P53899 Saccharomyces cerevisiae YNL155W Putative protein of unknown function, contains DHHC domain, also predicted to have thiol-disulfide oxidoreductase active site
SAKL0G10604g_1									0.000262886	2.49631e-05	2.01083	down	36100.2	41891.9	19581.8	15321.9	33384.9	29636.2	32164.1	25594.1	0.887696	1.03194	0.317159	0.0241494	0.64927	0.708061	1.08635	0.788616	SAKL0G10604g	similar to uniprot|P38773 Saccharomyces cerevisiae YHR043C DOG2 2-deoxyglucose-6-phosphate phosphatase, member of a family of low molecular weight phosphatases, similar to Dog1p, induced by oxidative and osmotic stress, confers 2-deoxyglucose resistance when overexpressed
SAKL0H06006g_2									0.0114226	0.00524815	1.5591	up	7356.02	5443.99	7488.38	6255.31	8724.08	6904.54	7026.05	4244.35	-1.40807	-1.92609	-1.07922	-1.28538	-1.28256	-1.39485	-1.12757	-1.82691	SAKL0H06006g	similar to uniprot|Q08689 Saccharomyces cerevisiae YOR253W NAT5 Subunit of the N-terminal acetyltransferase NatA (Nat1p, Ard1p, Nat5p)
SAKL0A04730g_1	0.0113485	0.000335225	1.55848	down					3.39972e-05	5.18113e-07	2.69228	up	7305.47	4860.2	12139.2	9844.94	8307.02	4869.99	6235.44	5039.95	-1.4325	-2.07263	-0.396499	-0.643805	-1.33678	-1.92946	-1.28745	-1.5637	SAKL0A04730g	similar to uniprot|P19807 Saccharomyces cerevisiae YGL077C HNM1 Choline/ethanolamine transporter
SAKL0A03212g_2									0.000574466	8.59421e-05	2.01413	up	3805.65	3913.54	5519.14	5824.53	3324.53	3858.58	2702.38	2767.95	-2.34871	-2.39418	-1.54263	-1.38403	-2.65037	-2.23325	-2.48933	-2.40789	SAKL0A03212g	weakly similar to uniprot|P46670 Saccharomyces cerevisiae YPL241C CIN2 GTPase-activating protein (GAP) for Cin4p
SAKL0B09922g_1					0.000571607	9.67915e-06	2.27479	down					6064.52	5740.16	2912.7	2935.1	1674.72	2206.23	2866.25	2133.69	-1.68946	-1.8379	-2.44111	-2.38501	-3.65199	-3.02363	-2.40393	-2.793	SAKL0B09922g	weakly similar to uniprot|P31379 Saccharomyces cerevisiae YAL018C (ohnolog of YOL048C) Putative protein of unknown function
SAKL0G10032g_2									0.00113753	0.000252975	1.62271	down	9628.96	11357.5	5717.78	5225.52	8019.44	7345.54	5847.15	5119.66	-1.03697	-0.855941	-1.47834	-1.55434	-1.37108	-1.31402	-1.38748	-1.57929	SAKL0G10032g	similar to uniprot|Q06629 Saccharomyces cerevisiae YDR295C HDA2 Subunit of a possibly tetrameric trichostatin A-sensitive class II histone deacetylase complex containing an Hda1p homodimer and an Hda2p-Hda3p heterodimer
SAKL0D01672g_1									0.0411776	0.024172	1.65447	up	368.239	443.282	363.764	583.965	398.994	514.512	353.974	1196.96	-5.74862	-5.53464	-5.45076	-4.80827	-5.72265	-5.16303	-5.43127	-3.63025	SAKL0D01672g	conserved hypothetical protein
SAKL0A04774g_1					0.00171821	8.73197e-05	2.46396	down					10256.9	9597.55	10110.7	6074.67	4546.68	3395.8	6356.94	4290.5	-0.919183	-1.10938	-0.667718	-1.35158	-2.18856	-2.41036	-1.25727	-1.79146	SAKL0A04774g	uniprot|Q8NKG9 Saccharomyces kluyveri SAKL0A04774g Putative delta 8- sphingolipid desaturase
SAKL0H02860g_2					0.00372452	0.000416249	1.67594	down	0.00105696	0.000228892	1.63877	down	61954.3	49128.3	29130	22060	45830.5	25538.6	37896.4	25489.3	1.67077	1.25669	0.87765	0.544072	1.13578	0.51172	1.31027	0.778931	SAKL0H02860g	highly similar to uniprot|P21954 Saccharomyces cerevisiae YDL066W IDP1 Mitochondrial NADP-specific isocitrate dehydrogenase, catalyzes the oxidation of isocitrate to alpha-ketoglutarate
SAKL0H17688g_2	0.00684198	0.000150614	2.04678	up									2798.93	6026.42	3572.21	5119.17	3523.08	6145.02	3626.59	6631.67	-2.80012	-1.76677	-2.14164	-1.58749	-2.57663	-1.55157	-2.08652	-1.15263	SAKL0H17688g	similar to uniprot|P32643 Saccharomyces cerevisiae YER175C TMT1 Trans-aconitate methyltransferase, cytosolic enzyme that catalyzes the methyl esterification of 3- isopropylmalate, an intermediate of the leucine biosynthetic pathway, and trans-aconitate, which inhibits the citric acid cycle
SAKL0H20394g_2									0.00360133	0.00123794	1.78015	down	1738.88	2262.07	1124.2	962.769	1971.58	2815.4	1589.35	1775.27	-3.49779	-3.19448	-3.80612	-4.02648	-3.40369	-2.682	-3.28024	-3.09479	SAKL0H20394g	weakly similar to uniprot|Q6Q5F4 Saccharomyces cerevisiae YPR015C Putative protein of unknown function
SAKL0H10472g_1									0.000107355	5.2112e-06	2.47878	down	20796.4	26838.1	10131.4	8097.05	19078.7	17217.9	13786.5	14532	0.0953531	0.385779	-0.641936	-0.923849	-0.133891	-0.0801261	-0.166779	-0.0400891	SAKL0H10472g	weakly similar to uniprot|P53324 Saccharomyces cerevisiae YGR263C SAY1 Sterol deacetylase
SAKL0G15576g_2					0.0145343	0.00366981	2.0372	down	0.0285043	0.0157243	1.94618	down	150.57	195.419	79.2604	74.2452	82.3557	81.8024	93.5309	140.005	-7.04495	-6.75143	-7.6582	-7.71208	-7.98013	-7.77801	-7.3489	-6.89837	SAKL0G15576g	weakly similar to uniprot|P17122 Saccharomyces cerevisiae YHR153C SPO16 Meiosis-specific protein involved in synaptonemal complex assembly
SAKL0D12650g_1									4.72984e-05	9.52449e-07	2.94746	down	36804.4	38250.5	15935.9	9670.6	27317	23938.6	19786.9	12869.9	0.917407	0.898886	0.0138683	-0.660588	0.384723	0.410754	0.369665	-0.215539	SAKL0D12650g	some similarities with uniprot|P17106 Saccharomyces cerevisiae YJR060W CBF1 Helix-loop-helix protein that binds the motif CACRTG, which is present at several sites including MET gene promoters and centromere DNA element I (CDEI)
SAKL0C00462g_2									0.00376548	0.00130924	1.61414	down	8374.89	6893.62	4200.74	3199.6	7159.18	6045.17	4579.66	2985.15	-1.23705	-1.58283	-1.916	-2.27359	-1.54732	-1.58258	-1.73809	-2.30205	SAKL0C00462g	some similarities with uniprot|P25588 Saccharomyces cerevisiae YCL061C MRC1 S-phase checkpoint protein required for DNA replication
SAKL0H20944g_2									0.000564022	8.22796e-05	1.75319	down	32707.9	35360.8	17597.8	15130.2	28387.7	22406.7	20631.8	22735.5	0.734966	0.784442	0.159149	-0.0255375	0.436804	0.280335	0.423253	0.606254	SAKL0H20944g	similar to uniprot|P40357 Saccharomyces cerevisiae YGR009C SEC9 t-SNARE protein important for fusion of secretory vesicles with the plasma membrane
SAKL0E02728g_1					0.00161971	7.65275e-05	1.93729	down	7.48654e-05	2.44505e-06	3.05012	down	212351	255120	76054.6	62234.2	154624	117686	115305	82888.5	3.43185	3.6325	2.28377	2.02363	2.88568	2.67845	2.92519	2.47523	SAKL0E02728g	weakly similar to uniprot|P28319 Saccharomyces cerevisiae YKL096W CWP1 Cell wall mannoprotein, linked to a beta-1,3- and beta-1,6-glucan heteropolymer through a phosphodiester bond
SAKL0C08228g_2									0.000564453	8.30345e-05	1.90644	down	14127.3	14700	8075.64	5813.02	10659.6	8964.75	6539.61	11482.6	-0.498099	-0.479509	-0.973208	-1.41039	-0.971788	-1.04352	-1.24022	-0.378066	SAKL0C08228g	no similarity
SAKL0F13530g_2									0.00061585	9.87214e-05	1.88345	down	11192.6	11626.5	4884.95	4630.46	9617.65	7603.81	6498.43	6504.42	-0.842783	-0.822259	-1.71664	-1.73564	-1.11618	-1.28423	-1.27249	-1.20302	SAKL0F13530g	weakly similar to uniprot|P38167 Saccharomyces cerevisiae YBL101C ECM21 (ohnolog of YPR030W) Protein involved in regulating the endocytosis of plasma membrane proteins
SAKL0G01298g_1					0.0111272	0.00245213	1.66811	up					7354.19	8086.64	8728.81	9054.9	11029.3	11799.6	9087.35	8616.77	-1.41992	-1.3576	-0.872195	-0.723254	-0.939439	-0.61939	-0.753834	-0.767621	SAKL0G01298g	highly similar to uniprot|P36149 Saccharomyces cerevisiae YKR068C BET3 Hydrophilic protein that acts in conjunction with SNARE proteins in targeting and fusion of ER to Golgi transport vesicles
SAKL0H24904g_2									0.00130641	0.000312137	1.64829	down	7250.03	7650.89	3856.52	3459.95	6142	4941.7	4755.83	4257.18	-1.44259	-1.42353	-2.07047	-2.1445	-1.76846	-1.89504	-1.69482	-1.8014	SAKL0H24904g	similar to uniprot|P53100 Saccharomyces cerevisiae YGL185C Putative protein with sequence similarity to hydroxyacid dehydrogenases
SAKL0F02552g_2					0.0275862	0.00921417	1.62929	down	0.0142123	0.00678719	1.61202	down	8480.83	9670.5	4398.92	4516.32	5574.33	5383.06	4242.69	3740.56	-1.23966	-1.09316	-1.87564	-1.78203	-1.90529	-1.79741	-1.86763	-1.99567	SAKL0F02552g	similar to uniprot|Q06525 Saccharomyces cerevisiae YPR152C URN1 Putative pre-mRNA splicing factor associated with the U2-U5-U6 snRNPs, the RES complex, and the Prp19- associated complex (NTC)
SAKL0H12518g_1									0.000158657	1.14205e-05	2.15458	down	20573.6	23696.7	10862	8238.58	22765.3	17904.2	12394.6	10115.6	0.0537815	0.203186	-0.548292	-0.90422	0.123733	-0.0131414	-0.31332	-0.536312	SAKL0H12518g	similar to uniprot|Q12407 Saccharomyces cerevisiae YDL199C Putative transporter, member of the sugar porter family
SAKL0F02772g_1					0.000475852	6.62521e-06	1.70707	down	5.7058e-05	1.52441e-06	2.67969	down	65224.1	87422.3	26647	24728.5	50536.7	45458	31549.9	34829.1	1.70292	2.09088	0.754322	0.668812	1.28451	1.31936	1.03252	1.22645	SAKL0F02772g	similar to uniprot|P53278 Saccharomyces cerevisiae YGR130C Putative protein of unknown function
SAKL0A08734g_1									0.0148383	0.00715533	1.72816	up	156275	153779	198079	191280	178901	146918	175245	136774	2.94786	2.88773	3.6695	3.67697	3.09646	3.03603	3.53615	3.21504	SAKL0A08734g	highly similar to uniprot|P36105 Saccharomyces cerevisiae YKL006W RPL14A (ohnolog of YHL001W) N- terminally acetylated protein component of the large (60S) ribosomal subunit, nearly identical to Rpl14Bp and has similarity to rat L14 ribosomal protein
SAKL0A08844g_2									0.000348763	4.06836e-05	2.99245	up	7212.26	6387.78	13183.4	14453.9	7563.37	7076.51	9345.55	6166.86	-1.42673	-1.68687	-0.276555	-0.10554	-1.48486	-1.34058	-0.704205	-1.26036	SAKL0A08844g	similar to uniprot|Q02196 Saccharomyces cerevisiae YKL001C MET14 Adenylylsulfate kinase, required for sulfate assimilation and involved in methionine metabolism
SAKL0B04158g_2					0.000992518	2.63302e-05	1.62312	down	0.000313873	3.42515e-05	2.56865	down	179524	164753	67890.4	48687.7	110356	90119.5	67281.1	68143.1	3.17164	3.0054	2.11284	1.64439	2.40533	2.30663	2.1429	2.20314	SAKL0B04158g	highly similar to uniprot|P38631 Saccharomyces cerevisiae YLR342W FKS1 (ohnolog of YGR032W) Catalytic subunit of 1,3-beta-D-glucan synthase, functionally redundant with alternate catalytic subunit Gsc2p
SAKL0G01848g_1					0.00327461	0.000330629	3.10745	down	0.00956172	0.00422227	1.89467	down	11544.3	9111.62	4175.94	3492.71	2602.99	2529.58	5844.27	4259.81	-0.754238	-1.18813	-1.90682	-2.11008	-3.00122	-2.82386	-1.36681	-1.80959	SAKL0G01848g	weakly similar to uniprot|P38692 Saccharomyces cerevisiae YHR102W KIC1 Protein kinase of the PAK/Ste20 kinase family, required for cell integrity possibly through regulating 1,6-beta-glucan levels in the wall
SAKL0A01870g_1									0.000193018	1.56158e-05	3.11181	up	4672.27	4869.72	11607.4	11168	5885.24	5105.29	5231.5	3638.92	-2.05385	-2.06993	-0.479479	-0.432175	-1.83354	-1.83887	-1.54121	-2.02191	SAKL0A01870g	similar to uniprot|P25631 Saccharomyces cerevisiae YCR051W Putative protein of unknown function
SAKL0D03366g_1	0.0169291	0.000687993	1.74313	down					0.00243241	0.000725901	2.01511	up	49671.1	30057.8	40639.9	44434.8	44139	24908.3	33446.7	48445.2	1.35351	0.55183	1.35132	1.56269	1.07763	0.460159	1.14474	1.72595	SAKL0D03366g	highly similar to uniprot|P14843 Saccharomyces cerevisiae YDR035W ARO3 3-deoxy-D-arabino-heptulosonate-7- phosphate (DAHP) synthase, catalyzes the first step in aromatic amino acid biosynthesis and is feedback-inhibited by phenylalanine or high concentration of tyrosine or tryptophan
SAKL0G12672g_1									0.00154541	0.000391658	1.80457	up	2216.03	2800.01	2886.77	3715.69	3237.08	2775.86	2851.47	3488.65	-3.13859	-2.87912	-2.46918	-2.02747	-2.70899	-2.70551	-2.44295	-2.10644	SAKL0G12672g	highly similar to uniprot|P47081 Saccharomyces cerevisiae YJL003W COX16 Mitochondrial inner membrane protein, required for assembly of cytochrome c oxidase
SAKL0C14058g_2					0.0112426	0.00248709	2.67127	down	0.0327593	0.018503	1.8496	down	4441.47	5625.83	2103.27	2221.6	1018.57	1820.52	1229.94	5672.14	-2.1458	-1.92273	-2.96577	-2.80994	-4.36288	-3.34026	-3.63479	-1.76929	SAKL0C14058g	conserved hypothetical protein
SAKL0A04136g_1									0.0102488	0.00457967	3.80204	up	8914.15	7594.84	19839.6	18986	12306.9	7797.8	9229.77	7388.42	-1.12968	-1.61012	0.296983	0.316652	-0.772814	-1.26147	-0.752494	-1.08379	SAKL0A04136g	similar to uniprot|Q01163 Saccharomyces cerevisiae YGL129C RSM23 Mitochondrial ribosomal protein of the small subunit, has similarity to mammalian apoptosis mediator proteins
SAKL0D02816g_1					0.0130446	0.00311695	1.58682	up	0.00516698	0.00196263	1.883	up	12257.5	13216	15223.6	19011.8	18056.3	18210.1	14887.5	14383.3	-0.675637	-0.649996	-0.0852499	0.263037	-0.235675	0.0161386	-0.0736268	-0.0797372	SAKL0D02816g	conserved hypothetical protein
SAKL0G03916g_1									0.00066243	0.00011055	1.95688	up	5294.01	5387.02	7876.77	7824.51	5764.84	5471.16	6827.37	5653.97	-1.88229	-1.93461	-1.00232	-0.966049	-1.88219	-1.72384	-1.15486	-1.39036	SAKL0G03916g	similar to uniprot|Q04177 Saccharomyces cerevisiae YDR398W UTP5 Subunit of U3-containing Small Subunit (SSU) processome complex involved in production of 18S rRNA and assembly of small ribosomal subunit
SAKL0F11726g_2									0.000263753	2.52256e-05	3.82016	down	79180.9	90840.3	23410.4	18205	69733.7	58051.8	43366.4	30582.1	2.00619	2.14188	0.56868	0.208245	1.74616	1.68308	1.48665	1.02023	SAKL0F11726g	conserved hypothetical protein
SAKL0E04312g_1									0.000465586	6.17299e-05	1.64205	down	18923	23837.7	11571.8	10854.9	16270.6	14779.1	10958.2	17704.4	-0.0511615	0.215592	-0.444171	-0.499907	-0.363375	-0.302491	-0.478208	0.262963	SAKL0E04312g	similar to uniprot|P54074 Saccharomyces cerevisiae YMR119W ASI1 (ohnolog of YNL008C) Putative integral membrane E3 ubiquitin ligase
SAKL0A03564g_1					0.00409889	0.000490479	1.59372	up	0.000706402	0.000122806	1.8595	up	4521.26	4461.61	5467.31	6218.77	5166.9	6234.38	4123.18	4090.07	-2.10808	-2.20513	-1.52173	-1.31022	-2.04919	-1.53273	-1.88887	-1.84083	SAKL0A03564g	weakly similar to uniprot|P35209 Saccharomyces cerevisiae YMR179W SPT21 Protein required for normal transcription at several loci including HTA2-HTB2 and HHF2- HHT2, but not required at the other histone loci
SAKL0E04840g_1									0.000117567	6.59171e-06	2.33635	down	27476.1	30238.3	12191.2	9684.74	20907.3	18703.8	15165.9	15883.7	0.486925	0.556397	-0.366952	-0.667857	0.00365225	0.0531132	-0.00997353	0.0992229	SAKL0E04840g	similar to uniprot|P40208 Saccharomyces cerevisiae YMR135C GID8 Protein of unknown function, involved in proteasome-dependent catabolite inactivation of fructose- 1,6-bisphosphatase
SAKL0H21582g_1					0.00156632	6.92541e-05	3.3353	down	0.00128028	0.000302305	2.49995	down	5861.99	4919.9	1817.5	1444.91	1516.79	1272.3	2458.26	2121.54	-1.74532	-2.07539	-3.10096	-3.39729	-3.77804	-3.81321	-2.6306	-2.81881	SAKL0H21582g	weakly similar to uniprot|P53191 Saccharomyces cerevisiae YGL023C PIB2 Protein binding phosphatidylinositol 3-phosphate, involved in telomere- proximal repression of gene expression
SAKL0F07810g_1					0.00276357	0.000224621	1.79052	up	0.000462782	6.09496e-05	1.77703	up	29665.4	25174.5	30356.2	33467.1	39984.6	39647	34461.2	37923.6	0.600032	0.29496	0.938645	1.12443	0.917985	1.13534	1.18659	1.36045	SAKL0F07810g	highly similar to uniprot|P40030 Saccharomyces cerevisiae YER044C ERG28 Endoplasmic reticulum membrane protein, may facilitate protein-protein interactions between the Erg26p dehydrogenase and the Erg27p 3- ketoreductase and/or tether these enzymes to the ER, also interacts with Erg6p
SAKL0H04356g_1									0.0241991	0.0129714	1.58462	up	167427	148166	170232	171373	180793	150393	162861	102786	3.10945	2.85158	3.42008	3.51571	3.113	3.04676	3.42907	2.79923	SAKL0H04356g	highly similar to uniprot|P46784 Saccharomyces cerevisiae YMR230W RPS10B (ohnolog of YOR293W) Protein component of the small (40S) ribosomal subunit
SAKL0H07920g_1					0.00470364	0.000611518	1.67351	down					4312.73	3937.11	1904.21	2001.53	2585.51	2049.7	2351.63	1763.09	-2.17355	-2.39862	-3.08667	-2.94091	-3.01426	-3.14149	-2.68847	-3.08082	SAKL0H07920g	some similarities with uniprot|P33419 Saccharomyces cerevisiae YPL124W SPC29 Inner plaque spindle pole body (SPB) component, links the central plaque component Spc42p to the inner plaque component Spc110p
SAKL0E13530g_2					0.00257927	0.000197995	1.90117	down	0.0014106	0.000347606	1.8002	down	15049.6	15600.5	5557.2	6551.31	7446.44	7151.67	7192.39	4390.21	-0.375052	-0.402488	-1.53074	-1.25065	-1.48929	-1.32938	-1.07937	-1.76562	SAKL0E13530g	similar to uniprot|P40161 Saccharomyces cerevisiae YNL206C RTT106 Protein with a role in regulation of Ty1 transposition
SAKL0G17886g_2									0.000872858	0.000170887	1.62298	down	54858.4	39081.3	25092.6	18193.4	38638.6	24549.7	25357.9	20112	1.47299	0.929977	0.676852	0.231333	0.893649	0.443017	0.743816	0.455652	SAKL0G17886g	similar to uniprot|P12683 Saccharomyces cerevisiae YML075C HMG1 (ohnolog of YLR450W) One of two isozymes of HMG-CoA reductase that catalyzes the conversion of HMG-CoA to mevalonate, which is a rate-limiting step in sterol biosynthesis
SAKL0G11836g_1									0.0325854	0.0183721	1.55145	down	11467	14834	7760.81	6956.71	13554.4	12108.8	10302.4	12592.6	-0.802144	-0.515794	-1.01242	-1.14941	-0.630405	-0.587302	-0.567017	-0.234552	SAKL0G11836g	similar to uniprot|P47057 Saccharomyces cerevisiae YJL036W SNX4 Sorting nexin, involved in retrieval of late- Golgi SNAREs from post-Golgi endosomes to the trans-Golgi network and in cytoplasm to vacuole transport
SAKL0C07172g_1					0.00919229	0.00182576	1.63835	up	0.00135402	0.000329438	2.0388	up	486.953	398.825	624.192	608.018	613.65	568.151	583.495	996.72	-5.32948	-5.68854	-4.65929	-4.66083	-5.08344	-4.9763	-4.70878	-3.88835	SAKL0C07172g	weakly similar to uniprot|Q05947 Saccharomyces cerevisiae YLR224W F-box protein and component of SCF ubiquitin ligase complexes involved in ubiquitin-dependent protein catabolism
SAKL0A08030g_2									0.00197368	0.00055792	1.52785	up	13203.8	14118.4	17477.7	16134.9	10920.3	9657.08	9015.98	10033.7	-0.562729	-0.545651	0.154781	0.0658519	-0.946034	-0.910568	-0.756906	-0.558283	SAKL0A08030g	similar to uniprot|Q05867 Saccharomyces cerevisiae YLR283W Putative protein of unknown function
SAKL0A02640g_2									8.094e-05	2.81729e-06	2.25505	up	12002.9	10843.9	19093.5	18272	14475	12557.9	10368.5	10483.3	-0.711912	-0.921557	0.281372	0.251604	-0.538673	-0.52848	-0.560645	-0.508897	SAKL0A02640g	highly similar to uniprot|Q04338 Saccharomyces cerevisiae YMR197C VTI1 Protein involved in cis-Golgi membrane traffic
SAKL0F04246g_2									0.00152797	0.000386088	1.95976	down	22059.2	20762.6	9656.2	7933.92	15818.1	13251.3	12214.8	13145.3	0.160986	0.00771618	-0.7123	-0.962964	-0.405867	-0.496857	-0.33161	-0.184651	SAKL0F04246g	some similarities with uniprot|Q08206 Saccharomyces cerevisiae YOL036W (ohnolog of YIR016W) Protein of unknown function
SAKL0E07766g_1					0.00231426	0.000153703	1.95473	up	0.000754144	0.000138626	1.9274	up	7844.37	6828.25	11505.1	9755.78	13739.9	11835.2	11095.4	7849.27	-1.30813	-1.58958	-0.457904	-0.642924	-0.649088	-0.622609	-0.450309	-0.91007	SAKL0E07766g	similar to uniprot|P53962 Saccharomyces cerevisiae YNL035C Putative protein of unknown function with similarity to proteins containing WD-40 domains
SAKL0C02860g_2									0.00288401	0.000915939	1.58074	down	53838.4	41795.3	29788.5	19691.7	35631.1	29869	25185.2	28670.9	1.44044	1.02136	0.901806	0.360762	0.773334	0.709656	0.73108	0.949962	SAKL0C02860g	similar to uniprot|P53120 Saccharomyces cerevisiae YGL140C Putative protein of unknown function
SAKL0G06050g_2					0.00317134	0.000312659	1.65515	up	0.000157775	1.12505e-05	1.85988	up	5820.52	5051.78	7141.11	7045.77	9665.82	7514.18	7198.13	5832.18	-1.76215	-2.022	-1.15791	-1.12679	-1.11855	-1.29504	-1.09558	-1.34011	SAKL0G06050g	similar to uniprot|P32500 Saccharomyces cerevisiae YML031W NDC1 Nuclear envelope protein with multiple putative transmembrane domains, required for nuclear pore complex assembly and spindle pole body duplication
SAKL0F00440g_1					0.00213674	0.00013425	4.54069	down	0.000465423	6.15601e-05	3.2774	down	8503.08	7937.82	1908.33	1799.81	1862.24	1525.19	4055.98	2939.93	-1.19513	-1.37947	-3.09531	-3.09203	-3.52492	-3.56238	-1.90024	-2.33301	SAKL0F00440g	conserved hypothetical protein
SAKL0D13508g_1					0.00309842	0.000291479	1.81411	down					17597.4	14727.5	10515.5	11158.7	9526.88	7075.2	10634.2	8861.59	-0.144223	-0.483437	-0.605491	-0.498974	-1.13013	-1.3427	-0.508644	-0.746051	SAKL0D13508g	similar to uniprot|P50264 Saccharomyces cerevisiae YMR020W FMS1 Polyamine oxidase, converts spermine to spermidine, which is required for the essential hypusination modification of translation factor eIF-5A
SAKL0B01452g_2									0.0223824	0.0117702	1.96577	up	306.918	405.578	745.516	569.875	424.461	543.785	608.58	578.465	-6.03128	-5.70501	-4.41538	-4.72992	-5.6121	-5.21146	-4.62974	-4.68467	SAKL0B01452g	conserved hypothetical protein
SAKL0A05236g_1									0.000897239	0.000178733	1.76562	up	7535.12	6576.52	9350.8	8629	7705.04	6774.32	9039.6	3563.5	-1.39752	-1.64745	-0.764719	-0.827282	-1.45182	-1.4013	-0.745488	-2.04111	SAKL0A05236g	uniprot|P06648 Saccharomyces kluyveri SAKL0A05236g Mating factor alpha precursor
SAKL0D11528g_2									0.000675248	0.000113833	1.6797	up	51853.3	42707.9	39190	53706.1	46389.9	28182.5	36488.3	42091.6	1.40613	1.05499	1.30609	1.80319	1.15193	0.648511	1.2722	1.50689	SAKL0D11528g	weakly similar to uniprot|P47039 Saccharomyces cerevisiae YJL060W BNA3 Kynurenine aminotransferase, catalyzes formation of kynurenic acid from kynurenine
SAKL0H16302g_2									0.00183806	0.000510439	1.68675	up	2842.57	2807.46	3352.14	3569.08	3709.19	2977.69	2944.92	1877.65	-2.77826	-2.87018	-2.23394	-2.11594	-2.52883	-2.60111	-2.39094	-2.97192	SAKL0H16302g	highly similar to uniprot|Q08032 Saccharomyces cerevisiae YLR103C CDC45 DNA replication initiation factor
SAKL0E13002g_2									0.00373368	0.00129537	1.88064	up	5683.71	5230.07	8333.49	7346.11	7543.72	6760.43	6369.16	6280.84	-1.78747	-1.98569	-0.919042	-1.07447	-1.4922	-1.44366	-1.27268	-1.24966	SAKL0E13002g	similar to uniprot|P53874 Saccharomyces cerevisiae YNL186W UBP10 Ubiquitin-specific protease that deubiquitinates ubiquitin-protein moieties
SAKL0A04422g_2									0.000117501	6.52405e-06	3.13739	up	8682.08	7871.71	18083.8	18318.5	10513.9	9617.74	10074.2	9512.62	-1.17359	-1.39751	0.203512	0.252053	-1.0224	-0.908866	-0.592093	-0.649362	SAKL0A04422g	similar to uniprot|P53164 Saccharomyces cerevisiae YGL067W NPY1 NADH diphosphatase (pyrophosphatase), hydrolyzes the pyrophosphate linkage in NADH and related nucleotides
SAKL0D04158g_2									0.012977	0.00609908	1.59383	down	56599.9	50774.1	25167.5	23706.7	44539.9	35948.7	41115.8	36346.9	1.53658	1.29554	0.682026	0.623042	1.0852	0.987165	1.42899	1.28614	SAKL0D04158g	similar to uniprot|P38077 Saccharomyces cerevisiae YBR039W ATP3 Gamma subunit of the F1 sector of mitochondrial F1F0 ATP synthase, which is a large, evolutionarily conserved enzyme complex required for ATP synthesis
SAKL0D01342g_2									0.00278295	0.000870228	1.56805	down	305507	300911	144694	141440	192931	144019	156754	146411	3.97494	3.87576	3.21504	3.22679	3.21542	2.76412	3.37058	3.3162	SAKL0D01342g	similar to uniprot|P39113 Saccharomyces cerevisiae YMR280C CAT8 Zinc cluster transcriptional activator necessary for derepression of a variety of genes under non- fermentative growth conditions, active after diauxic shift, binds carbon source responsive elements
SAKL0B01430g_1					0.0018386	9.91358e-05	1.56638	up					287.987	350.885	374.982	390.115	389.405	483.182	349.74	354.028	-6.09538	-5.87222	-5.4206	-5.30107	-5.75693	-5.22478	-5.4301	-5.45447	SAKL0B01430g	no similarity
SAKL0D11154g_1									0.00237899	0.000703625	1.81968	up	4474.56	4311.79	6111.15	5757.41	5912.27	4682.48	5047.12	4600.73	-2.12008	-2.24993	-1.39523	-1.38625	-1.8347	-1.96018	-1.61179	-1.72207	SAKL0D11154g	similar to uniprot|Q02772 Saccharomyces cerevisiae YJR034W PET191 Protein required for assembly of cytochrome c oxidase
SAKL0A05874g_1									0.000421492	5.40049e-05	5.10147	up	5042.02	4843.98	18350.3	17661.2	7417.72	6271.92	6268.46	4873.99	-1.95132	-2.11983	0.186413	0.231077	-1.49475	-1.56436	-1.28184	-1.62912	SAKL0A05874g	highly similar to uniprot|P53145 Saccharomyces cerevisiae YGL099W LSG1 Putative GTPase involved in 60S ribosomal subunit biogenesis
SAKL0A01474g_1									0.0026006	0.000791189	2.25837	up	2591.97	3048.17	4697.88	5078.46	3529.44	3281.52	2484.8	2435.84	-2.92387	-2.75928	-1.77953	-1.584	-2.57627	-2.46975	-2.60578	-2.60716	SAKL0A01474g	weakly similar to uniprot|P10862 Saccharomyces cerevisiae YCR066W RAD18 Protein involved in postreplication repair
SAKL0G12694g_1					0.00045057	5.74445e-06	5.11932	down	0.000892451	0.000176979	2.95134	down	2470.73	2314.1	567.859	593.104	435.803	394.405	1069.54	734.658	-2.97903	-3.15757	-4.8363	-4.71894	-5.57589	-5.51353	-3.83695	-4.3981	SAKL0G12694g	some similarities with uniprot|Q07798 Saccharomyces cerevisiae YLL005C SPO75 Meiosis-specific protein of unknown function, required for spore wall formation during sporulation
SAKL0D00528g_1									0.000348237	4.04711e-05	2.65507	down	138769	199938	62357.4	55770.7	133518	133734	86696.4	85913.3	2.79282	3.26927	1.99024	1.86052	2.67748	2.89371	2.51493	2.55152	SAKL0D00528g	similar to uniprot|Q03104 Saccharomyces cerevisiae YML128C MSC1 Protein of unknown function
SAKL0E14080g_1	0.00526413	0.000101024	1.57916	up									11338.6	18729.7	9049.17	9445.02	12254.7	18226.4	11964.3	33908.9	-0.795305	-0.136148	-0.800564	-0.71783	-0.782393	8.03471e-05	-0.43279	1.18762	SAKL0E14080g	similar to uniprot|Q07729 Saccharomyces cerevisiae YDL238C GUD1 Guanine deaminase, a catabolic enzyme of the guanine salvage pathway producing xanthine and ammonia from guanine
SAKL0E11198g_2					0.00149315	6.08207e-05	2.04399	down	0.000112847	5.87849e-06	2.42693	down	2331.49	2323.52	870.725	718.352	1079.72	1000.48	1392.34	1541.35	-3.07135	-3.13743	-4.16784	-4.41656	-4.27279	-4.16881	-3.44557	-3.26267	SAKL0E11198g	similar to uniprot|P53916 Saccharomyces cerevisiae YNL128W TEP1 Homolog of human tumor suppressor gene PTEN/MMAC1/TEP1 that has lipid phosphatase activity and is linked to the phosphatidylinositol signaling pathway
SAKL0H01188g_2					0.0031186	0.000299423	1.94102	down					18705.5	17385.3	12090.6	9482.52	7745.28	7833.47	10510.2	6945.8	-0.0518627	-0.242144	-0.371005	-0.682747	-1.42131	-1.19896	-0.554374	-1.14039	SAKL0H01188g	similar to uniprot|P53328 Saccharomyces cerevisiae YGR272C
SAKL0A06204g_2									0.00790332	0.0033472	1.71759	up	4224.07	3752.39	5889.19	4804.29	4352.06	3274.76	3529.65	3408.37	-2.24128	-2.465	-1.41722	-1.68462	-2.27295	-2.49853	-2.12364	-2.13103	SAKL0A06204g	similar to uniprot|P21372 Saccharomyces cerevisiae YBR237W PRP5 RNA helicase in the DEAD-box family, necessary for prespliceosome formation, bridges U1 and U2 snRNPs and enables stable U2 snRNP association with intron RNA
SAKL0G05390g_1									0.00167126	0.00044322	1.50263	down	43850.1	46450.4	24344.7	23134.4	36199.9	33318.1	23139	25750.9	1.1366	1.17412	0.629726	0.58663	0.798574	0.83909	0.594376	0.776758	SAKL0G05390g	similar to uniprot|P26570 Saccharomyces cerevisiae YML016C PPZ1 (ohnolog of YDR436W) Serine/threonine protein phosphatase Z, isoform of Ppz2p
SAKL0G13310g_2					0.0443543	0.0175998	1.6453	up					1157.99	1305.15	1397.01	1237.14	1848.06	1908.17	1588.56	1487.32	-4.08747	-4.00695	-3.50355	-3.63351	-3.53126	-3.28861	-3.27328	-3.33449	SAKL0G13310g	similar to uniprot|P40992 Saccharomyces cerevisiae YJL025W RRN7 Protein involved in the transcription of 35S rRNA genes by RNA polymerase I
SAKL0H01056g_2					0.00213674	0.000134677	1.52976	up					7714.13	7304.91	7494.58	7138.11	10183.2	9869.02	8455.89	6380.72	-1.34101	-1.4881	-1.08803	-1.09615	-1.04921	-0.874799	-0.848574	-1.21608	SAKL0H01056g	weakly similar to uniprot|P53330 Saccharomyces cerevisiae YGR275W RTT102 Component of both the SWI/SNF and RSC chromatin remodeling complexes, suggested role in chromosome maintenance
SAKL0H06578g_1									0.00523654	0.00199729	1.86256	down	21805.5	29527.8	13824.8	11492	22010.8	22403.9	15941.5	13162.5	0.138368	0.507266	-0.209509	-0.39002	0.0621904	0.270776	0.0709639	-0.160968	SAKL0H06578g	similar to uniprot|Q08650 Saccharomyces cerevisiae YOR245C DGA1 Diacylglycerol acyltransferase, catalyzes the terminal step of triacylglycerol (TAG) formation, acylates diacylglycerol using acyl-CoA as an acyl donor, localized to lipid particles
SAKL0G00968g_1					0.00263747	0.000205294	2.65594	down	0.0337566	0.0191742	1.77454	down	112560	167053	100240	68379.7	114211	56162.4	58444.9	42813.7	2.5315	3.00861	2.65095	2.18116	2.44631	1.59939	1.9208	1.47859	SAKL0G00968g	similar to uniprot|P36025 Saccharomyces cerevisiae YOR062C (ohnolog of YKR075C) Protein of unknown function
SAKL0E14564g_2					0.00279963	0.000230712	1.80131	down	0.00154161	0.000390384	2.01624	down	13122.4	17322.3	6736.37	6394.05	10957.6	8601.19	6172.07	7803.75	-0.610975	-0.241608	-1.24922	-1.25328	-0.928356	-1.09065	-1.30701	-0.924077	SAKL0E14564g	some similarities with uniprot|P36165 Saccharomyces cerevisiae YKR089C TGL4 (ohnolog of YOR081C) Triacylglycerol lipase involved in triacylglycerol mobilization and degradation
SAKL0F14256g_1					0.0214655	0.0064134	3.33871	down	0.0124693	0.00581351	3.42109	down	1553.48	2348.15	526.077	435.264	615.612	527.018	918.798	816.042	-3.65259	-3.34665	-4.97491	-5.12111	-5.08475	-5.08594	-4.0618	-4.21353	SAKL0F14256g	no similarity
SAKL0H05236g_1					0.00161971	7.64157e-05	2.16249	up	0.000318528	3.50591e-05	2.3315	up	8920.46	7434.53	12276.6	12853.3	14139.2	14152.5	9185.61	5188.62	-1.13438	-1.46791	-0.370486	-0.24665	-0.573338	-0.355215	-0.715502	-1.498	SAKL0H05236g	similar to uniprot|Q03655 Saccharomyces cerevisiae YMR215W GAS3 Putative 1,3-beta-glucanosyltransferase, has similarity to Gas1p
SAKL0H11726g_2									0.034452	0.0196146	1.52744	down	5564.63	11642.6	5337.73	5629.1	8192.89	8886.92	7082.06	13648.2	-1.90434	-0.857918	-1.5599	-1.46903	-1.36286	-1.02156	-1.11185	-0.117459	SAKL0H11726g	similar to uniprot|Q03786 Saccharomyces cerevisiae YDR248C Putative protein of unknown function
SAKL0E12936g_2									0.00062295	0.000100446	3.25553	up	5537.72	6702.48	15910.2	16047.2	6836.54	7964.26	8703.73	7765.65	-1.83713	-1.64188	-0.00121284	0.061012	-1.64718	-1.1906	-0.806596	-0.936174	SAKL0E12936g	some similarities with uniprot|Q07623 Saccharomyces cerevisiae YDL213C NOP6 Putative RNA-binding protein implicated in ribosome biogenesis
SAKL0D14190g_2	0.00317455	4.59907e-05	1.93798	down	0.00480026	0.000641474	1.50028	down					17217.4	9300.08	11449.9	5648.37	15679.7	5453.24	12325.3	4792.24	-0.193906	-1.14846	-0.465472	-1.4493	-0.408242	-1.73369	-0.316977	-1.62424	SAKL0D14190g	similar to uniprot|Q08822 Saccharomyces cerevisiae YOR356W Mitochondrial protein with similarity to flavoprotein-type oxidoreductases
SAKL0E02574g_2	0.0140034	0.00048878	1.62194	up	0.00784269	0.00139737	1.5221	down					20903	35935.8	21874.1	26221.8	15342.7	20748.3	15192	37512.2	0.102614	0.800336	0.471039	0.756957	-0.444435	0.194274	0.00217557	1.33851	SAKL0E02574g	conserved hypothetical protein
SAKL0A06006g_1					0.00361966	0.00039772	2.23424	down	0.0152656	0.0073998	1.50139	down	17996.8	17156.6	12326	8484.2	6886.61	6668.6	10511.3	6830.19	-0.105975	-0.265708	-0.350635	-0.852011	-1.59534	-1.42549	-0.528185	-1.11411	SAKL0A06006g	highly similar to uniprot|P53144 Saccharomyces cerevisiae YGL101W (ohnolog of YBR242W) Putative protein of unknown function
SAKL0F07656g_1					0.00202051	0.00012112	1.72171	down	0.000245314	2.23391e-05	2.24913	down	11202.9	14461.9	3828.29	4907.45	7072.02	7517.69	5308.42	12186.4	-0.805822	-0.508238	-2.05294	-1.6776	-1.56385	-1.29208	-1.539	-0.285096	SAKL0F07656g	similar to uniprot|P40543 Saccharomyces cerevisiae YIL024C Putative protein of unknown function
SAKL0E01056g_2					0.00297198	0.000254981	1.55366	up	0.000596096	9.29564e-05	2.08471	up	7299.66	6518.09	11505.7	10205.6	10770	9017.07	10612.4	8331.33	-1.42609	-1.65248	-0.502202	-0.592627	-0.959672	-1.01681	-0.5208	-0.852066	SAKL0E01056g	similar to uniprot|Q12339 Saccharomyces cerevisiae YOR004W UTP23 Essential nucleolar protein that is a component of the SSU (small subunit) processome involved in 40S ribosomal subunit biogenesis
SAKL0B11110g_2									0.000594187	9.18949e-05	2.08096	up	5255.77	4555.1	6923.36	7282.67	5976.74	3869.24	5041.8	6331.32	-1.89076	-2.17106	-1.2132	-1.11381	-1.80511	-2.23414	-1.61508	-1.24326	SAKL0B11110g	similar to uniprot|P06182 Saccharomyces cerevisiae YAL039C CYC3 Cytochrome c heme lyase (holocytochrome c synthase), attaches heme to apo-cytochrome c (Cyc1p or Cyc7p) in the mitochondrial intermembrane space
SAKL0A01760g_1									0.000515073	7.1519e-05	3.16974	up	3182.94	3875.55	8521.28	9268.35	4402.14	4395.41	3770.48	3765.25	-2.61456	-2.42559	-0.91816	-0.761222	-2.25439	-2.06386	-2.03322	-1.99703	SAKL0A01760g	similar to uniprot|P25355 Saccharomyces cerevisiae YCR054C CTR86 Essential protein of unknown function
SAKL0G01012g_1									0.000973916	0.00020138	1.76527	down	5147.89	5076.44	2673.38	2173.9	4379.8	3237.63	2756.8	2628.62	-1.95355	-2.01654	-2.57675	-2.83643	-2.24841	-2.49789	-2.48071	-2.52328	SAKL0G01012g	similar to uniprot|O00023 Saccharomyces cerevisiae YOR060C Protein of unknown function required for cell viability
SAKL0C09878g_1					0.00310105	0.000293487	1.88119	down					583.721	544.33	311.683	288.192	291.267	253.54	311.75	329.813	-5.07949	-5.24554	-5.70084	-5.72346	-6.1526	-6.15718	-5.61674	-5.51538	SAKL0C09878g	weakly similar to uniprot|P32380 Saccharomyces cerevisiae YDR356W SPC110 Inner plaque spindle pole body (SPB) component, ortholog of human kendrin
SAKL0D06248g_1									5.8755e-05	1.60291e-06	1.85481	down	226618	261188	100953	105964	182695	164796	137596	156246	3.53504	3.67083	2.68825	2.77956	3.13268	3.19464	3.17707	3.40185	SAKL0D06248g	similar to uniprot|P37302 Saccharomyces cerevisiae YBR286W APE3 Vacuolar aminopeptidase Y, processed to mature form by Prb1p
SAKL0C06864g_1									0.000298021	3.15684e-05	2.14822	down	15982.2	19000.1	8277.97	6668.53	12398.3	11858	9384.68	8682.24	-0.308557	-0.116621	-0.935008	-1.21976	-0.748038	-0.603795	-0.720782	-0.787693	SAKL0C06864g	similar to uniprot|P36141 Saccharomyces cerevisiae YKR049C FMP46 Putative redox protein containing a thioredoxin fold
SAKL0B00770g_2					0.00341075	0.000357903	1.614	down	0.000140595	9.31125e-06	1.96786	down	16417.8	23503.2	9428.31	9073	13767.6	13112.5	10246.1	13257.8	-0.256519	0.198219	-0.740947	-0.778405	-0.610715	-0.492424	-0.602029	-0.159793	SAKL0B00770g	similar to uniprot|P43560 Saccharomyces cerevisiae YFL042C (ohnolog of YLR072W) Putative protein of unknown function
SAKL0H07238g_2									0.00035383	4.16075e-05	1.81772	down	39065.7	57196	30867.2	23211.3	42169.6	50720.5	33146.6	30857.7	0.997673	1.47439	0.975923	0.612265	1.01508	1.4944	1.12596	1.05164	SAKL0H07238g	similar to uniprot|Q03020 Saccharomyces cerevisiae YPL135W ISU1 (ohnolog of YOR226C) Conserved protein of the mitochondrial matrix, performs a scaffolding function during assembly of iron-sulfur clusters, interacts physically and functionally with yeast frataxin (Yfh1p)
SAKL0C01518g_1									0.000984036	0.000205139	1.57974	down	49100.3	48886.4	23849.7	23394.4	40751.8	38848.9	31778.7	27799	1.32204	1.25189	0.602686	0.592203	0.94659	1.10447	1.06695	0.91319	SAKL0C01518g	some similarities with uniprot|Q8TFP8 Saccharomyces cerevisiae YCL028W RNQ1 [PIN(+)] prion, an infectious protein conformation that is generally an ordered protein aggregate
SAKL0E00132g_2					0.00153667	6.50827e-05	4.21352	down	0.000262886	2.48956e-05	3.13631	down	852.061	1484.51	437.57	352.994	216.993	324.003	2518.41	2445.37	-4.50947	-3.80388	-5.198	-5.45295	-6.62131	-5.87891	-2.60891	-2.69828	SAKL0E00132g	similar to uniprot|P38724 Saccharomyces cerevisiae YHL047C ARN2 Transporter, member of the ARN family of transporters that specifically recognize siderophore-iron chelates
SAKL0E03718g_1					0.00045057	5.77541e-06	2.51758	up	0.000112027	5.69391e-06	2.65644	up	8398.63	7531.38	14513.2	14781.5	16885.7	16603	13438.7	13022.4	-1.23771	-1.45596	-0.120803	-0.0464699	-0.343723	-0.123928	-0.172317	-0.185354	SAKL0E03718g	similar to uniprot|P36069 Saccharomyces cerevisiae YKL128C PMU1 Putative phosphomutase, contains a region homologous to the active site of phosphomutases
SAKL0E10186g_1					0.00224153	0.000145499	3.69215	down	0.00171251	0.00045785	3.0568	down	38694.5	18413	8927.63	4318.62	10119.8	4235.44	8984.9	5191.66	0.897963	-0.198713	-0.820208	-1.81073	-1.05165	-2.08317	-0.816822	-1.51824	SAKL0E10186g	similar to uniprot|Q12289 Saccharomyces cerevisiae YOR100C CRC1 Mitochondrial inner membrane carnitine transporter, required for carnitine-dependent transport of acetyl-CoA from peroxisomes to mitochondria during fatty acid beta-oxidation
SAKL0G05852g_2									0.00222866	0.000648261	1.64104	up	8814.07	8123.34	10894.5	9963.7	11199.7	7444.17	10522.3	8933.62	-1.15187	-1.33945	-0.552298	-0.624842	-0.906164	-1.31517	-0.58268	-0.830711	SAKL0G05852g	similar to uniprot|P51998 Saccharomyces cerevisiae YML025C YML6 Mitochondrial ribosomal protein of the large subunit, has similarity to E. coli L4 ribosomal protein and human mitoribosomal MRP-L4 protein
SAKL0D06644g_1									0.0444719	0.0264823	1.62331	down	5081.92	6329.93	2427.64	2824.23	5438.63	5059.05	3044.02	3240.69	-1.94261	-1.74536	-2.72975	-2.4443	-1.93815	-1.86164	-2.31453	-2.19158	SAKL0D06644g	weakly similar to uniprot|P47046 Saccharomyces cerevisiae YJL051W IRC8 Bud tip localized protein of unknown function
SAKL0G15114g_2									0.0168962	0.0083661	1.6266	down	10494	12748	6504.23	5888.59	11381.6	8193.52	5906.84	6890.35	-0.924929	-0.701605	-1.31694	-1.40347	-0.874138	-1.17705	-1.38102	-1.10587	SAKL0G15114g	similar to uniprot|P50077 Saccharomyces cerevisiae YGR217W CCH1 Voltage-gated high-affinity calcium channel involved in calcium influx in response to some environmental stresses as well as exposure to mating pheromones
SAKL0C02552g_1									0.00129455	0.000307379	1.79768	down	16866.7	13772.7	7682.68	5718.51	13507	10162.9	8302.51	5980.76	-0.245705	-0.586518	-1.05827	-1.43265	-0.622939	-0.828693	-0.865615	-1.30273	SAKL0C02552g	similar to uniprot|P53840 Saccharomyces cerevisiae YNL273W TOF1 Subunit of a replication-pausing checkpoint complex (Tof1p-Mrc1p-Csm3p) that acts at the stalled replication fork to promote sister chromatid cohesion after DNA damage, facilitating gap repair of damaged DNA
SAKL0E07590g_1									0.000574768	8.66055e-05	2.07475	up	10108.4	9483.08	14096.9	14559.2	15775.5	9644.6	14567.2	11094.4	-0.944377	-1.12032	-0.177254	-0.0673845	-0.409572	-0.918994	-0.093322	-0.540436	SAKL0E07590g	similar to uniprot|P40496 Saccharomyces cerevisiae YIL093C RSM25 Mitochondrial ribosomal protein of the small subunit
SAKL0D14608g_1	0.00315276	4.50817e-05	1.50365	up	0.0004555	6.06221e-06	2.87315	down	5.25741e-05	1.35149e-06	3.50952	down	6148.13	9579.34	2929.44	2072.21	3668.63	2980.08	2540.32	3728.76	-1.68641	-1.09794	-2.42041	-2.90921	-2.50162	-2.62057	-2.64147	-2.02071	SAKL0D14608g	highly similar to uniprot|Q01574 Saccharomyces cerevisiae YAL054C ACS1 Acetyl-coA synthetase isoform which, along with Acs2p, is the nuclear source of acetyl- coA for histone acetlyation
SAKL0F14586g_2	0.0189646	0.000846193	1.65524	up					0.000786227	0.000147482	2.7035	down	1425.9	2492.11	733.44	705.106	1229.2	1759.02	1065.79	1043.4	-3.78562	-3.05859	-4.43583	-4.49341	-4.0943	-3.37958	-3.84969	-3.82709	SAKL0F14586g	similar to uniprot|P47145 Saccharomyces cerevisiae YJR107W Putative protein of unknown function
SAKL0H02530g_2									0.00056148	8.15804e-05	2.09268	down	25527.9	28160.7	12504.1	10173.8	22586.5	19849	15357.8	14753.1	0.358567	0.456666	-0.33091	-0.608684	0.106417	0.119351	-0.00930715	-0.0162618	SAKL0H02530g	weakly similar to uniprot|P53309 Saccharomyces cerevisiae YGR241C YAP1802 (ohnolog of YHR161C) Protein involved in clathrin cage assembly
SAKL0D12628g_2					0.00101721	2.75534e-05	1.8663	down	0.000683653	0.000116536	1.63794	down	50221.6	56956.2	30461.9	26369.1	33327.8	27296.5	21968.3	26873.2	1.34704	1.47487	0.957597	0.762988	0.673483	0.574685	0.515333	0.85374	SAKL0D12628g	weakly similar to uniprot|P47116 Saccharomyces cerevisiae YJR059W PTK2 (ohnolog of YKL198C) Putative serine/threonine protein kinase involved in regulation of ion transport across plasma membrane
SAKL0F05170g_2									0.00976475	0.00432478	1.829	up	15421.2	9162.89	8898.64	12243.9	9879.18	5444.02	10328	38015.7	-0.370107	-1.20314	-0.847073	-0.332088	-1.07625	-1.7391	-0.581962	1.35598	SAKL0F05170g	similar to uniprot|P06208 Saccharomyces cerevisiae YNL104C LEU4 (ohnolog of YOR108W) Alpha-isopropylmalate synthase (2-isopropylmalate synthase)
SAKL0H17402g_2					0.00133935	4.89544e-05	3.77924	down	0.00357109	0.0012262	2.05114	down	10234.6	8834.88	3856.8	3138.68	2255.69	2022.83	5171.58	4292.73	-0.926563	-1.23114	-2.02897	-2.26757	-3.22266	-3.14923	-1.55217	-1.79093	SAKL0H17402g	similar to uniprot|P25453 Saccharomyces cerevisiae YER179W DMC1 Meiosis-specific protein required for repair of double-strand breaks and pairing between homologous chromosomes
SAKL0C05566g_Xhyb2_SAKL0C05544g									0.0216364	0.0112639	1.60694	down	373930	436047	201962	200210	337530	314222	245766	220173	4.26501	4.41182	3.67708	3.7275	4.01988	4.11547	4.02235	3.90527	SAKL0C05566g	similar to uniprot|Q03178 Saccharomyces cerevisiae YKL164C PIR1 (ohnolog of YJL160C) O-glycosylated protein required for cell wall stability
SAKL0G02354g_1									0.0255311	0.0137911	1.55816	up	13248.7	11304.3	14210.4	13139.8	15358.5	9736.6	8145.74	9073.57	-0.596084	-0.89332	-0.184471	-0.253474	-0.442343	-0.901666	-0.905795	-0.71195	SAKL0G02354g	highly similar to uniprot|P04051 Saccharomyces cerevisiae YOR116C RPO31 RNA polymerase III subunit C160, part of core enzyme
SAKL0H12694g_Xhyb1_SAKL0C11242g									0.00316077	0.00103892	1.55764	down	229358	255600	146230	120220	186626	182377	144360	123063	3.55567	3.62892	3.20844	2.98957	3.16645	3.34811	3.25318	3.05426	SAKL0H12694g	highly similar to uniprot|P02293 Saccharomyces cerevisiae YDR224C HTB1 Histone H2B, core histone protein required for chromatin assembly and chromosome function
SAKL0E10692g_1									0.000632648	0.000102769	2.51374	up	6377.01	5641.37	11984.7	10347.6	7133.19	6885.26	8226.64	4864.09	-1.60773	-1.88102	-0.409676	-0.551186	-1.55589	-1.38271	-0.883335	-1.64393	SAKL0E10692g	highly similar to uniprot|P28000 Saccharomyces cerevisiae YNL113W RPC19 RNA polymerase subunit, common to RNA polymerases I and III
SAKL0E13464g_1					0.000538529	8.91637e-06	2.49393	down	0.000337578	3.87437e-05	2.65386	down	10233.6	12228.6	5276.51	3424.46	5388.61	4277.92	5606.13	8597.48	-0.957104	-0.751908	-1.58657	-2.16	-1.95122	-2.07033	-1.507	-0.787731	SAKL0E13464g	highly similar to uniprot|P32573 Saccharomyces cerevisiae YNL202W SPS19 Peroxisomal 2,4-dienoyl-CoA reductase, auxiliary enzyme of fatty acid beta-oxidation
SAKL0A05940g_2					0.0119688	0.00272929	1.67608	up	0.00128909	0.00030554	1.98737	up	24973.9	32473.2	47735.9	47542.4	42494.1	46781.2	39109.8	31125.2	0.342907	0.637787	1.60233	1.62865	1.01449	1.38288	1.36685	1.08308	SAKL0A05940g	highly similar to uniprot|P40581 Saccharomyces cerevisiae YIR037W HYR1 (ohnolog of YKL026C) Thiol peroxidase that functions as a hydroperoxide receptor to sense intracellular hydroperoxide levels and transduce a redox signal to the Yap1p transcription factor
SAKL0E01452g_1									0.00924212	0.00405506	1.60216	up	10364.1	10791.8	13294.5	12909.8	14618.4	12476.9	12509.1	10589.2	-0.912879	-0.936955	-0.244112	-0.256941	-0.529633	-0.548651	-0.302382	-0.503846	SAKL0E01452g	similar to uniprot|Q12149 Saccharomyces cerevisiae YOR001W RRP6 Exonuclease component of the nuclear exosome
SAKL0B09746g_2					0.00045057	5.8012e-06	2.78316	down	0.00118691	0.000268985	2.12551	down	8817.05	9089.48	3311.84	3295.18	2630.45	2912.55	2504.29	1905.56	-1.19946	-1.17923	-2.25513	-2.26703	-2.9794	-2.65595	-2.61373	-2.99713	SAKL0B09746g	conserved hypothetical protein
SAKL0A06556g_1									4.13451e-05	7.16196e-07	4.69675	up	1768.13	1618.95	4861.41	5745.87	2655.14	1372.39	4342.14	2077.1	-3.45444	-3.6622	-1.69382	-1.43054	-3.04074	-3.79679	-1.85442	-2.89591	SAKL0A06556g	uniprot|Q760J0 Saccharomyces kluyveri SAKL0A06556g Sk Omega-3 fatty acid desaturase
SAKL0H16588g_1					0.00294789	0.000251805	1.53245	down					8190.8	8105.91	4633.75	4785.08	5142.45	4732.62	4628.79	5004.54	-1.25105	-1.33726	-1.7699	-1.69613	-2.02546	-1.95311	-1.7397	-1.57834	SAKL0H16588g	similar to uniprot|Q12347 Saccharomyces cerevisiae YLR097C HRT3 Putative SCF-ubiquitin ligase F-box protein, based on both genetic and physical interactions and sequence similarity
SAKL0E08184g_1									0.00147871	0.000369192	1.7357	up	1516.42	1584.17	1895.43	2099.42	2797.36	2061.37	2028.34	2210.01	-3.69153	-3.69937	-3.05843	-2.90385	-2.93851	-3.15273	-2.92572	-2.75689	SAKL0E08184g	similar to uniprot|P53954 Saccharomyces cerevisiae YNL048W ALG11 Alpha-1,2-mannosyltransferase, catalyzes sequential addition of the two terminal alpha 1,2-mannose residues to the Man5GlcNAc2-PP-dolichol intermediate during asparagine-linked glycosylation in the ER
SAKL0C07920g_BC2					0.00192103	0.000110577	2.36642	down	0.00420392	0.00150835	1.66236	down	778.697	866.353	429.794	389.734	328.011	323.561	321.632	667.969	-4.66515	-4.58117	-5.19318	-5.3144	-5.98912	-5.82388	-5.57366	-4.66901	SAKL0C07920g	similar to uniprot|P42833 Saccharomyces cerevisiae YNL318C HXT14 Protein with similarity to hexose transporter family members, expression is induced in low glucose and repressed in high glucose
SAKL0H18964g_1									0.00181486	0.000500857	2.03728	down	13415.3	23835.2	11429.4	8551.24	20060.7	25872.2	12557.3	19277.1	-0.592143	0.185557	-0.469525	-0.841086	-0.0614595	0.487535	-0.342087	0.385982	SAKL0H18964g	conserved hypothetical protein
SAKL0A06776g_2									0.000831938	0.000159813	1.62697	up	219375	175022	229476	211312	197804	157957	192729	119891	3.50107	3.09277	3.87401	3.79496	3.24262	3.13261	3.67574	3.00489	SAKL0A06776g	highly similar to uniprot|P25443 Saccharomyces cerevisiae YGL123W RPS2 Protein component of the small (40S) subunit, essential for control of translational accuracy
SAKL0A02948g_1					0.0120446	0.00276737	1.85787	down	0.00065804	0.000108827	2.72724	up	18340.9	23807.7	33234.6	49111.2	16271.3	11650	13091	15186.2	-0.104178	0.205386	1.05004	1.65283	-0.358528	-0.688265	-0.388985	0.0121331	SAKL0A02948g	highly similar to uniprot|P49095 Saccharomyces cerevisiae YMR189W GCV2 P subunit of the mitochondrial glycine decarboxylase complex, required for the catabolism of glycine to 5,10-methylene-THF
SAKL0F05434g_2	0.00297125	3.91322e-05	2.36433	up	0.00981928	0.00202794	1.50723	up	9.10501e-05	3.52894e-06	3.45657	down	11336.6	28002.5	7579.25	6026.3	10660.8	36796.3	7034.48	9351.79	-0.80493	0.436501	-1.07611	-1.35284	-0.967198	1.0284	-1.13286	-0.663832	SAKL0F05434g	some similarities with uniprot|Q08187 Saccharomyces cerevisiae YOL029C Putative protein of unknown function
SAKL0A03498g_2					0.000976826	2.52359e-05	1.5249	down					34687.2	41264.2	31231.5	28938.1	25539.1	23732.2	16054.1	21266.3	0.819523	1.00707	0.971506	0.915791	0.295756	0.398355	0.0608883	0.504057	SAKL0A03498g	some similarities with uniprot|Q03231 Saccharomyces cerevisiae YMR181C (ohnolog of YPL229W) Protein of unknown function
SAKL0A05984g_1									5.14822e-05	1.28315e-06	1.77712	up	9957.33	8217.2	13898.3	10964.6	8890.22	7430.91	8503.07	5102.79	-0.967683	-1.31998	-0.176867	-0.490438	-1.24853	-1.27729	-0.83719	-1.53974	SAKL0A05984g	highly similar to uniprot|P07286 Saccharomyces cerevisiae YBR243C ALG7 UDP-N-acetyl-glucosamine-1-P transferase, transfers Glc-Nac-P from UDP-GlcNac to Dol-P in the ER in the first step of the dolichol pathway of protein asparagine-linked glycosylation
SAKL0E01386g_2									0.000727155	0.000129579	1.51763	down	24975.8	26274.4	14669.7	13065.4	20884.7	19615	17819.8	16685.5	0.357305	0.357561	-0.101837	-0.244255	-0.00552305	0.121599	0.225077	0.157521	SAKL0E01386g	highly similar to uniprot|P32939 Saccharomyces cerevisiae YML001W YPT7 GTPase
SAKL0C03696g_2									0.000780752	0.000146162	1.67537	down	18275.4	21819.5	10589.7	9737.62	15877.8	16254.6	12684.9	12898.9	-0.104629	0.0808971	-0.581475	-0.663581	-0.406919	-0.163851	-0.275223	-0.222149	SAKL0C03696g	some similarities with uniprot|Q6B184 Saccharomyces cerevisiae YCR096C HMRA2 Silenced copy of a2 at HMR
SAKL0C09394g_2					0.00468532	0.000606491	1.58197	down					2025.08	2633.42	1257.41	1392.94	1529.54	1488.01	1283.57	1965.99	-3.30693	-2.96504	-3.65315	-3.45752	-3.76659	-3.62677	-3.60078	-2.94649	SAKL0C09394g	weakly similar to uniprot|Q12366 Saccharomyces cerevisiae YOL104C NDJ1 Meiosis-specific telomere protein, required for bouquet formation, effective homolog pairing, ordered cross-over distribution, sister chromatid cohesion at meiotic telomeres, chromosomal segregation and telomere- led rapid prophase movement
SAKL0G15202g_2									0.000434815	5.57937e-05	2.29341	up	7804.23	6366.43	10467.9	10998.4	10000.7	8281.15	10251.4	8477.57	-1.31806	-1.68694	-0.611206	-0.489444	-1.07097	-1.13135	-0.597312	-0.906132	SAKL0G15202g	highly similar to uniprot|P31334 Saccharomyces cerevisiae YGR220C MRPL9 Mitochondrial ribosomal protein of the large subunit
SAKL0G00352g_1					0.00271996	0.000216471	1.55801	up	8.82126e-05	3.31828e-06	2.62874	up	3495.74	3357.44	7231.38	6530.2	5005.24	4653.27	4837.23	6542.89	-2.51256	-2.61585	-1.15689	-1.22148	-2.05832	-1.97615	-1.66489	-1.17847	SAKL0G00352g	similar to uniprot|P23503 Saccharomyces cerevisiae YNL240C NAR1 Nuclear architecture related protein
SAKL0B03234g_1					0.0010632	3.12058e-05	8.12067	down	0.00120443	0.000276184	4.39345	down	2843.19	2796.96	309.574	448.541	314.988	289.268	1044.41	765.1	-2.77614	-2.94342	-5.70426	-5.07878	-6.0414	-5.96502	-3.8649	-4.31492	SAKL0B03234g	similar to uniprot|Q12188 Saccharomyces cerevisiae YPR007C REC8 Meiosis-specific component of sister chromatid cohesion complex
SAKL0D09790g_2					0.029105	0.00989516	2.79487	down	0.0191838	0.00973965	2.94433	down	629.937	995.066	220.754	237.705	290.028	288.476	333.171	344.214	-4.96863	-4.47539	-6.20611	-6.03333	-6.16324	-5.95817	-5.51	-5.42208	SAKL0D09790g	no similarity
SAKL0B05236g_1					0.00128548	4.54695e-05	1.77297	down	0.00471528	0.0017486	1.50611	down	11949.6	10209.2	5078.5	5054.14	6725.07	5051.53	6832.87	5233.75	-0.710078	-1.01511	-1.65885	-1.60594	-1.63469	-1.84128	-1.1501	-1.51486	SAKL0B05236g	similar to uniprot|Q04740 Saccharomyces cerevisiae YMR234W RNH1 Ribonuclease H1
SAKL0F03102g_2									0.000115497	6.07828e-06	1.82316	up	11887.7	11200.3	16884.4	15362.1	13485.8	9933.32	9733.06	8576.09	-0.713262	-0.872457	0.0999165	-0.00601816	-0.636603	-0.87239	-0.63664	-0.803252	SAKL0F03102g	highly similar to uniprot|P53043 Saccharomyces cerevisiae YGR123C PPT1 Protein serine/threonine phosphatase with similarity to human phosphatase PP5
SAKL0B12188g_1									0.0016369	0.000429319	1.52212	down	52328.7	42333.5	27056.9	21120.6	43765.2	27303.6	28276.6	17547.3	1.41738	1.04714	0.790097	0.441054	1.06359	0.59431	0.896616	0.252642	SAKL0B12188g	similar to uniprot|P46971 Saccharomyces cerevisiae YJR143C PMT4 Protein O-mannosyltransferase, transfers mannose residues from dolichyl phosphate-D-mannose to protein serine/threonine residues
SAKL0H21362g_1									0.00261831	0.000797894	1.63427	down	7717.27	8197.71	4480.84	3808.08	5988.03	4915.3	4338.83	4093.79	-1.37299	-1.32976	-1.81196	-2.03841	-1.79248	-1.90605	-1.81642	-1.90023	SAKL0H21362g	some similarities with uniprot|P08640 Saccharomyces cerevisiae YIR019C MUC1 GPI-anchored cell surface glycoprotein (flocculin) required for pseudohyphal formation, invasive growth, flocculation, and biofilms
SAKL0E10384g_1									0.000262145	2.47578e-05	1.70205	down	10965.8	9513.53	5190.78	4219.6	8660.63	8011.15	5061.62	4233.17	-0.86328	-1.10714	-1.61096	-1.87442	-1.27083	-1.1881	-1.58611	-1.79929	SAKL0E10384g	similar to uniprot|P13382 Saccharomyces cerevisiae YNL102W POL1 Catalytic subunit of the DNA polymerase I alpha-primase complex, required for the initiation of DNA replication during mitotic DNA synthesis and premeiotic DNA synthesis
SAKL0F10780g_1									0.00253746	0.00076816	1.8178	down	7014.42	10177.6	4132.74	4271.68	8174.26	6582.96	5880.68	7188.73	-1.49508	-1.01187	-1.93044	-1.87406	-1.37362	-1.548	-1.40369	-1.07773	SAKL0F10780g	similar to uniprot|Q12142 Saccharomyces cerevisiae YDL149W ATG9 Transmembrane protein involved in forming Cvt and autophagic vesicles
SAKL0H02552g_1									0.00800601	0.00339822	1.50832	down	209085	221160	134301	109238	193743	169456	142893	144520	3.40049	3.41956	3.0919	2.82662	3.21537	3.23399	3.24041	3.29122	SAKL0H02552g	highly similar to uniprot|P16861 Saccharomyces cerevisiae YGR240C PFK1 Alpha subunit of heterooctameric phosphofructokinase involved in glycolysis, indispensable for anaerobic growth, activated by fructose-2,6- bisphosphate and AMP, mutation inhibits glucose induction of cell cycle-related genes
SAKL0A09306g_2					0.00323303	0.000322243	1.8027	down					27684.3	24689.1	21332	23237	13338.3	12019.2	22503.9	20494.7	0.514298	0.269399	0.441997	0.578116	-0.656623	-0.580759	0.563932	0.460865	SAKL0A09306g	similar to uniprot|P38702 Saccharomyces cerevisiae YHR002W LEU5 Mitochondrial carrier protein involved in the accumulation of CoA in the mitochondrial matrix
SAKL0H04950g_2					0.0178002	0.00490301	1.56578	up					11204.2	10338.3	13192.4	11151.3	16315.8	14251.4	9954.28	12148.9	-0.809188	-0.996465	-0.282434	-0.460773	-0.362017	-0.349583	-0.613277	-0.266508	SAKL0H04950g	similar to uniprot|P32829 Saccharomyces cerevisiae YMR224C MRE11 Subunit of a complex with Rad50p and Xrs2p (MRX complex) that functions in repair of DNA double- strand breaks and in telomere stability, exhibits nuclease activity that appears to be required for MRX function
SAKL0F01738g_2					0.00849161	0.00158968	1.91556	down	0.0113498	0.00519763	1.63534	down	1349.17	1852.35	885.817	841.837	1252.54	855.377	985.439	1016.9	-3.86254	-3.48375	-4.17463	-4.19335	-4.05912	-4.42152	-3.97046	-3.90446	SAKL0F01738g	conserved hypothetical protein
SAKL0H00726g_2									0.01269	0.0059427	1.72839	down	91304.7	111296	48621.2	47356.7	90577.2	73876.4	58555.6	69775.1	2.18767	2.40843	1.61097	1.619	2.11593	2.01975	1.91608	2.22966	SAKL0H00726g	conserved hypothetical protein
SAKL0A09328g_2									0.000552054	7.92506e-05	3.53974	up	8351.36	6811.43	22011.7	17545	10132.9	8689.76	8912.45	7528.71	-1.23812	-1.6245	0.466109	0.199139	-1.04994	-1.06185	-0.763459	-0.988857	SAKL0A09328g	similar to uniprot|P36101 Saccharomyces cerevisiae YKL027W (ohnolog of YHR003C) Protein of unknown function, localized to the mitochondrial outer membrane
SAKL0C07568g_1									0.000402649	5.10603e-05	1.60165	down	66512.7	74197.9	36228.5	34503.3	51403.6	51698.2	32685.5	28393.4	1.74654	1.85406	1.19581	1.1745	1.3088	1.51766	1.11386	0.947061	SAKL0C07568g	similar to uniprot|Q08225 Saccharomyces cerevisiae YOL057W Putative member of the dipeptidyl-peptidase III group of enzymes that cleave dipeptides from the amino terminus of target proteins
SAKL0D08294g_2									0.000120461	6.831e-06	1.71934	down	37343.8	41558	18232.3	18255.5	30439.9	27072.6	21655.2	23402.7	0.927524	1.0214	0.203662	0.239549	0.55043	0.583269	0.493712	0.659347	SAKL0D08294g	some similarities with uniprot|P38623 Saccharomyces cerevisiae YLR248W RCK2 (ohnolog of YGL158W) Protein kinase involved in the response to oxidative and osmotic stress
SAKL0G10098g_2					0.00480026	0.000643948	1.55759	down					55096.3	39283.2	34752.3	22395.4	47857.6	22247.8	62648.8	25656.1	1.48985	0.931314	1.13325	0.523593	1.20007	0.292003	1.96638	0.7841	SAKL0G10098g	highly similar to uniprot|P07275 Saccharomyces cerevisiae YHR037W PUT2 Delta-1-pyrroline-5-carboxylate dehydrogenase, nuclear-encoded mitochondrial protein involved in utilization of proline as sole nitrogen source
SAKL0D03762g_2					0.0047652	0.000631176	1.54691	down	0.00228079	0.000668806	1.76432	down	37331.6	41834.7	17144.2	18047.5	29388.9	24037.1	20611.9	24301.7	0.904856	1.02414	0.129187	0.205026	0.49584	0.394749	0.407294	0.709161	SAKL0D03762g	weakly similar to uniprot|Q00816 Saccharomyces cerevisiae YDR028C REG1 (ohnolog of YBR050C) Regulatory subunit of type 1 protein phosphatase Glc7p, involved in negative regulation of glucose-repressible genes
SAKL0C08404g_1									0.00357109	0.00122584	1.52585	down	19934.2	23903	10326.4	11961.4	21269.4	24107.3	15724.9	22026	0.00191808	0.216622	-0.613114	-0.392989	0.0219625	0.4079	0.0408201	0.574181	SAKL0C08404g	similar to uniprot|Q12408 Saccharomyces cerevisiae YDL046W NPC2 Functional homolog of human NPC2/He1, which is a cholesterol-binding protein whose deficiency causes Niemann-Pick type C2 disease involving retention of cholesterol in lysosomes
SAKL0A07832g_2									0.000162215	1.20137e-05	3.02646	up	3261.9	3527.74	7159.15	8128.63	5025.77	3605.55	4278.28	4317.23	-2.581	-2.54189	-1.13023	-0.944255	-2.07017	-2.37542	-1.89094	-1.86844	SAKL0A07832g	highly similar to uniprot|P46943 Saccharomyces cerevisiae YLR289W GUF1 Mitochondrial matrix GTPase that associates with mitochondrial ribosomes
SAKL0H12826g_1									0.000672346	0.000112964	1.70434	down	11518	13922.9	7005.48	6199.82	11156.8	9352.53	7178.77	6467.12	-0.790778	-0.557655	-1.17105	-1.32687	-0.906854	-0.968709	-1.09391	-1.19621	SAKL0H12826g	similar to uniprot|Q04924 Saccharomyces cerevisiae YDR221W GTB1 Glucosidase II beta subunit, forms a complex with alpha subunit Rot2p, involved in removal of two glucose residues from N-linked glycans during glycoprotein biogenesis in the ER
SAKL0E11308g_2									0.00164324	0.000432108	2.46958	up	7408.48	6530.73	12900.6	11985.7	8137.45	6636.35	5261.49	6081.64	-1.39604	-1.6507	-0.312577	-0.346435	-1.35564	-1.49037	-1.54144	-1.34281	SAKL0E11308g	highly similar to uniprot|P53914 Saccharomyces cerevisiae YNL132W KRE33 Essential protein of unknown function
SAKL0A00946g_2									0.000278722	2.82655e-05	4.07851	up	2840.64	3134.89	9019.42	9353.47	5416.03	3181.37	4640.51	3162.07	-2.77805	-2.72382	-0.821557	-0.695774	-1.95584	-2.54002	-1.73002	-2.32114	SAKL0A00946g	highly similar to uniprot|P53733 Saccharomyces cerevisiae YNR037C RSM19 Mitochondrial ribosomal protein of the small subunit, has similarity to E. coli S19 ribosomal protein
SAKL0E13090g_1									0.000154826	1.08946e-05	2.18478	up	4654.93	4867.32	6648.27	7951.55	7371.96	5353.93	5919.34	4351.32	-2.05868	-2.07451	-1.2761	-0.947025	-1.50439	-1.76079	-1.38045	-1.82326	SAKL0E13090g	highly similar to uniprot|Q12328 Saccharomyces cerevisiae YDL217C TIM22 Component of the mitochondrial Tim54p-Tim22p complex involved in insertion of polytopic proteins into the inner membrane
SAKL0F13662g_1									0.00090055	0.000180552	1.76507	up	3515.43	3903.76	4557.36	5175.44	5010.64	3857.79	3774.55	3902.24	-2.4836	-2.39112	-1.82591	-1.5714	-2.05859	-2.24217	-2.03122	-1.98628	SAKL0F13662g	similar to uniprot|P38162 Saccharomyces cerevisiae YBL107C Putative protein of unknown function
SAKL0C11770g_1									0.0108364	0.00491565	1.53475	down	36060.4	35085.8	19760.3	16951.5	35769.4	34674	21531.4	12659.3	0.871752	0.763459	0.322941	0.145458	0.782199	0.942212	0.501794	-0.242655	SAKL0C11770g	similar to uniprot|P14180 Saccharomyces cerevisiae YBR038W CHS2 Chitin synthase II, requires activation from zymogenic form in order to catalyze the transfer of N- acetylglucosamine (GlcNAc) to chitin
SAKL0D07216g_2									0.0182222	0.00916768	1.94592	down	23021.4	25436.6	11766.5	9371.18	20434.6	15802	13729.2	12317.4	0.202416	0.24819	-0.441245	-0.712264	-0.0267003	-0.210358	-0.177052	-0.263603	SAKL0D07216g	similar to uniprot|P38352 Saccharomyces cerevisiae YBR280C SAF1 F-Box protein involved in proteasome- dependent degradation of Aah1p during entry of cells into quiescence
SAKL0A08426g_2									0.000194435	1.5767e-05	2.21413	up	6382.47	6649.2	10772	11205.9	6644.51	6365.93	6012.95	5697.64	-1.62492	-1.62821	-0.554412	-0.481463	-1.65673	-1.51222	-1.35451	-1.39065	SAKL0A08426g	weakly similar to uniprot|Q12343 Saccharomyces cerevisiae YOR174W MED4 Subunit of the RNA polymerase II mediator complex
SAKL0C09680g_1					0.00240611	0.000173129	1.61292	up	0.00010806	5.30643e-06	2.23885	up	11158.5	8745.18	13652.6	14658.2	13939.1	12327.8	11426.9	12494.3	-0.817319	-1.23682	-0.2022	-0.0740604	-0.603627	-0.547148	-0.407919	-0.235803	SAKL0C09680g	highly similar to uniprot|Q12109 Saccharomyces cerevisiae YOL097C WRS1 Cytoplasmic tryptophanyl-tRNA synthetase, aminoacylates tryptophanyl-tRNA
SAKL0F08844g_2									0.00157571	0.000404971	1.52576	down	14772.9	14831	7757.89	7404.48	13966.1	10936.9	10417.8	10520.3	-0.418973	-0.466315	-1.01654	-1.07585	-0.590588	-0.742139	-0.562264	-0.534137	SAKL0F08844g	similar to uniprot|P34909 Saccharomyces cerevisiae YER068W MOT2 Component of the CCR4-NOT complex, which has multiple roles in transcription regulation, mRNA degradation, and post-transcriptional modifications
SAKL0G19910g_2					0.0135023	0.00330253	3.69011	down	0.0165135	0.00813712	3.02226	down	597.632	1693.7	447.459	408.003	564.053	389.197	407.876	529.988	-5.05651	-3.72397	-5.15701	-5.3196	-5.21099	-5.60763	-5.33639	-4.85865	SAKL0G19910g	some similarities with uniprot|P39712 Saccharomyces cerevisiae YAL063C FLO9 Lectin-like protein with similarity to Flo1p, thought to be expressed and involved in flocculation
SAKL0G19580g_1					0.00277602	0.0002272	1.67126	down	0.00334708	0.00112724	1.56991	down	26403.3	29576	15042.7	14369.7	16206.7	15854.3	11746.1	11136.2	0.403233	0.5282	-0.0554295	-0.122484	-0.355946	-0.212736	-0.376207	-0.451471	SAKL0G19580g	weakly similar to uniprot|P40577 Saccharomyces cerevisiae YIR025W MND2 Subunit of the anaphase-promoting complex (APC)
SAKL0G11572g_2									8.094e-05	2.80827e-06	3.63632	up	8144.54	6934.53	20222.6	19074.1	9072.82	9198.9	7809.98	10229	-1.26216	-1.56713	0.362983	0.295347	-1.22973	-0.99868	-0.967972	-0.538837	SAKL0G11572g	similar to uniprot|P47077 Saccharomyces cerevisiae YJL010C NOP9 Essential subunit of U3-containing 90S preribosome involved in production of 18S rRNA and assembly of small ribosomal subunit
SAKL0G00462g_2									0.0134466	0.00636532	1.515	down	4253.26	6612.47	3128.02	3277.49	6457.43	8086.42	4404.26	4152.32	-2.24954	-1.65291	-2.32504	-2.25222	-1.71773	-1.20325	-1.80629	-1.85647	SAKL0G00462g	similar to uniprot|P53584 Saccharomyces cerevisiae YNL237W YTP1 Probable type-III integral membrane protein of unknown function, has regions of similarity to mitochondrial electron transport proteins
SAKL0E11616g_1									0.00584654	0.00230011	1.51862	down	11744.6	10534	6261.48	5300.94	9497.22	6290.72	5825.34	5650.33	-0.775249	-0.959561	-1.32989	-1.56232	-1.13992	-1.53813	-1.4096	-1.39527	SAKL0E11616g	similar to uniprot|P53552 Saccharomyces cerevisiae YNL139C THO2 Subunit of the THO complex, which is required for efficient transcription elongation and involved in transcriptional elongation-associated recombination
SAKL0D07260g_1					0.0140825	0.00351598	1.65436	up	0.000267619	2.58093e-05	3.31515	up	3554.52	2764.92	7055.85	6785.4	3881.63	4046.35	4432	4619	-2.45316	-2.9007	-1.17308	-1.17163	-2.44414	-2.17442	-1.78653	-1.71503	SAKL0D07260g	similar to uniprot|P40362 Saccharomyces cerevisiae YJL069C UTP18 Possible U3 snoRNP protein involved in maturation of pre-18S rRNA, based on computational analysis of large-scale protein-protein interaction data
SAKL0F16478g_1					0.00239523	0.000171699	4.13587	down	0.00289828	0.000926469	2.61422	down	3264.29	2682.83	685.335	748.478	572.593	553.962	1291.37	1241.66	-2.57304	-2.96845	-4.5131	-4.35483	-5.18324	-5.01665	-3.55811	-3.58059	SAKL0F16478g	weakly similar to uniprot|P53322 Saccharomyces cerevisiae YGR260w TNA1 High affinity nicotinic acid plasma membrane permease, responsible for uptake of low levels of nicotinic acid
SAKL0H07832g_1					0.031349	0.0109294	1.50983	up	0.000712998	0.000124978	2.69008	up	5357.29	4365.2	8069.74	8706.2	7108.04	5922.02	6286.55	5160.37	-1.85992	-2.24073	-0.978494	-0.813083	-1.57831	-1.64635	-1.28805	-1.56442	SAKL0H07832g	similar to uniprot|Q02931 Saccharomyces cerevisiae YPL126W NAN1 U3 snoRNP protein, component of the small (ribosomal) subunit (SSU) processosome containing U3 snoRNA
SAKL0H10560g_2	0.00220392	2.17841e-05	2.4882	down	0.0152096	0.00390612	1.55297	down					32879.9	13463.8	33065	9073.01	27702	7707.3	17676.6	2993.46	0.707573	-0.607531	1.04378	-0.744703	0.40943	-1.24256	0.226805	-2.30741	SAKL0H10560g	highly similar to uniprot|P32528 Saccharomyces cerevisiae YBR208C DUR1,2 Urea amidolyase, contains both urea carboxylase and allophanate hydrolase activities, degrades urea to CO2 and NH3
SAKL0E07678g_2					0.00305603	0.000274546	1.78321	down					16516	15099.9	10353.4	9096.33	7859.56	7414.28	11324.3	10688.2	-0.243733	-0.443623	-0.624434	-0.745691	-1.42792	-1.2781	-0.415508	-0.50076	SAKL0E07678g	highly similar to uniprot|P53972 Saccharomyces cerevisiae YNL022C Putative protein of unknown function with seven beta-strand methyltransferase motif similar to NOP2/YNL061W
SAKL0F06974g_1					0.00410323	0.000492934	1.61685	up					11042.1	9797.4	7558.48	7089.96	14172.4	13857.6	13390.1	6652.08	-0.811962	-1.06397	-1.06239	-1.13465	-0.583446	-0.370789	-0.188022	-1.14023	SAKL0F06974g	similar to uniprot|P33317 Saccharomyces cerevisiae YBR252W DUT1 dUTPase, catalyzes hydrolysis of dUTP to dUMP and PPi, thereby preventing incorporation of uracil into DNA during replication
SAKL0G06864g_2					0.00234617	0.000164501	2.1793	down	0.00479442	0.00178426	1.67738	down	23738.9	21571.8	10526	9514.16	9988.74	8689.4	12688.4	11640.6	0.289777	0.0589688	-0.566069	-0.68724	-1.05301	-1.0649	-0.262394	-0.363919	SAKL0G06864g	similar to uniprot|Q03338 Saccharomyces cerevisiae YDR473C PRP3 Splicing factor, component of the U4/U6-U5 snRNP complex
SAKL0F16764g_Xhyb1_SAKL0D00110g									0.000837439	0.000161185	2.16688	down	16368.6	16180.3	8692.35	5657.99	13410.1	11096.8	9630.76	10873.8	-0.304839	-0.34467	-0.849459	-1.46029	-0.647418	-0.712826	-0.680469	-0.474125	SAKL0F16764g	some similarities with uniprot|Q7LGR3 Saccharomyces cerevisiae YDL218W Putative protein of unknown function
SAKL0C11352g_1									0.000136444	8.72168e-06	1.83461	down	8936.84	8493.04	3827.17	3497.93	7908.28	9115.89	6588.35	2978.6	-1.12241	-1.26747	-2.04051	-2.14295	-1.41359	-0.981389	-1.20737	-2.29865	SAKL0C11352g	similar to uniprot|Q05325 Saccharomyces cerevisiae YDL003W MCD1 Essential subunit of the cohesin complex required for sister chromatid cohesion in mitosis and meiosis
SAKL0F11088g_1									0.000499088	6.7891e-05	1.81028	down	51529.3	51580.2	27851.7	21443.5	45992.8	39086.5	30396.5	27111.2	1.36225	1.32746	0.82334	0.471246	1.13961	1.10367	0.988395	0.856967	SAKL0F11088g	highly similar to uniprot|P39517 Saccharomyces cerevisiae YDL160C DHH1 Cytoplasmic DExD/H-box helicase, stimulates mRNA decapping, coordinates distinct steps in mRNA function and decay, interacts with both the decapping and deadenylase complexes, may have a role in mRNA export and translation
SAKL0H06424g_1									0.00107632	0.000234502	1.94286	down	11180.3	17267.7	8114.2	6695.53	13036.6	19896.1	10124.4	9135.54	-0.890328	-0.252293	-0.991889	-1.21047	-0.673053	0.148646	-0.579538	-0.721823	SAKL0H06424g	weakly similar to uniprot|Q99299 Saccharomyces cerevisiae YPL158C Protein of unknown function
SAKL0A09152g_2	0.0418672	0.00323752	1.54108	up					0.019106	0.00968419	1.64078	up	2058.9	3338.87	3730.06	4052.45	2485.46	3107.7	1963.84	1525.22	-3.25853	-2.63458	-2.09951	-1.92021	-3.08897	-2.59293	-2.94204	-3.2676	SAKL0A09152g	similar to uniprot|P27810 Saccharomyces cerevisiae YOR099w KTR1 Alpha-1,2-mannosyltransferase involved in O- and N-linked protein glycosylation
SAKL0H21098g_1					0.0470063	0.0190898	1.65132	down	0.00268659	0.000828579	2.79305	down	3546.96	4088.66	1802.32	1052.63	2679.9	2118.37	1776.56	1160.13	-2.53804	-2.387	-3.15237	-3.86884	-2.95539	-3.11062	-3.11913	-3.67173	SAKL0H21098g	conserved hypothetical protein
SAKL0E12188g_2	0.00220392	2.01922e-05	2.17355	up					0.00400647	0.00141957	1.5705	down	37894.3	86339.2	27537.2	40718.8	35732.9	62252.6	22468.2	27896.4	0.94994	2.06999	0.79264	1.41877	0.76896	1.78451	0.564581	0.903146	SAKL0E12188g	similar to uniprot|P38840 Saccharomyces cerevisiae YHR137W ARO9 Aromatic aminotransferase II, catalyzes the first step of tryptophan, phenylalanine, and tyrosine catabolism
SAKL0G07392g_1					0.0182878	0.00510269	1.5911	up	0.0221293	0.011608	1.54787	up	8141.48	7199.57	9026.25	8182.94	11970.9	10133.2	8524.73	6254.7	-1.27657	-1.52362	-0.819925	-0.893327	-0.813895	-0.853591	-0.83195	-1.25521	SAKL0G07392g	similar to uniprot|Q05580 Saccharomyces cerevisiae YDR266C Protein of unknown function that may interact with ribosomes, based on co-purification experiments
SAKL0D09438g_2									0.00679824	0.00278453	1.78294	down	10743.6	12910.6	5746.13	5511.55	9806.72	8341.72	5191.45	6431.99	-0.895517	-0.683534	-1.48519	-1.51779	-1.08553	-1.1352	-1.57744	-1.19831	SAKL0D09438g	weakly similar to uniprot|P34756 Saccharomyces cerevisiae YFR019W FAB1 1-phosphatidylinositol-3-phosphate 5-kinase
SAKL0G12782g_2									0.000179587	1.40885e-05	1.55701	up	4248.88	5721.25	6186.05	6663.86	6437.42	6587.2	6329.25	5291.55	-2.19114	-1.84069	-1.35738	-1.20191	-1.71308	-1.46819	-1.27897	-1.49395	SAKL0G12782g	similar to uniprot|P41544 Saccharomyces cerevisiae YJL004C SYS1 Integral membrane protein of the Golgi required for targeting of the Arf-like GTPase Arl3p to the Golgi
SAKL0A02464g_2					0.00306831	0.000284429	1.51693	down					25739	26763.3	22654.6	22339.2	20661.1	15832.6	15076.8	14822	0.373738	0.384959	0.535374	0.517884	-0.0109081	-0.216198	-0.0256324	-0.0153027	SAKL0A02464g	similar to uniprot|P40343 Saccharomyces cerevisiae YNR006W VPS27 Endosomal protein that forms a complex with Hse1p
SAKL0D05544g_2									0.00283203	0.000891874	1.52237	down	17386.9	22147	11721.5	11087.7	16985.9	13818.1	11953.6	13332.4	-0.188358	0.10711	-0.427384	-0.499212	-0.292668	-0.412303	-0.366583	-0.163585	SAKL0D05544g	similar to uniprot|P40309 Saccharomyces cerevisiae YJL094C KHA1 Putative K+/H+ antiporter with a probable role in intracellular cation homeostasis, localized to Golgi vesicles and detected in highly purified mitochondria in high-throughput studies
SAKL0A07172g_2									0.00098476	0.000205506	1.55135	up	4230.54	4780.78	6157.11	5574.14	3982.46	3453.56	3542.06	3757.21	-2.20961	-2.10717	-1.3522	-1.47364	-2.38887	-2.39266	-2.10574	-1.9862	SAKL0A07172g	similar to uniprot|P38316 Saccharomyces cerevisiae YBR217W ATG12 Conserved ubiquitin-like modifier involved in autophagy and the Cvt pathway
SAKL0C00308g_2									2.24263e-05	1.37246e-07	3.07713	down	71507.2	78050.3	22746.2	19180	53914.9	47455.6	42202.9	36523	1.86788	1.92719	0.539693	0.305604	1.37404	1.38787	1.47768	1.29337	SAKL0C00308g	similar to uniprot|P27614 Saccharomyces cerevisiae YJL172W CPS1 Vacuolar carboxypeptidase yscS
SAKL0H11880g_2									0.00345003	0.00117359	1.68931	down	18646.7	19941.4	11376.1	9057.67	17878.9	15020	11753	10925.8	-0.10697	-0.0454524	-0.466107	-0.801885	-0.218496	-0.276845	-0.38332	-0.444975	SAKL0H11880g	some similarities with uniprot|P09547 Saccharomyces cerevisiae YPL016W SWI1 Subunit of the SWI/SNF chromatin remodeling complex, which regulates transcription by remodeling chromosomes
SAKL0C12738g_2					0.00365921	0.000405508	1.50789	down					26441.1	22381.5	16294.5	12811.8	14301.7	12983.5	13342.8	14202.8	0.443179	0.122055	0.0611172	-0.25969	-0.540632	-0.470473	-0.195237	-0.0725935	SAKL0C12738g	similar to uniprot|Q12383 Saccharomyces cerevisiae YOL125W TRM13 2'-O-methyltransferase responsible for modification of tRNA at position 4
SAKL0H16390g_2					0.00362503	0.000400813	1.51813	down					7401.52	7671.65	4689.08	4317.1	5883.91	4556	4080.89	5205.54	-1.42916	-1.41713	-1.75357	-1.85831	-1.8303	-2.01943	-1.92191	-1.51795	SAKL0H16390g	similar to uniprot|Q03897 Saccharomyces cerevisiae YDR128W MTC5 Protein of unknown function
SAKL0H23342g_2					0.00308897	0.000290009	2.13385	down					14132.7	12859	7509.07	7510.4	6367.76	5234.86	8284.26	6905.6	-0.459367	-0.681042	-1.07573	-1.02728	-1.70543	-1.7745	-0.88241	-1.11929	SAKL0H23342g	similar to uniprot|P0C5N3 Saccharomyces cerevisiae YGL041W-A Putative protein of unknown function, conserved in fungi
SAKL0C00506g_1									0.00181616	0.000502437	1.81705	up	2505.25	2427.33	3345.87	3361.35	2996.35	3070.01	3443.41	3025.26	-2.97667	-3.08082	-2.26735	-2.21922	-2.80634	-2.55731	-2.15873	-2.29977	SAKL0C00506g	weakly similar to uniprot|Q2V2Q1 Saccharomyces cerevisiae YCL058W-A Protein of unknown function
SAKL0B08624g_1					0.00677614	0.00113084	1.65522	up	0.00233817	0.000689792	1.71408	up	10065	9507.15	13765.8	12051.5	16416.1	14173.7	11621.2	7360.46	-0.960496	-1.10939	-0.212779	-0.331959	-0.364199	-0.382371	-0.380737	-1.01509	SAKL0B08624g	similar to uniprot|P38272 Saccharomyces cerevisiae YBR130C SHE3 Protein that acts as an adaptor between Myo4p and the She2p-mRNA complex
SAKL0G09548g_1									0.00845769	0.00363927	1.50446	up	2587.99	2901.98	3378.36	3239.93	4153.26	2623.22	2606.21	1552.07	-2.91619	-2.82097	-2.25212	-2.23172	-2.332	-2.82223	-2.55855	-3.31975	SAKL0G09548g	similar to uniprot|P38784 Saccharomyces cerevisiae YHR060W VMA22 Peripheral membrane protein that is required for vacuolar H+-ATPase (V-ATPase) function, although not an actual component of the V-ATPase complex
SAKL0H12056g_1					0.000362514	3.71958e-06	2.73981	up	8.55444e-05	3.04464e-06	3.45334	up	11429.4	10865.1	24553.5	27546.8	27189	26159.1	24786.2	14428	-0.765399	-0.922189	0.626609	0.865804	0.355783	0.531887	0.710439	-0.0865753	SAKL0H12056g	similar to uniprot|P32495 Saccharomyces cerevisiae YDL208W NHP2 Nuclear protein related to mammalian high mobility group (HMG) proteins, essential for function of H/ACA-type snoRNPs, which are involved in 18S rRNA processing
SAKL0G14982g_1									0.000160754	1.17352e-05	2.1949	up	69886.2	63284.4	92555.7	103256	81736	56557.8	49180	45216.2	1.82667	1.62618	2.53406	2.76033	1.96485	1.63848	1.69145	1.60847	SAKL0G14982g	highly similar to uniprot|P53303 Saccharomyces cerevisiae YGR211W ZPR1 Essential protein with two zinc fingers, present in the nucleus of growing cells but relocates to the cytoplasm in starved cells via a process mediated by Cpr1p
SAKL0B12738g_2					0.00320434	0.000318324	1.65631	down					3485.8	3358.54	2398.62	3142.59	2544.93	1805.68	4608.94	10617.2	-2.49948	-2.61108	-2.74042	-2.33112	-3.03835	-3.33905	-1.72345	-0.528277	SAKL0B12738g	similar to uniprot|Q08268 Saccharomyces cerevisiae YOL119C MCH4 Protein with similarity to mammalian monocarboxylate permeases, which are involved in transport of monocarboxylic acids across the plasma membrane
SAKL0G17578g_2									8.43719e-05	2.98437e-06	1.87947	down	68716.5	66882.1	33016.6	26529	54190.7	47580	36417.8	26377	1.80127	1.70824	1.06106	0.797908	1.38336	1.39755	1.25989	0.834194	SAKL0G17578g	highly similar to uniprot|P54838 Saccharomyces cerevisiae YML070W DAK1 Dihydroxyacetone kinase, required for detoxification of dihydroxyacetone (DHA)
SAKL0G16126g_1									0.000298851	3.18192e-05	1.81251	down	50613.9	51069.1	26570.4	21250.5	52362.6	45486.7	34894.7	19745.5	1.36623	1.31523	0.758687	0.457246	1.32516	1.33442	1.1992	0.429609	SAKL0G16126g	highly similar to uniprot|Q6HD38 Bacillus thuringiensis subsp BT9727_4222 ThiJ/PfpI family protein
SAKL0H20548g_2									0.00156761	0.00040171	1.72525	up	6373.78	5819.59	6104.05	7623.61	8247.55	5833.53	7707.44	8086.84	-1.61201	-1.82017	-1.36552	-1.03336	-1.35535	-1.6323	-1.00574	-0.903632	SAKL0H20548g	similar to uniprot|P53212 Saccharomyces cerevisiae YGR021W Putative protein of unknown function
SAKL0F02926g_2					0.00155473	6.79043e-05	1.55857	down	0.00159652	0.000413022	1.6163	down	30032.2	28013.7	15893.1	13169.9	22561.5	16001.5	16789.7	16856.6	0.598391	0.451493	0.0176148	-0.241206	0.117085	-0.188729	0.113282	0.189241	SAKL0F02926g	similar to uniprot|P53273 Saccharomyces cerevisiae YGR125W Putative protein of unknown function
SAKL0F16676g_2	0.00122187	8.27604e-06	1.7071	up	0.000287226	1.67526e-06	1.69784	down	6.55342e-05	1.96048e-06	2.25148	down	1486.72	2634.59	879.212	884.657	1070.15	1371.54	841.812	1364.74	-3.73248	-2.96093	-4.15783	-4.1318	-4.27872	-3.72463	-4.18692	-3.4684	SAKL0F16676g	no similarity
SAKL0A04400g_1									9.20923e-05	3.72527e-06	3.73109	up	3038.92	2990.9	9976.2	8425.67	4296	3538.36	3446.35	3368.91	-2.71125	-2.79054	-0.656104	-0.890938	-2.28231	-2.36389	-2.1346	-2.14512	SAKL0A04400g	similar to uniprot|P53164 Saccharomyces cerevisiae YGL067W NPY1 NADH diphosphatase (pyrophosphatase), hydrolyzes the pyrophosphate linkage in NADH and related nucleotides
SAKL0A03036g_2					0.000325563	2.87892e-06	4.98741	up	2.24263e-05	1.43426e-07	9.7634	up	667.214	715.143	3679.32	5124.39	2230.61	3112.1	1703.75	1854.98	-4.8809	-4.86027	-2.11544	-1.57289	-3.2646	-2.54198	-3.17541	-3.00417	SAKL0A03036g	similar to uniprot|Q12179 Saccharomyces cerevisiae YPL245W Putative protein of unknown function
SAKL0A02772g_1					0.0312044	0.0108555	1.60951	up	0.00412406	0.00147116	2.55278	up	110435	87463.9	163566	166058	133750	120778	130561	91936	2.49173	2.06935	3.37635	3.42143	2.67852	2.75598	3.11458	2.6366	SAKL0A02772g	highly similar to uniprot|P05745 Saccharomyces cerevisiae YMR194W RPL36A (ohnolog of YPL249C-A) N- terminally acetylated protein component of the large (60S) ribosomal subunit, nearly identical to Rpl36Bp and has similarity to rat L36 ribosomal protein
SAKL0D02904g_1									0.00119431	0.000271444	2.25534	down	12662.3	13895.3	5391.45	4562.38	8382.7	8429.98	7160.17	4847.29	-0.617596	-0.566901	-1.56614	-1.74024	-1.31606	-1.11141	-1.07663	-1.60448	SAKL0D02904g	conserved hypothetical protein
SAKL0C04642g_1					0.00508809	0.000718938	1.8161	down	0.0131236	0.0061879	1.67824	down	21703.8	22119.5	10441.8	10037	10856	11044.6	6894.98	6570.24	0.123635	0.106664	-0.631628	-0.640283	-0.942554	-0.754182	-1.1537	-1.21781	SAKL0C04642g	conserved hypothetical protein
SAKL0A02024g_1					0.00141242	5.4743e-05	1.67276	up	1.95749e-05	8.1025e-08	5.79172	up	9032.37	8526.74	32967.6	36516.7	19342.7	12604.1	14714.5	10371.9	-1.1107	-1.27033	1.05259	1.26367	-0.13335	-0.528093	-0.0632024	-0.600191	SAKL0A02024g	similar to uniprot|P32897 Saccharomyces cerevisiae YNR017W TIM23 Essential protein of the mitochondrial inner membrane, component of the mitochondrial import system
SAKL0F10956g_1									0.00241492	0.000719706	1.62382	up	851.428	947.057	1142.18	1170.53	1471.72	1223.67	1292.22	1457.84	-4.52132	-4.43844	-3.79114	-3.73905	-3.85494	-3.87698	-3.55893	-3.34025	SAKL0F10956g	similar to uniprot|Q3E829 Saccharomyces cerevisiae YDL160C-A Putative protein of unknown function
SAKL0D05236g_1					0.000287226	1.64356e-06	4.2169	down	0.000181355	1.4479e-05	3.84815	down	24441.1	28751.3	11839.3	5613.12	14044.6	6132.48	8717.09	7183.08	0.308799	0.486586	-0.409608	-1.45758	-0.572725	-1.5896	-0.860273	-1.07268	SAKL0D05236g	similar to uniprot|P42950 Saccharomyces cerevisiae YJL103C GSM1 Putative zinc cluster protein of unknown function
SAKL0A00308g_2	0.0316617	0.00196583	1.86891	down					0.0014708	0.000366387	2.34105	up	58319.9	33330.9	73079.3	57058.1	58036.3	38536.2	47491.6	33290	1.56856	0.666364	2.22223	1.89352	1.46833	1.10373	1.65466	1.16231	SAKL0A00308g	highly similar to uniprot|P38999 Saccharomyces cerevisiae YNR050C LYS9 Saccharopine dehydrogenase (NADP+, L-glutamate-forming)
SAKL0A03586g_1									0.00027442	2.7158e-05	2.73194	up	31671.3	26600.6	56739.2	54022.6	29285.2	24778	19699.8	27597.2	0.673321	0.357284	1.84963	1.80721	0.483924	0.446357	0.362258	0.869832	SAKL0A03586g	similar to uniprot|Q7LHP2 Saccharomyces cerevisiae YPL226W NEW1 ATP binding cassette family member
SAKL0B01782g_2					0.000446311	5.45818e-06	1.55524	down	0.000279772	2.85394e-05	2.05428	down	64093.3	66701.6	27485.5	24324.3	34513.6	37841.2	28208.8	27315.4	1.71048	1.70272	0.798361	0.664088	0.734179	1.06558	0.879156	0.864171	SAKL0B01782g	similar to uniprot|Q2JS25 Yellowstone A-Prime) CYA_2439 ISSoc2 resolvase
SAKL0A02794g_2									0.00021029	1.77343e-05	3.40571	up	7318.11	8496.03	21385.4	21525.8	14367	9514.23	13510.6	9453.42	-1.55515	-1.28556	0.433554	0.482397	-0.557077	-0.931822	-0.19102	-0.725166	SAKL0A02794g	highly similar to uniprot|P36525 Saccharomyces cerevisiae YMR193W MRPL24 Mitochondrial ribosomal protein of the large subunit
SAKL0C05346g_1					0.000114491	2.87914e-07	2.11656	down	0.000269817	2.63393e-05	1.73648	down	34185.9	32854.6	17436.1	14395.2	17060.5	13789.8	13077.9	9978.06	0.759237	0.681174	0.119974	-0.114994	-0.280705	-0.400547	-0.228652	-0.641009	SAKL0C05346g	similar to uniprot|P32388 Saccharomyces cerevisiae YKL167C MRP49 Mitochondrial ribosomal protein of the large subunit, not essential for mitochondrial translation
SAKL0C02200g_1									0.0149548	0.00723122	1.50679	down	10852.2	8991.93	5749.15	4402.73	9214.6	8171.76	7579.42	4550.87	-0.878951	-1.20218	-1.47392	-1.79366	-1.17973	-1.14062	-1.01644	-1.75431	SAKL0C02200g	similar to uniprot|P53835 Saccharomyces cerevisiae YNL279W PRM1 Pheromone-regulated multispanning membrane protein involved in membrane fusion during mating
SAKL0A01298g_1									3.01386e-05	3.85593e-07	3.87909	up	10269.9	8803.19	21881.4	25206.1	13727.6	8100.62	11230.5	8301.89	-0.923348	-1.22252	0.452015	0.733199	-0.612559	-1.19431	-0.46552	-0.971137	SAKL0A01298g	similar to uniprot|P25642 Saccharomyces cerevisiae YCR071C IMG2 Mitochondrial ribosomal protein of the small subunit
SAKL0B01342g_2					0.0465277	0.0186899	2.12925	down					1054.09	1462.94	976.965	759.557	620.227	548.45	717.161	519.753	-4.23535	-3.96562	-4.0311	-4.31616	-5.06387	-5.05597	-4.39977	-4.83083	SAKL0B01342g	conserved hypothetical protein
SAKL0D14212g_2					0.000362093	3.61071e-06	2.81601	down	0.00123555	0.000286628	2.67769	down	29178.7	27574.4	8951.42	7692.23	11090.5	8728.75	11902.5	8180.17	0.568507	0.420962	-0.819519	-1.00003	-0.902174	-1.07269	-0.350825	-0.900165	SAKL0D14212g	some similarities with uniprot|P11433 Saccharomyces cerevisiae YAL041W CDC24 Guanine nucleotide exchange factor (GEF or GDP-release factor) for Cdc42p
SAKL0B01408g_1									0.0179566	0.00900028	1.7152	up	9282.55	11786.6	18090.7	14577.9	11003.9	11796.1	9853.65	10273.9	-1.07079	-0.846394	0.170396	-0.0680196	-0.921774	-0.61926	-0.622679	-0.556418	SAKL0B01408g	some similarities with uniprot|P23250 Saccharomyces cerevisiae YIL119C RPI1 Putative transcriptional regulator
SAKL0E04576g_2	0.0031831	4.73123e-05	1.58281	up									19213.2	31701	15721.7	17469.6	20917.3	30291.8	15302	16211.8	-0.0353065	0.62718	-0.0271687	0.180679	-0.00556119	0.742993	0.00487804	0.120324	SAKL0E04576g	highly similar to uniprot|Q12078 Saccharomyces cerevisiae YLR034C SMF3 Putative divalent metal ion transporter involved in iron homeostasis
SAKL0A03718g_2					0.00305603	0.000274429	1.51316	down					400963	545142	281635	306175	362767	316081	310477	289477	4.37015	4.73536	4.17983	4.34709	4.12721	4.13779	4.35254	4.29715	SAKL0A03718g	similar to uniprot|P18899 Saccharomyces cerevisiae YMR173W DDR48 DNA damage-responsive protein, expression is increased in response to heat-shock stress or treatments that produce DNA lesions
SAKL0F09482g_1									0.00325715	0.00108225	1.58502	down	67162.3	69254.1	33330.2	33133.9	58814.2	44939.2	36825.1	35754.4	1.75477	1.75599	1.08142	1.09148	1.49501	1.30413	1.26454	1.27863	SAKL0F09482g	highly similar to uniprot|P32565 Saccharomyces cerevisiae YIL075C RPN2 Subunit of the 26S proteasome, substrate of the N-acetyltransferase Nat1p
SAKL0G03630g_1									5.68985e-05	1.50746e-06	1.69921	down	82256.4	94814.9	41733.5	42165.9	68906.5	57692.1	57477.3	74187.8	2.07351	2.21103	1.40123	1.44616	1.72481	1.67108	1.89476	2.31554	SAKL0G03630g	highly similar to uniprot|P53598 Saccharomyces cerevisiae YOR142W LSC1 Alpha subunit of succinyl-CoA ligase, which is a mitochondrial enzyme of the TCA cycle that catalyzes the nucleotide-dependent conversion of succinyl-CoA to succinate
SAKL0H17842g_2									0.0084593	0.00364315	1.51487	down	12045.2	16075.6	7800.34	8137.97	14191.6	11711.9	10280	11685	-0.717623	-0.350103	-1.01396	-0.949293	-0.555235	-0.673821	-0.618072	-0.377207	SAKL0H17842g	similar to uniprot|P39956 Saccharomyces cerevisiae YER169W RPH1 (ohnolog of YDR096W) JmjC domain-containing histone demethylase which can specifically demethylate H3K36 tri- and dimethyl modification states
SAKL0E11440g_2									0.000577579	8.7479e-05	1.81468	down	75457.9	87013.8	39716.7	36120	56302	62750.8	49508.8	23496.1	1.9431	2.0766	1.34188	1.21689	1.43371	1.8015	1.60836	0.407831	SAKL0E11440g	conserved hypothetical protein
SAKL0E11726g_1									0.0182921	0.00921315	1.52788	down	329.558	412.165	265.271	198.884	274.619	273.847	260.83	245.212	-5.88962	-5.65748	-5.90262	-6.26901	-6.25212	-6.03381	-5.85976	-5.90923	SAKL0E11726g	no similarity
SAKL0A05742g_2	0.00666233	0.000136116	1.53273	down					2.24263e-05	1.66117e-07	3.50096	up	15322.2	10480.8	24313.1	27814.4	14930.1	11844.7	13653.2	16204.5	-0.34966	-0.965765	0.632665	0.841988	-0.510258	-0.605086	-0.152027	0.112156	SAKL0A05742g	highly similar to uniprot|P33734 Saccharomyces cerevisiae YBR248C HIS7 Imidazole glycerol phosphate synthase (glutamine amidotransferase:cyclase), catalyzes the fifth and sixth steps of histidine biosynthesis and also produces 5-aminoimidazole-4-carboxamide ribotide (AICAR), a purine precursor
SAKL0F07084g_2									0.000488401	6.55506e-05	1.73323	down	4801.51	6514.34	4299.13	2820.59	6351.85	5416.09	5564.02	2426.41	-2.01653	-1.6506	-1.90521	-2.44407	-1.71497	-1.76241	-1.45712	-2.62821	SAKL0F07084g	similar to uniprot|Q3E776 Saccharomyces cerevisiae YBR255C-A Putative protein of unknown function
SAKL0B00836g_2	0.00353691	5.5233e-05	2.48847	up					0.000168985	1.27176e-05	2.61814	down	24209.6	60853.8	18709.1	17548.8	29215.4	43112.4	17220.4	16450.5	0.258543	1.5738	0.234926	0.185256	0.485353	1.22814	0.154612	0.150852	SAKL0B00836g	similar to uniprot|P43561 Saccharomyces cerevisiae YFL041W FET5 Multicopper oxidase, integral membrane protein with similarity to Fet3p
SAKL0C10626g_2									0.000269817	2.63048e-05	2.24839	down	33036	25363.9	10279.9	8552.76	27171.3	20503	15702.6	13025.2	0.701252	0.300908	-0.612363	-0.867982	0.378657	0.176671	0.0269816	-0.187359	SAKL0C10626g	similar to uniprot|P38115 Saccharomyces cerevisiae YBR149W ARA1 NADP+ dependent arabinose dehydrogenase, involved in carbohydrate metabolism
SAKL0F14762g_1	0.000256922	1.02291e-06	9.41058	up	0.0339929	0.0121773	3.07835	down	4.28827e-05	8.27729e-07	8.25006	down	547.721	5389.22	560.732	492.092	446.282	1830.34	671.466	632.762	-5.17861	-1.94432	-4.80628	-4.98873	-5.55267	-3.56648	-4.5078	-4.56703	SAKL0F14762g	weakly similar to uniprot|Q08905 Saccharomyces cerevisiae YOR381W FRE3 (ohnolog of YNR060W) Ferric reductase, reduces siderophore-bound iron prior to uptake by transporters
SAKL0C00418g_1									0.0087855	0.00379851	2.60327	up	3232.01	4370.71	5154.77	8464.26	5114.89	6077.14	3976.42	7799.34	-2.66441	-2.29621	-1.64316	-0.915885	-2.05782	-1.5854	-1.93179	-0.959169	SAKL0C00418g	similar to uniprot|P25379 Saccharomyces cerevisiae YCL064C CHA1 Catabolic L-serine (L-threonine) deaminase, catalyzes the degradation of both L-serine and L- threonine
SAKL0G02200g_1									0.00327754	0.0010921	1.7305	down	9260.25	10805.1	5065.49	4841.77	9221.13	8190.91	5898.23	4838.47	-1.10128	-0.92161	-1.63514	-1.7128	-1.18594	-1.16346	-1.40809	-1.65304	SAKL0G02200g	similar to uniprot|Q06339 Saccharomyces cerevisiae YDR362C TFC6 One of six subunits of RNA polymerase III transcription initiation factor complex (TFIIIC)
SAKL0D11946g_1					0.00410323	0.000495533	1.65844	down	0.000293111	3.08828e-05	1.8574	down	561615	506352	224966	201268	311352	265888	273237	198707	4.85587	4.6217	3.85025	3.72842	3.90563	3.89187	4.17535	3.71481	SAKL0D11946g	similar to uniprot|P00724 Saccharomyces cerevisiae YIL162W SUC2 Invertase, sucrose hydrolyzing enzyme
SAKL0D01364g_1									0.0141742	0.00676306	1.61744	up	7882.06	6665.38	8457.87	8376.77	13088.8	8419.25	9818.07	8966.22	-1.34319	-1.62455	-0.908037	-0.930836	-0.663417	-1.0883	-0.635427	-0.706374	SAKL0D01364g	similar to uniprot|Q03735 Saccharomyces cerevisiae YML117W NAB6 Putative RNA-binding protein, based on computational analysis of large-scale protein-protein interaction data
SAKL0D06688g_1									0.00158815	0.000409468	1.68544	down	13901.8	15682.7	7761.82	6939.15	13129.1	11293.9	7235.64	6484.38	-0.495723	-0.390409	-1.03896	-1.14354	-0.667563	-0.704885	-1.07803	-1.192	SAKL0D06688g	highly similar to uniprot|P40335 Saccharomyces cerevisiae YJL053W PEP8 Vacuolar protein sorting protein that forms part of the multimeric membrane-associated retromer complex along with Vps35p, Vps29p, Vps17p, and Vps5p
SAKL0H11308g_1					0.00175981	9.27085e-05	1.72555	up	0.00550513	0.00213162	1.71529	up	1176.2	1280.97	1486.57	1613.04	1677.51	1938.67	1251.24	1032.96	-4.0472	-4.00567	-3.42019	-3.22723	-3.64462	-3.21862	-3.59341	-3.84679	SAKL0H11308g	similar to uniprot|P38907 Saccharomyces cerevisiae YDR254W CHL4 Outer kinetochore protein required for chromosome stability, interacts with kinetochore proteins Ctf19p, Ctf3p, and Iml3p
SAKL0A02508g_1					0.00785019	0.00140314	1.75931	up	0.00243241	0.000726291	2.13416	up	9655.33	10220.9	19865.9	16107.3	14021.9	15706.4	10971.4	4920.92	-1.04352	-1.02696	0.321782	0.066715	-0.586638	-0.211945	-0.471216	-1.5731	SAKL0A02508g	similar to uniprot|P20437 Saccharomyces cerevisiae YMR199W CLN1 (ohnolog of YPL256C) G1 cyclin involved in regulation of the cell cycle
SAKL0H18194g_1					0.010793	0.00234745	1.94806	up	0.00022531	1.98391e-05	5.30425	up	2747.46	2579.51	9400.19	9917.95	4375.07	4360.92	3938.97	3378.91	-2.82108	-3.0192	-0.766217	-0.612049	-2.2532	-2.05716	-1.94678	-2.18604	SAKL0H18194g	similar to uniprot|P35178 Saccharomyces cerevisiae YDR087C RRP1 Essential evolutionarily conserved nucleolar protein necessary for biogenesis of 60S ribosomal subunits and processing of pre-rRNAs to mature rRNAs, associated with several distinct 66S pre-ribosomal particles
SAKL0F11264g_2									0.00822677	0.00351659	1.73149	up	15580.3	16356	18969.3	20557.3	22323.5	16430.6	18755	15875.6	-0.317753	-0.344348	0.238511	0.44767	0.0881163	-0.162661	0.29488	0.04616	SAKL0F11264g	no similarity
SAKL0B00308g_Xhyb2_SAKL0H00132g	0.000310285	1.45948e-06	3.80367	up					0.000137665	8.94855e-06	3.55117	down	19882	79201.5	17174.6	17003.6	18988.2	65878.8	14995.9	21784.6	0.0143168	1.94171	0.101001	0.113416	-0.131554	1.84633	-0.00878596	0.565018	SAKL0B00308g	similar to uniprot|P40988 Saccharomyces cerevisiae YMR319C FET4 Low-affinity Fe(II) transporter of the plasma membrane
SAKL0D08558g_1									0.000132492	8.32591e-06	1.5883	down	30724.1	29807	15911.6	14038.4	28815.4	20562.8	19019.3	12933.3	0.64042	0.542504	0.00456619	-0.12498	0.466685	0.169137	0.31637	-0.196722	SAKL0D08558g	similar to uniprot|P38922 Saccharomyces cerevisiae YNL004W HRB1 (ohnolog of YCL011C) Poly(A+) RNA-binding protein, involved in the export of mRNAs from the nucleus to the cytoplasm
SAKL0F01078g_2					0.0021837	0.000139691	1.68302	down					8889.05	9025.65	4985.03	5236.34	6920.12	4783.54	7122.43	4898.26	-1.13905	-1.18725	-1.67696	-1.56108	-1.59033	-1.9383	-1.10539	-1.65328	SAKL0F01078g	some similarities with uniprot|P43617 Saccharomyces cerevisiae YFR045W Putative mitochondrial transport protein
SAKL0G15026g_1	3.95722e-05	5.21177e-08	2.86944	up					1.81086e-05	5.23954e-08	3.10087	down	3655.34	11001.1	2609.08	2691.3	4035.64	10284.6	3239.6	3908.29	-2.41662	-0.895852	-2.5986	-2.52852	-2.37662	-0.85905	-2.25132	-1.9646	SAKL0G15026g	similar to uniprot|Q12209 Saccharomyces cerevisiae YLR047C FRE8 Protein with sequence similarity to iron/copper reductases, involved in iron homeostasis
SAKL0H17138g_2					0.00277501	0.000226595	1.62031	down	0.000143841	9.58887e-06	1.80234	down	48098.6	50449	22468.8	20982.9	25446.7	27285.9	25929.9	22809.1	1.30983	1.30223	0.520412	0.452356	0.295881	0.605963	0.752163	0.605248	SAKL0H17138g	similar to uniprot|Q12509 Saccharomyces cerevisiae YLR085C ARP6 Actin-related protein that binds nucleosomes
SAKL0A00154g_1	0.0162716	0.000629972	2.73628	up	0.00766026	0.0013519	2.67883	down	0.00139934	0.000344372	2.07471	up	12240.8	33788	57717.2	52098.1	7514.61	11520.1	10303	10581.2	-0.754753	0.697465	1.856	1.75037	-1.5186	-0.724138	-0.569255	-0.726363	SAKL0A00154g	highly similar to uniprot|P40884 Saccharomyces cerevisiae YJL216C Protein of unknown function, similar to alpha-D-glucosidases
SAKL0E05346g_1									0.00190135	0.000533739	1.85306	down	84010.3	82927.7	48059	33464.7	91794.2	85174.9	66956.4	60726.6	2.04195	2.0194	1.5949	1.12949	2.14131	2.23755	2.09073	2.02305	SAKL0E05346g	weakly similar to gnl|GLV|CAGL0B02926g Candida glabrata CAGL0B02926g
SAKL0F02970g_1									0.0116766	0.00538902	1.60218	up	106446	81223.9	88954.8	96248.9	115407	87321.5	69856.7	66580	2.44404	1.98688	2.48897	2.66692	2.46815	2.26016	2.20793	2.17254	SAKL0F02970g	highly similar to uniprot|P49089 Saccharomyces cerevisiae YPR145W ASN1 (ohnolog of YGR124W) Asparagine synthetase, isozyme of Asn2p
SAKL0D05412g_2					0.0428362	0.0167713	1.70469	down	0.0198499	0.0101546	1.7453	down	2910.27	4564.76	2644.58	1907.41	2823.72	2376.63	2412.52	1524.64	-2.75277	-2.21217	-2.60984	-3.01565	-2.87937	-2.98169	-2.67274	-3.2772	SAKL0D05412g	similar to uniprot|P42951 Saccharomyces cerevisiae YJL100W LSB6 Type II phosphatidylinositol 4-kinase that binds Las17p, which is a homolog of human Wiskott-Aldrich Syndrome protein involved in actin patch assembly and actin polymerization
SAKL0A08580g_1									0.00146784	0.000364544	2.05967	up	16246.2	14912.1	20833.1	22460.8	17816.8	16019.9	11751.7	8960.56	-0.298347	-0.488595	0.388933	0.553817	-0.223165	-0.171459	-0.364855	-0.73333	SAKL0A08580g	similar to uniprot|Q12125 Saccharomyces cerevisiae YOR164C Protein of unknown function
SAKL0E05962g_1									0.000518632	7.23984e-05	1.65179	up	4010.15	3493.61	3624.39	4344.29	6307.51	4027.51	3687.74	3890.49	-2.30463	-2.54944	-2.12883	-1.82541	-1.72934	-2.17371	-2.05518	-1.9151	SAKL0E05962g	highly similar to uniprot|P15436 Saccharomyces cerevisiae YDL102W POL3 Catalytic subunit of DNA polymerase delta
SAKL0H13596g_2									0.00289077	0.000921823	1.67186	down	9075.95	9430.58	4977.55	4329.65	9081.36	6865.88	5201.61	4889.41	-1.17544	-1.11996	-1.66567	-1.86142	-1.1941	-1.43682	-1.59245	-1.62387	SAKL0H13596g	similar to uniprot|P22543 Saccharomyces cerevisiae YLR240W VPS34 Phosphatidylinositol 3-kinase responsible for the synthesis of phosphatidylinositol 3-phosphate
SAKL0A06402g_2									9.76332e-05	4.24333e-06	2.00836	up	515.107	703.712	1221.73	1060.54	627.286	472.706	655.32	546.137	-5.24398	-4.86742	-3.6851	-3.8614	-5.0673	-5.27661	-4.54946	-4.80227	SAKL0A06402g	no similarity
SAKL0H03168g_1					0.0180356	0.00499839	1.62297	up	0.000841234	0.000162391	2.23977	up	3651.32	2783.22	5238.84	4651.11	4731	3995.46	4673.81	4371.63	-2.41905	-2.89815	-1.58729	-1.7348	-2.15195	-2.19951	-1.72608	-1.80749	SAKL0H03168g	similar to uniprot|Q03128 Saccharomyces cerevisiae YDL060W TSR1 Protein required for processing of 20S pre- rRNA in the cytoplasm, associates with pre-40S ribosomal particles
SAKL0G19228g_1									0.00191191	0.000537063	1.76435	up	11654.5	12057.4	14209.1	15928.2	18173.1	14275.9	17888.8	15750.4	-0.734738	-0.781036	-0.145676	0.0381041	-0.216566	-0.346436	0.203865	0.02651	SAKL0G19228g	highly similar to uniprot|P87108 Saccharomyces cerevisiae YHR005C-A MRS11 Essential protein of the mitochondrial intermembrane space, forms a complex with Tim9p (TIM10 complex) that mediates insertion of hydrophobic proteins at the inner membrane, has homology to Mrs5p, which is also involved in this process
SAKL0H10406g_1					0.00316715	0.000311054	1.54339	up					5957.14	6249.82	4754.75	3652.34	7600.51	8486.12	5553.71	3653.32	-1.74573	-1.71812	-1.73798	-2.06741	-1.46243	-1.09202	-1.44368	-2.04424	SAKL0H10406g	similar to uniprot|P38132 Saccharomyces cerevisiae YBR202W MCM7 Component of the hexameric MCM complex, which is important for priming origins of DNA replication in G1 and becomes an active ATP-dependent helicase that promotes DNA melting and elongation when activated by Cdc7p-Dbf4p in S-phase
SAKL0H20658g_2					0.00540837	0.000801509	1.85411	down	0.00314236	0.00103169	2.08171	down	16505.4	20387	7154.11	7327.99	6951.67	9600.97	8799.03	25482.2	-0.249948	-0.023581	-1.13602	-1.08135	-1.57653	-0.914305	-0.800466	0.753301	SAKL0H20658g	highly similar to uniprot|P17649 Saccharomyces cerevisiae YGR019W UGA1 Gamma-aminobutyrate (GABA) transaminase (4-aminobutyrate aminotransferase) involved in the 4-aminobutyrate and glutamate degradation pathways
SAKL0G01034g_1									0.0110715	0.00504728	1.63346	down	14692.4	17753	9059.9	8060.35	14743.7	10686.9	7464.66	7970.33	-0.437095	-0.207028	-0.804437	-0.914957	-0.500051	-0.784646	-1.04231	-0.900631	SAKL0G01034g	similar to uniprot|O00022 Saccharomyces cerevisiae YOR059C Hypothetical protein
SAKL0G12650g_2									0.0183413	0.00924672	1.69156	up	2465.47	2551.66	3105.1	3162.61	3382.73	3257.89	2146.03	1747.5	-3.00896	-3.02255	-2.353	-2.26419	-2.64419	-2.47467	-2.82512	-3.08237	SAKL0G12650g	similar to uniprot|P54790 Saccharomyces cerevisiae YLL004W ORC3 Subunit of the origin recognition complex, which directs DNA replication by binding to replication origins and is also involved in transcriptional silencing
SAKL0F11660g_1									0.0142123	0.0067893	1.51438	down	25644.6	25301.9	14122	12281.5	21981	18422.2	16914.7	13328	0.389442	0.299014	-0.165778	-0.29971	0.0768461	0.0313747	0.152651	-0.149605	SAKL0F11660g	some similarities with uniprot|Q6Q543 Saccharomyces cerevisiae YDL173W Putative protein of unknown function
SAKL0A04290g_2	0.0151166	0.000560297	1.98427	down					0.000100235	4.53315e-06	6.31585	up	7954.98	4225.79	21036.6	19748.9	10370	4108.29	6760.44	4964.21	-1.29916	-2.28776	0.397628	0.371214	-1.00945	-2.1623	-1.20196	-1.62898	SAKL0A04290g	highly similar to uniprot|Q08960 Saccharomyces cerevisiae YPL207W TYW1 Protein required for the synthesis of wybutosine, a modified guanosine found at the 3'- position adjacent to the anticodon of phenylalanine tRNA which supports reading frame maintenance by stabilizing codon-anticodon interactions
SAKL0H11418g_1					0.000199701	7.89033e-07	2.29274	down	0.000146192	9.90197e-06	1.75178	down	39875.5	40000.4	15747.1	17007.7	15194.4	15355.1	16217.6	14657.2	1.04146	0.965881	-0.0247693	0.157056	-0.463701	-0.23119	0.104272	-0.0116417	SAKL0H11418g	weakly similar to uniprot|Q03080 Saccharomyces cerevisiae YPL039W Putative protein of unknown function
SAKL0F15730g_2									0.000541096	7.70667e-05	1.74564	up	4551.52	5351.75	7383.27	7078.05	8462.9	5768.04	7090.14	6888.07	-2.10678	-1.93525	-1.1064	-1.13149	-1.30231	-1.67112	-1.11769	-1.10609	SAKL0F15730g	similar to uniprot|Q06214 Saccharomyces cerevisiae YPR169W JIP5 Essential protein of unknown function
SAKL0D02508g_1					0.0102339	0.00215291	1.69962	down	0.000872858	0.000170959	2.37197	down	1438.06	1946.2	656.422	605.263	1075.03	985.087	1150.3	1219.69	-3.7695	-3.42857	-4.58804	-4.67465	-4.2763	-4.19378	-3.71962	-3.61037	SAKL0D02508g	weakly similar to uniprot|P53389 Saccharomyces cerevisiae YNR055C HOL1 Putative transporter in the major facilitator superfamily (DHA1 family) of multidrug resistance transporters
SAKL0E01760g_1					0.0333992	0.011883	1.63916	up	0.000665271	0.000111275	3.15023	up	1950.77	2427.4	6212.4	5648.12	2983.45	3451.66	4288.67	2567.39	-3.31293	-3.10332	-1.33683	-1.44786	-2.85069	-2.39036	-1.82701	-2.54103	SAKL0E01760g	highly similar to uniprot|Q08096 Saccharomyces cerevisiae YOL010W RCL1 Subunit of U3-containing 90S preribosome processome complex involved in production of 18S rRNA and assembly of small ribosomal subunit
SAKL0H18744g_1									0.00125697	0.000294125	1.52278	up	3117.94	3450.25	4018.63	3972.94	4314.78	4085.76	5300.15	2874.68	-2.64274	-2.57151	-1.9658	-1.96479	-2.32496	-2.14412	-1.54258	-2.37371	SAKL0H18744g	highly similar to uniprot|P32345 Saccharomyces cerevisiae YDR075W PPH3 Catalytic subunit of an evolutionarily conserved protein phosphatase complex containing Psy2p and the regulatory subunit Psy4p
SAKL0D08734g_1									0.00992385	0.00440459	1.51297	up	9179.68	7936.03	8883.5	8936.7	5054.24	5200.27	6612.38	6331.68	-1.09203	-1.38429	-0.821013	-0.786899	-2.04417	-1.7877	-1.18934	-1.23799	SAKL0D08734g	weakly similar to uniprot|P48743 Saccharomyces cerevisiae YLR176C RFX1 Major transcriptional repressor of DNA-damage-regulated genes, recruits repressors Tup1p and Cyc8p to their promoters
SAKL0B08998g_2					0.014427	0.00363728	1.51225	up	0.00090055	0.000180332	2.17751	up	2395.07	2366.74	3502.96	3833.35	3192.41	3145.4	3002.63	2688.76	-3.01733	-3.11687	-2.18716	-1.9942	-2.73424	-2.52018	-2.34314	-2.46543	SAKL0B08998g	highly similar to uniprot|Q06835 Saccharomyces cerevisiae YPR094W RDS3 Component of the SF3b subcomplex of the U2 snRNP, zinc cluster protein involved in pre-mRNA splicing and cycloheximide resistance
SAKL0B00880g_2									0.000335977	3.84967e-05	2.60888	up	1123.49	1238.72	2245.79	2409.99	1950.82	1387.47	1855.75	1127.43	-4.12208	-4.04938	-2.8201	-2.66595	-3.45314	-3.73663	-3.04342	-3.70358	SAKL0B00880g	similar to uniprot|Q12247 Saccharomyces cerevisiae YLR068W FYV7 Essential protein required for maturation of 18S rRNA
SAKL0B08822g_2									0.00377142	0.00131272	1.71722	down	6605.94	5908.93	2857.9	2641.35	5808.41	3678.28	2887.91	2865.15	-1.59919	-1.7946	-2.47836	-2.57467	-1.84249	-2.30146	-2.40459	-2.36852	SAKL0B08822g	similar to uniprot|Q02580 Saccharomyces cerevisiae YBR136W MEC1 Genome integrity checkpoint protein and PI kinase superfamily member
SAKL0C01254g_1									0.00129455	0.000307144	2.04179	up	24967.8	20097.2	31998.4	31499	31099.2	23326.4	24069.4	23320.7	0.33326	-0.0284693	1.02331	1.00137	0.574614	0.355072	0.646905	0.635887	SAKL0C01254g	weakly similar to uniprot|P25567 Saccharomyces cerevisiae YCL037C SRO9 (ohnolog of YDR515W) Cytoplasmic RNA-binding protein that associates with translating ribosomes
SAKL0G05962g_1									0.00279478	0.000876029	1.69464	down	15176.2	20194.6	9349.52	8953.36	14886.7	16051	10399.9	11095	-0.384831	-0.0365682	-0.746359	-0.797546	-0.489828	-0.191169	-0.575144	-0.42304	SAKL0G05962g	similar to uniprot|Q03714 Saccharomyces cerevisiae YML029W USA1 Protein involved in ER-associated protein degradation (ERAD)
SAKL0C06754g_2									0.00396336	0.00139967	1.60471	down	11521.6	11470.5	6356.69	5304.95	9197.5	7790.22	6438.39	5741.9	-0.770976	-0.856375	-1.30802	-1.53869	-1.18209	-1.21615	-1.24815	-1.36976	SAKL0C06754g	some similarities with uniprot|P35208 Saccharomyces cerevisiae YJL127C SPT10 Putative histone acetylase, sequence-specific activator of histone genes, binds specifically and highly cooperatively to pairs of UAS elements in core histone promoters, functions at or near the TATA box
SAKL0F10098g_1									0.000570795	8.45602e-05	1.97933	down	20292.1	20506.6	8095.49	7740.25	14601.9	12226.1	12661.1	13596.7	0.0449324	-0.0077951	-0.956174	-0.992807	-0.516398	-0.573918	-0.26767	-0.150982	SAKL0F10098g	similar to uniprot|P48569 Saccharomyces cerevisiae YDL183C Putative protein of unknown function
SAKL0H02772g_2									0.000117471	6.48644e-06	1.68063	down	10892	13002.1	5767.68	5845.55	9417.21	7932.75	7202.58	6918.18	-0.842437	-0.655285	-1.45283	-1.40429	-1.161	-1.21351	-1.08687	-1.15285	SAKL0H02772g	similar to uniprot|P20795 Saccharomyces cerevisiae YLR396C VPS33 ATP-binding protein that is a subunit of the HOPS complex and the CORVET tethering complex
SAKL0B11583g2_Xhyb2_the5									0.0172445	0.00856548	1.64894	down	115154	114065	67992.3	50666.6	127171	117083	87182.7	78581.2	2.53088	2.43724	2.07752	1.7157	2.60892	2.69482	2.4994	2.39641	SAKL0B11583g2	Retrotransposon gene , ribosomal slippage
SAKL0H08008g_2					0.0258708	0.00840324	1.87023	down					13009.7	13239.6	9293.11	8754.38	7207.2	6551.51	6146.06	5208.64	-0.619983	-0.630034	-0.751331	-0.813963	-1.52357	-1.53325	-1.30047	-1.49432	SAKL0H08008g	similar to uniprot|Q08622 Saccharomyces cerevisiae YOR205C Protein of unknown function
SAKL0B01188g_2									0.00271618	0.000843218	1.7895	up	32484.2	24417.5	33084.4	32155.4	37505.3	27514.9	25317.9	16783.5	0.721426	0.24357	1.06658	1.08313	0.840919	0.587976	0.744611	0.170998	SAKL0B01188g	highly similar to uniprot|P15624 Saccharomyces cerevisiae YLR060W FRS1 Beta subunit of cytoplasmic phenylalanyl-tRNA synthetase, forms a tetramer with Frs2p to generate active enzyme
SAKL0G05588g_1									0.00551941	0.00213923	1.529	down	17968.9	18574	11464.8	8920.86	20893.7	18472.8	11781.8	6222.42	-0.121251	-0.151323	-0.478703	-0.763908	-0.00407155	0.0224349	-0.369485	-1.24496	SAKL0G05588g	similar to uniprot|P49435 Saccharomyces cerevisiae YML022W APT1 (ohnolog of YDR441C) Adenine phosphoribosyltransferase, catalyzes the formation of AMP from adenine and 5-phosphoribosylpyrophosphate
SAKL0G07722g_1									0.00367905	0.00127296	1.94973	up	20471.6	14653.9	22113.6	21187.4	27637.5	17886	17227.1	12911.2	0.048053	-0.49674	0.475176	0.466538	0.396525	-0.0156078	0.181286	-0.226349	SAKL0G07722g	highly similar to uniprot|Q05506 Saccharomyces cerevisiae YDR341C (ohnolog of YHR091C) Arginyl-tRNA synthetase, proposed to be cytoplasmic but the authentic, non-tagged protein is detected in highly purified mitochondria in high-throughput studies
SAKL0A09988g_1	0.00266523	2.86708e-05	1.82792	up					0.000117471	6.43996e-06	3.35068	up	1548.69	2960.72	3598.65	7568.9	1586.88	3227.33	1726.16	4429.04	-3.66428	-2.79407	-2.15749	-1.04962	-3.71879	-2.4944	-3.13043	-1.74271	SAKL0A09988g	conserved hypothetical protein
SAKL0B07656g_2									0.00165331	0.000435268	1.70257	down	21935.4	26001.8	10298.2	11615.1	20656.3	18124.8	18147.1	16156.6	0.14747	0.340639	-0.639276	-0.427071	-0.0110416	-0.00895095	0.215841	0.0719564	SAKL0B07656g	similar to uniprot|P25042 Saccharomyces cerevisiae YPR065W ROX1 Heme-dependent repressor of hypoxic genes
SAKL0H09460g_2					0.0134948	0.00329226	2.79324	down	0.00802308	0.00340698	2.66911	down	363.636	633.755	244.313	161.994	255.26	183.647	314.88	462.682	-5.78097	-5.12613	-6.0111	-6.54248	-6.35777	-6.60806	-5.64241	-5.04818	SAKL0H09460g	conserved hypothetical protein
SAKL0A07282g_1									4.72984e-05	9.47415e-07	2.72197	up	4745.11	5566.22	9820.94	11453.4	5780.58	4784.07	5710.87	5945.65	-2.03197	-1.87801	-0.685056	-0.433359	-1.87702	-1.92021	-1.46037	-1.38734	SAKL0A07282g	conserved hypothetical protein
SAKL0E15004g_2	0.00275159	3.19428e-05	1.53176	up					2.44431e-05	2.04784e-07	2.64744	down	79322.8	125878	37147.8	35744.7	56943.2	83437.8	42133.1	60936.4	2.00193	2.61713	1.23484	1.21253	1.4513	2.20672	1.42798	2.02106	SAKL0E15004g	similar to uniprot|P36168 Saccharomyces cerevisiae YKR096W (ohnolog of YIL151C) Protein of unknown function that may interact with ribosomes, based on co-purification experiments
SAKL0G12914g_1					0.000157187	5.28925e-07	3.60249	up	2.44431e-05	2.09257e-07	3.87425	up	2140.07	2025.15	5677.6	5850.08	6033.27	6395.23	5196.92	3815.23	-3.21793	-3.34042	-1.47011	-1.38651	-1.83501	-1.49143	-1.54374	-1.95774	SAKL0G12914g	similar to uniprot|Q07950 Saccharomyces cerevisiae YLR020C YEH2 (ohnolog of YLL012W) Steryl ester hydrolase, catalyzes steryl ester hydrolysis at the plasma membrane
SAKL0B05126g_1									0.0192298	0.00977226	1.54497	down	5558.02	6290.03	3316.96	3047.56	5653.18	5001.96	5232.8	3648.21	-1.81174	-1.71432	-2.26315	-2.3419	-1.89989	-1.85637	-1.5644	-2.10656	SAKL0B05126g	similar to uniprot|Q05670 Saccharomyces cerevisiae YMR232W FUS2 Cytoplasmic protein localized to the shmoo tip
SAKL0H17424g_2					0.00660777	0.00108161	2.51268	down	0.0193141	0.00982663	2.07975	down	8073.23	5486.15	2619.98	1960.82	2435.97	1858.46	2291.1	1616.93	-1.33061	-1.93729	-2.58068	-2.99369	-3.08897	-3.26651	-2.72973	-3.30811	SAKL0H17424g	conserved hypothetical protein
SAKL0F15576g_2					0.0207819	0.00607231	1.62982	down	0.000933144	0.000191018	3.0561	down	16153	18976.1	6224.35	4828.42	13895.4	10723.6	6360.09	5711.25	-0.335119	-0.111773	-1.35913	-1.72346	-0.582736	-0.816482	-1.29456	-1.35367	SAKL0F15576g	similar to uniprot|Q06179 Saccharomyces cerevisiae YLR454W Putative protein of unknown function
SAKL0A06908g_1									0.00158636	0.000408306	1.76322	up	14519.5	13694.8	17018.9	18031.5	13270.6	10742.1	8512.43	6787.92	-0.43589	-0.579352	0.0985441	0.238862	-0.650289	-0.755703	-0.84239	-1.11033	SAKL0A06908g	similar to uniprot|P38323 Saccharomyces cerevisiae YBR227C MCX1 Mitochondrial ATP-binding protein, possibly a mitochondrial chaperone with non-proteolytic function
SAKL0G12408g_2									0.000491873	6.61692e-05	1.93356	up	5476.23	4556.8	6461.26	6589.52	4474	4473.91	4179.55	4916.02	-1.84653	-2.17097	-1.2978	-1.21971	-2.21512	-2.03923	-1.87673	-1.61511	SAKL0G12408g	similar to uniprot|Q92280 Saccharomyces cerevisiae YLR002C NOC3 Protein that forms a nuclear complex with Noc2p that binds to 66S ribosomal precursors to mediate their intranuclear transport
SAKL0A10648g_1									0.000136444	8.75395e-06	2.91662	up	1537.63	1533.7	4872.51	3308.47	1922.9	1690.45	2289.19	1990.07	-3.68823	-3.75091	-1.70682	-2.20661	-3.43804	-3.42288	-2.7193	-2.87606	SAKL0A10648g	some similarities with uniprot|Q6Q5F4 Saccharomyces cerevisiae YPR015C Putative protein of unknown function
SAKL0A00572g_2									0.0109558	0.00498218	1.76477	up	10976	9569.65	16339.7	13216.7	8893	6060.09	6346.74	5417.68	-0.875889	-1.09704	0.045774	-0.277564	-1.23133	-1.59284	-1.28484	-1.46409	SAKL0A00572g	some similarities with uniprot|P25653 Saccharomyces cerevisiae YCR089W FIG2 (ohnolog of YNR044W) Cell wall adhesin, expressed specifically during mating
SAKL0H00286g_1					0.00129171	4.5933e-05	1.58553	down					10053.6	11706.5	7577.49	6613.31	7891.98	6626.52	5293.59	10415	-1.00627	-0.805886	-1.05578	-1.25964	-1.39624	-1.47085	-1.56513	-0.507734	SAKL0H00286g	conserved hypothetical protein
SAKL0H11528g_1									0.00278295	0.00087014	4.96328	up	1661.17	1044.44	2637.48	4234.12	1867.67	713.761	2807.33	16004.1	-3.6083	-4.35193	-2.59497	-2.04063	-3.53063	-4.68634	-2.48475	-0.624003	SAKL0H11528g	similar to uniprot|P50277 Saccharomyces cerevisiae YNR058W BIO3 7,8-diamino-pelargonic acid aminotransferase (DAPA), catalyzes the second step in the biotin biosynthesis pathway
SAKL0A07942g_1					0.00306595	0.000278418	1.55673	down					15489.6	17792.2	13086.5	13410.1	11894.8	10278	7916.53	9558.06	-0.391311	-0.205532	-0.265018	-0.227707	-0.821168	-0.844053	-0.96682	-0.644084	SAKL0A07942g	similar to uniprot|Q12446 Saccharomyces cerevisiae YOR181W LAS17 Actin assembly factor, activates the Arp2/3 protein complex that nucleates branched actin filaments
SAKL0C10670g_BC1					0.00697411	0.00118973	3.05744	down	0.00668792	0.00271689	2.16721	down	633.339	624.245	262.523	212.318	179.752	175.378	283.963	311.917	-4.96527	-5.06954	-5.88778	-6.18538	-6.84908	-6.68187	-5.73403	-5.59924	SAKL0C10670g	no similarity
SAKL0B01166g_1					0.00334055	0.000346311	1.86499	down	0.0020721	0.000593754	1.77429	down	16676.6	15286.9	6780.04	6510.25	9502.72	7297.59	7733.01	8682.85	-0.238013	-0.428671	-1.21873	-1.25591	-1.1323	-1.32784	-0.990155	-0.794516	SAKL0B01166g	similar to uniprot|P43564 Saccharomyces cerevisiae YFL034W Putative integral membrane protein that interacts with Rpp0p, which is a component of the ribosomal stalk
SAKL0G18898g_2									0.00135243	0.000328501	2.18107	down	2609.61	2673.83	1259.51	921.135	2122.45	1842.86	1978.51	1321.76	-2.92849	-2.94542	-3.64872	-4.07045	-3.30341	-3.29731	-2.97387	-3.58302	SAKL0G18898g	similar to uniprot|Q04746 Saccharomyces cerevisiae YMR065W KAR5 Protein required for nuclear membrane fusion during karyogamy, localizes to the membrane with a soluble portion in the endoplasmic reticulum lumen, may form a complex with Jem1p and Kar2p
SAKL0F13992g_2									0.00173341	0.000465752	1.97401	down	23949.1	25841.9	13031	9909.13	20576.9	21583	12579.7	10489.2	0.28275	0.318939	-0.299962	-0.662189	-0.0173114	0.260638	-0.278357	-0.515181	SAKL0F13992g	similar to uniprot|Q12199 Saccharomyces cerevisiae YPR040W TIP41 Protein that interacts physically and genetically with Tap42p, which regulates protein phosphatase 2A
SAKL0G17732g_2					0.0282914	0.0095174	1.62364	up	0.0033205	0.00111266	2.06372	up	9982.49	7680.11	13415.5	11609.9	12071	10609.9	8411.44	9997.15	-0.985069	-1.45472	-0.250022	-0.409475	-0.796915	-0.755486	-0.84711	-0.551541	SAKL0G17732g	conserved hypothetical protein
SAKL0H04796g_2									4.78506e-05	1.00572e-06	2.61497	up	5593.09	7151.38	10868.6	13923.6	6628.19	6606.43	4731.22	8290.7	-1.81131	-1.52426	-0.563173	-0.137466	-1.66374	-1.45514	-1.68636	-0.833754	SAKL0H04796g	similar to uniprot|Q12012 Saccharomyces cerevisiae YOR289W Putative protein of unknown function
SAKL0E04752g_2					0.00288991	0.000244354	2.12855	up	0.000663442	0.000110844	2.59189	up	1732.15	1691.04	3157.41	3229.59	3433.49	3131.2	2862.04	2701.01	-3.5141	-3.61165	-2.33095	-2.23764	-2.61785	-2.52178	-2.40356	-2.43505	SAKL0E04752g	similar to uniprot|P40206 Saccharomyces cerevisiae YMR132C JLP2 Protein of unknown function, contains sequence that closely resembles a J domain (typified by the E. coli DnaJ protein)
SAKL0A06952g_1									0.000173494	1.31875e-05	1.91949	up	14216.5	12859.9	18429.8	18503.7	14417.7	14367.1	12031.7	14974.1	-0.476145	-0.673527	0.218115	0.267198	-0.532719	-0.330178	-0.326842	0.0376611	SAKL0A06952g	highly similar to uniprot|P53128 Saccharomyces cerevisiae YGL125W MET13 Major isozyme of methylenetetrahydrofolate reductase, catalyzes the reduction of 5,10-methylenetetrahydrofolate to 5- methyltetrahydrofolate in the methionine biosynthesis pathway
SAKL0F16632g_1									0.000262939	2.50819e-05	1.54756	down	6047.78	6534.68	4286.45	3139.57	7859.58	5293.56	5494.14	5325.03	-1.70835	-1.65159	-1.88468	-2.28158	-1.40423	-1.76857	-1.51926	-1.4816	SAKL0F16632g	some similarities with uniprot|P53918 Saccharomyces cerevisiae YNL125C ESBP6 Protein with similarity to monocarboxylate permeases, appears not to be involved in transport of monocarboxylates such as lactate, pyruvate or acetate across the plasma membrane
SAKL0F13970g_2									4.28827e-05	7.93948e-07	1.74663	down	18892.7	22290.6	11920.3	9504.85	18474.7	16304.9	12942.8	8544.11	-0.0528445	0.122054	-0.415784	-0.682522	-0.172394	-0.149525	-0.240247	-0.813952	SAKL0F13970g	similar to uniprot|Q12284 Saccharomyces cerevisiae YPR037C ERV2 Flavin-linked sulfhydryl oxidase localized to the endoplasmic reticulum lumen, involved in disulfide bond formation within the ER
SAKL0H16478g_2					0.00971947	0.0019951	1.80439	up	0.00758545	0.00318974	1.65991	up	3393.28	3456.03	4238.86	4256.31	5736.09	5369.59	4525.29	3875.87	-2.54482	-2.59279	-1.88916	-1.86169	-1.88298	-1.74128	-1.7454	-1.9367	SAKL0H16478g	some similarities with uniprot|Q3E798 Saccharomyces cerevisiae YLR099W-A Putative protein of unknown function
SAKL0B05764g_1	0.0067974	0.000145796	1.58426	down	0.00153667	6.52567e-05	1.90037	up	0.00064958	0.000107088	1.75293	up	22272	14777	20902.6	19383.6	32856.3	24551.8	33810.5	15473.3	0.185094	-0.478711	0.39776	0.331058	0.596782	0.447572	1.15398	0.0693321	SAKL0B05764g	highly similar to uniprot|Q04013 Saccharomyces cerevisiae YMR241W YHM2 Mitochondrial DNA-binding protein, component of the mitochondrial nucleoid structure, involved in mtDNA replication and segregation of mitochondrial genomes
SAKL0C11286g_2					0.00350824	0.000375577	1.79103	up	0.00300216	0.000971535	1.52173	up	2212.23	2165.38	2352.45	2519.52	3400.41	3461.8	3176.38	2829.17	-3.16337	-3.24095	-2.76998	-2.63524	-2.64657	-2.40017	-2.27348	-2.39907	SAKL0C11286g	highly similar to uniprot|Q05210 Saccharomyces cerevisiae YDL001W RMD1 Cytoplasmic protein required for sporulation
SAKL0C00220g_1	0.0356481	0.00232216	1.74215	down	0.0243982	0.00774407	1.65857	down	0.0240598	0.0128832	1.50773	up	4671.14	2840.77	5393.84	3198.15	3787.45	1482.94	6514.62	3059.98	-2.07066	-2.87153	-1.56388	-2.27915	-2.49498	-3.60147	-1.21471	-2.34314	SAKL0C00220g	similar to uniprot|P40100 Saccharomyces cerevisiae YER185W PUG1 Plasma membrane protein with roles in the uptake of protoprophyrin IX and the efflux of heme
SAKL0A09438g_2					0.0160847	0.00426818	1.61257	up					3539.84	2946.63	2962.56	2578.18	4657.71	4159.63	3637.5	2478.99	-2.56685	-2.81715	-2.41032	-2.57913	-2.16188	-2.12779	-2.05825	-2.55813	SAKL0A09438g	weakly similar to uniprot|Q6Q5F4 Saccharomyces cerevisiae YPR015C Putative protein of unknown function
SAKL0C03278g_2									0.000567681	8.36302e-05	1.50452	up	12217.2	10486.7	11194.9	11822.9	10919.3	8878.02	7874.72	9467.01	-0.672069	-0.963967	-0.50632	-0.374666	-0.930216	-1.05052	-0.9545	-0.645172	SAKL0C03278g	similar to uniprot|P53848 Saccharomyces cerevisiae YNL256W FOL1 Multifunctional enzyme of the folic acid biosynthesis pathway, has dihydropteroate synthetase, dihydro-6-hydroxymethylpterin pyrophosphokinase, and dihydroneopterin aldolase activities
SAKL0B07238g_2									0.0104625	0.00468501	1.52878	down	13032.7	11428.3	6748.28	5564.16	11418	8810.07	7096.39	6490.56	-0.605181	-0.84156	-1.23726	-1.45394	-0.865404	-1.0441	-1.10266	-1.19765	SAKL0B07238g	weakly similar to uniprot|P38255 Saccharomyces cerevisiae YBR095C RXT2 Subunit of the histone deacetylase Rpd3L complex
SAKL0H05456g_1									0.000577579	8.74436e-05	1.89774	up	14220.3	11679.6	15243.2	16340.2	6348.04	7040.45	9079.89	7910.69	-0.447198	-0.815712	-0.0589333	0.108572	-1.7326	-1.37581	-0.740712	-0.954385	SAKL0H05456g	highly similar to uniprot|Q12024 Saccharomyces cerevisiae YOR272W YTM1 Constituent of 66S pre-ribosomal particles, required for maturation of the large ribosomal subunit
SAKL0E02816g_1									0.00027442	2.72097e-05	1.7041	down	37729.4	40612.9	17105.3	17935.7	37024	30432.5	22027.7	18002.7	0.9281	0.989228	0.110652	0.22022	0.825507	0.735025	0.51953	0.291236	SAKL0E02816g	similar to uniprot|P34248 Saccharomyces cerevisiae YKL100C Putative protein of unknown function with similarity to a human minor histocompatibility antigen
SAKL0F05742g_2	0.0210545	0.000966565	1.78058	down	0.0131078	0.003137	1.57357	down	0.00184283	0.00051315	1.85776	down	144735	85210.3	69099.5	33565.2	124549	47138.6	98289.8	31946.8	2.86433	2.03198	2.12379	1.13842	2.5863	1.37794	2.69273	1.12765	SAKL0F05742g	similar to uniprot|P06115 Saccharomyces cerevisiae YGR088W CTT1 Cytosolic catalase T, has a role in protection from oxidative damage by hydrogen peroxide
SAKL0E02244g_1									0.00131461	0.000316348	1.57312	up	12906.1	13788.9	14670	16227.3	17103.5	11822.6	15212.3	13320	-0.601623	-0.571995	-0.10901	0.0816331	-0.292467	-0.628603	-0.0285368	-0.219073	SAKL0E02244g	similar to uniprot|P32902 Saccharomyces cerevisiae YHL004W MRP4 Mitochondrial ribosomal protein of the small subunit
SAKL0E08778g_2					0.000409318	4.77474e-06	2.9366	down	0.000181355	1.44581e-05	3.51014	down	13540.9	14952	3009.08	3245.17	4437.99	4546.33	3723.96	5040.31	-0.557385	-0.457287	-2.41739	-2.26882	-2.22302	-2.01143	-2.04463	-1.55828	SAKL0E08778g	similar to uniprot|P40474 Saccharomyces cerevisiae YIL121W QDR2 Multidrug transporter of the major facilitator superfamily, required for resistance to quinidine, barban, cisplatin, and bleomycin
SAKL0B04972g_2									0.000154978	1.09345e-05	1.91628	up	17198.6	13297	19248.7	19412.5	15562.7	10328.3	15089.8	13196.3	-0.184171	-0.621493	0.291178	0.316813	-0.427097	-0.805795	-0.0122795	-0.176862	SAKL0B04972g	highly similar to uniprot|Q05911 Saccharomyces cerevisiae YLR359W ADE13 Adenylosuccinate lyase, catalyzes two steps in the 'de novo' purine nucleotide biosynthetic pathway
SAKL0A09746g_1									0.00574083	0.00223801	1.52964	up	7751.05	9007.76	10315.8	10585.1	7543.11	6243.24	5389.87	6999.57	-1.35881	-1.18327	-0.611937	-0.570082	-1.46955	-1.57282	-1.53	-1.08254	SAKL0A09746g	similar to uniprot|P38748 Saccharomyces cerevisiae YHL010C Putative protein of unknown function, contains a zinc finger region and has homology to human BRAP2, which is a cytoplasmic protein that binds nuclear localization sequences
SAKL0G19624g_1					0.0131638	0.00315783	1.97959	up	0.0173697	0.0086342	1.68782	up	4744.55	5656.95	6747.25	7010.16	8403.67	9509.59	6732.97	8027.57	-2.06077	-1.90336	-1.21914	-1.1482	-1.32975	-0.918163	-1.16997	-0.873923	SAKL0G19624g	similar to uniprot|P29703 Saccharomyces cerevisiae YKL019W RAM2 Alpha subunit of both the farnesyltransferase and type I geranylgeranyltransferase that catalyze prenylation of proteins containing a CAAX consensus motif
SAKL0G18502g_2									0.0171764	0.00852842	1.84506	up	7587.42	6699.41	9648.79	8920.95	11060.6	7735.27	11425.5	8524.66	-1.36478	-1.67274	-0.706426	-0.789073	-0.924878	-1.23452	-0.439528	-0.878138	SAKL0G18502g	similar to uniprot|P57744 Saccharomyces cerevisiae YJR135W-A TIM8 Mitochondrial intermembrane space protein mediating import and insertion of polytopic inner membrane proteins
SAKL0C01364g_BC2									0.000115497	6.11404e-06	1.97131	down	32031.6	35948.9	14883	13816	29275.4	28605.9	22746.5	21083.3	0.707876	0.810852	-0.0850143	-0.168299	0.479202	0.663065	0.569329	0.508235	SAKL0C01364g	similar to uniprot|P25566 Saccharomyces cerevisiae YCL033C Putative protein-methionine-R-oxide reductase
SAKL0A04642g_2									0.000120461	6.86345e-06	1.93795	up	6585.88	6806.63	10189.7	9893.38	6561.35	6080.18	5686.53	4241.82	-1.56502	-1.59396	-0.636626	-0.639431	-1.6754	-1.57876	-1.41956	-1.85203	SAKL0A04642g	similar to uniprot|Q08954 Saccharomyces cerevisiae YPL199C Putative protein of unknown function, predicted to be palmitoylated
SAKL0D03410g_1									2.79493e-05	3.08324e-07	2.85569	down	40625.2	57910.8	16405.3	15405.7	34411.9	35888.6	22706.5	29302.7	1.04154	1.49842	0.0543647	-0.0154145	0.720585	0.988969	0.548202	0.98284	SAKL0D03410g	similar to uniprot|P38081 Saccharomyces cerevisiae YBR056W Putative cytoplasmic protein of unknown function
SAKL0F03740g_1					0.0053286	0.000781996	2.03417	down	0.00332686	0.00111616	2.0423	down	17645.6	29164.6	16793.7	10361.1	14729.5	12333.7	10253.8	18721.4	-0.185025	0.475629	0.0827003	-0.554567	-0.506705	-0.548815	-0.581785	0.330888	SAKL0F03740g	some similarities with uniprot|P40433 Saccharomyces cerevisiae YIL107C PFK26 6-phosphofructo-2-kinase, inhibited by phosphoenolpyruvate and sn-glycerol 3- phosphate, has negligible fructose-2,6-bisphosphatase activity, transcriptional regulation involves protein kinase A
SAKL0H18348g_2					0.00820877	0.00151356	1.72974	up	8.32215e-05	2.91236e-06	5.21934	up	3694.16	3396.37	12346.1	13636.1	5477.35	5182.8	5796.57	6491.96	-2.40921	-2.59489	-0.38417	-0.211026	-1.94691	-1.80433	-1.39946	-1.21775	SAKL0H18348g	similar to uniprot|P38961 Saccharomyces cerevisiae YDR083W RRP8 Nucleolar protein involved in rRNA processing, pre-rRNA cleavage at site A2
SAKL0F08426g_2	0.0264108	0.0014311	1.7896	down	0.00496893	0.00068965	1.86234	up	0.000111157	5.62584e-06	3.44368	up	18258.8	10813	30328.7	27899.3	21825.3	17705.9	18923.6	12405	-0.0886259	-0.928266	0.931056	0.855684	0.0483443	-0.0311491	0.322068	-0.244422	SAKL0F08426g	highly similar to uniprot|P00498 Saccharomyces cerevisiae YER055C HIS1 ATP phosphoribosyltransferase, a hexameric enzyme, catalyzes the first step in histidine biosynthesis
SAKL0E03740g_1	0.0140034	0.000488433	1.76289	down					0.000676327	0.000114142	2.80071	up	50821.6	30123.6	57009.3	62252.5	66421.2	39811.3	44310.1	49180.3	1.36891	0.550966	1.85143	2.03676	1.67022	1.11697	1.54645	1.72507	SAKL0E03740g	highly similar to uniprot|P07342 Saccharomyces cerevisiae YMR108W ILV2 Acetolactate synthase, catalyses the first common step in isoleucine and valine biosynthesis and is the target of several classes of inhibitors, localizes to the mitochondria
SAKL0H16786g_1									0.00486629	0.00181742	2.4034	down	196203	208592	99550.7	62226.2	126360	116771	59520.7	91378.5	3.32528	3.31566	2.65569	2.05058	2.60043	2.70249	1.96381	2.6282	SAKL0H16786g	similar to uniprot|Q2V2P9 Saccharomyces cerevisiae YDR119W-A Putative protein of unknown function
SAKL0C09328g_1									0.0038743	0.00135874	1.82174	up	7934.85	7401.78	10567.2	9940.9	8048.19	6936.8	6233.09	5836.87	-1.30522	-1.48198	-0.596532	-0.616656	-1.37421	-1.3978	-1.29042	-1.39969	SAKL0C09328g	similar to uniprot|Q04373 Saccharomyces cerevisiae YDR496C PUF6 Pumilio-homology domain protein that binds ASH1 mRNA at PUF consensus sequences in the 3' UTR and represses its translation, resulting in proper asymmetric localization of ASH1 mRNA
SAKL0E09570g_1									0.00116198	0.000261035	1.86369	down	35165.9	32272.4	15130.4	13048.7	24957.5	20866.8	20626.2	12061.8	0.85264	0.651633	-0.0649214	-0.246529	0.255428	0.200443	0.435831	-0.298425	SAKL0E09570g	some similarities with uniprot|P38928 Saccharomyces cerevisiae YIL140W AXL2 Integral plasma membrane protein required for axial budding in haploid cells, localizes to the incipient bud site and bud neck
SAKL0E14674g_2					0.0318901	0.011208	1.54992	down	0.000574466	8.60613e-05	4.31564	down	21419.4	24713	5939.87	4423.25	18701.8	14194.5	8316.25	15592.7	0.0626507	0.242564	-1.44161	-1.86701	-0.157399	-0.389625	-0.970836	0.0276327	SAKL0E14674g	similar to uniprot|Q12405 Saccharomyces cerevisiae YOR084W LPX1 Oleic acid-inducible, peroxisomal matrix localized lipase
SAKL0A05192g_1									0.000102135	4.77537e-06	1.99823	up	17390.5	18389	24450.8	27449.2	22228.6	22250.6	19213.4	16704	-0.186044	-0.155318	0.619958	0.843406	0.0739568	0.306227	0.342204	0.188886	SAKL0A05192g	highly similar to uniprot|P53152 Saccharomyces cerevisiae YGL087C MMS2 Ubiquitin-conjugating enzyme variant involved in error-free postreplication repair
SAKL0A07656g_2									2.98219e-05	3.70318e-07	2.2576	up	43591.2	48591.2	66823.9	81927	47980.3	38797.3	43455	43853.3	1.15786	1.24805	2.07863	2.42284	1.20083	1.08771	1.46571	1.50354	SAKL0A07656g	highly similar to uniprot|P02992 Saccharomyces cerevisiae YOR187W TUF1 Mitochondrial translation elongation factor Tu
SAKL0C06446g_1									0.000357879	4.24161e-05	2.32022	down	35523.1	42818.2	15726.1	14109.7	26347.3	26770.7	14990.9	17313.7	0.824767	1.06483	-0.0242641	-0.14943	0.344571	0.564223	-0.0281122	0.236675	SAKL0C06446g	similar to uniprot|P36022 Saccharomyces cerevisiae YKR054C DYN1 Cytoplasmic heavy chain dynein, microtubule motor protein, required for anaphase spindle elongation
SAKL0G13046g_2					0.00259121	0.000199887	1.93109	up	7.59169e-05	2.52818e-06	4.66456	up	6528.61	4618.65	14736.9	15930.9	10623.4	7812.47	9396.7	12191.8	-1.5882	-2.16073	-0.108089	0.0610061	-0.979858	-1.21132	-0.696329	-0.311136	SAKL0G13046g	similar to uniprot|P48362 Saccharomyces cerevisiae YGR187C HGH1 Nonessential protein of unknown function
SAKL0H09812g_1									0.000207714	1.72737e-05	2.41389	up	2807.97	3156.43	5183.14	5700.58	5319.96	3209.67	5164.46	3375.02	-2.79232	-2.70331	-1.61461	-1.43195	-1.99509	-2.54589	-1.60292	-2.21009	SAKL0H09812g	similar to uniprot|P38127 Saccharomyces cerevisiae YBR192W RIM2 Mitochondrial pyrimidine nucleotide transporter
SAKL0A05588g_2					0.00167017	8.17015e-05	1.5147	up	5.10433e-05	1.17164e-06	2.93919	up	6374.01	6522.83	14192	14457.8	10438.6	8703.18	9285	5550.24	-1.6162	-1.65282	-0.15547	-0.0973971	-1.01589	-1.05378	-0.719421	-1.43068	SAKL0A05588g	highly similar to uniprot|Q08920 Saccharomyces cerevisiae YPL178W CBC2 Small subunit of the heterodimeric cap binding complex that also contains Sto1p, component of the spliceosomal commitment complex
SAKL0A01232g_2									3.16172e-05	4.28304e-07	3.55865	up	3301.69	3630.12	8452.86	9862.36	5076.09	4777.15	4665.17	3857.09	-2.56862	-2.49689	-0.901755	-0.66556	-2.0509	-1.94067	-1.71046	-1.94814	SAKL0A01232g	highly similar to uniprot|P32838 Saccharomyces cerevisiae YNR032W PPG1 Putative serine/threonine protein phosphatase, required for glycogen accumulation
SAKL0D14960g_1					0.000214965	9.95428e-07	3.96794	down	0.000312207	3.38889e-05	2.78083	down	3670.57	3918.08	1121.16	1066.88	991.452	869.771	1638.19	1608.18	-2.41749	-2.39421	-3.84763	-3.86973	-4.38832	-4.3826	-3.22851	-3.20583	SAKL0D14960g	weakly similar to uniprot|P32465 Saccharomyces cerevisiae YHR094C HXT1 (ohnolog of YDR343C) Low-affinity glucose transporter of the major facilitator superfamily, expression is induced by Hxk2p in the presence of glucose and repressed by Rgt1p when glucose is limiting
SAKL0H00506g_1									0.000798467	0.00015113	3.37675	down	9285.49	8909.99	2399.85	2070.55	7034.55	5797.92	4557.58	4930.55	-1.12203	-1.20363	-2.71634	-2.95927	-1.57974	-1.64517	-1.80443	-1.64629	SAKL0H00506g	highly similar to uniprot|Q04952 Saccharomyces cerevisiae YMR306W FKS3 Protein involved in spore wall assembly, has similarity to 1,3-beta-D-glucan synthase catalytic subunits Fks1p and Gsc2p
SAKL0G00902g_1					0.0125114	0.00292767	1.58388	down					44657.6	34530.8	32337	17576	43358.3	19184.4	50120.2	20801.1	1.1853	0.737524	1.04176	0.193896	1.06296	0.074059	1.71125	0.490085	SAKL0G00902g	highly similar to uniprot|P07143 Saccharomyces cerevisiae YOR065W CYT1 Cytochrome c1, component of the mitochondrial respiratory chain
SAKL0F07370g_1	0.0107598	0.000310395	1.83154	down									15484.1	8888.33	17119.5	5365.4	16181.9	5641.46	23576.8	3128.34	-0.339105	-1.21216	0.10543	-1.50441	-0.363033	-1.70681	0.620256	-2.25593	SAKL0F07370g	similar to uniprot|P00127 Saccharomyces cerevisiae YFR033C QCR6 Subunit 6 of the ubiquinol cytochrome-c reductase complex, which is a component of the mitochondrial inner membrane electron transport chain
SAKL0G02464g_2					0.00405366	0.000475394	1.94716	down	0.000552342	7.97017e-05	1.99508	down	49879.8	45052.8	20510.4	16599.3	24358.8	20135.4	22271.8	18454.7	1.35862	1.12932	0.396215	0.132878	0.23125	0.167954	0.54877	0.306167	SAKL0G02464g	similar to uniprot|Q12108 Saccharomyces cerevisiae YOR118W RTC5 Protein of unknown function
SAKL0C00198g_1					0.0495296	0.0204269	1.55632	down					261.536	198.087	282.732	192.102	254.395	111.891	362.197	268.643	-6.2426	-6.69549	-5.80617	-6.32704	-6.38085	-7.33363	-5.38169	-5.9202	SAKL0C00198g	no similarity
SAKL0A04180g_1									0.000747721	0.000136601	5.00082	up	5447.52	5736.86	19347.1	20588.3	4244.56	4854.03	8515.77	4790.38	-1.85069	-1.90454	0.28179	0.417623	-2.3346	-1.88775	-0.831665	-1.65199	SAKL0A04180g	highly similar to uniprot|Q08962 Saccharomyces cerevisiae YPL211W NIP7 Nucleolar protein required for 60S ribosome subunit biogenesis, constituent of 66S pre- ribosomal particles
SAKL0G03168g_2									0.0410412	0.0240533	1.55736	up	219791	185491	192414	209652	230845	183428	164847	144454	3.49659	3.16882	3.62145	3.80792	3.47388	3.34999	3.45052	3.29866	SAKL0G03168g	highly similar to uniprot|P02400 Saccharomyces cerevisiae YDR382W RPP2B Ribosomal protein P2 beta, a component of the ribosomal stalk, which is involved in the interaction between translational elongation factors and the ribosome
SAKL0F10406g_1					0.000701527	1.31214e-05	2.60801	down	0.000348237	4.04911e-05	2.70916	down	11328.1	9586.12	3236.09	2594.34	4011.2	3213.61	5511	4539.4	-0.780769	-1.10576	-2.30311	-2.54361	-2.38379	-2.48871	-1.46946	-1.73352	SAKL0F10406g	similar to uniprot|Q05809 Saccharomyces cerevisiae YLR218C Putative protein of unknown function
SAKL0A01694g_1									0.000366726	4.40817e-05	2.45492	up	12633.8	12081.1	19706.1	21928.2	13296.5	11016.3	9738.48	8193.32	-0.628085	-0.769607	0.305466	0.52607	-0.660305	-0.720275	-0.64211	-0.880223	SAKL0A01694g	similar to uniprot|P25637 Saccharomyces cerevisiae YCR059C YIH1 Protein that inhibits activation of Gcn2p, an eIF2 alpha subunit protein kinase, by competing for Gcn1p binding, thus impacting gene expression in response to starvation
SAKL0F10824g_1					0.00263747	0.000206664	2.27391	up	0.000221699	1.93267e-05	3.41615	up	2704.83	2204.78	5756.7	5643.87	5635.36	4394.98	4380.97	3037.69	-2.88845	-3.24286	-1.4771	-1.47048	-1.90167	-2.05768	-1.79514	-2.32469	SAKL0F10824g	similar to uniprot|Q05842 Saccharomyces cerevisiae YDL153C SAS10 Essential subunit of U3-containing Small Subunit (SSU) processome complex involved in production of 18S rRNA and assembly of small ribosomal subunit
SAKL0C05324g_2					0.000157187	5.51201e-07	1.77639	down	2.24263e-05	1.62285e-07	1.92393	down	36967.7	37991.1	16563	14747.7	21787.8	18994.2	13693.5	13628.9	0.891331	0.89324	0.0591657	-0.0508187	0.0664641	0.0642931	-0.151297	-0.118531	SAKL0C05324g	conserved hypothetical protein
SAKL0A03850g_1					0.00155473	6.81566e-05	2.74488	down					386.903	372.105	319.623	373.598	172.169	118.161	389.72	550.911	-5.65184	-5.79953	-5.62777	-5.3862	-6.91709	-7.25627	-5.30545	-4.77956	SAKL0A03850g	weakly similar to uniprot|P53122 Saccharomyces cerevisiae YGL138C Putative protein of unknown function
SAKL0H07150g_2									0.00254627	0.000771307	1.6839	down	147112	102855	56563.9	46100.6	93436	78391.9	72734.9	92342.1	2.89289	2.32739	1.85368	1.57559	2.15789	2.13104	2.26799	2.64401	SAKL0H07150g	weakly similar to uniprot|Q12206 Saccharomyces cerevisiae YOR229W WTM2 (ohnolog of YPL139C) Transcriptional modulator involved in regulation of meiosis, silencing, and expression of RNR genes
SAKL0H12738g_1									0.000292895	3.06947e-05	1.8693	up	5537.84	4909.48	7685.15	6887.84	6178.06	5131.14	6652.3	4251.35	-1.81316	-2.06465	-1.03483	-1.16215	-1.77709	-1.81246	-1.19482	-1.83018	SAKL0H12738g	some similarities with uniprot|Q05942 Saccharomyces cerevisiae YLR221C RSA3 Protein with a likely role in ribosomal maturation, required for accumulation of wild- type levels of large (60S) ribosomal subunits
SAKL0F08734g_2									0.000751637	0.0001376	1.54904	down	89509.9	87832.2	47389.5	42777.2	60153	58925.7	45444	42792.8	2.17705	2.09929	1.58635	1.46792	1.53328	1.70026	1.57311	1.48445	SAKL0F08734g	similar to uniprot|P40522 Saccharomyces cerevisiae YIL056W VHR1 (ohnolog of YER064C) Transcriptional activator, required for the vitamin H-responsive element (VHRE) mediated induction of VHT1 (Vitamin H transporter) and BIO5 (biotin biosynthesis intermediate transporter) in response to low biotin concentrations
SAKL0E06666g_1									0.000435326	5.60227e-05	1.75956	up	6428.61	7099.58	8346.14	9349.3	7448.89	7707.88	5454.71	5915.24	-1.60014	-1.53315	-0.930881	-0.717936	-1.49766	-1.23016	-1.47669	-1.31127	SAKL0E06666g	similar to uniprot|Q12277 Saccharomyces cerevisiae YDL111C RRP42 Protein involved in rRNA processing
SAKL0A02112g_1					0.0029875	0.000261371	1.81474	down					50876.7	64992.1	49721.7	35985.7	41589.4	31757.9	20039.3	15981.6	1.33222	1.65286	1.64459	1.19684	0.989083	0.793095	0.382298	0.0964885	SAKL0A02112g	some similarities with uniprot|Q03695 Saccharomyces cerevisiae YMR206W (ohnolog of YNR014W) Putative protein of unknown function
SAKL0C06622g_BC2					0.00306831	0.000282217	1.90384	down	0.000790508	0.00014888	2.4099	down	35733.9	37311	13421.3	11726.2	19447.1	17444.7	11539.6	11742.2	0.837441	0.854798	-0.261015	-0.414176	-0.0978127	-0.0741169	-0.438976	-0.374045	SAKL0C06622g	similar to uniprot|P12685 Saccharomyces cerevisiae YJL129C TRK1 (ohnolog of YKR050W) Component of the Trk1p- Trk2p potassium transport system
SAKL0C05698g_1									0.000282874	2.94189e-05	1.74537	down	80508.7	69944.2	36857.3	30189	63873.3	50534.6	43025.7	39997.4	2.0046	1.77045	1.22125	0.966915	1.61958	1.47861	1.48523	1.41483	SAKL0C05698g	weakly similar to uniprot|P21268 Saccharomyces cerevisiae YJL157C FAR1 Cyclin-dependent kinase inhibitor that mediates cell cycle arrest in response to pheromone
SAKL0D05258g_2									0.0054404	0.00209632	2.04659	up	6915.36	6862.41	10439.8	10261.1	7984.62	8487.04	7842.69	7165.19	-1.49652	-1.61365	-0.595757	-0.580432	-1.39745	-1.08874	-0.969068	-1.07774	SAKL0D05258g	similar to uniprot|P36120 Saccharomyces cerevisiae YKR024C DBP7 Putative ATP-dependent RNA helicase of the DEAD-box family involved in ribosomal biogenesis
SAKL0C03322g_2					0.00271798	0.000215656	1.96267	down	0.000281606	2.88789e-05	2.68926	down	29737.7	29148.3	9708.21	8226.34	12610.4	13145.6	9626.92	9533.18	0.572356	0.499966	-0.705152	-0.927244	-0.719126	-0.472849	-0.693056	-0.661042	SAKL0C03322g	some similarities with uniprot|P53850 Saccharomyces cerevisiae YNL254C RTC4 Protein of unknown function
SAKL0B05192g_1					0.00995098	0.0020576	1.53248	down	0.00483288	0.0018013	1.66184	down	12412.6	11848.3	6879.04	5474.52	8664.01	6922.5	6401.02	6089.34	-0.689597	-0.791425	-1.20039	-1.5242	-1.26514	-1.40729	-1.28379	-1.30254	SAKL0B05192g	similar to uniprot|Q08748 Saccharomyces cerevisiae YOR296W Putative protein of unknown function
SAKL0E03432g_1									0.0022616	0.000659121	1.53769	down	6731.75	6659.35	3480.89	3235.36	5429.15	4509.25	3912.48	3777.32	-1.55642	-1.62822	-2.17904	-2.24899	-1.94984	-2.0119	-1.9639	-1.98356	SAKL0E03432g	similar to uniprot|Q03162 Saccharomyces cerevisiae YMR100W MUB1 Protein that interacts with E2 and E3 enzymes Ubr2p and Rad6p and is required for ubiquitylation and degradation of Rpn4p
SAKL0D05522g_2					0.0106615	0.00230681	1.50717	down					9736.3	10271.1	5808.78	5659.07	7793.08	6092.39	5406.73	7742.91	-1.0424	-0.999701	-1.4571	-1.46346	-1.42423	-1.59154	-1.52354	-0.935778	SAKL0D05522g	some similarities with uniprot|Q01389 Saccharomyces cerevisiae YJL095W BCK1 Mitogen-activated protein (MAP) kinase kinase kinase acting in the protein kinase C signaling pathway, which controls cell integrity
SAKL0E14806g_2									0.0496959	0.0300419	1.54408	up	1705.14	1450.33	1251.29	1686.58	1737.25	884.285	1281.27	1130.11	-3.55326	-3.86351	-3.68145	-3.23675	-3.59502	-4.39075	-3.58273	-3.69731	SAKL0E14806g	similar to uniprot|P32837 Saccharomyces cerevisiae YDL210W UGA4 Permease that serves as a gamma-aminobutyrate (GABA) transport protein involved in the utilization of GABA as a nitrogen source
SAKL0G15092g_2					0.0143605	0.00360971	1.51891	down					6745.46	7812.62	4658.57	4679.62	6734.21	4701.3	4023.93	3722.92	-1.53473	-1.39176	-1.77325	-1.73537	-1.63054	-1.99479	-1.95091	-1.98585	SAKL0G15092g	similar to uniprot|P53306 Saccharomyces cerevisiae YGR216C GPI1 Membrane protein involved in the synthesis of N-acetylglucosaminyl phosphatidylinositol (GlcNAc-PI), the first intermediate in the synthesis of glycosylphosphatidylinositol (GPI) anchors
SAKL0E01694g_1					0.00299088	0.000262792	2.14989	up	0.00101226	0.000213309	2.31335	up	1659.62	1722.21	2732.3	2959.64	3600.67	3205.84	2482.02	1932.28	-3.56657	-3.60079	-2.55193	-2.3908	-2.5411	-2.49652	-2.61206	-2.94456	SAKL0E01694g	similar to uniprot|Q08058 Saccharomyces cerevisiae YOL008W COQ10 Coenzyme Q (ubiquinone) binding protein, functions in the delivery of Q<sub>6</sub> to its proper location for electron transport during respiration
SAKL0H01276g_2									0.0139737	0.00665162	1.53249	down	20378.7	23589.4	11417.6	11726	22359	16739.8	11216.5	10739	0.021399	0.205328	-0.489793	-0.41055	0.102045	-0.128663	-0.469098	-0.474975	SAKL0H01276g	similar to uniprot|P40340 Saccharomyces cerevisiae YGR270W YTA7 Protein that localizes to chromatin and has a role in regulation of histone gene expression
SAKL0H19426g_2									0.000117471	6.27027e-06	1.83672	down	16440.5	20555.4	10147.3	8357	11811.4	13007.2	7936.42	12919.3	-0.281549	0.00341392	-0.644705	-0.873716	-0.813998	-0.469218	-0.948933	-0.206415	SAKL0H19426g	similar to uniprot|P38204 Saccharomyces cerevisiae YBL025W RRN10 Protein involved in promoting high level transcription of rDNA, subunit of UAF (upstream activation factor) for RNA polymerase I
SAKL0G17248g_2									0.00268099	0.000823717	1.81292	down	10274.6	12353	5629.14	5229.72	12333	11709.8	6890.89	8368.67	-0.984097	-0.737103	-1.49567	-1.59542	-0.754701	-0.641925	-1.14653	-0.813753	SAKL0G17248g	similar to uniprot|Q04958 Saccharomyces cerevisiae YML059C NTE1 Serine esterase that deacylates exogenous lysophospholipids, homolog of human neuropathy target esterase (NTE)
SAKL0B06292g_2									0.00181339	0.000499529	1.67203	down	12108.4	11279.7	4925.16	5200.37	12119.3	7084.39	9096.2	7866.06	-0.697932	-0.859204	-1.69492	-1.6008	-0.784737	-1.39645	-0.737817	-0.904189	SAKL0B06292g	similar to uniprot|P21182 Saccharomyces cerevisiae YOL052C SPE2 S-adenosylmethionine decarboxylase, required for the biosynthesis of spermidine and spermine
SAKL0H10120g_1					0.00126483	4.33576e-05	1.84192	up	2.24263e-05	1.77216e-07	6.08537	up	3422.39	2902.25	11639.9	13422.5	8263.62	4777.32	5625.01	4838.47	-2.52192	-2.82202	-0.454499	-0.216671	-1.35674	-1.94081	-1.46723	-1.60257	SAKL0H10120g	similar to uniprot|Q02864 Saccharomyces cerevisiae YPL071C Putative protein of unknown function
SAKL0F10472g_2									0.0306339	0.0171239	1.52571	down	50934.8	49820.6	29826.3	25497	46753.3	35968	26742.2	28832.9	1.27734	1.27766	0.913612	0.66818	1.16911	0.967066	0.791911	0.95746	SAKL0F10472g	highly similar to uniprot|P04050 Saccharomyces cerevisiae YDL140C RPO21 RNA polymerase II largest subunit B220, part of central core
SAKL0G01144g_1									0.00391374	0.00137846	1.59765	up	6203.58	5979.65	7432.1	7162.98	6263.89	6079.49	6443.61	5611.52	-1.65563	-1.79099	-1.09219	-1.11504	-1.74571	-1.56939	-1.24126	-1.40343	SAKL0G01144g	similar to uniprot|O00021 Saccharomyces cerevisiae YOR056C NOB1 Essential nuclear protein involved in proteasome maturation and synthesis of 40S ribosomal subunits
SAKL0C01100g_1									0.000313547	3.41309e-05	1.61892	down	59039.4	55727.1	32482.4	25776.8	52686.8	49186.5	40014.8	24344.2	1.59083	1.43963	1.05043	0.744596	1.33517	1.45211	1.40375	0.701527	SAKL0C01100g	similar to uniprot|P17967 Saccharomyces cerevisiae YCL043C PDI1 (ohnolog of YDR518W) Protein disulfide isomerase, multifunctional protein resident in the endoplasmic reticulum lumen, essential for the formation of disulfide bonds in secretory and cell-surface proteins, unscrambles non-native disulfide bonds
SAKL0F13420g_2									0.000121977	7.02258e-06	1.97093	down	239186	247893	98434.7	94362.1	174045	145740	149003	129545	3.61681	3.59517	2.64366	2.61629	3.05997	3.02222	3.29708	3.12915	SAKL0F13420g	highly similar to uniprot|P07251 Saccharomyces cerevisiae YBL099W ATP1 Alpha subunit of the F1 sector of mitochondrial F1F0 ATP synthase, which is a large, evolutionarily conserved enzyme complex required for ATP synthesis
SAKL0A09636g_1									0.00669104	0.00272248	1.91266	up	6595.11	6263.02	8236.11	8821.68	5842.49	4727.42	5409.9	5214.34	-1.57471	-1.74879	-0.935668	-0.813205	-1.85252	-1.94535	-1.50805	-1.52133	SAKL0A09636g	similar to uniprot|Q04779 Saccharomyces cerevisiae YMR075W RCO1 Essential subunit of the histone deacetylase Rpd3S complex
SAKL0H05808g_2									0.000744755	0.000135651	1.97992	up	6588.7	6890.25	9129.15	10279.1	10767.5	8096.43	9712.94	8726.46	-1.58047	-1.58173	-0.801146	-0.596294	-0.970031	-1.16702	-0.699165	-0.85775	SAKL0H05808g	similar to uniprot|P36534 Saccharomyces cerevisiae YPL173W MRPL40 Mitochondrial ribosomal protein of the large subunit
SAKL0G11990g_1									0.00403011	0.00143082	1.51292	down	1104.72	1412.98	1169.55	700.263	1299.5	1387.88	1070.79	754.848	-4.15927	-3.85868	-3.76721	-4.45602	-4.00526	-3.70473	-3.83162	-4.28227	SAKL0G11990g	weakly similar to uniprot|Q07921 Saccharomyces cerevisiae YLR010C TEN1 Protein that regulates telomeric length
SAKL0H18502g_2									0.00287004	0.0009088	1.6362	up	7688.84	5549.3	8189.03	6847.27	8842.22	4894.16	8371.84	6343.8	-1.34844	-1.88732	-0.958396	-1.17697	-1.24087	-1.89655	-0.884509	-1.24625	SAKL0H18502g	similar to uniprot|P38958 Saccharomyces cerevisiae YDR079W PET100 Chaperone that specifically facilitates the assembly of cytochrome c oxidase, integral to the mitochondrial inner membrane
SAKL0H24816g_2									0.000117471	6.49533e-06	1.90667	down	31391.7	31917.6	12508.1	12483.1	25175.9	29222.3	16884.7	15811.4	0.66317	0.640857	-0.343739	-0.290197	0.271004	0.659115	0.151924	0.0957744	SAKL0H24816g	weakly similar to uniprot|P39959 Saccharomyces cerevisiae YER130C Hypothetical protein
SAKL0C08448g_2									0.0037513	0.0013029	1.55755	up	12586.9	11720.7	13834	13413.9	15179.4	11954.4	11262.2	10747.4	-0.633324	-0.813971	-0.202086	-0.174691	-0.462192	-0.59529	-0.439815	-0.515752	SAKL0C08448g	similar to uniprot|O75012 Saccharomyces cerevisiae YDL045W-A MRP10 Mitochondrial ribosomal protein of the small subunit
SAKL0E08822g_2									0.0304181	0.0169632	1.51708	down	55964.5	53259.7	35943	26573.9	61748.1	53556.9	34057.5	17207.3	1.48154	1.34978	1.17797	0.748481	1.56798	1.56908	1.16983	0.211142	SAKL0E08822g	some similarities with uniprot|P40472 Saccharomyces cerevisiae YIL123W SIM1 (ohnolog of YNL066W) Protein of the SUN family (Sim1p, Uth1p, Nca3p, Sun4p) that may participate in DNA replication, promoter contains SCB regulation box at -300 bp indicating that expression may be cell cycle-regulated
SAKL0E05544g_1									0.0491836	0.029686	1.61579	down	33605.9	37194.5	18582.3	16707.6	34981.3	29585.8	22364.4	23195.8	0.727524	0.788223	0.21179	0.0959857	0.74918	0.696971	0.532001	0.637824	SAKL0E05544g	similar to uniprot|P28625 Saccharomyces cerevisiae YMR152W YIM1 Protein of unknown function
SAKL0G03344g_1					0.0101397	0.00212523	2.54094	up	0.000596096	9.27718e-05	5.68469	up	774.387	817.131	2551.35	3381.91	1382.2	1763.9	2243.84	1065.68	-4.65538	-4.70033	-2.64346	-2.19325	-3.97477	-3.35497	-2.76642	-3.78385	SAKL0G03344g	similar to uniprot|Q12486 Saccharomyces cerevisiae YOR131C Putative protein of unknown function
SAKL0B06886g_2					0.000325563	2.84992e-06	1.92103	up	0.000727155	0.000129341	1.67077	up	2960.79	2615.18	2840.18	3306.8	5287.22	4437.29	4313.6	2537.06	-2.72868	-2.97229	-2.4798	-2.23177	-1.99832	-2.0304	-1.8189	-2.53121	SAKL0B06886g	similar to uniprot|P38121 Saccharomyces cerevisiae YBL035C POL12 B subunit of DNA polymerase alpha-primase complex, required for initiation of DNA replication during mitotic and premeiotic DNA synthesis
SAKL0C06908g_2					0.00304482	0.000270969	2.09332	up	5.14822e-05	1.27671e-06	6.37364	up	2691.28	2793.48	11059.6	13191.8	5011.19	5130.26	5860.16	5513.58	-2.86034	-2.89799	-0.529292	-0.225874	-2.08093	-1.8322	-1.3722	-1.45163	SAKL0C06908g	similar to uniprot|P47019 Saccharomyces cerevisiae YJL122W ALB1 Shuttling pre-60S factor
SAKL0C04312g_2	0.0115622	0.000350239	1.50785	down	0.000485001	6.93792e-06	1.86782	up	0.000112027	5.75418e-06	1.71224	up	14602.8	10131.4	17089.4	12996.2	24183.6	16615.1	18677.5	8233.23	-0.423533	-1.01603	0.110057	-0.240138	0.204345	-0.114668	0.303312	-0.878673	SAKL0C04312g	similar to uniprot|P25358 Saccharomyces cerevisiae YCR034W FEN1 (ohnolog of YJL196C) Fatty acid elongase, involved in sphingolipid biosynthesis
SAKL0D08492g_2									5.78296e-05	1.5559e-06	2.07585	up	49686.7	39974.2	48902.5	61932.9	54518.9	44489.4	52507.8	82345.9	1.34853	0.961272	1.62734	2.01498	1.38222	1.30847	1.79733	2.48062	SAKL0D08492g	highly similar to uniprot|P25605 Saccharomyces cerevisiae YCL009C ILV6 Regulatory subunit of acetolactate synthase, which catalyzes the first step of branched-chain amino acid biosynthesis
SAKL0E14652g_1					0.00156632	6.90041e-05	1.78513	up					5740.23	6018.53	4192.46	4355.52	8620.17	9401.94	6965.21	6626.88	-1.78417	-1.77836	-1.91816	-1.84152	-1.27972	-0.942329	-1.12737	-1.1771	SAKL0E14652g	some similarities with uniprot|Q12416 Saccharomyces cerevisiae YOR083W WHI5 (ohnolog of YKR091W) Repressor of G1 transcription that binds to SCB binding factor (SBF) at SCB target promoters in early G1
SAKL0G08492g_2					0.00186134	0.000104011	2.2427	up	0.000102135	4.78489e-06	4.84527	up	2664.98	2366.45	8154.36	8701.1	5190.73	4660.3	4867.97	4036.69	-2.87469	-3.12546	-0.96033	-0.84888	-2.03336	-1.96022	-1.64121	-1.87317	SAKL0G08492g	similar to uniprot|Q06679 Saccharomyces cerevisiae YDR324C UTP4 Subunit of U3-containing 90S preribosome and Small Subunit (SSU) processome complexes involved in production of 18S rRNA and assembly of small ribosomal subunit
SAKL0F10076g_2									0.000357879	4.22974e-05	1.91207	down	21955.4	23079.3	10216.1	9137.59	18533.1	17456.3	13539.9	14205	0.146014	0.172824	-0.622412	-0.762314	-0.167442	-0.0501931	-0.172122	-0.071444	SAKL0F10076g	similar to uniprot|Q12516 Saccharomyces cerevisiae YDL133W Putative protein of unknown function
SAKL0B02794g_2					0.00304482	0.000268573	1.96116	up	0.000570795	8.47459e-05	2.36029	up	1703.51	1929.69	3254.87	3382.68	3124.74	3291.54	3092.75	2904.09	-3.52359	-3.42792	-2.2707	-2.18895	-2.75065	-2.45621	-2.30216	-2.36133	SAKL0B02794g	similar to uniprot|P25808 Saccharomyces cerevisiae YFL002C SPB4 Putative ATP-dependent RNA helicase, nucleolar protein required for synthesis of 60S ribosomal subunits at a late step in the pathway
SAKL0H19690g_2					0.00256549	0.000196348	1.60578	down	2.09002e-05	1.06747e-07	2.31918	down	165568	126165	52315.1	40805.1	87624.7	68872.1	69484.7	71184.2	3.07629	2.62346	1.73902	1.40985	2.074	1.94019	2.1926	2.26851	SAKL0H19690g	highly similar to uniprot|P32316 Saccharomyces cerevisiae YBL015W ACH1 Acetyl-coA hydrolase, primarily localized to mitochondria
SAKL0H16918g_2									0.000351442	4.11189e-05	2.14411	up	5524.34	5101.2	7873.31	8229.95	8555.09	6030.65	9332.12	6766.18	-1.81041	-2.00894	-1.00706	-0.908555	-1.30936	-1.59764	-0.733714	-1.23568	SAKL0H16918g	similar to uniprot|Q04598 Saccharomyces cerevisiae YDR115W Putative mitochondrial ribosomal protein of the large subunit, has similarity to E. coli L34 ribosomal protein
SAKL0F03454g_2					0.000702167	1.37513e-05	1.79004	up					3985.87	4106.37	4030.84	4196.89	7936.67	6464.24	4931.98	4020.92	-2.30093	-2.32242	-1.97963	-1.88997	-1.41661	-1.48243	-1.63971	-1.89026	SAKL0F03454g	similar to uniprot|Q01454 Saccharomyces cerevisiae YPR135W CTF4 Chromatin-associated protein, required for sister chromatid cohesion
SAKL0A09504g_1									0.0016704	0.000442193	1.6362	up	17098.1	19071.1	25411	23395	20327.8	18116.1	17232.8	14452.6	-0.203502	-0.109681	0.679123	0.600666	-0.0442794	0.00744629	0.184358	-0.02898	SAKL0A09504g	highly similar to uniprot|Q04767 Saccharomyces cerevisiae YMR071C TVP18 Integral membrane protein localized to late Golgi vesicles along with the v-SNARE Tlg2p
SAKL0G12144g_1					0.00392833	0.000450396	1.95978	up	8.08011e-05	2.77084e-06	4.79316	up	1896.72	2008	6381.59	7118.69	2450.11	3448.91	2591.58	4004.29	-3.36726	-3.36345	-1.31783	-1.10247	-3.09685	-2.39276	-2.56672	-1.92918	SAKL0G12144g	similar to uniprot|Q07897 Saccharomyces cerevisiae YLR003C CMS1 Subunit of U3-containing 90S preribosome processome complex involved in production of 18S rRNA and assembly of small ribosomal subunit
SAKL0G17754g_2					0.000382384	4.22709e-06	2.23198	down	0.00171137	0.000456142	1.96722	down	23294.2	24075.7	9105.34	9466.01	10907.7	9636.99	7736.51	8022.92	0.25305	0.234329	-0.806704	-0.741831	-0.929436	-0.923997	-0.991701	-0.872183	SAKL0G17754g	conserved hypothetical protein
SAKL0A00286g_2					0.00264471	0.000207994	2.45814	down	0.00921449	0.00403947	1.80522	down	24789.3	24865.3	10529.9	10218.5	10298.2	9134.42	6017.75	5527.45	0.309836	0.269192	-0.598468	-0.582983	-1.01014	-1.02838	-1.34304	-1.44275	SAKL0A00286g	uniprot|Q9UVP9 Saccharomyces kluyveri SAKL0A00286g weakly similar to YNR049C uniprot|P53604 Saccharomyces cerevisiae YNR049C MSO1
SAKL0E04950g_1					0.00327265	0.000328804	1.71638	down	0.000161067	1.18187e-05	2.85648	down	55596.1	58825.6	25411	15268.7	43160.9	30232.3	21960	24014.4	1.4445	1.50789	0.674242	-0.00634146	1.047	0.728522	0.517694	0.670015	SAKL0E04950g	similar to uniprot|P38615 Saccharomyces cerevisiae YMR139W RIM11 (ohnolog of YDL079C) Protein kinase required for signal transduction during entry into meiosis
SAKL0G14564g_1									0.00548881	0.0021222	1.78673	down	9741.93	11674	4838.01	5008.89	7696.15	7582.19	5171.61	7178.16	-1.02356	-0.829406	-1.73238	-1.66673	-1.43454	-1.26666	-1.5846	-1.06164	SAKL0G14564g	similar to uniprot|P41903 Saccharomyces cerevisiae YJR019C TES1 Peroxisomal acyl-CoA thioesterase likely to be involved in fatty acid oxidation rather than fatty acid synthesis
SAKL0H20284g_1					0.00226614	0.000149229	1.73298	down					18202.3	17544.6	8912.84	10283.7	12046	9012.05	11502.2	7959.44	-0.106133	-0.230171	-0.832652	-0.582648	-0.789826	-1.02342	-0.398654	-0.91946	SAKL0H20284g	highly similar to uniprot|P30665 Saccharomyces cerevisiae YPR019W MCM4 Essential helicase component of heterohexameric MCM2-7 complexes which bind pre- replication complexes on DNA and melt the DNA prior to replication
SAKL0G10780g_1					0.0140593	0.00350754	2.25683	up	0.000534803	7.58686e-05	4.34413	up	15253.8	12397.7	32541.8	38906.8	19663.4	23709.1	16225.7	12488.2	-0.348613	-0.769353	1.03708	1.34972	-0.0854025	0.404946	0.058372	-0.265544	SAKL0G10780g	highly similar to uniprot|P38777 Saccharomyces cerevisiae YHR049W FSH1 Serine hydrolase that localizes to both the nucleus and cytoplasm
SAKL0B11044g_1									0.000471544	6.27052e-05	1.8111	down	6005.99	6951.41	3085.91	2921.18	5404.05	4300.26	4658.51	4873.72	-1.70011	-1.55769	-2.3562	-2.41456	-1.95548	-2.0794	-1.71634	-1.60228	SAKL0B11044g	similar to uniprot|P24719 Saccharomyces cerevisiae YOR351C MEK1 Meiosis-specific serine/threonine protein kinase, functions in meiotic checkpoint, promotes recombination between homologous chromosomes by suppressing double strand break repair between sister chromatids
SAKL0H22000g_2									0.000241606	2.18195e-05	1.80971	down	74294	61275.3	29551.7	25586.9	56870.3	50377.5	43771.3	27306.7	1.91926	1.58235	0.901813	0.726593	1.44043	1.48723	1.5246	0.861965	SAKL0H22000g	highly similar to uniprot|P25340 Saccharomyces cerevisiae YGL012W ERG4 C-24(28) sterol reductase, catalyzes the final step in ergosterol biosynthesis
SAKL0G01364g_1					0.000114491	2.8344e-07	2.85014	down	0.000168057	1.26161e-05	2.99206	down	9466.06	10391.9	2612.42	2649.41	3656.36	3231.11	2703.27	3301.22	-1.07881	-0.983285	-2.60188	-2.56443	-2.50482	-2.49432	-2.50096	-2.16278	SAKL0G01364g	similar to uniprot|P36052 Saccharomyces cerevisiae YKL162C Putative protein of unknown function
SAKL0F01100g_2									0.00544101	0.00209758	1.53035	down	126627	120777	58186.3	58224.8	93403.1	76544.7	63813.3	57427.8	2.69131	2.56167	1.88467	1.94781	2.16295	2.09559	2.07815	1.97148	SAKL0F01100g	highly similar to uniprot|P43616 Saccharomyces cerevisiae YFR044C DUG1 Probable di- and tri-peptidase
SAKL0F14630g_BC1									0.000101311	4.67439e-06	2.00234	up	3705.76	3355.95	4961.4	5004.52	5634.19	4079.36	4841.12	3577.2	-2.39653	-2.6089	-1.68062	-1.60721	-1.89114	-2.1501	-1.65129	-2.04177	SAKL0F14630g	conserved hypothetical protein
SAKL0C02090g_2					0.000725208	1.55017e-05	1.95954	down					4300.43	4629.48	2841.2	2649.28	3283.44	2122.72	3751.34	3227.7	-2.1908	-2.14376	-2.48764	-2.53653	-2.66275	-3.11428	-2.04276	-2.21156	SAKL0C02090g	conserved hypothetical protein
SAKL0A02090g_1									0.0108969	0.00495128	1.6017	up	6753.32	8300.32	10210.5	10121.4	7743.77	6704.93	5132.3	4585.5	-1.58487	-1.30278	-0.61985	-0.623183	-1.43601	-1.44531	-1.59304	-1.68303	SAKL0A02090g	conserved hypothetical protein
SAKL0H12430g_2	0.00379099	6.34804e-05	1.64339	down					0.001626	0.000425237	1.74179	up	2098.4	1341.49	1582.4	1781.86	1645.28	1227.48	1749.09	3258.87	-3.22283	-3.93951	-3.31281	-3.13893	-3.68632	-3.87001	-3.12127	-2.32593	SAKL0H12430g	conserved hypothetical protein
SAKL0E02640g_2									0.000577811	8.77456e-05	2.00359	down	126491	139194	58756.5	52374.7	127510	127385	88560.7	40916.3	2.66091	2.76576	1.90446	1.76317	2.6067	2.82774	2.55129	1.45368	SAKL0E02640g	some similarities with uniprot|P28319 Saccharomyces cerevisiae YKL096W CWP1 Cell wall mannoprotein, linked to a beta-1,3- and beta-1,6-glucan heteropolymer through a phosphodiester bond
SAKL0F09262g_1									0.00050996	6.99456e-05	2.41836	up	9709.59	7230.97	11180.3	13082.8	12030.9	7650.46	12086.3	12642.1	-1.01092	-1.51824	-0.491003	-0.244206	-0.80602	-1.24093	-0.359375	-0.286672	SAKL0F09262g	similar to uniprot|P40513 Saccharomyces cerevisiae YIL070C MAM33 Acidic protein of the mitochondrial matrix involved in oxidative phosphorylation
SAKL0F14432g_2									0.00116005	0.000260385	1.88696	up	5461.57	5031.75	6765.47	7176.6	8763.43	5956.91	8474.44	6251.18	-1.83674	-2.03335	-1.22813	-1.11729	-1.27513	-1.62381	-0.875706	-1.34996	SAKL0F14432g	similar to uniprot|P47141 Saccharomyces cerevisiae YJR101W RSM26 Mitochondrial ribosomal protein of the small subunit
SAKL0A03982g_1									9.50218e-05	3.98549e-06	3.48111	up	7608.52	7208.21	19196.5	18715.6	9868.59	8356.06	7586.28	10033.6	-1.3756	-1.51111	0.274323	0.288439	-1.08028	-1.13276	-1.03776	-0.602254	SAKL0A03982g	similar to uniprot|Q08965 Saccharomyces cerevisiae YPL217C BMS1 Essential conserved nucleolar GTP-binding protein required for synthesis of 40S ribosomal subunits and for processing of the 35S pre-rRNA at sites A0, A1, and A2
SAKL0H02156g_1					0.0068719	0.00116105	1.80522	down					11479.2	11190.6	6289.83	7073.94	5713.71	5428.57	5575.38	5938.39	-0.783379	-0.885975	-1.33969	-1.11149	-1.8816	-1.73815	-1.44547	-1.3318	SAKL0H02156g	weakly similar to uniprot|P53317 Saccharomyces cerevisiae YGR251W Essential protein required for maturation of 18S rRNA
SAKL0A04378g_1									0.000376267	4.60865e-05	2.47662	up	16791.2	13492.6	22802.3	25639.7	15822.7	16348.5	15890	16449.3	-0.214576	-0.599972	0.521581	0.708401	-0.398623	-0.137339	0.0665812	0.141395	SAKL0A04378g	similar to uniprot|Q08959 Saccharomyces cerevisiae YPL206C PGC1 Phosphatidyl Glycerol phospholipase C
SAKL0H21934g_2	0.00189452	1.63966e-05	1.79082	down					9.59161e-05	4.09651e-06	1.57219	up	13081.1	7683.88	10597.5	9068.1	13153.4	5942.59	9508.57	7443.54	-0.57568	-1.4163	-0.583897	-0.763525	-0.675618	-1.60325	-0.669031	-0.978868	SAKL0H21934g	similar to uniprot|P25338 Saccharomyces cerevisiae YGL010W Putative protein of unknown function
SAKL0F04334g_2	0.0187291	0.000810679	1.50321	up					0.000122963	7.21817e-06	5.99806	down	53267.9	82819.2	9766.38	10790.5	45865.1	61124.6	27187	54925.1	1.42245	2.01049	-0.71223	-0.574006	1.13836	1.75276	0.811002	1.88304	SAKL0F04334g	uniprot|Q6XAE9 Saccharomyces kluyveri SAKL0F04334g PDC13 Pyruvate decarboxylase
SAKL0F07590g_1					0.00050523	7.41447e-06	2.49056	down	0.000348763	4.06316e-05	2.57707	down	29136.5	30438.5	9855.6	8951.3	13004.2	10868.7	8647.64	6896.94	0.547873	0.568445	-0.685767	-0.797287	-0.672829	-0.748026	-0.816153	-1.15308	SAKL0F07590g	conserved hypothetical protein
SAKL0H05610g_1					0.00974363	0.00200189	1.62921	up	0.000102562	4.82418e-06	3.8614	up	1826.67	2205.45	5446.42	6414.52	3275.6	3175.39	4044.55	5013.65	-3.41003	-3.22308	-1.53747	-1.27396	-2.71605	-2.51891	-1.91759	-1.58807	SAKL0H05610g	similar to uniprot|P38969 Saccharomyces cerevisiae YOR266W PNT1 Mitochondrial integral inner membrane protein involved in membrane insertion of C-terminus of Cox2p, interacts genetically and physically with Cox18p
SAKL0A10076g_1									6.923e-05	2.12314e-06	2.52791	up	12154	11795	23197	22519.4	15129.2	14469.5	11258.2	14861.6	-0.690845	-0.802194	0.560268	0.53575	-0.460388	-0.312553	-0.439244	0.00890946	SAKL0A10076g	similar to uniprot|P46950 Saccharomyces cerevisiae YGR197C SNG1 (ohnolog of YJR015W) Protein involved in nitrosoguanidine (MNNG) resistance
SAKL0H13222g_1					0.00126483	4.3549e-05	3.72882	down					3992.21	2389.2	1847.41	1395.54	2308.31	569.231	2585.69	1363.36	-2.37463	-3.11685	-3.09004	-3.48134	-3.18237	-5.01557	-2.5561	-3.46489	SAKL0H13222g	similar to uniprot|Q01896 Saccharomyces cerevisiae YDR039C ENA2 P-type ATPase sodium pump, involved in Na+ efflux to allow salt tolerance
SAKL0C06512g_2									0.00111998	0.00024734	1.80764	down	13391.9	18098.2	9693.22	7468	13560.6	19162.7	12569.3	11634.1	-0.571805	-0.18482	-0.696401	-1.03893	-0.618496	0.0541625	-0.30596	-0.471579	SAKL0C06512g	similar to uniprot|P23500 Saccharomyces cerevisiae YKR052C MRS4 (ohnolog of YJL133W) Mitochondrial iron transporter of the mitochondrial carrier family (MCF), very similar to and functionally redundant with Mrs3p
SAKL0B11132g_1									0.00240814	0.000715435	1.54967	up	9752.03	9243.77	10220.5	10874.4	12492	7353.62	11172	10119.1	-1.00138	-1.14753	-0.619255	-0.515568	-0.747941	-1.35462	-0.505941	-0.652038	SAKL0B11132g	similar to uniprot|Q08818 Saccharomyces cerevisiae YOR354C MSC6 Protein of unknown function
SAKL0F11220g_1					0.0135431	0.00332418	2.77867	down	0.000175627	1.34969e-05	7.53316	down	210.581	278.413	94.4546	29.1758	105.198	89.5018	128.317	29.0226	-6.54992	-6.21332	-7.41192	-9.12657	-7.65859	-7.68772	-6.87864	-9.07566	SAKL0F11220g	no similarity
SAKL0D08778g_1									0.00219624	0.000637197	1.59903	up	136280	103520	103677	125093	141950	122760	91699.7	109324	2.77372	2.33691	2.70008	3.0141	2.7675	2.77225	2.59547	2.88623	SAKL0D08778g	similar to uniprot|P25294 Saccharomyces cerevisiae YNL007C SIS1 Type II HSP40 co-chaperone that interacts with the HSP70 protein Ssa1p
SAKL0H15356g_2									0.032352	0.0182039	1.62063	down	23096.9	26440.6	11329	12425	21494.5	18413.7	11468.4	12053.4	0.206709	0.369061	-0.487634	-0.327496	0.0462859	0.00346971	-0.424127	-0.291667	SAKL0H15356g	similar to uniprot|P47161 Saccharomyces cerevisiae YJR126C VPS70 Protein of unknown function involved in vacuolar protein sorting
SAKL0F14498g_1									0.00166812	0.00044022	2.50771	up	22794.6	21422	37547.9	39425.6	25766.1	23923.5	17821.7	21672.5	0.227068	0.045841	1.2471	1.37221	0.308645	0.371847	0.225561	0.485048	SAKL0F14498g	highly similar to uniprot|P28274 Saccharomyces cerevisiae YBL039C URA7 (ohnolog of YJR103W) Major CTP synthase isozyme (see also URA8), catalyzes the ATP- dependent transfer of the amide nitrogen from glutamine to UTP, forming CTP, the final step in de novo biosynthesis of pyrimidines
SAKL0A02442g_2									0.000273194	2.67797e-05	2.59112	up	2819.84	3450.6	6576.01	6717.01	3815.12	3044.53	2343.02	2197.86	-2.81714	-2.58113	-1.28376	-1.20755	-2.45374	-2.59457	-2.726	-2.745	SAKL0A02442g	similar to uniprot|P28519 Saccharomyces cerevisiae YMR201C RAD14 Protein that recognizes and binds damaged DNA during nucleotide excision repair
SAKL0F16302g_2	0.000256922	1.0861e-06	5.77567	up					2.61346e-05	2.47928e-07	5.87078	down	3298.4	20020.4	2804.46	2545.61	3957.2	16301.9	2916.45	2782.98	-2.56524	-0.0352521	-2.51502	-2.5888	-2.39784	-0.205501	-2.38837	-2.4182	SAKL0F16302g	weakly similar to uniprot|Q12473 Saccharomyces cerevisiae YLL051C FRE6 (ohnolog of YKL220C) Putative ferric reductase with similarity to Fre2p
SAKL0A09614g_1									0.000190974	1.53426e-05	2.85282	up	3876.16	4247.46	8135.58	8965.01	5794.37	5470.11	4619.32	3666.12	-2.33865	-2.2879	-0.966001	-0.775513	-1.84858	-1.71538	-1.71622	-2.01218	SAKL0A09614g	similar to uniprot|Q04773 Saccharomyces cerevisiae YMR074C Putative protein of unknown function
SAKL0D02618g_1					0.00486868	0.000665951	2.17707	up					1142.29	1109	523.95	719.516	1232.77	2092.38	877.399	643.071	-4.12031	-4.22664	-4.91458	-4.41572	-4.07117	-3.10425	-4.10862	-4.59596	SAKL0D02618g	some similarities with uniprot|Q6Q5F4 Saccharomyces cerevisiae YPR015C Putative protein of unknown function
SAKL0H25410g_1	0.000213509	3.61539e-07	43.5406	up	0.0494617	0.0203803	1.66776	up	1.70248e-05	3.52348e-08	32.3083	down	40.7381	1815.43	47.0085	43.1553	65.3409	2835.61	157.373	134.744	-8.93798	-3.49369	-8.49498	-8.50752	-8.32307	-2.75578	-6.58785	-6.81466	SAKL0H25410g	conserved hypothetical protein
SAKL0B07634g_1					0.0379397	0.0140451	1.77661	up					16529	18126.2	19634.3	17782	13387.8	28129.7	17049.5	34688.2	-0.258441	-0.18961	0.323778	0.208845	-0.63964	0.639519	0.169846	1.2482	SAKL0B07634g	similar to uniprot|P38263 Saccharomyces cerevisiae YBR105C VID24 Peripheral membrane protein located at Vid (vacuole import and degradation) vesicles
SAKL0H01298g_1					0.00153667	6.4551e-05	2.40653	up	0.000374785	4.5652e-05	2.21824	up	5333.97	5141.25	8578.52	8533.99	10769	10757.5	9418.97	7325.93	-1.87264	-2.00693	-0.895652	-0.857515	-1.00589	-0.739974	-0.694559	-1.02198	SAKL0H01298g	similar to uniprot|Q03554 Saccharomyces cerevisiae YMR292w GOT1 Evolutionarily conserved non-essential protein present in early Golgi cisternae that may be involved in ER-Golgi transport at a step after vesicle tethering to Golgi membranes, exhibits membrane topology similar to that of Sft2p
SAKL0B04576g_1									6.50523e-05	1.93382e-06	2.74797	down	15709.4	15059.1	3012.41	4140.16	12546.5	9690.21	14410.1	17208.3	-0.319379	-0.44265	-2.39579	-1.90102	-0.764811	-0.898814	-0.0848866	0.206648	SAKL0B04576g	similar to uniprot|O59832 Schizosaccharomyces pombe SPCC965 SPCC965.12 protein
SAKL0F03212g_1					0.0276974	0.00927548	1.60552	down					5729.56	5153.57	4536.63	3937.93	5190.5	2838.4	4682.82	2835.41	-1.78419	-2.00733	-1.80848	-1.98018	-2.01405	-2.69037	-1.73524	-2.43109	SAKL0F03212g	similar to uniprot|Q6B2J1 Saccharomyces cerevisiae YPR140W TAZ1 Lyso-phosphatidylcholine acyltransferase, required for normal phospholipid content of mitochondrial membranes
SAKL0H15070g_2					0.0091223	0.00179887	2.10769	up	0.000627594	0.000101785	3.6511	up	1252.26	1104	3230.97	2967.54	2095.37	2011.13	2795.04	2156.2	-3.99262	-4.24199	-2.31596	-2.37366	-3.35082	-3.16633	-2.44781	-2.7969	SAKL0H15070g	similar to uniprot|Q03771 Saccharomyces cerevisiae YDR161W Putative protein of unknown function
SAKL0H08074g_1									0.000209652	1.75138e-05	2.2233	up	9037.42	6952.94	11568	11628.2	10294.7	7792.99	8092.49	8135.17	-1.11232	-1.55958	-0.473315	-0.406877	-1.0166	-1.2005	-0.921907	-0.874611	SAKL0H08074g	highly similar to uniprot|P22276 Saccharomyces cerevisiae YOR207C RET1 Second-largest subunit of RNA polymerase III, which is responsible for the transcription of tRNA and 5S RNA genes, and other low molecular weight RNAs
SAKL0F10384g_2									0.00904531	0.00395168	1.62413	down	73504.7	63713.1	33153.1	30168.8	56691.6	48025.7	36067.2	31023.8	1.86216	1.63256	1.05306	0.93289	1.44982	1.41878	1.23875	1.06947	SAKL0F10384g	similar to uniprot|P38968 Saccharomyces cerevisiae YDL195W SEC31 Essential phosphoprotein component (p150) of the COPII coat of secretory pathway vesicles, in complex with Sec13p
SAKL0H25850g_1	0.0140034	0.000490054	1.93137	down	0.00680653	0.00114104	1.71756	down					99225.7	54621.7	54688.9	49209.6	74587.3	27761.8	49561.2	38971.4	2.35237	1.40275	1.79386	1.7082	1.83657	0.62239	1.68596	1.40983	SAKL0H25850g	highly similar to uniprot|P21801 Saccharomyces cerevisiae YLL041C SDH2 Iron-sulfur protein subunit of succinate dehydrogenase (Sdh1p, Sdh2p, Sdh3p, Sdh4p), which couples the oxidation of succinate to the transfer of electrons to ubiquinone
SAKL0A08404g_1									0.0277756	0.0152491	1.53817	up	55482.2	53761.2	61213.2	61487.9	49559	35414.8	26166.2	25866.2	1.50478	1.38759	1.95432	2.0088	1.24901	0.962626	0.768625	0.821541	SAKL0A08404g	similar to uniprot|Q03130 Saccharomyces cerevisiae YOR175C ALE1 Lysophospholipid acyltransferase, partially redundant with Slc1p
SAKL0F03960g_2					0.035022	0.0127075	1.67123	down	0.00237253	0.00070127	2.5912	down	17382	27391.7	9551.83	7697.77	14988.6	14174.2	10298	16236.5	-0.213915	0.368312	-0.734673	-1.00531	-0.470497	-0.372598	-0.601881	0.137823	SAKL0F03960g	similar to uniprot|P39518 Saccharomyces cerevisiae YER015W FAA2 Long chain fatty acyl-CoA synthetase
SAKL0G11968g_2	0.00122187	8.19282e-06	1.80168	up					0.00131141	0.000314344	2.0918	down	25789	48775.2	39228.3	17214.6	22484.8	50323.3	14386.3	7086.84	0.401675	1.25102	1.31048	0.186272	0.0947259	1.49132	-0.0991342	-1.17675	SAKL0G11968g	highly similar to uniprot|Q07748 Saccharomyces cerevisiae YDL244W THI13 Protein involved in synthesis of the thiamine precursor hydroxymethylpyrimidine (HMP)
SAKL0E09306g_1					0.00836824	0.00155241	1.83327	up	0.00211257	0.000606941	2.30258	up	32378.9	20027.7	30325.5	34176.8	41396.2	31969.8	23668.7	34246.8	0.705636	-0.0539725	0.932663	1.14928	0.977457	0.820449	0.633865	1.22604	SAKL0E09306g	similar to uniprot|P53940 Saccharomyces cerevisiae YNL077W APJ1 Putative chaperone of the HSP40 (DNAJ) family
SAKL0C13992g_2					0.0167305	0.00451392	1.77676	down					3682.28	4391.32	3478.91	2946.06	3273.51	2189.79	3278.21	2796.86	-2.41204	-2.23714	-2.18731	-2.39101	-2.68147	-3.06638	-2.2359	-2.43126	SAKL0C13992g	similar to uniprot|P43548 Saccharomyces cerevisiae YFL055W AGP3 Low-affinity amino acid permease, may act to supply the cell with amino acids as nitrogen source in nitrogen-poor conditions
SAKL0D09306g_2					0.00202051	0.000122029	1.77019	up					6282.1	6756.64	7792.72	7421.85	9717.97	10566.5	7502.99	4473.21	-1.63558	-1.59973	-1.03759	-1.04397	-1.12267	-0.775827	-1.01305	-1.70777	SAKL0D09306g	similar to uniprot|Q12525 Saccharomyces cerevisiae YLL062C MHT1 (ohnolog of YPL273W) S-methylmethionine- homocysteine methyltransferase, functions along with Sam4p in the conversion of S-adenosylmethionine (AdoMet) to methionine to control the methionine/AdoMet ratio
SAKL0D03212g_2					0.00239506	0.000170336	1.91019	up	0.00440943	0.00160614	1.50062	up	1907.1	1588.74	1788.95	1814.23	2706.42	2660.04	2560.42	1696.44	-3.36082	-3.68778	-3.15318	-3.10222	-2.96617	-2.75407	-2.56317	-3.12377	SAKL0D03212g	some similarities with uniprot|P32833 Saccharomyces cerevisiae YBR060C ORC2 Subunit of the origin recognition complex, which directs DNA replication by binding to replication origins and is also involved in transcriptional silencing
SAKL0A02816g_1									0.00434295	0.00157294	2.36571	up	12933	12335.1	22046.4	21989.7	17558.3	14098.1	9655.39	9710.23	-0.650622	-0.750172	0.475265	0.4921	-0.252533	-0.378232	-0.661535	-0.613592	SAKL0A02816g	similar to uniprot|Q12344 Saccharomyces cerevisiae YPL249C GYP5 (ohnolog of YMR192W) GTPase-activating protein (GAP) for yeast Rab family members, involved in ER to Golgi trafficking
SAKL0G15532g_2									0.000755735	0.000139203	1.58313	down	12880.3	16165.4	8026.33	7684.11	13345.9	12182.4	8099.56	7437.92	-0.600042	-0.343128	-0.98576	-1.00591	-0.65113	-0.564419	-0.915473	-0.987497	SAKL0G15532g	similar to uniprot|P50086 Saccharomyces cerevisiae YGR232W NAS6 Regulatory, non-ATPase subunit of the 26S proteasome
SAKL0B07040g_2									0.00184865	0.000515118	1.99247	up	2534.02	2403.92	2061.92	3625.69	2716.26	2806.88	2044.86	7874.45	-2.98871	-3.10594	-2.94863	-2.11137	-2.94938	-2.71299	-2.8932	-0.896353	SAKL0B07040g	similar to uniprot|Q12181 Saccharomyces cerevisiae YPR048W TAH18 Protein of unknown function
SAKL0A08624g_1									0.00174344	0.000469284	2.09096	up	411.853	281.761	548.222	439.692	344.133	278.784	327.413	303.712	-5.58139	-6.19574	-4.86131	-5.13158	-5.91964	-6.01165	-5.54099	-5.60689	SAKL0A08624g	no similarity
SAKL0B03256g_2									0.00158815	0.000409662	1.55844	up	1528.36	1436.02	1682.07	1675.19	2454.48	1719.19	1908.12	1500.78	-3.70969	-3.84414	-3.23388	-3.20404	-3.09048	-3.42379	-3.00247	-3.35073	SAKL0B03256g	similar to uniprot|P43592 Saccharomyces cerevisiae YFR008W FAR7 Protein involved in G1 cell cycle arrest in response to pheromone, in a pathway different from the Far1p-dependent pathway
SAKL0E03190g_2									0.000175627	1.35479e-05	2.01325	down	32422.4	33887	14217.2	12758.9	27181	24313.6	21369	28650.1	0.709786	0.728316	-0.144717	-0.281208	0.386795	0.435399	0.495495	0.964499	SAKL0E03190g	conserved hypothetical protein
SAKL0D06270g_2									0.000386602	4.82252e-05	2.86608	down	29984.1	40045	12897.7	10415.3	28370.3	28169.8	21264	24873.3	0.592795	0.942159	-0.292049	-0.576921	0.444584	0.649302	0.464034	0.749141	SAKL0D06270g	conserved hypothetical protein
SAKL0A01936g_2									2.93411e-05	3.47787e-07	3.82143	up	6158.6	4995.76	13188.2	14449.1	7192.78	6455.47	7158.65	6767.09	-1.67274	-2.03572	-0.270079	-0.101609	-1.53849	-1.47719	-1.08371	-1.12438	SAKL0A01936g	highly similar to uniprot|P25627 Saccharomyces cerevisiae YCR047C BUD23 Protein involved in bud-site selection
SAKL0D07678g_1									0.0012068	0.000277235	2.2683	down	240870	252250	76041.3	84802.3	160774	152867	132656	144942	3.5998	3.60874	2.24866	2.42713	2.95401	3.0861	3.11546	3.28166	SAKL0D07678g	highly similar to uniprot|P27472 Saccharomyces cerevisiae YLR258W GSY2 (ohnolog of YFR015C) Glycogen synthase, similar to Gsy1p
SAKL0C13794g_1	0.0183248	0.000756366	1.59448	up	0.00157017	7.04964e-05	2.23234	down	0.000282645	2.90888e-05	2.97185	down	14418.4	23997.5	5923.83	6060.11	8105.01	9625	5108.27	4880.16	-0.451729	0.221357	-1.45858	-1.35001	-1.35612	-0.937197	-1.60712	-1.67425	SAKL0C13794g	similar to uniprot|Q12146 Saccharomyces cerevisiae YOL146W PSF3 Subunit of the GINS complex (Sld5p, Psf1p, Psf2p, Psf3p), which is localized to DNA replication origins and implicated in assembly of the DNA replication machinery
SAKL0E12496g_1									0.00100871	0.00021199	1.62186	up	2212.61	2883.82	2809.22	3483.98	3353.83	2613.93	2216.85	2090.74	-3.13376	-2.83401	-2.49959	-2.13636	-2.64055	-2.80906	-2.79098	-2.82511	SAKL0E12496g	similar to uniprot|P53891 Saccharomyces cerevisiae YNL165W Putative protein of unknown function
SAKL0H21450g_1					2.68228e-05	1.15335e-08	4.232	down	3.01386e-05	3.82593e-07	4.51252	down	35064	46217.7	7259.27	7756.05	10388	9684.04	7207.66	6671.17	0.833114	1.1728	-1.1571	-1.00113	-0.998739	-0.908539	-1.08983	-1.18243	SAKL0H21450g	some similarities with uniprot|P40356 Saccharomyces cerevisiae YGL025C PGD1 Subunit of the RNA polymerase II mediator complex
SAKL0G01980g_2									0.00442618	0.00161436	1.60103	up	29840.2	30655.8	33097.5	36199.1	42782.4	37328.3	25895.7	19478.6	0.59928	0.563478	1.06086	1.24247	1.0302	1.05443	0.776095	0.397622	SAKL0G01980g	highly similar to uniprot|P32468 Saccharomyces cerevisiae YHR107C CDC12 Component of the septin ring of the mother-bud neck that is required for cytokinesis
SAKL0B06028g_1									0.0071811	0.00298999	1.77009	up	33976.6	31674	43993.7	41253.7	44216.1	39231.5	36652.9	40012.3	0.784673	0.613009	1.48633	1.43683	1.08587	1.12144	1.22712	1.33937	SAKL0B06028g	similar to uniprot|Q04018 Saccharomyces cerevisiae YMR244W Putative protein of unknown function
SAKL0A07370g_1					0.023434	0.00731972	1.70391	down	0.00679398	0.00277895	1.57044	up	34250.8	38936.3	53205	47013.8	36629.7	21404.4	25382.7	23999.8	0.753766	0.926904	1.74651	1.57807	0.812927	0.158056	0.703332	0.674992	SAKL0A07370g	weakly similar to uniprot|P32831 Saccharomyces cerevisiae YBR212W NGR1 RNA binding protein that negatively regulates growth rate
SAKL0G14872g_1					0.00189531	0.000106622	1.73327	up	0.000100235	4.47293e-06	2.70489	up	3129.92	3291.5	6092.98	6707.08	5378.97	5018.73	4299.94	8030.84	-2.65508	-2.64668	-1.37569	-1.21111	-1.95476	-1.85319	-1.81671	-0.866387	SAKL0G14872g	conserved hypothetical protein
SAKL0A05500g_1									0.000626518	0.000101139	2.17137	up	15502.2	15389.1	24731.5	25469.6	19302.5	17326.6	15126.7	15560.4	-0.361593	-0.415158	0.651264	0.703448	-0.117101	-0.0679684	-0.0162153	0.0746882	SAKL0A05500g	weakly similar to uniprot|Q6B1X3 Saccharomyces cerevisiae YPL181W CTI6 Protein that relieves transcriptional repression by binding to the Cyc8p-Tup1p corepressor and recruiting the SAGA complex to the repressed promoter
SAKL0H24882g_2					0.000711172	1.45847e-05	3.36451	up	0.000551839	7.91159e-05	1.75394	up	1769.32	1787.47	3042.07	2355.48	2321.72	5252.48	5225.43	16344	-3.49135	-3.52574	-2.36304	-2.71514	-3.1864	-1.77534	-1.58837	0.14643	SAKL0H24882g	highly similar to uniprot|P53101 Saccharomyces cerevisiae YGL184C STR3 Cystathionine beta-lyase, converts cystathionine into homocysteine
SAKL0H07656g_2									0.000341807	3.94862e-05	1.74183	down	31937	34528.2	16478.6	14919.2	31772.4	30841.6	24787.8	18617.7	0.699892	0.753657	0.066596	-0.046948	0.595588	0.77583	0.699228	0.315651	SAKL0H07656g	similar to uniprot|P18851 Saccharomyces cerevisiae YOR212W STE4 G protein beta subunit, forms a dimer with Ste18p to activate the mating signaling pathway, forms a heterotrimer with Gpa1p and Ste18p to dampen signaling
SAKL0D12188g_1									0.000131223	7.99927e-06	2.25922	down	16223.7	18854	7930.14	6263.88	14979.7	12180.3	11337.2	11796.1	-0.276663	-0.120042	-1.00719	-1.29587	-0.481654	-0.62239	-0.422131	-0.339725	SAKL0D12188g	similar to uniprot|P06779 Saccharomyces cerevisiae YJR052W RAD7 Protein that recognizes and binds damaged DNA in an ATP-dependent manner (with Rad16p) during nucleotide excision repair
SAKL0E10010g_2					0.00122197	4.04641e-05	1.62388	down	0.000587406	9.01929e-05	1.82088	down	17643.2	22171.6	11017.1	9019.65	14679.4	12008.9	10017.8	11357.6	-0.148394	0.112408	-0.530906	-0.752231	-0.506027	-0.587038	-0.655565	-0.414009	SAKL0E10010g	similar to uniprot|Q99252 Saccharomyces cerevisiae YOR092W ECM3 (ohnolog of YNL095C) Non-essential protein of unknown function
SAKL0E03278g_2					0.000217044	1.18425e-06	1.81112	down	9.24841e-05	3.77715e-06	3.30215	down	34263.1	37865.7	11437.3	8716.67	19718.2	18467.2	12018.8	6837.46	0.794641	0.88626	-0.468384	-0.837146	-0.0720539	0.029377	-0.352787	-1.13663	SAKL0E03278g	some similarities with uniprot|P14164 Saccharomyces cerevisiae YKL112W ABF1 DNA binding protein with possible chromatin-reorganizing activity involved in transcriptional activation, gene silencing, and DNA replication and repair
SAKL0H08558g_2	0.00147323	1.07477e-05	1.87681	up	0.00493595	0.000679797	2.18479	down	5.14822e-05	1.28827e-06	3.38309	down	30973.5	60427.3	12486.3	13440.8	13734	24700.7	10460.7	35039.1	0.653203	1.56149	-0.343862	-0.196852	-0.621888	0.433998	-0.559691	1.24423	SAKL0H08558g	conserved hypothetical protein
SAKL0C08910g_1									5.86587e-05	1.58925e-06	1.70009	down	24535.4	23006.1	12434.1	10164	16715.6	15265	13751.7	12241.1	0.30895	0.167023	-0.339285	-0.598592	-0.318746	-0.244678	-0.169137	-0.260796	SAKL0C08910g	similar to uniprot|P38071 Saccharomyces cerevisiae YBR026C ETR1 2-enoyl thioester reductase, member of the medium chain dehydrogenase/reductase family
SAKL0D08800g_2									0.000533465	7.55784e-05	2.17027	up	2143.22	2106.76	3604.39	3455.38	2615.11	2613.05	2519.71	2191.23	-3.1951	-3.28531	-2.12667	-2.16744	-3.01743	-2.79003	-2.60681	-2.76541	SAKL0D08800g	conserved hypothetical protein
SAKL0E12716g_2									0.000174227	1.33415e-05	1.9608	down	158463	170112	69057.8	66107.2	129680	113233	78772.6	77636.4	2.9837	3.05644	2.12529	2.085	2.63572	2.64975	2.34241	2.39808	SAKL0E12716g	some similarities with uniprot|P38845 Saccharomyces cerevisiae YHR146W CRP1 (ohnolog of YNL173C) Protein that binds to cruciform DNA structures
SAKL0F00396g_1					0.00660878	0.00108545	4.61214	down	0.0274134	0.0149884	2.30952	down	1846.32	5414.75	1019.04	1619.42	942.631	978.621	1878	735.082	-3.40068	-2.05038	-3.95482	-3.25798	-4.47329	-4.25582	-3.07089	-4.33252	SAKL0F00396g	similar to uniprot|P11986 Saccharomyces cerevisiae YJL153C INO1 Inositol 1-phosphate synthase, involved in synthesis of inositol phosphates and inositol-containing phospholipids
SAKL0B04070g_2									4.23029e-05	7.4816e-07	2.9516	down	1476.96	1608.31	316.113	408.534	1428.02	1114.49	1369.09	1032.71	-3.72845	-3.67139	-5.65397	-5.23289	-3.8736	-4.06089	-3.49953	-3.82198	SAKL0B04070g	conserved hypothetical protein
SAKL0H07018g_2					0.00515038	0.000741034	1.52131	down	0.0059076	0.00233192	1.63411	down	4195.6	4670.78	2281.42	2142.7	3910.25	2758.46	2389.25	2336.27	-2.23899	-2.13673	-2.80908	-2.84524	-2.41904	-2.74204	-2.68544	-2.65038	SAKL0H07018g	conserved hypothetical protein
SAKL0B10802g_1									0.0209084	0.0108024	1.67879	up	5388.22	5343.31	7576.75	6563.8	6664.72	5774.17	4137.15	3121.82	-1.88346	-1.95769	-1.06003	-1.21027	-1.64691	-1.64971	-1.87353	-2.24617	SAKL0B10802g	weakly similar to uniprot|Q12182 Saccharomyces cerevisiae YOR342C (ohnolog of YAL037W) Putative protein of unknown function
SAKL0G12430g_1									0.00901201	0.00392696	2.55221	up	4122.82	5093.13	8293.29	9347.34	6818.68	7072.13	5677.04	5858.66	-2.23807	-2.06411	-0.935163	-0.712363	-1.63777	-1.37972	-1.41242	-1.32732	SAKL0G12430g	weakly similar to uniprot|P47083 Saccharomyces cerevisiae YJR002W MPP10 Component of the SSU processome and 90S preribosome, required for pre-18S rRNA processing, interacts with and controls the stability of Imp3p and Imp4p, essential for viability
SAKL0H22968g_2					0.00256329	0.000194357	1.62808	up	0.00159429	0.000412146	1.61844	up	1549.22	1489.65	1713.58	1820.16	2573.29	2147.73	1835.61	1437.86	-3.66809	-3.78962	-3.21292	-3.09502	-3.03077	-3.08645	-3.04472	-3.3505	SAKL0H22968g	similar to uniprot|P33411 Saccharomyces cerevisiae YGR006W PRP18 Splicing factor involved in the positioning of the 3' splice site during the second catalytic step of splicing, part of snRNP U5, interacts with Slu7p
SAKL0D12760g_2					0.0103412	0.00219861	2.01667	up	0.000387777	4.86636e-05	4.04434	up	4575.11	4730.9	15329.6	13966.7	9510.96	8253.08	8141.42	4451.19	-2.0832	-2.14509	-0.0494661	-0.129191	-1.14532	-1.13312	-0.892945	-1.77431	SAKL0D12760g	highly similar to uniprot|P32529 Saccharomyces cerevisiae YJR063W RPA12 RNA polymerase I subunit A12.2
SAKL0B02442g_2					0.000372651	3.92633e-06	3.10493	down	0.00433443	0.00156659	2.78657	down	36641	39291.6	11747.7	10832.7	11819.8	11051.1	11539.7	10765.6	0.910445	0.924181	-0.425863	-0.554309	-0.811828	-0.710379	-0.405609	-0.469258	SAKL0B02442g	similar to uniprot|P53686 Saccharomyces cerevisiae YPL015C HST2 Cytoplasmic member of the silencing information regulator 2 (Sir2) family of NAD(+)-dependent protein deacetylases
SAKL0G13574g_1									0.00178256	0.000485298	1.88875	up	2633.56	2449.73	3581.55	3472.87	4555.15	2633.5	3144.3	2637.75	-2.89889	-3.0836	-2.14962	-2.16617	-2.2044	-2.81401	-2.33065	-2.57529	SAKL0G13574g	similar to uniprot|P22438 Saccharomyces cerevisiae YGR171C MSM1 Mitochondrial methionyl-tRNA synthetase (MetRS), functions as a monomer in mitochondrial protein synthesis
SAKL0H25454g_1	0.00927122	0.000242465	1.87284	down					0.0121989	0.0056622	1.53035	down	37937	21234.9	14947.6	10162.1	33385.5	13604	20646.7	18131.8	0.940907	0.035677	-0.087343	-0.578189	0.684788	-0.397232	0.423788	0.269117	SAKL0H25454g	similar to uniprot|Q07821 Saccharomyces cerevisiae YLL027W ISA1 Mitochondrial matrix protein involved in biogenesis of the iron-sulfur (Fe/S) cluster of Fe/S proteins, isa1 deletion causes loss of mitochondrial DNA and respiratory deficiency
SAKL0F16280g_2									0.00138435	0.000339121	1.54458	down	50566.7	37984	36902.6	18155.4	60910.8	28987.8	56662.4	16753.9	1.35636	0.886877	1.22026	0.259665	1.55169	0.67353	1.89748	0.190371	SAKL0F16280g	similar to uniprot|P07257 Saccharomyces cerevisiae YPR191W QCR2 Subunit 2 of the ubiquinol cytochrome-c reductase complex, which is a component of the mitochondrial inner membrane electron transport chain
SAKL0A10450g_2									0.000158994	1.15469e-05	2.4612	up	26520.5	29263.3	47449.9	54108.5	43596.1	29357.5	60236.5	29495	0.449018	0.513191	1.58405	1.81255	1.04394	0.663602	1.96079	0.884876	SAKL0A10450g	highly similar to uniprot|P23641 Saccharomyces cerevisiae YJR077C MIR1 Mitochondrial phosphate carrier, imports inorganic phosphate into mitochondria
SAKL0A08602g_1									0.000117471	6.40094e-06	2.18889	up	5407.16	5584.56	9183.09	9194.1	7113.61	6268.72	6542.79	5443.38	-1.84951	-1.87811	-0.779907	-0.747908	-1.56007	-1.51826	-1.21498	-1.44282	SAKL0A08602g	similar to uniprot|Q99321 Saccharomyces cerevisiae YOR163W DDP1 Polyphosphate phosphatase
SAKL0H10450g_2					0.00141546	5.51271e-05	1.50952	down	0.000260086	2.44182e-05	1.88619	down	7313.1	9843.28	4242.85	3978.09	6322.12	5807.91	4160.93	5803.58	-1.43895	-1.05659	-1.89209	-1.97206	-1.72666	-1.65068	-1.87634	-1.34121	SAKL0H10450g	similar to uniprot|P38139 Saccharomyces cerevisiae YBR204C Serine hydrolase
SAKL0D07238g_2									0.000514418	7.13314e-05	1.54327	up	4758.67	4161.31	4705.56	4798.36	6116.05	4582.41	4850.31	4485.57	-2.06087	-2.30379	-1.74175	-1.6778	-1.78972	-1.98471	-1.65438	-1.72576	SAKL0D07238g	similar to uniprot|P38149 Saccharomyces cerevisiae YBR281C DUG2 Probable di- and tri-peptidase
SAKL0F16324g_1	0.00040102	1.96172e-06	2.15304	up									7027.78	15565.8	10803.2	12414.5	5634.72	13558.2	4714.5	10095.5	-1.50005	-0.393672	-0.543577	-0.326934	-1.89967	-0.440572	-1.69082	-0.549786	SAKL0F16324g	conserved hypothetical protein
SAKL0D14102g_2									4.28827e-05	8.06155e-07	1.88568	down	19568.3	23978.1	10966.8	9516.61	20358.9	26710.8	16427.2	20142.7	-0.00659704	0.229538	-0.524407	-0.685546	-0.0330941	0.573455	0.108884	0.420307	SAKL0D14102g	similar to uniprot|P35735 Saccharomyces cerevisiae YKL051W SFK1 Plasma membrane protein that may act together with or upstream of Stt4p to generate normal levels of the essential phospholipid PI4P, at least partially mediates proper localization of Stt4p to the plasma membrane
SAKL0H09680g_2	0.00748468	0.000178844	1.62412	down									9131.9	5902.23	7336.89	6046.78	9164.38	6874.2	10619.8	5171.81	-1.09515	-1.79481	-1.12247	-1.34599	-1.19503	-1.38594	-0.510356	-1.537	SAKL0H09680g	similar to uniprot|P38301 Saccharomyces cerevisiae YBR187W GDT1 Putative protein of unknown function
SAKL0H03410g_1									0.000215083	1.85071e-05	3.38522	up	5498.42	7321.26	11674.7	18576.1	6362.36	4614.3	6878.22	15989.8	-1.91591	-1.48342	-0.431141	0.27583	-1.74726	-2.00172	-1.18438	0.126644	SAKL0H03410g	similar to uniprot|Q07379 Saccharomyces cerevisiae YDL057W Putative protein of unknown function
SAKL0F02046g_1					0.00132657	4.74222e-05	1.50318	down	0.0156452	0.00762391	1.69545	down	119628	122390	59565.9	55125.4	94906.9	72034.9	45736.9	45277.2	2.56542	2.58073	1.92493	1.81906	2.18788	1.99271	1.5766	1.62474	SAKL0F02046g	highly similar to uniprot|P22137 Saccharomyces cerevisiae YGL206C CHC1 Clathrin heavy chain, subunit of the major coat protein involved in intracellular protein transport and endocytosis
SAKL0E14828g_1									2.27198e-05	1.8381e-07	8.08367	down	33249.7	43728.2	6769.11	4074.18	35255.4	31892.5	17555.6	2165.47	0.735652	1.09506	-1.21477	-1.91995	0.753738	0.797495	0.181182	-3.11126	SAKL0E14828g	similar to uniprot|P32901 Saccharomyces cerevisiae YKR093W PTR2 Integral membrane peptide transporter, mediates transport of di- and tri-peptides
SAKL0D01166g_2					0.0257372	0.0083359	1.50846	up	0.0066409	0.00268885	1.6356	up	8642.47	8914.85	9561.57	10706.6	12388.4	11798.9	7654.06	6427.62	-1.18745	-1.21887	-0.737875	-0.509048	-0.75447	-0.625798	-1.01226	-1.21162	SAKL0D01166g	similar to uniprot|Q03264 Saccharomyces cerevisiae YMR285C NGL2 (ohnolog of YML118W) Protein involved in 5.8S rRNA processing
SAKL0B06534g_1					0.00918509	0.00181974	2.06401	down					2582.22	2855.83	1543.5	2727.67	1267.37	1179.79	2596.43	4259.82	-2.95307	-2.88275	-3.36185	-2.50625	-4.03729	-3.9282	-2.56903	-1.82572	SAKL0B06534g	some similarities with uniprot|Q12398 Saccharomyces cerevisiae YOR032C HMS1 Basic helix-loop-helix (bHLH) protein with similarity to myc-family transcription factors
SAKL0E05984g_1					0.00473838	0.000621618	1.50145	up					3132.07	2847.8	2461.17	2680.82	3940.58	3748.4	3147.57	2223.65	-2.63968	-2.84367	-2.67336	-2.53872	-2.42451	-2.25731	-2.27539	-2.71669	SAKL0E05984g	similar to uniprot|P39009 Saccharomyces cerevisiae YDL101C DUN1 Cell-cycle checkpoint serine-threonine kinase required for DNA damage-induced transcription of certain target genes, phosphorylation of Rad55p and Sml1p, and transient G2/M arrest after DNA damage
SAKL0G13816g_2									0.00390683	0.00137456	1.51228	down	4446.14	4223.7	2314.61	2138.6	4224.61	3504.93	3055.01	1930.71	-2.1582	-2.27866	-2.76642	-2.87539	-2.30532	-2.36791	-2.34034	-2.93765	SAKL0G13816g	similar to uniprot|P47069 Saccharomyces cerevisiae YJL019W MPS3 Nuclear envelope protein required for SPB duplication and nuclear fusion
SAKL0E08492g_2									0.000569827	8.40534e-05	2.01614	up	26765.7	23758	28562.1	36188.2	30329.1	25483.8	27409	42327.3	0.456644	0.211511	0.851106	1.22311	0.522263	0.502812	0.851928	1.52309	SAKL0E08492g	similar to uniprot|P07172 Saccharomyces cerevisiae YIL116W HIS5 Histidinol-phosphate aminotransferase, catalyzes the seventh step in histidine biosynthesis
SAKL0A07920g_1					0.0112044	0.00247276	1.72972	down					21435.5	18790.5	16499.5	16461.7	9916.42	9473.48	15872.7	15160.2	0.145028	-0.130039	0.0848789	0.110287	-1.0632	-0.920578	0.0736108	0.0387752	SAKL0A07920g	weakly similar to uniprot|Q05881 Saccharomyces cerevisiae YLR287C Putative protein of unknown function
SAKL0B03542g_1									0.00159429	0.000412111	1.89685	up	27059.4	22563.2	28950.4	31731.2	31627.9	23263.2	18723.1	18346.6	0.472643	0.13341	0.881206	1.05702	0.588356	0.331346	0.293451	0.314167	SAKL0B03542g	highly similar to uniprot|P22138 Saccharomyces cerevisiae YPR010C RPA135 RNA polymerase I subunit A135
SAKL0H00396g_2									0.0336865	0.0191154	1.59119	down	20772.5	27005.7	10840.7	12420	22915.1	19091.4	11481.3	12412.7	0.041467	0.361173	-0.538361	-0.308935	0.124222	0.0482285	-0.428731	-0.237764	SAKL0H00396g	similar to uniprot|P32843 Saccharomyces cerevisiae YMR302C YME2 Integral inner mitochondrial membrane protein with a role in maintaining mitochondrial nucleoid structure and number
SAKL0G10626g_2					0.00224153	0.000145105	2.3485	down	0.00143199	0.000354023	2.48035	down	2677.23	2429.39	773.796	726.498	898.638	913.306	1525.73	1655.99	-2.88646	-3.09712	-4.39216	-4.40767	-4.54644	-4.32886	-3.43994	-3.24166	SAKL0G10626g	no similarity
SAKL0G11902g_1					0.0047652	0.000630436	1.71042	down	0.0199561	0.010224	1.62827	down	37989.7	40620.9	23811.7	18874.2	18924.4	20830.9	29046.3	28795.1	0.956979	0.98608	0.601434	0.282744	-0.136101	0.211734	0.939358	0.956083	SAKL0G11902g	similar to uniprot|P07272 Saccharomyces cerevisiae YLR014C PPR1 Zinc finger transcription factor containing a Zn(2)-Cys(6) binuclear cluster domain, positively regulates transcription of genes involved in uracil biosynthesis
SAKL0F07040g_1									0.000288798	3.01567e-05	1.56931	up	4416.65	5130.17	5781.03	5999.37	6079.3	5122.15	4030.47	3012.8	-2.14347	-1.99449	-1.46982	-1.34436	-1.78723	-1.81224	-1.90858	-2.3094	SAKL0F07040g	similar to uniprot|P38334 Saccharomyces cerevisiae YBR254C TRS20 One of 10 subunits of the transport protein particle (TRAPP) complex of the cis-Golgi which mediates vesicle docking and fusion
SAKL0H01364g_1					0.00157017	7.10014e-05	2.88606	down	0.00138774	0.000340734	2.02209	down	48570.5	68747.7	29092.6	25392.1	38324.7	21757.7	22538.2	16188.3	1.312	1.74244	0.872675	0.726594	0.881813	0.213341	0.521322	0.0989835	SAKL0H01364g	similar to uniprot|Q03533 Saccharomyces cerevisiae YMR291W Putative kinase of unknown function
SAKL0B05280g_1	0.0283583	0.0016	1.84261	down					0.000578034	8.7983e-05	2.12029	up	10401.2	5976.56	9166.48	9410.68	11680.7	4654.04	10781	8354.42	-0.897325	-1.77907	-0.785358	-0.694816	-0.835943	-1.94704	-0.51201	-0.875083	SAKL0B05280g	weakly similar to uniprot|Q08749 Saccharomyces cerevisiae YOR297C TIM18 Component of the mitochondrial Tim54p-Tim22p complex involved in insertion of polytopic proteins into the inner membrane
SAKL0E08426g_1									0.00152797	0.000385949	1.66335	down	28906.4	29595.8	13597.1	13318.7	27937.8	20413.9	18957.7	18120.3	0.542071	0.53025	-0.216573	-0.20384	0.426669	0.138995	0.290196	0.266496	SAKL0E08426g	similar to uniprot|P53950 Saccharomyces cerevisiae YNL054W VAC7 Integral vacuolar membrane protein involved in vacuole inheritance and morphology
SAKL0H08734g_1									0.000206035	1.70565e-05	1.58848	up	2405.86	2772.34	2715.7	3299.74	2697.86	3468.94	3208.94	3286.37	-3.01535	-2.8886	-2.54316	-2.22096	-2.97307	-2.37085	-2.24507	-2.17195	SAKL0H08734g	similar to uniprot|P38291 Saccharomyces cerevisiae YBR167C POP7 Subunit of both RNase MRP, which cleaves pre- rRNA, and nuclear RNase P, which cleaves tRNA precursors to generate mature 5' ends
SAKL0G09174g_1									0.000538158	7.6547e-05	1.69233	up	6017.07	5647.18	6721.42	7263.19	7590.86	5324.69	6822.06	6242.8	-1.70991	-1.85882	-1.22198	-1.09981	-1.46417	-1.79239	-1.21087	-1.32154	SAKL0G09174g	similar to uniprot|Q06668 Saccharomyces cerevisiae YDR316W OMS1 Protein integral to the mitochondrial membrane
SAKL0D11968g_2									0.00035383	4.15392e-05	2.30348	down	70709.2	89675.3	40960.7	29366	61871.8	55127.3	40683.6	42283.7	1.83276	2.13274	1.38243	0.928922	1.57012	1.60791	1.40107	1.47399	SAKL0D11968g	similar to uniprot|P21374 Saccharomyces cerevisiae YJR050W ISY1 Component of the spliceosome complex involved in pre-mRNA splicing, auxiliary splicing factor that may modulate Syf1p activity and help optimize splicing
SAKL0F07986g_1									3.39972e-05	4.99044e-07	2.14897	down	1874.29	2842.85	1526.85	999.847	1892.22	2254.57	2493.74	1710.95	-3.39836	-2.84809	-3.37045	-3.95174	-3.46941	-3.01387	-2.69266	-3.12359	SAKL0F07986g	conserved hypothetical protein
SAKL0D10164g_1	0.0478551	0.00397967	1.50775	down					0.00137307	0.000335324	1.75269	up	5789.73	4018.51	7602.05	5294.84	5728.41	2960.12	4807.93	4800.34	-1.76031	-2.35271	-1.05446	-1.54314	-1.87488	-2.59998	-1.70659	-1.62868	SAKL0D10164g	conserved hypothetical protein
SAKL0H04048g_1									0.00146976	0.000365298	1.57441	down	9105.81	10232.1	4421.48	4894.49	7776.88	6711.21	5937.59	7023.15	-1.10914	-1.00039	-1.83321	-1.6552	-1.44073	-1.44837	-1.36595	-1.08685	SAKL0H04048g	similar to uniprot|P53244 Saccharomyces cerevisiae YGR068C ART5 Protein proposed to regulate the endocytosis of plasma membrane proteins by recruiting the ubiquitin ligase Rsp5p to its target in the plasma membrane
SAKL0C13090g_1	0.00957628	0.000254046	1.54543	down	0.00244539	0.000179896	1.66315	up					1715.12	1152.37	1624.67	1204.86	2508.33	1689.62	2445.73	1067.24	-3.52639	-4.1544	-3.29976	-3.68805	-3.0616	-3.42049	-2.63627	-3.85636	SAKL0C13090g	no similarity
SAKL0H16544g_2									0.00985223	0.00436732	1.51877	down	9377.67	8617.14	3982.46	4185.96	7496.38	7362.07	4714.19	7982.7	-1.12426	-1.26183	-1.98987	-1.86473	-1.51555	-1.35707	-1.71663	-0.889857	SAKL0H16544g	similar to uniprot|P43634 Saccharomyces cerevisiae YLR098C CHA4 DNA binding transcriptional activator, mediates serine/threonine activation of the catabolic L- serine (L-threonine) deaminase (CHA1)
SAKL0G07260g_1									0.000756567	0.000139783	2.55712	down	27105.8	37019.6	11288	10680.4	21159.4	24330.4	12460	14072.1	0.453775	0.825579	-0.495006	-0.528939	0.0213776	0.399957	-0.337133	-0.0848918	SAKL0G07260g	weakly similar to uniprot|Q12331 Saccharomyces cerevisiae YDR262W Putative protein of unknown function
SAKL0E14740g_1	0.0110265	0.000321563	1.86073	up					0.0144936	0.00695091	1.70022	down	9784	19166.7	8908.73	8369.32	13713.8	13890.8	6540.27	5535.25	-1.00986	-0.113988	-0.844065	-0.879706	-0.601079	-0.444574	-1.24954	-1.46428	SAKL0E14740g	similar to uniprot|P40460 Saccharomyces cerevisiae YIL144W TID3 Component of the evolutionarily conserved kinetochore-associated Ndc80 complex (Ndc80p-Nuf2p-Spc24p- Spc25p)
SAKL0E04136g_1					0.00315433	0.000306828	1.54597	down					83868.6	64463.5	44560.1	32192.8	60565.2	36602.1	43579.8	30939.3	2.10635	1.64974	1.50096	1.0723	1.54109	1.02122	1.52138	1.07446	SAKL0E04136g	similar to uniprot|P33421 Saccharomyces cerevisiae YKL141W SDH3 (ohnolog of YMR118C) Cytochrome b subunit of succinate dehydrogenase (Sdh1p, Sdh2p, Sdh3p, Sdh4p), which couples the oxidation of succinate to the transfer of electrons to ubiquinone
SAKL0G04356g_1									0.000751989	0.000137806	1.69971	down	29667.4	33116.5	21284.8	14589.6	31847.3	30233.2	18714.2	14103.4	0.599387	0.691369	0.426252	-0.0739219	0.612348	0.753461	0.294559	-0.105458	SAKL0G04356g	similar to uniprot|P32584 Saccharomyces cerevisiae YDR410C STE14 Farnesyl cysteine-carboxyl methyltransferase, mediates the carboxyl methylation step during C-terminal CAAX motif processing of a-factor and RAS proteins in the endoplasmic reticulum, localizes to the ER membrane
SAKL0G14740g_1					0.0120446	0.00276984	1.53574	up	0.000600228	9.4862e-05	1.968	up	8090.33	7462.41	9824.93	10932.2	10620.1	10026.9	10669.1	6508.03	-1.26411	-1.45916	-0.688707	-0.482429	-0.988117	-0.840228	-0.505494	-1.18437	SAKL0G14740g	similar to uniprot|P42941 Saccharomyces cerevisiae YGR208W SER2 Phosphoserine phosphatase of the phosphoglycerate pathway, involved in serine and glycine biosynthesis, expression is regulated by the available nitrogen source
SAKL0A07898g_1									0.00679651	0.00278222	1.76616	up	161050	149310	174073	191924	163539	147696	161335	131641	3.04429	2.85215	3.48696	3.67277	2.9739	3.04614	3.4193	3.16396	SAKL0A07898g	similar to uniprot|Q12087 Saccharomyces cerevisiae YOR182C RPS30B (ohnolog of YLR287C-A) Protein component of the small (40S) ribosomal subunit
SAKL0C04620g_1					0.00126334	4.27849e-05	1.56304	down	0.000107592	5.24297e-06	2.2302	down	56243.2	62787.7	24494.1	21218.8	37910.4	35510.6	27242.2	27714.9	1.51437	1.61662	0.642683	0.459454	0.867796	0.972272	0.830638	0.909452	SAKL0C04620g	similar to uniprot|P25623 Saccharomyces cerevisiae YCR030C SYP1 Protein of unknown function that may regulate assembly and disassembly of the septin ring
SAKL0B04136g_2	0.0404848	0.00302586	1.51903	up	0.00161421	7.53198e-05	1.87356	down	0.000282699	2.91721e-05	1.88099	down	35811.8	57433.8	25348	22941.2	28657.8	27089.3	26572.2	33613.6	0.88019	1.48334	0.691535	0.571846	0.461344	0.57755	0.797352	1.17646	SAKL0B04136g	similar to uniprot|P53219 Saccharomyces cerevisiae YGR031W Putative protein of unknown function
SAKL0H17578g_1									0.0010584	0.000229488	1.58646	down	5189.7	5588.82	2923.43	2682.43	4280.12	3435.26	3386.39	3464.11	-1.92614	-1.87207	-2.42565	-2.53788	-2.29412	-2.40935	-2.16818	-2.10112	SAKL0H17578g	no similarity
SAKL0A05764g_1					0.00217078	0.000137639	1.9983	up	0.000224586	1.97331e-05	2.84809	up	9649.42	7586.81	16804.4	16424	14438.1	13251.1	11631.6	5945.38	-1.01384	-1.43225	0.100459	0.0777478	-0.544555	-0.433474	-0.375571	-1.3338	SAKL0A05764g	highly similar to uniprot|P21827 Saccharomyces cerevisiae YGL097W SRM1 Nucleotide exchange factor for Gsp1p, localizes to the nucleus, required for nucleocytoplasmic trafficking of macromolecules
SAKL0H05698g_1									0.00142067	0.000350424	1.50868	down	43340.8	49609.8	24705	24742.1	38029	38620.4	26529	23174.5	1.15115	1.27729	0.648315	0.684008	0.857866	1.10039	0.792233	0.63603	SAKL0H05698g	similar to uniprot|Q08723 Saccharomyces cerevisiae YOR261C RPN8 Essential, non-ATPase regulatory subunit of the 26S proteasome
SAKL0E08800g_2					0.000711172	1.45796e-05	1.57523	up					6462.3	6178.02	4813.52	4845.55	8749.18	8693.83	7215.08	7472.11	-1.63393	-1.72872	-1.71908	-1.6705	-1.25789	-1.07316	-1.07866	-1.00466	SAKL0E08800g	some similarities with uniprot|P40473 Saccharomyces cerevisiae YIL122W POG1 Putative transcriptional activator that promotes recovery from pheromone induced arrest
SAKL0A10384g_1									0.000564453	8.29886e-05	1.71701	up	36993.9	39467.2	48865.1	50934.3	33933.5	30844.6	17345.2	16830.8	0.910762	0.939985	1.62668	1.71988	0.703325	0.755072	0.191452	0.201206	SAKL0A10384g	similar to uniprot|P32368 Saccharomyces cerevisiae YKL212W SAC1 Phosphatidylinositol phosphate (PtdInsP) phosphatase involved in hydrolysis of PtdIns[4]P
SAKL0F02178g_1					0.010583	0.00227947	1.79941	down					377.903	326.818	283.388	229.032	321.788	162.259	277.078	306.218	-5.69554	-5.98006	-5.79916	-6.06352	-6.03896	-6.82758	-5.78895	-5.64011	SAKL0F02178g	weakly similar to uniprot|P36035 Saccharomyces cerevisiae YKL217w JEN1 Lactate transporter, required for uptake of lactate and pyruvate
SAKL0H04400g_1									0.0210173	0.0108744	1.5781	down	22926.1	24806	12531.5	11906.1	17892.6	15458.6	8843.68	7956.17	0.191259	0.27363	-0.345933	-0.384559	-0.214127	-0.278246	-0.799171	-0.935724	SAKL0H04400g	similar to uniprot|Q12697 Saccharomyces cerevisiae YOR291W Putative protein of unknown function
SAKL0B07062g_2					0.0064669	0.00103178	1.70067	down	0.0114734	0.00527581	1.69388	down	5005.01	6309.76	2842.06	2835.83	4722.54	3348.75	2276.38	2763.29	-1.99173	-1.70596	-2.4861	-2.46629	-2.13948	-2.47206	-2.79477	-2.4595	SAKL0B07062g	similar to uniprot|Q12527 Saccharomyces cerevisiae YPR049C ATG11 Adapter protein for pexophagy and the cytoplasm-to-vacuole targeting (Cvt) pathway
SAKL0C02992g_2									0.000368545	4.44473e-05	1.60353	up	11276	10311.7	14346	12199.8	9142.83	5524.63	6172.54	5378.38	-0.802409	-0.99002	-0.141946	-0.308769	-1.18552	-2.04156	-1.3036	-1.48497	SAKL0C02992g	similar to uniprot|P32791 Saccharomyces cerevisiae YLR214W FRE1 Ferric reductase and cupric reductase, reduces siderophore-bound iron and oxidized copper prior to uptake by transporters
SAKL0D13882g_1					0.00201245	0.00011927	1.88378	down	0.00191698	0.000538847	1.59932	down	28706.1	23519.5	10417.6	10920.2	13255.4	11002.7	12098.3	10571.9	0.560485	0.198153	-0.613734	-0.479304	-0.647171	-0.715478	-0.332226	-0.519994	SAKL0D13882g	similar to uniprot|P35728 Saccharomyces cerevisiae YKL059C MPE1 Essential conserved subunit of CPF (cleavage and polyadenylation factor), plays a role in 3' end formation of mRNA via the specific cleavage and polyadenylation of pre-mRNA, contains a putative RNA- binding zinc knuckle motif
SAKL0F12716g_1					0.0161486	0.00429009	2.28	up	0.0279745	0.0153899	1.85716	up	123.626	83.8474	133.35	110.533	205.888	159.12	370.329	294.626	-7.29674	-8.01736	-6.90158	-7.12426	-6.66378	-6.82833	-5.36933	-5.69054	SAKL0F12716g	some similarities with uniprot|P40065 Saccharomyces cerevisiae YER106W MAM1 Monopolin, kinetochore associated protein involved in chromosome attachment to meiotic spindle
SAKL0A03322g_1									0.00157313	0.000403717	1.69081	up	12693.2	12055.5	19575.2	15508	14015.4	11218	12194.1	7529.75	-0.621366	-0.763087	0.321056	-0.00537419	-0.592692	-0.685746	-0.317028	-1.00249	SAKL0A03322g	similar to uniprot|Q03233 Saccharomyces cerevisiae YMR184W ADD37 Protein of unknown function involved in ER- associated protein degradation
SAKL0E02090g_1					0.00213674	0.000133399	1.8285	up	0.000518632	7.24035e-05	1.98286	up	4536.88	4767.88	7028.28	7103.28	8305.48	7612.88	8145.54	5996.04	-2.10177	-2.10993	-1.15446	-1.12234	-1.33416	-1.23927	-0.898937	-1.31876	SAKL0E02090g	highly similar to uniprot|Q99260 Saccharomyces cerevisiae YLR262C YPT6 GTPase, Ras-like GTP binding protein involved in the secretory pathway, required for fusion of endosome-derived vesicles with the late Golgi, maturation of the vacuolar carboxypeptidase Y
SAKL0H25608g_1					0.0135023	0.00330082	1.59414	down					2770.1	3328.29	2096.96	2119.56	2065.09	1815.65	2379.39	1973.29	-2.82078	-2.63682	-2.89601	-2.85387	-3.35526	-3.3096	-2.67695	-2.9068	SAKL0H25608g	similar to uniprot|Q07843 Saccharomyces cerevisiae YLL033W IRC19 Putative protein of unknown function
SAKL0A06160g_1									0.00182488	0.000505405	1.75013	up	23051	27746.8	27323.5	37025.3	23131.1	29404.9	18653	35718.4	0.226724	0.435269	0.793157	1.24273	0.149373	0.70652	0.29226	1.27835	SAKL0A06160g	similar to uniprot|P38330 Saccharomyces cerevisiae YBR238C (ohnolog of YGL107C) Mitochondrial membrane protein with similarity to Rmd9p
SAKL0G03938g_2									0.00536098	0.00205866	1.64912	up	12132.9	11491.1	12142.2	14549.1	10665.3	9827.43	9593.38	10895.2	-0.682864	-0.831323	-0.393392	-0.109628	-0.979358	-0.879803	-0.676339	-0.463686	SAKL0G03938g	highly similar to uniprot|Q04178 Saccharomyces cerevisiae YDR399W HPT1 Dimeric hypoxanthine-guanine phosphoribosyltransferase, catalyzes the formation of both inosine monophosphate and guanosine monophosphate
SAKL0D12320g_1									0.00280208	0.000879902	1.80799	down	72175	76685.9	34244.9	31972.2	56239.3	47531.9	46779.6	38527.9	1.87605	1.90418	1.11686	1.0498	1.42876	1.38954	1.62598	1.38233	SAKL0D12320g	similar to uniprot|Q04697 Saccharomyces cerevisiae YML048W GSF2 ER localized integral membrane protein that may promote secretion of certain hexose transporters, including Gal2p
SAKL0H17182g_2					0.0180718	0.00501437	1.85833	down	0.00255304	0.000773837	3.41874	up	876.926	953.965	3147.44	2458.67	816.633	470.658	1121.66	489.784	-4.47035	-4.43291	-2.3366	-2.65945	-4.68043	-5.32692	-3.75236	-4.92776	SAKL0H17182g	some similarities with uniprot|Q74ZV5 Ashbya gossypii AGR094W AGR094Wp
SAKL0C07590g_1									0.000549573	7.84808e-05	1.76824	down	104608	92202	50892.2	38949.7	91093.6	82121.1	54005.9	59530.2	2.41241	2.16537	1.69029	1.34306	2.13049	2.18034	1.82977	2.01895	SAKL0C07590g	similar to uniprot|Q12326 Saccharomyces cerevisiae YOL056W GPM3 (ohnolog of YDL021W) Homolog of Gpm1p phosphoglycerate mutase, which converts 3-phosphoglycerate to 2-phosphoglycerate in glycolysis
SAKL0G10912g_2					0.0101888	0.00213936	1.55503	up	0.00104977	0.000226544	1.54664	up	2956.63	3190.47	4268.42	3675.44	6727.18	4493.36	4643.36	2929.19	-2.7407	-2.68806	-1.88837	-2.05892	-1.64032	-2.05111	-1.73911	-2.39305	SAKL0G10912g	conserved hypothetical protein
SAKL0E14146g_1									0.00171848	0.000460418	1.60082	down	18151.8	20630.9	11403.9	9755.65	20249.2	13275.3	11074.3	10827	-0.127589	0.0123842	-0.47367	-0.666431	-0.0393206	-0.508296	-0.484247	-0.442531	SAKL0E14146g	similar to uniprot|P53866 Saccharomyces cerevisiae YNL224C SQS1 Protein of unknown function
SAKL0H08030g_1					0.00707705	0.00122178	1.56104	up	0.000707862	0.000123326	2.365	up	8785.4	6487.05	12342.4	11234.4	10688.5	8917.62	8242.85	7219.77	-1.15112	-1.66819	-0.363042	-0.426354	-0.963017	-1.02568	-0.88828	-1.10139	SAKL0H08030g	similar to uniprot|P39744 Saccharomyces cerevisiae YOR206W NOC2 Protein that forms a nucleolar complex with Mak21p that binds to 90S and 66S pre-ribosomes, as well as a nuclear complex with Noc3p that binds to 66S pre- ribosomes
SAKL0F00330g_2					0.000521553	8.2428e-06	1.98323	down	1.99483e-05	9.38303e-08	3.23975	down	2263.59	2264.31	719.795	519.445	1621.9	1008.2	1512.03	1152.96	-3.11113	-3.17789	-4.47108	-4.87377	-3.68369	-4.16574	-3.33872	-3.67907	SAKL0F00330g	similar to uniprot|Q08268 Saccharomyces cerevisiae YOL119C MCH4 Protein with similarity to mammalian monocarboxylate permeases, which are involved in transport of monocarboxylic acids across the plasma membrane
SAKL0F08822g_2					0.0155639	0.00404691	1.53118	down	0.00133088	0.000321515	1.84127	down	319604	419070	140587	166756	214313	239441	143801	283869	4.03824	4.35311	3.16496	3.4724	3.36206	3.73847	3.23831	4.2808	SAKL0F08822g	similar to uniprot|P40188 Saccharomyces cerevisiae YIL057C (ohnolog of YER067W) Putative protein of unknown function
SAKL0G11660g_2					0.00799889	0.00145195	1.68195	up	0.000727197	0.000130147	2.00814	up	4857.34	4923.61	8024.43	7343.19	10959.8	7317.97	7431.57	7321.85	-2.03144	-2.07473	-0.974878	-1.06887	-0.928618	-1.3246	-1.05404	-1.03442	SAKL0G11660g	similar to uniprot|P47061 Saccharomyces cerevisiae YJL029C VPS53 Component of the GARP (Golgi-associated retrograde protein) complex, Vps51p-Vps52p-Vps53p-Vps54p, which is required for the recycling of proteins from endosomes to the late Golgi
SAKL0D06732g_1					0.0187027	0.00526069	1.84686	down					8086.23	7868.89	5403.81	4880.91	5365.68	3941.4	3685.44	2775.14	-1.34888	-1.38606	-1.53839	-1.68298	-1.95409	-2.27113	-2.08419	-2.5492	SAKL0D06732g	conserved hypothetical protein
SAKL0D04455g_2									0.00231294	0.000680176	1.54959	up	2156.12	2418.96	3374.48	2808.6	2467.75	2384.29	2266.15	2937.26	-3.18392	-3.08949	-2.21988	-2.4576	-3.08048	-2.92422	-2.74899	-2.3209	SAKL0D04455g	highly similar to gb|AAS50556 Ashbya gossypii DUF890 family protein, probable methyl-transferase
SAKL0B01518g_1									0.000528076	7.44175e-05	1.81676	down	17898.6	17571.7	8916.64	7321.05	16738.5	14768.4	15191.8	12882.1	-0.12621	-0.220296	-0.814794	-1.08167	-0.321573	-0.28984	0.00974965	-0.190426	SAKL0B01518g	similar to uniprot|P43569 Saccharomyces cerevisiae YFL028C CAF16 Part of the evolutionarily-conserved CCR4- NOT transcriptional regulatory complex involved in controlling mRNA initiation, elongation, and degradation
SAKL0C10890g_1	0.000224369	4.4046e-07	1.97899	up	0.000679638	1.24035e-05	1.81794	down	4.08704e-05	6.90743e-07	3.15704	down	10961.9	22649	5435.36	5313.49	9401.41	11013.1	8149.91	12705.4	-0.839727	0.145036	-1.53612	-1.51354	-1.15658	-0.717266	-0.903455	-0.220155	SAKL0C10890g	weakly similar to uniprot|P38212 Saccharomyces cerevisiae YBR005W RCR1 (ohnolog of YDR003W) Protein of the ER membrane involved in cell wall chitin deposition
SAKL0A01210g_1									0.0397221	0.0231478	2.86037	up	9617.6	7458.25	16484.1	14203.7	12418.2	10499.1	11278.8	7612.88	-1.01766	-1.62929	0.0679791	-0.113088	-0.777478	-0.774214	-0.421621	-0.942067	SAKL0A01210g	similar to uniprot|Q6Q546 Saccharomyces cerevisiae YNR032C-A HUB1 Ubiquitin-like protein modifier, may function in modification of Sph1p and Hbt1p, functionally complemented by the human or S. pombe ortholog
SAKL0E07106g_1									0.000447066	5.79546e-05	2.18477	up	14988.6	14586.5	21038.1	24061.7	22049.2	14426.9	15034.9	14477.1	-0.398735	-0.487719	0.41644	0.639759	0.0553153	-0.342386	-0.0194001	-0.0266829	SAKL0E07106g	similar to uniprot|P25037 Saccharomyces cerevisiae YDL122W UBP1 Ubiquitin-specific protease that removes ubiquitin from ubiquitinated proteins
SAKL0H15510g_1					0.00287216	0.000241554	2.20042	down	0.00123714	0.000287232	1.88497	down	38946.3	38237.3	16056.2	15004.9	15757.8	15198.8	16863.4	14957	1.00752	0.893982	0.0398259	-0.020561	-0.398028	-0.243795	0.157152	-0.00224972	SAKL0H15510g	similar to uniprot|Q12436 Saccharomyces cerevisiae YLR130C ZRT2 Low-affinity zinc transporter of the plasma membrane
SAKL0B01232g_1									0.000913162	0.000184866	1.56016	up	7348.24	7953.92	8411.11	9310.57	10187.7	10399.9	9332.85	8125.9	-1.40721	-1.36616	-0.918601	-0.724469	-1.05173	-0.804273	-0.707834	-0.874467	SAKL0B01232g	similar to uniprot|P54964 Saccharomyces cerevisiae YLR059C REX2 3'-5' RNA exonuclease
SAKL0A01826g_2									0.000212857	1.81019e-05	3.41859	up	7894.38	8247.47	17188	21656.6	8831.26	6428.13	10178.9	8943.33	-1.30789	-1.31703	0.109113	0.456373	-1.24866	-1.49247	-0.607323	-0.797273	SAKL0A01826g	similar to uniprot|P53724 Saccharomyces cerevisiae YNR022C MRPL50 Mitochondrial ribosomal protein of the large subunit, not essential for mitochondrial translation
SAKL0H20526g_2					0.0243437	0.00771304	1.64451	down					674.447	780.437	497.173	486.861	500.014	409.343	528.716	455.132	-4.86301	-4.73737	-4.98152	-5.02086	-5.37346	-5.45502	-4.85436	-5.05492	SAKL0H20526g	conserved hypothetical protein
SAKL0H12716g_1	0.0100048	0.000274601	2.50357	down									13465.3	5707.54	9975.97	5333.58	19172.4	7374.71	14975	9049.54	-0.550623	-1.87461	-0.684504	-1.54929	-0.123261	-1.283	-0.0554366	-0.714362	SAKL0H12716g	similar to uniprot|P47818 Saccharomyces cerevisiae YLR220W CCC1 Putative vacuolar Fe2+/Mn2+ transporter
SAKL0H15950g_1					0.000428639	5.16141e-06	1.92457	down	0.00833303	0.00357152	1.54814	down	10406.7	9856.12	4435.35	4782.68	5591.67	4558.04	4622.5	4641.9	-0.91026	-1.05874	-1.83837	-1.68928	-1.89395	-2.00328	-1.71703	-1.68781	SAKL0H15950g	similar to uniprot|Q12500 Saccharomyces cerevisiae YLR114C AVL9 Conserved protein involved in exocytic transport from the Golgi
SAKL0G16258g_1					0.0017277	8.87417e-05	2.4262	down	0.000117501	6.55089e-06	4.38747	down	80655.4	102221	30127.4	17064.1	67807.1	37168.4	33624.8	22384.2	2.04074	2.30018	0.937578	0.166789	1.70509	1.02148	1.1237	0.608064	SAKL0G16258g	similar to uniprot|Q6B322 Saccharomyces cerevisiae YLR414C Putative protein of unknown function
SAKL0E01980g_1									0.00798066	0.00338186	2.25347	up	879.735	1163.93	2165.32	1880.43	1626.3	1610.27	1865.01	950.46	-4.4651	-4.18992	-2.86768	-3.01778	-3.74064	-3.50832	-3.0383	-3.94022	SAKL0E01980g	similar to uniprot|Q04712 Saccharomyces cerevisiae YML043C RRN11 Protein required for rDNA transcription by RNA polymerase I, component of the core factor (CF) of rDNA transcription factor, which also contains Rrn6p and Rrn7p
SAKL0H12540g_2					0.0165971	0.00445919	2.21594	down	0.0038481	0.0013481	1.94619	down	747.351	637.319	329.838	239.873	327.096	250.766	868.005	1223.87	-4.73594	-5.04422	-5.61066	-6.00487	-5.99463	-6.19213	-4.17029	-3.61897	SAKL0H12540g	some similarities with uniprot|Q07807 Saccharomyces cerevisiae YLL013c PUF3 Protein of the mitochondrial outer surface, links the Arp2/3 complex with the mitochore during anterograde mitochondrial movement
SAKL0C09570g_2					0.00263747	0.000206003	2.1265	down	0.00112026	0.000247868	1.82592	down	46030.3	40272.6	18367.7	16433	17074.8	16426	17561.1	15627.4	1.21391	0.963832	0.205574	0.0952089	-0.283829	-0.12465	0.212259	0.0688693	SAKL0C09570g	similar to uniprot|Q6Q558 Saccharomyces cerevisiae YDR489W SLD5 Subunit of the GINS complex (Sld5p, Psf1p, Psf2p, Psf3p), which is localized to DNA replication origins and implicated in assembly of the DNA replication machinery
SAKL0H17534g_2					0.036207	0.013243	1.51089	down	0.00111998	0.000247385	2.14717	down	9923.39	14860.3	7471.92	5228.4	11206	8663.52	9527.46	6655.63	-0.972564	-0.473864	-1.08315	-1.5763	-0.903732	-1.06927	-0.691176	-1.14816	SAKL0H17534g	similar to uniprot|Q03860 Saccharomyces cerevisiae YDR100W TVP15 Integral membrane protein localized to late Golgi vesicles along with the v-SNARE Tlg2p
SAKL0F08294g_2	0.00147323	1.08102e-05	1.7005	down									64438.8	39477.2	40401.2	41306.4	54446.6	36914.8	49211.2	65525.1	1.71473	0.948777	1.36536	1.4255	1.38667	1.04023	1.70081	2.15704	SAKL0F08294g	highly similar to uniprot|P10869 Saccharomyces cerevisiae YER052C HOM3 Aspartate kinase (L-aspartate 4-P- transferase)
SAKL0C00550g_2									0.000682689	0.000115858	1.558	down	51655.7	47754	24429.3	22951	37130.4	30918.7	26044.2	27175.4	1.36506	1.21994	0.641027	0.580246	0.833009	0.777455	0.776433	0.881417	SAKL0C00550g	similar to uniprot|P25375 Saccharomyces cerevisiae YCL057W PRD1 Zinc metalloendopeptidase, found in the cytoplasm and intermembrane space of mitochondria
SAKL0G07062g_1					0.0109093	0.00239282	1.56657	up	0.00181339	0.000499835	2.11277	up	5044.97	4953	8178.62	7802.39	6627.52	6897.32	4455.64	7863.1	-1.99253	-2.05662	-0.941442	-0.977488	-1.66387	-1.40901	-1.76216	-0.898667	SAKL0G07062g	similar to uniprot|Q07015 Saccharomyces cerevisiae YDR257C RKM4 Ribosomal lysine methyltransferase specific for monomethylation of Rpl42ap and Rpl42bp (lysine 55)
SAKL0C07194g_1									0.00266339	0.000817808	1.59218	down	102504	104545	50951.8	50357.5	77174	65626.4	52128.4	84561.1	2.32221	2.35369	1.70417	1.68269	1.88747	1.82709	1.75081	2.52822	SAKL0C07194g	some similarities with uniprot|P36135 Saccharomyces cerevisiae YKR042W UTH1 (ohnolog of YJL116C) Mitochondrial outer membrane and cell wall localized SUN family member required for mitochondrial autophagy
SAKL0E10054g_1									0.00123001	0.000283724	2.5377	up	29714.4	33806.9	52269.7	64965.9	34596.6	39689.4	25656.2	40081.9	0.612382	0.717775	1.71939	2.06129	0.709026	1.13771	0.764341	1.45341	SAKL0E10054g	highly similar to uniprot|P40994 Saccharomyces cerevisiae YOR094W ARF3 Glucose-repressible ADP- ribosylation factor, GTPase of the Ras superfamily involved in development of polarity
SAKL0G02992g_2									0.000771	0.00014411	1.54207	down	12631.1	17537	11014.5	8511.81	14896.7	13487.6	12028.1	14275.9	-0.649611	-0.225402	-0.524609	-0.850267	-0.495216	-0.465272	-0.398233	-0.0764179	SAKL0G02992g	conserved hypothetical protein
SAKL0G09196g_1					0.0135347	0.00331555	1.72229	up	0.00370377	0.00128291	2.35369	up	18362.2	14443.9	23976.1	25529.6	25501.5	21829.2	24529.7	18551.1	-0.127877	-0.515519	0.603737	0.719403	0.253943	0.268811	0.685471	0.313965	SAKL0G09196g	highly similar to uniprot|P38791 Saccharomyces cerevisiae YHR068W DYS1 Deoxyhypusine synthase, catalyzes formation of deoxyhypusine, the first step in hypusine biosynthesis
SAKL0F00814g_2									0.0108334	0.00491223	1.53739	down	26217.3	26891.3	13256.1	13220.3	23724.7	17836.8	17159.4	15632.9	0.401839	0.389517	-0.256068	-0.230967	0.177215	-0.0414889	0.162876	0.0684605	SAKL0F00814g	similar to uniprot|P53064 Saccharomyces cerevisiae YGL244W RTF1 Subunit of the RNA polymerase II-associated Paf1 complex
SAKL0H10098g_1									0.00250772	0.000756707	1.7685	down	46230.9	50678.5	23809.7	22131.5	42357.1	40585	32812.1	31523.9	1.22049	1.30879	0.591117	0.486261	1.02705	1.16067	1.0947	1.05356	SAKL0H10098g	similar to uniprot|P29366 Saccharomyces cerevisiae YBR200W BEM1 Protein containing SH3-domains, involved in establishing cell polarity and morphogenesis
SAKL0F00858g_2									0.00050142	6.8397e-05	1.75047	down	22360.1	29289.3	11881	12541.5	18940.8	20811.1	11597.9	11428.5	0.200827	0.510469	-0.418613	-0.297273	-0.137984	0.194211	-0.400984	-0.375818	SAKL0F00858g	similar to uniprot|P53066 Saccharomyces cerevisiae YGL242C Putative protein of unknown function
SAKL0F16126g_2									0.0185588	0.00937195	1.87234	down	60133.4	82566.6	29974.7	33297.4	65409.9	59810	32213	44536.8	1.5588	1.98211	0.927624	1.07726	1.64831	1.69494	1.06293	1.60081	SAKL0F16126g	highly similar to uniprot|O93808 Saccharomyces cerevisiae YPR184W GDB1 Glycogen debranching enzyme containing glucanotranferase and alpha-1,6- amyloglucosidase activities, required for glycogen degradation
SAKL0A08998g_2									0.00289077	0.000922436	1.58884	up	1449.29	1329.23	1676.66	1600.47	1424.89	1403.03	752.578	510.392	-3.77041	-3.94312	-3.24279	-3.27515	-3.86432	-3.68423	-4.33832	-4.8622	SAKL0A08998g	conserved hypothetical protein
SAKL0D03564g_1									0.00512655	0.00194066	1.70608	up	3814.21	3746.27	4309.22	4747.19	6299.87	4196.85	3520.69	3004.15	-2.3659	-2.47215	-1.88668	-1.70147	-1.73398	-2.11627	-2.13856	-2.29964	SAKL0D03564g	similar to uniprot|P19735 Saccharomyces cerevisiae YBR055C PRP6 Splicing factor, component of the U4/U6-U5 snRNP complex
SAKL0D04334g_1					0.0428362	0.0167767	1.599	down					452.095	645.82	339.081	473.641	383.457	353.846	352.954	500.046	-5.43493	-5.01901	-5.55263	-5.0166	-5.75935	-5.69618	-5.48137	-4.97149	SAKL0D04334g	conserved hypothetical protein
SAKL0D13750g_2									0.00181616	0.000502646	2.13563	down	4394.25	5663.09	2820.65	1931.91	5664.91	4587.67	3540.91	3567.16	-2.16306	-1.88842	-2.49477	-2.98309	-1.87851	-1.97177	-2.15817	-2.06888	SAKL0D13750g	no similarity
SAKL0F08756g_1					0.00314846	0.000304612	2.08782	down	0.00105236	0.000227302	2.06549	down	3291.45	3695.6	1461.49	1313.15	1660.45	1536.83	1950.36	2058.64	-2.59194	-2.49157	-3.44694	-3.53805	-3.64314	-3.55357	-2.96274	-2.83399	SAKL0F08756g	highly similar to uniprot|P28240 Saccharomyces cerevisiae YER065C ICL1 Isocitrate lyase, catalyzes the formation of succinate and glyoxylate from isocitrate, a key reaction of the glyoxylate cycle
SAKL0A03388g_2									0.00120556	0.000276723	2.08527	up	23857.2	26230.3	37168.3	40657	30928.8	29460.7	31799.4	25291.4	0.281286	0.34012	1.24381	1.40036	0.53913	0.718656	1.07086	0.790435	SAKL0A03388g	highly similar to uniprot|P32842 Saccharomyces cerevisiae YPL234C TFP3 Vacuolar ATPase V0 domain subunit c', involved in proton transport activity
SAKL0F01034g_2									0.00227874	0.000666257	1.92776	up	1021.01	1288.99	1615.02	1864.58	1351.05	972.094	1401.46	1048.16	-4.25519	-4.00186	-3.30255	-3.05494	-3.97227	-4.26609	-3.51388	-3.86998	SAKL0F01034g	similar to uniprot|P53070 Saccharomyces cerevisiae YGL236C MTO1 Mitochondrial protein, forms a heterodimer complex with Mss1p that performs the 5- carboxymethylaminomethyl modification of the wobble uridine base in mitochondrial tRNAs
SAKL0G02002g_2					0.00605609	0.000940033	1.50791	up	0.00243485	0.000728851	1.85134	up	11086.1	9643.31	13996.3	13392	15278.2	12737.2	12608.1	10315.7	-0.821948	-1.09198	-0.170163	-0.203412	-0.458519	-0.499426	-0.263494	-0.516536	SAKL0G02002g	similar to uniprot|P07285 Saccharomyces cerevisiae YDR354W TRP4 Anthranilate phosphoribosyl transferase of the tryptophan biosynthetic pathway, catalyzes the phosphoribosylation of anthranilate, subject to the general control system of amino acid biosynthesis
SAKL0C00484g_2									0.00176782	0.000479622	2.03362	up	9076.78	9716.88	14118.2	14631.6	10760	12802.6	12057.8	11319.2	-1.11097	-1.08492	-0.16284	-0.0608675	-0.984698	-0.519784	-0.342136	-0.412092	SAKL0C00484g	highly similar to uniprot|P25586 Saccharomyces cerevisiae YCL059C KRR1 Essential nucleolar protein required for the synthesis of 18S rRNA and for the assembly of 40S ribosomal subunit
SAKL0C02508g_2									7.13722e-05	2.25598e-06	3.79838	down	149838	101253	30954.1	19590.6	87438.4	76005.3	51300.8	44988.4	2.88045	2.30482	0.979838	0.379436	2.07092	2.06638	1.72396	1.5689	SAKL0C02508g	conserved hypothetical protein
SAKL0A08690g_1									0.000712998	0.000125026	2.13585	up	42067.9	44621	60153.9	73050.6	43770.4	47821.8	38599.1	38446.5	1.09966	1.1175	1.91505	2.21231	1.06739	1.41531	1.35432	1.38979	SAKL0A08690g	similar to uniprot|P28495 Saccharomyces cerevisiae YKL007W CAP1 Alpha subunit of the capping protein (CP) heterodimer (Cap1p and Cap2p) which binds to the barbed ends of actin filaments preventing further polymerization
SAKL0B04092g_2									0.0277245	0.015206	1.62143	up	187925	164584	177683	193252	249920	185618	157638	115808	3.19716	2.99119	3.51015	3.68845	3.58507	3.36327	3.3815	2.98017	SAKL0B04092g	highly similar to uniprot|P05317 Saccharomyces cerevisiae YLR340W RPP0 Conserved ribosomal protein P0 similar to rat P0, human P0, and E. coli L10e
SAKL0D11440g_2									0.000328205	3.69269e-05	1.77642	up	4016.98	3384.31	3764.17	4486.03	4394.06	3576.97	2605.32	1874.95	-2.28891	-2.60064	-2.06756	-1.77166	-2.24538	-2.33565	-2.53501	-2.97269	SAKL0D11440g	similar to uniprot|P47110 Saccharomyces cerevisiae YJR043C POL32 Third subunit of DNA polymerase delta, involved in chromosomal DNA replication
SAKL0H25762g_2					0.00119201	3.76778e-05	1.62972	up					2450.27	2287.51	2408.52	2084.17	3288.3	3292.52	2356.57	2724.59	-3.01235	-3.16664	-2.71286	-2.87804	-2.67217	-2.46202	-2.6811	-2.42397	SAKL0H25762g	some similarities with uniprot|Q07872 Saccharomyces cerevisiae YLL038C ENT4 Protein of unknown function, contains an N-terminal epsin-like domain
SAKL0C02574g_2					0.000520019	8.12071e-06	3.08278	down	3.59406e-05	5.68017e-07	3.75777	down	9192.69	9492.33	2601.85	1895.72	3954.85	2801.58	2295.21	1735.37	-1.11481	-1.10925	-2.61021	-3.01913	-2.39509	-2.73348	-2.73192	-3.10927	SAKL0C02574g	similar to uniprot|P39981 Saccharomyces cerevisiae YEL064C AVT2 Putative transporter, member of a family of seven S. cerevisiae genes (AVT1-7) related to vesicular GABA-glycine transporters
SAKL0B10164g_2					0.000705238	1.41976e-05	2.89463	up	4.44858e-05	8.70465e-07	9.38621	up	1404.09	1300.22	8451.11	8903.44	3263.88	3285.61	5361.95	3403.21	-3.79863	-3.9888	-0.913058	-0.758255	-2.7215	-2.45542	-1.50515	-2.14692	SAKL0B10164g	some similarities with uniprot|P10962 Saccharomyces cerevisiae YAL025C MAK16 Essential nuclear protein, constituent of 66S pre-ribosomal particles
SAKL0G01100g_1									0.00710982	0.00295362	1.61184	down	6962.15	8796.12	3970.45	4142.15	7119.91	7446.59	4565.27	2761.63	-1.4838	-1.21734	-2.00238	-1.90606	-1.54512	-1.2716	-1.73783	-2.42825	SAKL0G01100g	similar to uniprot|P50275 Saccharomyces cerevisiae YOR058C ASE1 Mitotic spindle midzone localized microtubule- associated protein (MAP) family member
SAKL0G18370g_2					0.004128	0.000501729	1.68012	down					28204.7	27149.9	17988.1	18494.2	15099.5	14105.8	19107.6	14765	0.540512	0.401044	0.15508	0.295328	-0.459506	-0.347523	0.335988	-0.00961399	SAKL0G18370g	similar to uniprot|P38882 Saccharomyces cerevisiae YHR196W UTP9 Nucleolar protein, component of the small subunit (SSU) processome containing the U3 snoRNA that is involved in processing of pre-18S rRNA
SAKL0E09548g_1									0.00076524	0.00014188	1.72097	down	42782.6	42974.8	19797.5	18847.6	34623	30792.1	28346.1	22824.5	1.12086	1.07197	0.333395	0.288753	0.717976	0.764923	0.877941	0.607657	SAKL0E09548g	conserved hypothetical protein
SAKL0F10978g_2					0.00483762	0.000658973	1.585	down					11393.6	12093.4	6494.91	6486.76	6981.71	6704.03	5293.4	10302.9	-0.79427	-0.757938	-1.28875	-1.25992	-1.57162	-1.42242	-1.5207	-0.508592	SAKL0F10978g	conserved hypothetical protein
SAKL0F00352g_1									0.000512502	7.05835e-05	2.4107	down	641.239	663.987	271.625	211.688	592.384	424.823	548.762	405.45	-4.94206	-4.95061	-5.86772	-6.22006	-5.13263	-5.40776	-4.78783	-5.18831	SAKL0F00352g	no similarity
SAKL0D01980g_1									0.0219268	0.0114564	1.52332	down	19108.7	19983.3	11611.1	9968.34	17813.1	12404.9	7274.26	6404.98	-0.051398	-0.0368264	-0.456597	-0.644048	-0.22219	-0.566186	-1.0812	-1.20157	SAKL0D01980g	similar to uniprot|P52593 Saccharomyces cerevisiae YML103C NUP188 Subunit of the nuclear pore complex (NPC), involved in the structural organization of the complex and of the nuclear envelope, also involved in nuclear envelope permeability, interacts with Pom152p and Nic96p
SAKL0F01122g_2									0.0236799	0.0126486	1.60991	up	2855.68	2731.97	2936.02	3211.52	3857.69	2997.54	2184.12	2197.66	-2.82271	-2.94694	-2.43164	-2.25995	-2.45867	-2.59584	-2.80796	-2.7445	SAKL0F01122g	similar to uniprot|P00724 Saccharomyces cerevisiae YIL162W SUC2 Invertase, sucrose hydrolyzing enzyme
SAKL0F11506g_2					0.0335138	0.0119401	1.71281	up	0.00172588	0.000463049	2.76488	up	4735.87	3764.1	9051.69	7538.66	6847.9	5641.02	5200.92	4416.3	-2.05495	-2.47967	-0.804093	-1.01245	-1.61434	-1.7033	-1.54601	-1.78226	SAKL0F11506g	similar to uniprot|P21304 Saccharomyces cerevisiae YLR196W PWP1 Protein with WD-40 repeats involved in rRNA processing
SAKL0G07480g_1	0.0244036	0.00121674	2.41071	up	0.0115319	0.00258845	2.02193	down					263.93	685.778	570.732	426.196	277.52	292.866	281.235	136.165	-6.20131	-4.93185	-4.81121	-5.16963	-6.26627	-5.94758	-5.75268	-6.75977	SAKL0G07480g	similar to uniprot|P25346 Saccharomyces cerevisiae YCR098C GIT1 Plasma membrane permease, mediates uptake of glycerophosphoinositol and glycerophosphocholine as sources of the nutrients inositol and phosphate
SAKL0H13882g_2									0.0022413	0.00065236	1.54302	up	2545.29	3898.86	4404.16	4440.38	2779.73	4189.49	4398.28	7829.41	-2.9387	-2.39243	-1.84938	-1.76667	-2.92757	-2.09596	-1.78062	-0.940922	SAKL0H13882g	highly similar to uniprot|P35200 Saccharomyces cerevisiae YLR168C (ohnolog of YDR185C) Putative protein of unknown function
SAKL0G06842g_1					0.0103032	0.00218134	1.58933	up	0.00167755	0.000445663	1.73701	up	53641.7	52511	59885.9	66820.4	88988.1	72800.4	66941.8	70820.2	1.4399	1.35057	1.92286	2.14717	2.0971	2.01898	2.14872	2.24147	SAKL0G06842g	highly similar to uniprot|P38910 Saccharomyces cerevisiae YOR020C HSP10 Mitochondrial matrix co- chaperonin that inhibits the ATPase activity of Hsp60p, a mitochondrial chaperonin
SAKL0A08976g_1									0.000161468	1.18785e-05	2.23499	up	3173.08	4021.35	6309.32	6816.96	5182.87	4791.35	4487.37	5508.09	-2.626	-2.34802	-1.31918	-1.18775	-2.02011	-1.90103	-1.77733	-1.40658	SAKL0A08976g	no similarity
SAKL0D10824g_1					0.00995543	0.00206039	1.64315	down					5089.09	6556.73	4394.52	3580.22	4224.23	3538.87	4126.19	2952.19	-1.93373	-1.64107	-1.83911	-2.10146	-2.29453	-2.35754	-1.87439	-2.32476	SAKL0D10824g	some similarities with uniprot|P25353 Saccharomyces cerevisiae YCR026C NPP1 (ohnolog of YEL016C) Nucleotide pyrophosphatase/phosphodiesterase family member
SAKL0E12738g_1									0.000398301	5.04176e-05	3.04274	up	3913.11	3175.22	7486.84	7188.65	3620.19	3427.79	4464.13	3927.9	-2.31604	-2.69838	-1.0662	-1.093	-2.53211	-2.41261	-1.77078	-1.93983	SAKL0E12738g	similar to uniprot|P53883 Saccharomyces cerevisiae YNL175C NOP13 Protein of unknown function, localizes to the nucleolus and nucleoplasm
SAKL0H19866g_1					0.000734949	1.60403e-05	2.03023	up	0.000695495	0.000120125	2.07484	up	4032.13	4197.29	6447.93	6553.74	8227.67	7478.88	7546.45	6015.56	-2.29246	-2.29045	-1.27839	-1.23745	-1.36511	-1.26881	-1.01125	-1.30143	SAKL0H19866g	highly similar to uniprot|P40081 Saccharomyces cerevisiae YER134C Putative protein of unknown function
SAKL0H13090g_1					0.00330123	0.000335001	1.651	down					46259.3	43025.5	26046.4	25868.4	30293.1	23100.5	26858.8	25555.6	1.24888	1.06742	0.730279	0.760945	0.538919	0.344078	0.820012	0.788559	SAKL0H13090g	similar to uniprot|P32501 Saccharomyces cerevisiae YDR211W GCD6 Catalytic epsilon subunit of the translation initiation factor eIF2B, the guanine-nucleotide exchange factor for eIF2
SAKL0B10032g_1									0.000123294	7.28293e-06	1.73458	down	29565.9	30318.7	13417.6	13102	21157.2	19256.7	14552.6	14331.7	0.582089	0.567702	-0.235125	-0.226881	0.017107	0.0761697	-0.0688755	-0.0667782	SAKL0B10032g	similar to uniprot|P31384 Saccharomyces cerevisiae YAL021C CCR4 Component of the CCR4-NOT transcriptional complex, which is involved in regulation of gene expression
SAKL0H23232g_1					0.00175959	9.1042e-05	2.45559	down	0.00171137	0.000457015	2.05026	down	18831	17462.6	7168.05	6242.61	6693.09	6222.36	7652.25	7038.77	-0.0452361	-0.243187	-1.12024	-1.27899	-1.63105	-1.53926	-0.983357	-1.0914	SAKL0H23232g	similar to uniprot|P53209 Saccharomyces cerevisiae YGR016W Putative protein of unknown function
SAKL0A10582g_2									0.00198844	0.000563797	1.80496	up	10320.2	10511.4	12053	14181.2	10621.1	6756.84	13627.5	23635.4	-0.933344	-0.966493	-0.395665	-0.114526	-0.984901	-1.45655	-0.187032	0.644923	SAKL0A10582g	conserved hypothetical protein
SAKL0H13354g_1					0.0425648	0.0165454	1.74734	up	0.000179587	1.41439e-05	6.93381	up	1021.07	1373.16	3566.39	6846.78	1468.56	2131.44	1333	5961.74	-4.34188	-3.93936	-2.17367	-1.14571	-3.86469	-3.1342	-3.56546	-1.47427	SAKL0H13354g	similar to uniprot|Q05998 Saccharomyces cerevisiae YLR237W THI7 Plasma membrane transporter responsible for the uptake of thiamine, member of the major facilitator superfamily of transporters
SAKL0A07128g_1					0.000325563	2.64665e-06	2.7432	down					200963	168358	113054	84516.2	106464	54318.2	50000.3	44047.5	3.32442	3.03178	2.85114	2.45777	2.35663	1.57592	1.68366	1.55146	SAKL0A07128g	highly similar to uniprot|P11154 Saccharomyces cerevisiae YGL062W PYC1 (ohnolog of YBR218C) Pyruvate carboxylase isoform, cytoplasmic enzyme that converts pyruvate to oxaloacetate
SAKL0H23254g_1					0.015799	0.00414668	1.70653	down	0.00297243	0.00095897	2.02018	down	695.932	775.342	320.794	280.228	426.276	393.602	465.116	484.841	-4.81182	-4.73941	-5.60151	-5.7539	-5.60373	-5.51048	-5.01823	-4.93955	SAKL0H23254g	weakly similar to uniprot|Q02721 Saccharomyces cerevisiae YLR329W REC102 Protein involved in early stages of meiotic recombination
SAKL0A03080g_1									0.00234847	0.000693717	2.28946	up	2464.17	2982.72	5076.01	4921.83	3605.52	3786.31	3888.99	2691.01	-2.9795	-2.81971	-1.63049	-1.6247	-2.5705	-2.24112	-1.95777	-2.44532	SAKL0A03080g	similar to uniprot|Q12520 Saccharomyces cerevisiae YPL244C HUT1 Protein with a role in UDP-galactose transport to the Golgi lumen, has similarity to human UDP- galactose transporter UGTrel1, exhibits a genetic interaction with S. cerevisiae ERO1
SAKL0D13486g_2									0.00166812	0.000440648	1.53877	down	6590.73	7304.19	3144.22	3514.8	6941.26	6584.04	5504.19	3165.6	-1.56672	-1.49525	-2.33419	-2.11702	-1.59613	-1.44594	-1.4649	-2.21822	SAKL0D13486g	highly similar to uniprot|P20457 Saccharomyces cerevisiae YKL045W PRI2 Subunit of DNA primase, which is required for DNA synthesis and double-strand break repair
SAKL0C06292g_1					0.00392833	0.000450852	1.53822	down	0.00147001	0.000365913	1.54386	down	15779.8	16718	9609.06	8007.39	11324.3	9546.37	8243.67	6349.23	-0.323872	-0.295567	-0.718083	-0.922113	-0.873337	-0.916825	-0.890464	-1.25452	SAKL0C06292g	similar to uniprot|P33550 Saccharomyces cerevisiae YKR061W KTR2 (ohnolog of YJL139C) Mannosyltransferase involved in N-linked protein glycosylation
SAKL0H20988g_1					0.00140661	5.42532e-05	2.53089	down	5.97564e-05	1.6752e-06	2.59294	down	31031.7	35229	12069.2	10232	16108.5	12615.2	11802	9295.58	0.635594	0.783349	-0.380359	-0.591241	-0.364018	-0.556298	-0.397085	-0.708362	SAKL0H20988g	weakly similar to uniprot|P27705 Saccharomyces cerevisiae YGL035C MIG1 Transcription factor involved in glucose repression
SAKL0G10296g_1									0.00148703	0.000372107	1.65515	down	17591.5	16972.5	8236.67	7748.18	13468.9	10945.8	10244.1	9218.94	-0.159554	-0.268526	-0.928654	-0.995489	-0.630261	-0.768539	-0.569421	-0.69626	SAKL0G10296g	similar to uniprot|P32916 Saccharomyces cerevisiae YDR292C SRP101 Signal recognition particle (SRP) receptor - alpha subunit
SAKL0B12694g_2					0.0290265	0.00985754	1.69455	down	0.000117471	6.28556e-06	3.78773	up	2090.21	2459.48	6162.46	7111.04	2559.97	1340.14	3163.11	4781.88	-3.22707	-3.06194	-1.36554	-1.14061	-3.04981	-3.82284	-2.26162	-1.63255	SAKL0B12694g	some similarities with uniprot|Q13LV9 Burkholderia xenovorans Bxeno_B1962 Bxe_B1024 Putative proline racemase
SAKL0B11154g_2					0.00504626	0.00070773	1.67628	down	0.000151775	1.06228e-05	2.49005	down	92545.9	122324	36854.2	37215.2	70613.8	66320.9	46985.6	49410.9	2.21908	2.58079	1.23147	1.26462	1.75981	1.83553	1.59926	1.74134	SAKL0B11154g	similar to uniprot|Q05050 Saccharomyces cerevisiae YMR031C (ohnolog of YKL050C) Protein of unknown function with similarity to Ykl050cp and Uso1p
SAKL0H09174g_2									0.00320935	0.00106214	1.7792	up	7856.56	7593.33	8834.42	10275.8	10407.3	8610.44	10716.8	7906.07	-1.30335	-1.43051	-0.831717	-0.599289	-1.03554	-1.07072	-0.520092	-0.941793	SAKL0H09174g	similar to uniprot|Q02889 Saccharomyces cerevisiae YPL098C MGR2 Protein required for growth of cells lacking the mitochondrial genome
SAKL0H20878g_2									0.00115197	0.000257486	1.64029	down	13820.6	17903.5	6826.28	8300.02	10087	10792	9424.89	14385.4	-0.508471	-0.191581	-1.21209	-0.905535	-1.04876	-0.739894	-0.694661	-0.0328073	SAKL0H20878g	similar to uniprot|P53184 Saccharomyces cerevisiae YGL037C PNC1 Nicotinamidase that converts nicotinamide to nicotinic acid as part of the NAD(+) salvage pathway, required for life span extension by calorie restriction
SAKL0B04686g_2					0.00450309	0.000577819	2.42174	up	0.0145362	0.00698231	2.32297	up	505.423	299.135	646.999	509.856	1079.4	624.854	1036.37	728.611	-5.26156	-6.11716	-4.58434	-4.90119	-4.26315	-4.84112	-3.86948	-4.34061	SAKL0B04686g	similar to uniprot|P34227 Saccharomyces cerevisiae YBL064c PRX1 Mitochondrial peroxiredoxin (1-Cys Prx) with thioredoxin peroxidase activity, has a role in reduction of hydroperoxides
SAKL0H18260g_1									0.000839262	0.000161694	1.82469	up	15151	18046.3	24769	24756.4	16160.3	13951.6	10684.3	15048.2	-0.395552	-0.185344	0.651171	0.682307	-0.371449	-0.392155	-0.513234	0.03777	SAKL0H18260g	conserved hypothetical protein
SAKL0H11088g_1									0.000101318	4.70847e-06	1.55268	down	47010.2	54205.3	31166.9	26290.6	52657.7	38756.1	29647.9	32105.6	1.25997	1.40607	0.985868	0.771308	1.33467	1.09303	0.942888	1.13333	SAKL0H11088g	similar to uniprot|P11491 Saccharomyces cerevisiae YDR481C PHO8 Repressible alkaline phosphatase, a glycoprotein localized to the vacuole
SAKL0A09702g_1									0.00116201	0.00026126	1.69354	up	2934.71	3586.62	4798.88	4570.27	4019.89	2997.23	2553.75	2339.08	-2.77656	-2.51312	-1.71798	-1.75308	-2.36912	-2.60993	-2.61661	-2.68196	SAKL0A09702g	similar to uniprot|P36097 Saccharomyces cerevisiae YKL033W Putative protein of unknown function
SAKL0C07238g_1					2.68228e-05	3.02798e-08	2.22351	up	0.00101934	0.000217293	1.72972	up	7433.24	7321.62	9300.85	9523.88	14609.6	14405.7	10896.6	9778.48	-1.41035	-1.48288	-0.774468	-0.692343	-0.511393	-0.330049	-0.486171	-0.593603	SAKL0C07238g	some similarities with uniprot|P32447 Saccharomyces cerevisiae YJL115W ASF1 Nucleosome assembly factor, involved in chromatin assembly and disassembly, anti- silencing protein that causes derepression of silent loci when overexpressed
SAKL0C02376g_1					0.00133935	4.91388e-05	1.70916	down	0.000125691	7.57387e-06	1.97477	down	8212.21	10172	4246.31	3828.31	6587.07	5261.74	4440.12	4171.8	-1.2727	-1.01426	-1.89715	-1.99595	-1.65515	-1.78755	-1.78561	-1.83934	SAKL0C02376g	similar to uniprot|P53838 Saccharomyces cerevisiae YNL275W BOR1 Boron efflux transporter of the plasma membrane
SAKL0A04994g_2	0.00122853	8.55233e-06	1.99535	up									7292.13	15167.5	7675.11	8440.94	7487.63	10065.8	6109.49	7011.62	-1.4272	-0.430552	-1.03783	-0.865699	-1.47597	-0.861604	-1.33091	-1.07056	SAKL0A04994g	similar to uniprot|Q08989 Saccharomyces cerevisiae YPL277C Putative protein of unknown function
SAKL0B07832g_1					0.00400388	0.000467809	1.81826	down	0.000734624	0.000132059	2.31952	down	24845	29700.1	10712.9	9405.89	14154.2	14282.5	16255.2	11001.9	0.342237	0.522548	-0.579508	-0.691279	-0.550539	-0.340008	0.0913007	-0.447717	SAKL0B07832g	similar to uniprot|P16661 Saccharomyces cerevisiae YBR110W ALG1 Mannosyltransferase, involved in asparagine- linked glycosylation in the endoplasmic reticulum (ER)
SAKL0B08382g_2					0.00508809	0.000717966	1.76013	up	0.0032995	0.0011019	1.70897	up	2752.57	2994.52	4092.97	3869.92	4408.48	4597.71	4889.36	3707.04	-2.82663	-2.78192	-1.94178	-2.00879	-2.25526	-1.96624	-1.64377	-2.00235	SAKL0B08382g	highly similar to uniprot|Q06819 Saccharomyces cerevisiae YPR082C DIB1 17-kDa component of the U4/U6aU5 tri-snRNP, plays an essential role in pre-mRNA splicing, orthologue of hDIM1, the human U5-specific 15-kDa protein
SAKL0D07282g_1									0.0015626	0.000399545	1.89636	up	5603	7347.27	8651.14	10564.3	10983.4	7965.82	12265.2	11478.8	-1.82754	-1.47959	-0.860525	-0.55636	-0.943495	-1.21755	-0.344717	-0.451221	SAKL0D07282g	similar to uniprot|P36526 Saccharomyces cerevisiae YBR282W MRPL27 Mitochondrial ribosomal protein of the large subunit
SAKL0G10582g_2									0.00289447	0.000924162	1.5219	down	23849.8	25192.8	13903.8	12404.8	19512.4	22817.5	16101.1	12755.1	0.289289	0.29989	-0.180686	-0.305984	-0.105828	0.347466	0.0632892	-0.217821	SAKL0G10582g	similar to uniprot|Q05648 Saccharomyces cerevisiae YDR282C Putative protein of unknown function
SAKL0F11990g_1					0.00644839	0.00102762	1.52283	up	0.000244379	2.2162e-05	2.26467	up	6971.58	7345.08	11527.9	12500.9	9799.27	9977.71	9827.96	10131.1	-1.48587	-1.48511	-0.463691	-0.305812	-1.12027	-0.878352	-0.628775	-0.542552	SAKL0F11990g	similar to uniprot|P34220 Saccharomyces cerevisiae YBL055C 3'-->5' exonuclease and endonuclease with a possible role in apoptosis
SAKL0D02178g_2									0.020132	0.010333	1.80345	up	37540	30293.5	39056.4	40633.8	48424.4	36016	41966	31636.9	0.921104	0.538765	1.2995	1.38952	1.20305	0.995212	1.46981	1.08664	SAKL0D02178g	highly similar to uniprot|P38912 Saccharomyces cerevisiae YMR260C TIF11 Translation initiation factor eIF1A, essential protein that forms a complex with Sui1p (eIF1) and the 40S ribosomal subunit and scans for the start codon
SAKL0E11374g_1					0.00167569	8.26021e-05	1.63115	up	0.000439764	5.67598e-05	2.28907	up	2041.91	2229.42	2972.32	3874.64	2495.51	3206.46	2400.38	3435.92	-3.26564	-3.19852	-2.41853	-2.00376	-3.09839	-2.49264	-2.66356	-2.09261	SAKL0E11374g	similar to uniprot|P53913 Saccharomyces cerevisiae YNL133C FYV6 Protein of unknown function, required for survival upon exposure to K1 killer toxin
SAKL0H07898g_1					0.0135224	0.00331001	2.00791	down					22210.4	26668	13267.7	14621.8	22263.4	12370.9	10796.4	12364.2	0.182594	0.366382	-0.256229	-0.0973661	0.093612	-0.639309	-0.555643	-0.256094	SAKL0H07898g	similar to uniprot|P29461 Saccharomyces cerevisiae YOR208W PTP2 Phosphotyrosine-specific protein phosphatase involved in the inactivation of mitogen-activated protein kinase (MAPK) during osmolarity sensing
SAKL0F02640g_2					0.00306595	0.000277196	1.72515	down	0.010957	0.00498476	1.77572	down	1102.14	999.262	508.137	411.774	608.749	503.484	769.803	1055.87	-4.14295	-4.36704	-4.95874	-5.19545	-5.10465	-5.15376	-4.30694	-3.79957	SAKL0F02640g	some similarities with uniprot|P40037 Saccharomyces cerevisiae YER057C HMF1 (ohnolog of YIL051C) Member of the p14.5 protein family with similarity to Mmf1p, functionally complements Mmf1p function when targeted to mitochondria
SAKL0F07788g_1									0.000250047	2.29226e-05	1.61931	down	52825.6	69536.8	33963.5	32563.3	56894.6	46827	34342.7	37648	1.42774	1.76623	1.11458	1.07085	1.44718	1.36826	1.17043	1.36076	SAKL0F07788g	similar to uniprot|P07278 Saccharomyces cerevisiae YIL033C BCY1 Regulatory subunit of the cyclic AMP- dependent protein kinase (PKA), a component of a signaling pathway that controls a variety of cellular processes, including metabolism, cell cycle, stress response, stationary phase, and sporulation
SAKL0G19008g_1									0.00147856	0.000368876	2.31719	up	3698.81	3434.27	6102.87	5822.41	3976.86	4279.38	4250.18	3988.63	-2.39697	-2.58961	-1.38103	-1.37723	-2.40806	-2.08902	-1.83865	-1.89633	SAKL0G19008g	similar to uniprot|P36080 Saccharomyces cerevisiae YKL082C RRP14 Essential protein, constituent of 66S pre- ribosomal particles
SAKL0H18634g_1									0.00115967	0.00026008	1.6446	down	4576.41	5055.98	2815.32	2272.29	4006.75	3167.55	3117.61	2845.86	-2.10908	-2.02426	-2.48693	-2.742	-2.37385	-2.51445	-2.2936	-2.40477	SAKL0H18634g	similar to uniprot|P38957 Saccharomyces cerevisiae YDR078C SHU2 Protein involved in a Rad51p-, Rad54p- dependent pathway for homologous recombination repair, important for error-free repair of spontaneous and induced DNA lesions to protect the genome from mutation
SAKL0C11066g_2									0.000320835	3.53835e-05	2.32294	up	15066.3	17918.7	25965.6	31656	18675.7	16910.2	11020.7	35382.2	-0.391231	-0.194698	0.706626	1.02125	-0.200282	-0.140249	-0.466301	1.27322	SAKL0C11066g	similar to uniprot|P30605 Saccharomyces cerevisiae YDR497C ITR1 (ohnolog of YOL103W) Myo-inositol transporter with strong similarity to the minor myo-inositol transporter Itr2p, member of the sugar transporter superfamily
SAKL0D06996g_2									0.00353678	0.00121308	1.93887	up	3383.79	3089.62	4604.78	4426.89	3132.71	3848.49	3613.29	3506.86	-2.53865	-2.74387	-1.79082	-1.78865	-2.74832	-2.24531	-2.07762	-2.09662	SAKL0D06996g	similar to uniprot|P38344 Saccharomyces cerevisiae YBR267W REI1 Cytoplasmic pre-60S factor
SAKL0H15400g_1					0.00675719	0.00112463	1.96372	down					6782.52	8742.33	3767.67	4552.44	5017.5	4084	4543.11	5417.31	-1.52555	-1.23083	-2.06688	-1.77725	-2.06145	-2.20442	-1.76145	-1.48866	SAKL0H15400g	weakly similar to uniprot|Q12098 Saccharomyces cerevisiae YLR135W SLX4 Subunit of a complex, with Slx1p, that hydrolyzes 5' branches from duplex DNA in response to stalled or converging replication forks
SAKL0E04378g_1					0.000388216	4.3825e-06	5.01886	down	0.00092907	0.000189485	3.41339	down	13139	11572.3	3184.91	2574.93	2365.42	1997.65	6627.61	5368.66	-0.56342	-0.834876	-2.32954	-2.60608	-3.13595	-3.16223	-1.23341	-1.60316	SAKL0E04378g	conserved hypothetical protein
SAKL0A00792g_2									0.000106716	5.16013e-06	3.62918	up	3767.31	4495.44	9402.72	11994.8	5295.9	4721.49	5012.55	5662.41	-2.36402	-2.20912	-0.757114	-0.349473	-2.00706	-1.93828	-1.61964	-1.42982	SAKL0A00792g	similar to uniprot|P53736 Saccharomyces cerevisiae YNR040W Putative protein of unknown function
SAKL0C04906g_1					0.0200875	0.00580515	3.58938	down	0.0147513	0.00710505	3.44031	down	604.932	1024.45	269.576	187.742	329.872	215.984	353.391	241.047	-5.03856	-4.55266	-5.88346	-6.3352	-5.97604	-6.39639	-5.42571	-5.9441	SAKL0C04906g	similar to uniprot|P39005 Saccharomyces cerevisiae YJL174W KRE9 Glycoprotein involved in cell wall beta- glucan assembly
SAKL0B00198g_1									0.000379559	4.69896e-05	2.98216	up	658.584	596.933	1407.24	1333.5	854.548	708.644	1581.4	1542.46	-4.88635	-5.10706	-3.48062	-3.5307	-4.61774	-4.66308	-3.26227	-3.24844	SAKL0B00198g	no similarity
SAKL0H21340g_2					0.00861118	0.00163637	1.60806	down	0.00350903	0.00120027	1.65376	down	9444.27	10529.6	5622.09	4829.7	6814.47	5864.4	4551.5	5386.83	-1.07327	-0.965683	-1.48953	-1.69144	-1.6076	-1.651	-1.7461	-1.46665	SAKL0H21340g	no similarity
SAKL0G08118g_1									0.0132658	0.00626226	1.71984	down	72271.2	85551	33640.3	38519.1	56272.4	53284.9	38037.8	46666.7	1.86465	2.04372	1.10123	1.26145	1.42852	1.51732	1.31154	1.65338	SAKL0G08118g	some similarities with uniprot|Q00539 Saccharomyces cerevisiae YHR086W NAM8 RNA binding protein, component of the U1 snRNP protein
SAKL0F13310g_1					0.00149315	6.0962e-05	1.75575	down	0.000106716	5.14719e-06	3.36242	down	304860	324609	84940.4	73443.3	213541	163736	89912.1	81404.4	3.9467	3.98399	2.43287	2.23449	3.35953	3.1719	2.53359	2.46002	SAKL0F13310g	conserved hypothetical protein
SAKL0G02442g_1									0.000600979	9.50937e-05	2.94395	up	2990.04	2655.51	5647.88	5799.8	3282.73	2652.64	2990.04	2958.94	-2.71619	-2.96594	-1.47887	-1.40818	-2.67321	-2.80085	-2.35425	-2.35038	SAKL0G02442g	similar to uniprot|Q06344 Saccharomyces cerevisiae YDR365C ESF1 Nucleolar protein involved in pre-rRNA processing
SAKL0G06358g_1					0.0004555	6.08476e-06	3.45123	down	0.00414834	0.00148685	1.61967	down	16432.4	14446.3	8671.37	6595.31	3452.4	3636.19	9517.83	8797.56	-0.269899	-0.51522	-0.864474	-1.21092	-2.59138	-2.30233	-0.685771	-0.769808	SAKL0G06358g	similar to uniprot|Q03305 Saccharomyces cerevisiae YDR465C RMT2 Arginine methyltransferase
SAKL0F05390g_2									0.001863	0.000519889	1.58417	down	103519	101698	55075.2	47628	81653.2	75165.9	50062.3	64710.5	2.39663	2.31226	1.81475	1.64853	1.97774	2.04681	1.69554	2.12801	SAKL0F05390g	similar to uniprot|Q08977 Saccharomyces cerevisiae YPL260W Putative substrate of cAMP-dependent protein kinase (PKA)
SAKL0A05324g_2									0.00286483	0.000906196	1.62602	up	4673.45	7014.25	8983.45	8506.7	6814.31	6082.76	5427.77	6236.6	-2.06207	-1.55572	-0.813072	-0.854369	-1.624	-1.58062	-1.50431	-1.28904	SAKL0A05324g	highly similar to uniprot|P52920 Saccharomyces cerevisiae YGL091C NBP35 Essential iron-sulfur cluster binding protein localized in the cytoplasm
SAKL0E12914g_1					0.000701527	1.3199e-05	1.71562	up	9.24841e-05	3.79333e-06	2.26086	up	3661.16	4324.21	6612.64	7238.15	7501.31	6575.13	5568.76	5694.82	-2.43559	-2.24788	-1.26713	-1.07101	-1.4897	-1.46915	-1.4542	-1.40092	SAKL0E12914g	conserved hypothetical protein
SAKL0C05258g_2					0.00515038	0.000746345	1.93111	up	0.000258644	2.40882e-05	3.02409	up	1660.76	1795.8	3486.33	3996.19	4077.91	3026.27	3600.56	3436.91	-3.55351	-3.53519	-2.18465	-1.93869	-2.35869	-2.58576	-2.08848	-2.1707	SAKL0C05258g	highly similar to uniprot|P35996 Saccharomyces cerevisiae YKL170W MRPL38 Mitochondrial ribosomal protein of the large subunit
SAKL0H09526g_2					0.0114089	0.00255009	1.82039	up					9848.72	10492.7	8060.09	8477.84	15292.8	16328.7	11228.1	12494.3	-1.02589	-1.00122	-0.971861	-0.845212	-0.445034	-0.136977	-0.436239	-0.228817	SAKL0H09526g	similar to uniprot|P37303 Saccharomyces cerevisiae YEL046C GLY1 Threonine aldolase, catalyzes the cleavage of L-allo-threonine and L-threonine to glycine
SAKL0E15114g_1					0.00268346	0.000212051	2.19971	down	0.000462426	6.08157e-05	3.18601	down	115243	164378	50656.7	37344.1	94324.2	65533.6	46327.7	46629.1	2.52507	2.98567	1.68432	1.31392	2.17486	1.84836	1.54786	1.6278	SAKL0E15114g	similar to uniprot|P32191 Saccharomyces cerevisiae YIL155C GUT2 Mitochondrial glycerol-3-phosphate dehydrogenase
SAKL0E04488g_1									0.000847706	0.000164424	1.62159	up	2956.77	3151.39	3845.38	3856.78	4561.62	4020.3	3846.72	3065.41	-2.72907	-2.70422	-2.03926	-2.00681	-2.18598	-2.1594	-1.99763	-2.25694	SAKL0E04488g	similar to uniprot|P32849 Saccharomyces cerevisiae YLR032W RAD5 DNA helicase proposed to promote replication fork regression during postreplication repair by template switching
SAKL0H12980g_1									0.000174105	1.32995e-05	2.37963	down	150232	125427	44777.2	39610.7	141158	125674	98287.2	92126.7	2.91554	2.61305	1.52209	1.36232	2.75596	2.8108	2.70123	2.65639	SAKL0H12980g	similar to uniprot|P36151 Saccharomyces cerevisiae YKR070W Putative protein of unknown function
SAKL0H12958g_1					0.0394528	0.014899	2.53935	down	0.0056419	0.00219519	2.28671	down	7374.84	11535.9	3279.3	3792.95	6398.1	4483.86	4442.82	12306.1	-1.46992	-0.870699	-2.29187	-2.06397	-1.70032	-2.21516	-1.86193	-0.3173	SAKL0H12958g	similar to uniprot|P07248 Saccharomyces cerevisiae YDR216W ADR1 Carbon source-responsive zinc-finger transcription factor, required for transcription of the glucose-repressed gene ADH2, of peroxisomal protein genes, and of genes required for ethanol, glycerol, and fatty acid utilization
SAKL0H25982g_2									0.0113065	0.00517143	1.5227	down	21997.1	23436.2	13559	11626.3	28418.8	17260.2	24050.8	20357.9	0.141814	0.193538	-0.218235	-0.413095	0.445306	-0.094363	0.636926	0.431103	SAKL0H25982g	weakly similar to uniprot|P00127 Saccharomyces cerevisiae YFR033C QCR6 Subunit 6 of the ubiquinol cytochrome-c reductase complex, which is a component of the mitochondrial inner membrane electron transport chain
SAKL0E04884g_2									0.000387777	4.86123e-05	1.80988	down	5332.26	6105.82	2805.75	2546.9	5302.81	4691.93	3331.35	3313.99	-1.89521	-1.74491	-2.48603	-2.6008	-1.9807	-1.99532	-2.21197	-2.16557	SAKL0E04884g	weakly similar to uniprot|P30620 Saccharomyces cerevisiae YMR137C PSO2 Required for a post-incision step in the repair of DNA single and double-strand breaks that result from interstrand crosslinks produced by a variety of mono- and bi-functional psoralen derivatives
SAKL0G15664g_1					0.016077	0.00424989	2.01173	up	0.00512655	0.00194035	2.30526	up	4212.77	5134.03	7128.74	8633.72	11444.5	8898.25	10739.4	12960.6	-2.22339	-2.04215	-1.15288	-0.837224	-0.892204	-1.03371	-0.527205	-0.244301	SAKL0G15664g	similar to uniprot|P50087 Saccharomyces cerevisiae YGR235C Putative protein of unknown function
SAKL0G00726g_1					0.00470738	0.000613775	1.65242	up	0.000586145	8.9585e-05	1.98698	up	8583.51	8635.39	13498.4	12929.6	10429.9	12505.5	11515.4	9822.49	-1.19248	-1.25219	-0.235152	-0.261613	-1.00425	-0.52761	-0.405219	-0.648185	SAKL0G00726g	highly similar to uniprot|P36160 Saccharomyces cerevisiae YKR081C RPF2 Essential protein involved in the processing of pre-rRNA and the assembly of the 60S ribosomal subunit
SAKL0B07898g_2									0.00129577	0.000308157	1.7088	up	2305.62	2265.97	2534.71	2889.44	3026.92	2162.62	2193.19	1441.17	-3.07616	-3.17643	-2.64425	-2.40345	-2.79643	-3.08332	-2.80971	-3.37833	SAKL0B07898g	similar to uniprot|Q12321 Saccharomyces cerevisiae YPR070W MED1 Subunit of the RNA polymerase II mediator complex
SAKL0D07832g_2					0.014714	0.00372903	2.71755	down					11948.7	10325.7	7444.01	6352.84	3223.52	3331.48	8064.8	9338.22	-0.732233	-1.01503	-1.08102	-1.29842	-2.75791	-2.45734	-0.923384	-0.681704	SAKL0D07832g	conserved hypothetical protein
SAKL0E08294g_1									0.00366467	0.0012666	1.58304	up	1776.59	1914.98	2435.92	2242.65	2428.28	2283.82	1950.25	2229.9	-3.46029	-3.43294	-2.68834	-2.77024	-3.10562	-2.97942	-2.97079	-2.73999	SAKL0E08294g	similar to uniprot|P53952 Saccharomyces cerevisiae YNL050C Putative protein of unknown function
SAKL0D10054g_2									0.00243866	0.000731276	1.87164	down	24213.9	31956.4	13534.3	12706.8	22631.4	19249	13228.2	12821	0.268149	0.630776	-0.230259	-0.273529	0.113868	0.0747511	-0.244186	-0.202388	SAKL0D10054g	weakly similar to uniprot|Q08157 Saccharomyces cerevisiae YOL019W (ohnolog of YFR012W) Protein of unknown function
SAKL0D01760g_1									0.00134937	0.000327366	2.20738	down	121401	85164.6	55569.6	28207.7	95078.3	66193.8	77854.9	51543.1	2.63148	2.0577	1.82545	0.91536	2.19785	1.88627	2.36739	1.81555	SAKL0D01760g	similar to uniprot|Q03529 Saccharomyces cerevisiae YMR272C SCS7 Sphingolipid alpha-hydroxylase, functions in the alpha-hydroxylation of sphingolipid-associated very long chain fatty acids, has both cytochrome b5-like and hydroxylase/desaturase domains, not essential for growth
SAKL0D15400g_Xhyb1_SAKL0E00242g									0.000587406	9.0105e-05	1.99183	down	42338.9	50585.7	19652.8	19000.9	35123	34831.2	28752	33813.7	1.09797	1.3067	0.311473	0.312613	0.756728	0.948335	0.898473	1.20003	SAKL0D15400g	some similarities with uniprot|P32319 Saccharomyces cerevisiae YBL017C PEP1 Type I transmembrane sorting receptor for multiple vacuolar hydrolases
SAKL0F13046g_2					0.00460745	0.000592944	1.94027	up	0.00493175	0.00184929	1.54362	up	1785.02	2007.61	2081.03	2291.6	3914.2	3494.68	2848.24	3527.39	-3.47791	-3.36632	-2.92644	-2.74	-2.41355	-2.41006	-2.44161	-2.13041	SAKL0F13046g	weakly similar to uniprot|P40072 Saccharomyces cerevisiae YER116C SLX8 Subunit of the Slx5-Slx8 substrate- specific ubiquitin ligase complex
SAKL0B02618g_1					0.00142738	5.63097e-05	1.77035	up					6581.78	6650.54	3653.91	3761.24	7699.31	10345.4	6228.13	7263.99	-1.59463	-1.62176	-2.10347	-2.03533	-1.45141	-0.797728	-1.28416	-1.0134	SAKL0B02618g	similar to uniprot|Q02606 Saccharomyces cerevisiae YPL014W Putative protein of unknown function
SAKL0A09350g_2									0.000393052	4.956e-05	2.39135	up	15178.2	14037.4	24179.1	25159.2	14478.5	14987.5	11037.1	16601.5	-0.374789	-0.546032	0.623619	0.711795	-0.525833	-0.267636	-0.455389	0.170552	SAKL0A09350g	similar to uniprot|P36100 Saccharomyces cerevisiae YKL028W TFA1 TFIIE large subunit, involved in recruitment of RNA polymerase II to the promoter, activation of TFIIH, and promoter opening
SAKL0B05324g_2									0.00783878	0.00331102	1.56379	up	52217.5	46057.7	49969.6	53795	57417.8	50961.6	43291.1	45156.5	1.42071	1.16887	1.66895	1.81392	1.44876	1.47911	1.5211	1.61765	SAKL0B05324g	similar to uniprot|P11745 Saccharomyces cerevisiae YMR235C RNA1 GTPase activating protein (GAP) for Gsp1p, involved in nuclear transport
SAKL0E13552g_2									0.0021465	0.000619517	1.83223	up	3885.45	4174.95	4921.32	5771.53	4463.37	4421.15	5032.79	5247.58	-2.32764	-2.29437	-1.68218	-1.42077	-2.23446	-2.04362	-1.60228	-1.48373	SAKL0E13552g	highly similar to uniprot|P40160 Saccharomyces cerevisiae YNL207W RIO2 Essential serine kinase involved in the processing of the 20S pre-rRNA into mature 18S rRNA
SAKL0A02002g_1					0.00435083	0.000540582	2.01377	down	0.000150882	1.04716e-05	5.45467	up	296.969	248.144	855.807	1038.6	252.313	108.221	392.705	397.937	-6.06396	-6.37797	-4.21598	-3.93047	-6.40317	-7.38787	-5.27004	-5.21006	SAKL0A02002g	similar to uniprot|P25381 Saccharomyces cerevisiae YCR045C Putative protein of unknown function
SAKL0D03960g_2					0.00213674	0.000134151	3.74506	down					7611.36	7067.07	3252.74	3584.53	1332.15	1609.98	2737.46	3279.34	-1.3618	-1.57103	-2.27278	-2.09396	-3.95939	-3.47602	-2.47081	-2.16084	SAKL0D03960g	highly similar to uniprot|Q12099 Saccharomyces cerevisiae YDR021W FAL1 Nucleolar protein required for maturation of 18S rRNA, member of the eIF4A subfamily of DEAD-box ATP-dependent RNA helicases
SAKL0A09020g_2									0.00090055	0.000179727	3.2876	up	10251.2	9305.28	21688.4	22849.2	11972.9	8676.42	12904.2	12149.8	-0.926668	-1.16852	0.45183	0.548517	-0.805527	-1.05074	-0.264031	-0.391057	SAKL0A09020g	similar to uniprot|Q02204 Saccharomyces cerevisiae YKR006C MRPL13 Mitochondrial ribosomal protein of the large subunit, not essential for mitochondrial translation
SAKL0H11440g_1					0.0472912	0.0192635	1.74985	up	0.00645384	0.00259854	2.27864	up	3242.9	2862.62	3970.98	4630.84	5578.1	4202.21	4356.12	4054.91	-2.60018	-2.91335	-1.99328	-1.72518	-1.92929	-2.10612	-1.82084	-1.87654	SAKL0H11440g	similar to uniprot|Q12041 Saccharomyces cerevisiae YDR253C MET32 (ohnolog of YPL038W) Zinc-finger DNA-binding protein, involved in transcriptional regulation of the methionine biosynthetic genes, similar to Met31p
SAKL0E15312g_1					0.0167966	0.00453492	2.40096	down					1434.07	1212.38	496.638	573.112	580.34	430.198	1549.86	1780.52	-3.81118	-4.13443	-5.00557	-4.76551	-5.19057	-5.39804	-3.29567	-3.09015	SAKL0E15312g	similar to uniprot|P22580 Saccharomyces cerevisiae YDR242W AMD2 Putative amidase
SAKL0D11506g_1					0.00231427	0.00015578	2.296	up	0.0108791	0.00493907	1.8223	up	2355.13	2300.19	3825.48	3054.03	3890.52	4612.96	5010.22	2387.21	-3.03929	-3.15921	-2.03165	-2.29345	-2.45561	-1.96009	-1.6007	-2.61707	SAKL0D11506g	similar to uniprot|P39988 Saccharomyces cerevisiae YEL029C BUD16 Putative pyridoxal kinase, key enzyme in vitamin B6 metabolism
SAKL0G04224g_1									0.00174344	0.000469401	1.56244	up	3326.76	3752.53	4073.84	4339.74	4676.88	4388.66	4559.76	3248.96	-2.55054	-2.45144	-1.9501	-1.80764	-2.17703	-2.03239	-1.7352	-2.18685	SAKL0G04224g	highly similar to uniprot|Q12330 Saccharomyces cerevisiae YOR159C SME1 Core Sm protein Sm E
SAKL0A02926g_2					0.00336793	0.000350996	1.66956	down					2632.09	2349.49	1960.19	1605.21	1705.56	1233.15	1993	1348.8	-2.89869	-3.13098	-3.01075	-3.25404	-3.61169	-3.87045	-2.93671	-3.45617	SAKL0A02926g	similar to uniprot|P39709 Saccharomyces cerevisiae YAL067C SEO1 Putative permease, member of the allantoate transporter subfamily of the major facilitator superfamily
SAKL0H11352g_2					0.000362514	3.75132e-06	3.0666	down	4.84256e-05	1.03342e-06	3.46106	down	38734.9	49386.1	11620.2	10684.9	15448.2	14634	12648	10804.3	0.88197	1.27206	-0.448997	-0.519158	-0.425197	-0.344581	-0.310365	-0.468052	SAKL0H11352g	similar to uniprot|P39073 Saccharomyces cerevisiae YPL042C SSN3 Cyclin-dependent protein kinase, component of RNA polymerase II holoenzyme
SAKL0D05390g_1									0.00455299	0.00167129	1.64804	up	13584.9	13249.5	15097.4	16298.6	18334	13964.7	15239	15692.3	-0.5347	-0.639469	-0.0588763	0.0812859	-0.19962	-0.392222	0.00728846	0.0983512	SAKL0D05390g	similar to uniprot|P32477 Saccharomyces cerevisiae YJL101C GSH1 Gamma glutamylcysteine synthetase catalyzes the first step in glutathione (GSH) biosynthesis
SAKL0F04686g_1					0.00410323	0.000495085	1.99718	up					6987.52	8747.71	8410.77	9002.21	11981.8	15195.1	9936.16	10696.1	-1.47699	-1.24324	-0.915237	-0.781059	-0.807581	-0.245277	-0.610902	-0.460389	SAKL0F04686g	similar to uniprot|P40008 Saccharomyces cerevisiae YER004W FMP52 Protein of unknown function, localized to the mitochondrial outer membrane
SAKL0F03432g_2					0.00540837	0.000797844	1.96485	up	0.000589528	9.08417e-05	4.45138	up	4732.22	4031.87	11991.1	13318.8	7744.27	6925.68	5177.88	5315.11	-2.05097	-2.36604	-0.401283	-0.211791	-1.43566	-1.39162	-1.54815	-1.47437	SAKL0F03432g	similar to uniprot|Q06506 Saccharomyces cerevisiae YPR137W RRP9 Protein involved in pre-rRNA processing, associated with U3 snRNP
SAKL0E10450g_1					0.00409113	0.00048878	1.83336	up	0.00053801	7.64248e-05	2.83499	up	7588.77	9372.95	23469.7	19517.9	10716.5	15009.4	8699.04	7714.69	-1.36797	-1.143	0.575609	0.360347	-0.95405	-0.268505	-0.804517	-0.944622	SAKL0E10450g	some similarities with uniprot|Q99188 Saccharomyces cerevisiae YOR107W RGS2 Negative regulator of glucose- induced cAMP signaling
SAKL0G09922g_1					0.00810566	0.0014854	2.39441	up	0.00162302	0.000424141	3.09317	up	2850.96	2871.34	7040.42	6387.99	4646.24	5936.98	3930.76	5770.57	-2.78123	-2.87603	-1.16146	-1.24694	-2.18662	-1.61636	-1.96337	-1.37276	SAKL0G09922g	similar to uniprot|Q66RD8 Saccharomyces cerevisiae YDR299W BFR2 Essential protein that is a component of 90S preribosomes
SAKL0C07150g_1									0.00435527	0.00157986	1.6615	down	21221.8	15890.5	10450.8	7173.52	16021.4	15037	11593.5	8469.78	0.117681	-0.369771	-0.594738	-1.10225	-0.3779	-0.256271	-0.383479	-0.803387	SAKL0C07150g	highly similar to uniprot|P36136 Saccharomyces cerevisiae YKR043C Putative protein of unknown function
SAKL0G19668g_2									0.000727155	0.000129823	2.25988	up	9435.3	8611.58	13863.1	14198.4	12004.9	9850.32	9960.1	10195.6	-1.0497	-1.26679	-0.198971	-0.0905473	-0.806116	-0.87714	-0.612381	-0.54607	SAKL0G19668g	similar to uniprot|P20484 Saccharomyces cerevisiae YKL021C MAK11 Protein involved in an early, nucleolar step of 60S ribosomal subunit biogenesis
SAKL0C00946g_2					0.000976826	2.57092e-05	2.27505	down	0.00323524	0.00107131	1.8865	down	11437.3	11128	5243.66	4368.95	4865.49	4286.09	7404.1	6887.3	-0.768134	-0.882005	-1.61112	-1.79772	-2.0908	-2.0679	-1.03382	-1.09986	SAKL0C00946g	some similarities with uniprot|P08458 Saccharomyces cerevisiae YDR523C SPS1 Putative protein serine/threonine kinase expressed at the end of meiosis and localized to the prospore membrane, required for correct localization of enzymes involved in spore wall synthesis
SAKL0B08492g_1					0.00440611	0.000558882	1.9328	up	0.000980329	0.000203997	1.52926	up	2609.55	2690	2870.61	3053.03	4180.27	4593.14	3920.2	4738.74	-2.91618	-2.93133	-2.45185	-2.31849	-2.34361	-1.98064	-1.96486	-1.62322	SAKL0B08492g	similar to uniprot|Q06820 Saccharomyces cerevisiae YPR083W MDM36 Protein required for normal mitochondrial morphology and inheritance
SAKL0F09394g_2					0.000965072	2.39679e-05	1.70469	down	0.000298021	3.15295e-05	2.25942	down	19901.6	23962.9	7328.06	8049.33	12179.9	12541.7	9541.98	13402.3	0.00862861	0.228773	-1.11263	-0.947178	-0.777204	-0.540738	-0.681109	-0.135194	SAKL0F09394g	weakly similar to uniprot|P40052 Saccharomyces cerevisiae YER079W Putative protein of unknown function
SAKL0G15488g_1					0.0313578	0.0109384	1.5414	up					7149.1	10017.5	6879.05	7830.34	11440.1	13405.9	8888.62	8891.1	-1.4588	-1.05787	-1.20135	-0.988278	-0.879274	-0.433631	-0.76951	-0.716079	SAKL0G15488g	some similarities with uniprot|P50084 Saccharomyces cerevisiae YGR230W BNS1 (ohnolog of YHR152W) Protein with some similarity to Spo12p
SAKL0G18392g_1									7.56507e-05	2.50508e-06	3.4501	up	12604	9789.91	20636	24860.4	18669.5	13445.4	11984.1	9801.43	-0.621214	-1.07103	0.385408	0.715613	-0.174415	-0.48455	-0.339083	-0.594197	SAKL0G18392g	highly similar to uniprot|P47165 Saccharomyces cerevisiae YJR133W XPT1 Xanthine-guanine phosphoribosyl transferase, required for xanthine utilization and for optimal utilization of guanine
SAKL0D12716g_2					0.00495092	0.00068372	1.63343	down					10745.3	11845	11190.3	11607.6	11951.1	6514.99	5366.74	5263.15	-0.881301	-0.792268	-0.502635	-0.444749	-0.801111	-1.50017	-1.52553	-1.4796	SAKL0D12716g	weakly similar to uniprot|P40355 Saccharomyces cerevisiae YJR061W (ohnolog of YKL201C) Putative protein of unknown function
SAKL0F06622g_2									0.000443788	5.74461e-05	1.7976	up	5856.63	5103.86	6754.19	6992.7	7388.61	5650.86	4200.7	3060.99	-1.74067	-2.00625	-1.22085	-1.16018	-1.51233	-1.67974	-1.84697	-2.25795	SAKL0F06622g	highly similar to uniprot|Q06489 Saccharomyces cerevisiae YPR118W MRI1 5'-methylthioribose-1-phosphate isomerase
SAKL0F10626g_2					0.0016771	8.45648e-05	1.98778	down	0.00666732	0.00270331	1.65468	down	2352.14	2100.65	955.168	977.113	1085.08	923.183	1467.69	1951.5	-3.06758	-3.29858	-4.06024	-4.02513	-4.26515	-4.28974	-3.3789	-2.93339	SAKL0F10626g	similar to uniprot|Q05790 Saccharomyces cerevisiae YLR213C CRR1 Putative glycoside hydrolase of the spore wall envelope
SAKL0H07546g_1									0.000176955	1.36837e-05	1.94708	up	4282.56	4021.8	5715.68	5931.32	6861.47	3599.46	5291.53	4062.47	-2.18582	-2.34756	-1.45882	-1.38624	-1.59904	-2.36263	-1.56658	-1.96939	SAKL0H07546g	similar to uniprot|Q12032 Saccharomyces cerevisiae YOR215C Putative protein of unknown function
SAKL0H12342g_1									0.000269817	2.61964e-05	2.09436	down	102520	105713	55364.6	37498.8	89726.1	77333.3	67532.1	43183	2.39213	2.36365	1.82683	1.29714	2.11116	2.1063	2.15188	1.55995	SAKL0H12342g	similar to uniprot|Q04947 Saccharomyces cerevisiae YDR233C RTN1 (ohnolog of YDL204W) ER membrane protein that interacts with exocyst subunit Sec6p and with Yip3p
SAKL0B01958g_2									0.000200736	1.65045e-05	1.58758	down	116519	101109	56032.3	47767.4	88626.3	62467.4	56250.6	41025.6	2.56676	2.30626	1.83235	1.63943	2.09252	1.79655	1.89139	1.48445	SAKL0B01958g	highly similar to uniprot|P09624 Saccharomyces cerevisiae YFL018C LPD1 (ohnolog of YPL017C) Dihydrolipoamide dehydrogenase, the lipoamide dehydrogenase component (E3) of the pyruvate dehydrogenase and 2-oxoglutarate dehydrogenase multi-enzyme complexes
SAKL0G14080g_2									0.00580666	0.00227569	1.5923	down	7394.46	10346.7	4172.75	4843.72	7711.3	7667.17	5496.58	9324.21	-1.41277	-1.00707	-1.92505	-1.67818	-1.43868	-1.25211	-1.50636	-0.654519	SAKL0G14080g	similar to uniprot|P47085 Saccharomyces cerevisiae YJR008W Putative protein of unknown function
SAKL0H15180g_2	0.0142675	0.000512716	1.68201	down					0.00798066	0.00338296	1.5284	up	116584	73626.9	79974.4	81979.1	105199	73549.8	81503.5	82283.8	2.58251	1.83232	2.34681	2.44434	2.33901	2.03725	2.43174	2.48901	SAKL0H15180g	highly similar to uniprot|P13663 Saccharomyces cerevisiae YDR158W HOM2 Aspartic beta semi-aldehyde dehydrogenase, catalyzes the second step in the common pathway for methionine and threonine biosynthesis
SAKL0F04444g_2					0.00495042	0.00068272	1.62601	down	0.00347565	0.00118558	1.69448	down	33586.4	31076.4	14852.6	13424.9	21141	16808.9	19251.3	14678.6	0.783808	0.588999	-0.0977244	-0.171843	0.0234111	-0.112337	0.339727	-0.00524139	SAKL0F04444g	similar to uniprot|P40564 Saccharomyces cerevisiae YIR004W DJP1 Cytosolic J-domain-containing protein, required for peroxisomal protein import and involved in peroxisome assembly, homologous to E. coli DnaJ
SAKL0G17864g_1									0.00339068	0.0011483	1.70371	up	17346.9	14823.3	20357.4	18480.9	18898	18581.2	17217.1	13137.1	-0.162131	-0.474237	0.370003	0.294445	-0.135103	0.0299056	0.182775	-0.186077	SAKL0G17864g	highly similar to uniprot|Q06205 Saccharomyces cerevisiae YLR449W FPR4 (ohnolog of YML074C) Peptidyl- prolyl cis-trans isomerase (PPIase) (proline isomerase) localized to the nucleus
SAKL0C07546g_2	0.0148282	0.000540643	1.53508	down					0.000873919	0.000171495	1.95511	up	16940.8	11612.3	14726.9	17093.2	11997.5	7834.58	15222.8	27600.2	-0.202885	-0.821203	-0.10144	0.146049	-0.803459	-1.20194	0.0147431	0.903414	SAKL0C07546g	highly similar to uniprot|P22768 Saccharomyces cerevisiae YOL058W ARG1 Arginosuccinate synthetase, catalyzes the formation of L-argininosuccinate from citrulline and L-aspartate in the arginine biosynthesis pathway
SAKL0A01804g_1									0.00101353	0.000214147	1.68181	up	16909.9	15961.6	21251.8	20136.2	15905.4	14967.3	12079.8	9815.77	-0.221208	-0.359422	0.438371	0.390588	-0.394046	-0.268108	-0.335118	-0.588471	SAKL0A01804g	similar to uniprot|P53628 Saccharomyces cerevisiae YNR023W SNF12 (ohnolog of YCR052W) 73 kDa subunit of the SWI/SNF chromatin remodeling complex involved in transcriptional regulation
SAKL0H06996g_1					0.000919572	2.17998e-05	1.54815	up					3453.77	3725.78	2427.24	2836.4	4843.97	5078.7	3773.28	2988.23	-2.50751	-2.45732	-2.69561	-2.44837	-2.13181	-1.82677	-2.01611	-2.29242	SAKL0H06996g	similar to uniprot|P07807 Saccharomyces cerevisiae YOR236W DFR1 Dihydrofolate reductase, part of the dTTP biosynthetic pathway, involved in folate metabolism, possibly required for mitochondrial function
SAKL0H05566g_1					0.00263044	0.000203407	1.70169	up	0.00530767	0.00203319	1.5855	up	1287.81	1822.93	2083.33	2178.68	2474.4	2762.01	2509.3	2283.89	-3.95777	-3.49285	-2.92115	-2.82791	-3.09723	-2.72588	-2.60545	-2.70251	SAKL0H05566g	similar to uniprot|P39946 Saccharomyces cerevisiae YOR269W PAC1 Protein involved in nuclear migration, part of the dynein/dynactin pathway
SAKL0B09416g_2									0.0011874	0.00026957	1.55812	down	37787.9	40631.7	20248.8	19542.5	34902.1	31862.7	23384.6	23756.2	0.942445	0.985079	0.351133	0.345275	0.734369	0.803449	0.599715	0.682114	SAKL0B09416g	similar to uniprot|P38903 Saccharomyces cerevisiae YOR014W RTS1 B-type regulatory subunit of protein phosphatase 2A (PP2A)
SAKL0G12760g_2					0.00571898	0.000865741	2.00279	up	0.000108429	5.44026e-06	3.81765	up	4820.47	3730.05	10117.5	10535.4	7269.72	6786.87	6103.51	7687.21	-2.01584	-2.46004	-0.643358	-0.527354	-1.53343	-1.45803	-1.35034	-0.968651	SAKL0G12760g	similar to uniprot|P32892 Saccharomyces cerevisiae YLL008W DRS1 Nucleolar DEAD-box protein required for ribosome assembly and function, including synthesis of 60S ribosomal subunits
SAKL0H21230g_1					0.00440725	0.000560545	1.56612	up	0.000137231	8.83028e-06	2.26437	up	1674.87	1772.37	2518.53	3024.24	2487.97	2488.67	2314.92	3193.76	-3.55518	-3.52828	-2.66043	-2.34917	-3.08013	-2.88108	-2.77861	-2.24365	SAKL0H21230g	similar to uniprot|P48237 Saccharomyces cerevisiae YGR150C Protein of unknown function, contains PPR motifs
SAKL0H22990g_1					0.00884001	0.00170314	1.5909	up	0.00128098	0.000302712	1.5723	down	12624.7	11147.3	6201.19	5292.02	13288.1	15528	10400.5	14564	-0.635072	-0.877742	-1.34441	-1.53062	-0.656073	-0.207899	-0.547654	-0.0118697	SAKL0H22990g	similar to uniprot|Q06170 Saccharomyces cerevisiae YLR326W Putative protein of unknown function, predicted to be palmitoylated
SAKL0G02794g_1					0.00921035	0.00183167	3.64101	down	0.00295925	0.00095264	3.90811	down	522.558	516.92	129.19	92.7359	143.183	113.713	219.543	237.306	-5.23066	-5.44211	-6.98753	-7.40858	-7.18472	-7.30645	-6.14409	-5.96797	SAKL0G02794g	similar to uniprot|Q06390 Saccharomyces cerevisiae YDR374C Putative protein of unknown function
SAKL0E15246g_1					0.00887178	0.00171093	2.02927	down	0.0177732	0.00888828	1.74981	down	9222.47	11482.7	9000.23	4745.12	5469.08	4899.74	4742.93	6879.08	-1.15218	-0.876024	-0.806662	-1.68322	-1.94015	-1.89699	-1.81867	-1.10188	SAKL0E15246g	similar to uniprot|P27796 Saccharomyces cerevisiae YIL160C POT1 3-ketoacyl-CoA thiolase with broad chain length specificity, cleaves 3-ketoacyl-CoA into acyl-CoA and acetyl-CoA during beta-oxidation of fatty acids
SAKL0A09284g_2	0.00664826	0.000132339	1.61617	down	0.00134551	5.00057e-05	2.24278	up	7.08109e-05	2.18495e-06	4.4218	up	4371.93	2822.26	9652.31	9301.51	5456.45	5554.39	3975.81	5126.85	-2.1717	-2.86428	-0.70819	-0.719647	-1.93957	-1.69899	-1.92825	-1.52597	SAKL0A09284g	highly similar to uniprot|P38152 Saccharomyces cerevisiae YBR291C CTP1 Mitochondrial inner membrane citrate transporter, member of the mitochondrial carrier family
SAKL0C07436g_1									0.000178483	1.39025e-05	1.72093	down	70016.8	67892.6	37311	29860.8	54884.3	44466	32286.1	33200.6	1.82019	1.7307	1.25043	0.947514	1.39682	1.30399	1.08474	1.16047	SAKL0C07436g	similar to uniprot|Q12265 Saccharomyces cerevisiae YOL061W PRS5 5-phospho-ribosyl-1(alpha)-pyrophosphate synthetase, synthesizes PRPP, which is required for nucleotide, histidine, and tryptophan biosynthesis
SAKL0A02838g_2	0.0187291	0.000815336	1.63597	up									18089.9	31188.8	16620.2	18385	15452.9	21785.2	10626.8	16766.2	-0.123522	0.586623	0.0681641	0.275643	-0.42568	0.259272	-0.534787	0.179771	SAKL0A02838g	some similarities with uniprot|P42933 Saccharomyces cerevisiae YMR191W SPG5 Protein required for survival at high temperature during stationary phase
SAKL0H15334g_1	3.86013e-05	4.10952e-08	9.19865	up					1.95749e-05	7.98731e-08	7.31765	down	4560.99	44144.7	3682.14	4482.21	5041.86	53870.4	3529.3	7818.51	-2.1016	1.09982	-2.10804	-1.77156	-2.05249	1.52217	-2.11921	-0.913718	SAKL0H15334g	similar to uniprot|P47976 Saccharomyces cerevisiae YDR151C CTH1 (ohnolog of YLR136C) Member of the CCCH zinc finger family
SAKL0D08822g_1									0.000735853	0.000133326	1.69219	up	15118.1	15200.2	17534.4	18959	19274.6	13401.4	18081.6	14083.5	-0.35808	-0.433392	0.148665	0.325502	-0.111901	-0.43339	0.217879	-0.13335	SAKL0D08822g	similar to uniprot|P25348 Saccharomyces cerevisiae YCR003W MRPL32 Mitochondrial ribosomal protein of the large subunit
SAKL0H21472g_1					0.00350632	0.000374711	1.66556	up	0.000179587	1.40918e-05	1.71352	up	1354.28	1399.5	1445.12	1776.72	1909.25	2041.64	1745.95	1493.38	-3.85026	-3.87241	-3.45166	-3.09544	-3.45205	-3.1364	-3.11997	-3.29719	SAKL0H21472g	conserved hypothetical protein
SAKL0G05654g_2									0.000720218	0.000127241	1.52231	up	2235.74	2377.44	2552.69	2710.73	3432.09	2678.56	2946.69	2783.53	-3.12939	-3.10487	-2.63265	-2.49861	-2.63329	-2.76776	-2.36912	-2.39892	SAKL0G05654g	similar to uniprot|Q04093 Saccharomyces cerevisiae YDR444W Putative protein of unknown function
SAKL0F03014g_1									8.90628e-05	3.4184e-06	2.54718	up	2425.22	2247.72	3629.37	4230.95	2189.12	2196.67	2525.81	2709.07	-3.01428	-3.18751	-2.10955	-1.83861	-3.25418	-3.02803	-2.592	-2.4448	SAKL0F03014g	similar to uniprot|Q06512 Saccharomyces cerevisiae YPR144C NOC4 Nucleolar protein, forms a complex with Nop14p that mediates maturation and nuclear export of 40S ribosomal subunits
SAKL0G12980g_1									0.00701319	0.00290028	1.93417	down	39814.8	42122.4	17360	16536.8	25868.7	26645.4	21405.8	21415.1	1.02802	1.03975	0.139875	0.088033	0.319	0.569844	0.466982	0.511949	SAKL0G12980g	some similarities with uniprot|Q07959 Saccharomyces cerevisiae YLR023C IZH3 Membrane protein involved in zinc metabolism, member of the four-protein IZH family, expression induced by zinc deficiency
SAKL0C09438g_2					0.0409322	0.015654	1.65385	up					15422.5	14153.5	12665.6	10900.1	18636.8	19932.4	14519.8	8792.23	-0.356963	-0.583779	-0.309688	-0.495423	-0.175567	0.14205	-0.0709956	-0.733647	SAKL0C09438g	similar to uniprot|P32340 Saccharomyces cerevisiae YML120C NDI1 NADH:ubiquinone oxidoreductase, transfers electrons from NADH to ubiquinone in the respiratory chain but does not pump protons, in contrast to the higher eukaryotic multisubunit respiratory complex I
SAKL0G01782g_2									0.00064092	0.000104911	1.82135	down	18178	23262.1	9887.14	9655.67	15208.7	15215.3	11571.2	13230.2	-0.104017	0.185162	-0.667533	-0.679849	-0.457893	-0.238933	-0.416229	-0.171774	SAKL0G01782g	similar to uniprot|P32854 Saccharomyces cerevisiae YOR036W PEP12 Target membrane receptor (t-SNARE) for vesicular intermediates traveling between the Golgi apparatus and the vacuole
SAKL0D09262g_2									0.00163138	0.00042736	1.80177	down	4436	5805.76	2194.71	2451.88	4826.31	3687.16	3575.74	4331.61	-2.14028	-1.81998	-2.85399	-2.6694	-2.12841	-2.34039	-2.13063	-1.79881	SAKL0D09262g	conserved hypothetical protein
SAKL0E03080g_1									0.00919755	0.00402685	1.67089	up	5557.41	5147.27	6319.86	6367.76	4931.6	4779.32	5219.84	3552.25	-1.80793	-2.00236	-1.31935	-1.26174	-2.10571	-1.92883	-1.54835	-2.06731	SAKL0E03080g	highly similar to uniprot|Q04305 Saccharomyces cerevisiae YMR093W UTP15 Nucleolar protein, component of the small subunit (SSU) processome containing the U3 snoRNA that is involved in processing of pre-18S rRNA
SAKL0H22572g_1									0.00903297	0.00394217	1.50046	up	19208	15246.1	17637.3	17144.2	21435.8	15984.1	18724	15051.7	-0.0212631	-0.427712	0.164243	0.157695	0.0171226	-0.167558	0.306071	0.0389335	SAKL0H22572g	highly similar to uniprot|P53200 Saccharomyces cerevisiae YGR001C Putative protein of unknown function with similarity to methyltransferase family members
SAKL0H06908g_1					0.00232404	0.000157414	3.35496	down	0.0116756	0.00538577	1.91336	down	3377.61	3729.01	1302.17	1426.16	824.819	959.628	1085.75	5784.79	-2.59365	-2.49888	-3.59835	-3.43499	-4.65733	-4.24518	-3.83251	-1.36231	SAKL0H06908g	similar to uniprot|P41909 Saccharomyces cerevisiae YPL147W PXA1 Subunit of a heterodimeric peroxisomal ATP- binding cassette transporter complex (Pxa1p-Pxa2p), required for import of long-chain fatty acids into peroxisomes
SAKL0E01848g_2									0.000738073	0.000134006	1.61032	down	48594.5	49058.3	26017.3	23033.3	35816	35263.9	23396.3	52399	1.28787	1.25565	0.719726	0.568303	0.779271	0.974032	0.624196	1.8425	SAKL0E01848g	no similarity
SAKL0D09328g_1					0.00233567	0.000162379	3.60255	down	0.00516237	0.00195908	2.46696	down	6697.5	3948.59	1523.03	1199.07	2380.57	937.774	1855.6	1557.08	-1.68351	-2.42939	-3.38205	-3.73213	-3.13722	-4.27841	-3.03636	-3.27081	SAKL0D09328g	similar to uniprot|P25613 Saccharomyces cerevisiae YCR010C ADY2 (ohnolog of YNR002C) Acetate transporter required for normal sporulation
SAKL0C07458g_BC2									0.00565165	0.00220005	1.51731	down	49988.6	46230.9	25344.9	23334.5	37081.3	29993.4	30563.4	34119.1	1.32774	1.17465	0.678002	0.573135	0.83332	0.716446	0.998976	1.19938	SAKL0C07458g	some similarities with uniprot|Q12100 Saccharomyces cerevisiae YDL025C Putative protein kinase, potentially phosphorylated by Cdc28p
SAKL0C07634g_1									0.000691345	0.000118057	1.91337	up	28918.6	24941.2	29577.4	35506.4	25183.7	26872.6	14026.8	22798.8	0.558319	0.273159	0.890744	1.20928	0.268628	0.572499	-0.117416	0.637229	SAKL0C07634g	similar to uniprot|Q6B2F0 Saccharomyces cerevisiae YOL055C THI20 Multifunctional protein with both hydroxymethylpyrimidine kinase and thiaminase activities
SAKL0E07854g_2	0.0123911	0.000398661	1.5345	up	0.0192589	0.00547872	1.60272	down	0.00123219	0.000285136	1.7816	down	7302.23	11699.6	4181.81	4969.82	8188.36	6706.07	4518.2	6014.84	-1.42511	-0.807347	-1.91507	-1.64052	-1.34628	-1.48787	-1.76798	-1.30815	SAKL0E07854g	similar to uniprot|P40492 Saccharomyces cerevisiae YIL097W FYV10 Protein of unknown function, required for survival upon exposure to K1 killer toxin
SAKL0G18590g_2	0.00290674	3.50012e-05	2.06279	down					0.00342647	0.00116236	1.55237	up	32065.8	15877.9	25723.1	18760.2	32591.7	11267.2	16653.7	13950.2	0.675999	-0.368596	0.7071	0.265875	0.648572	-0.686283	0.134075	-0.0681896	SAKL0G18590g	highly similar to uniprot|P47169 Saccharomyces cerevisiae YJR137C ECM17 Sulfite reductase beta subunit, involved in amino acid biosynthesis, transcription repressed by methionine
SAKL0G11814g_1					0.0120136	0.00275082	1.64545	up	0.000259209	2.41896e-05	2.85637	up	5323.21	3799.17	9346.21	7990.47	7045.81	5479.28	4381.35	3039.96	-1.87196	-2.43872	-0.747257	-0.924537	-1.56272	-1.72024	-1.7985	-2.26425	SAKL0G11814g	similar to uniprot|P47058 Saccharomyces cerevisiae YJL035C TAD2 Subunit of tRNA-specific adenosine-34 deaminase, forms a heterodimer with Tad3p that converts adenosine to inosine at the wobble position of several tRNAs
SAKL0F07876g_1					0.0109093	0.00238694	2.73409	up	0.0117451	0.0054273	2.45021	up	61.1096	50.4342	66.9411	90.2973	97.7893	115.955	94.0582	186.901	-8.33465	-8.72631	-7.86716	-7.43341	-7.74198	-7.27525	-7.32575	-6.29515	SAKL0F07876g	weakly similar to uniprot|P29467 Saccharomyces cerevisiae YER044C-A MEI4 Meiosis-specific protein involved in recombination
SAKL0A05038g_1									7.12679e-05	2.23927e-06	2.35743	up	5483.71	6373.98	11484.5	11161.7	8264.14	5926.77	6572.99	5358.57	-1.84726	-1.68168	-0.449576	-0.444461	-1.34623	-1.62173	-1.22588	-1.45922	SAKL0A05038g	similar to uniprot|P53009 Saccharomyces cerevisiae YGL083W SCY1 Putative kinase, suppressor of GTPase mutant, similar to bovine rhodopsin kinase
SAKL0C12430g_1					0.039299	0.0147713	1.6137	up	0.0052913	0.00202493	2.11065	up	3355.93	4395.23	5863.89	6719.71	5601.01	6148.3	5469.12	5372.75	-2.53372	-2.247	-1.42666	-1.16932	-1.91626	-1.55663	-1.51875	-1.45932	SAKL0C12430g	similar to uniprot|P53632 Saccharomyces cerevisiae YOL115W PAP2 (ohnolog of YNL299W) Catalytic subunit of TRAMP, a nuclear poly (A) polymerase complex involved in RNA quality control
SAKL0E02376g_2					0.00185256	0.00010294	1.78129	up					2714.08	3217.82	3134.69	2760.67	5362.93	5059.39	5155.55	3094.49	-2.85414	-2.67661	-2.33035	-2.48258	-1.97557	-1.84369	-1.565	-2.257	SAKL0E02376g	similar to uniprot|P36075 Saccharomyces cerevisiae YKL090W CUE2 Protein of unknown function
SAKL0E04070g_2					0.00481212	0.000650573	2.25555	down	0.00268659	0.000828473	2.26082	down	9409.07	9913.53	3313.34	3220.96	4154.8	3771.11	3318.07	2782.03	-1.06983	-1.08357	-2.25661	-2.26041	-2.32717	-2.25705	-2.24277	-2.41862	SAKL0E04070g	similar to uniprot|Q04477 Saccharomyces cerevisiae YMR117C SPC24 Component of the evolutionarily conserved kinetochore-associated Ndc80 complex (Ndc80p-Nuf2p-Spc24p- Spc25p)
SAKL0E10846g_1	0.0367112	0.00245059	1.53662	down					0.00410558	0.0014638	1.63806	down	12463.7	8516.28	6463.21	3831.32	10928.7	5583.47	13496.4	6216.14	-0.655512	-1.27528	-1.28944	-1.98726	-0.945927	-1.69552	-0.210503	-1.2383	SAKL0E10846g	highly similar to uniprot|P30952 Saccharomyces cerevisiae YNL117W MLS1 Malate synthase, enzyme of the glyoxylate cycle, involved in utilization of non- fermentable carbon sources
SAKL0H16896g_1									0.00338362	0.00114336	1.74408	up	8735.16	8669.31	10337.8	11430	12630.5	8559.03	12290.9	10174.2	-1.15099	-1.23944	-0.61347	-0.436975	-0.747573	-1.11449	-0.344325	-0.604517	SAKL0H16896g	similar to uniprot|Q04599 Saccharomyces cerevisiae YDR116C MRPL1 Mitochondrial ribosomal protein of the large subunit
SAKL0B05610g_2					0.0226752	0.00692373	1.66607	down					11650.2	12690.1	7131.94	7390.01	8215.86	6731.69	7521.42	7024.3	-0.746715	-0.716943	-1.14314	-1.07055	-1.34817	-1.45339	-1.03182	-1.08602	SAKL0B05610g	similar to uniprot|Q02554 Saccharomyces cerevisiae YMR240C CUS1 Protein required for assembly of U2 snRNP into the spliceosome, forms a complex with Hsh49p and Hsh155p
SAKL0B11022g_2					1.7609e-05	3.31307e-09	9.43351	down	1.81086e-05	5.7277e-08	9.55278	down	32782.7	47622.3	3387.15	3836.14	5445.46	4490.5	4690.28	4403.05	0.753289	1.21938	-2.2227	-2.03654	-1.95307	-2.01841	-1.70975	-1.77972	SAKL0B11022g	weakly similar to uniprot|P24720 Saccharomyces cerevisiae YOR350C MNE1 Mitochondrial protein similar to Lucilia illustris mitochondrial cytochrome oxidase
SAKL0D07480g_2					0.00330123	0.000336621	1.8113	down	0.0033205	0.00111228	1.96378	down	10924.7	11088.1	4744.41	4398.28	5545.62	5489.27	4191.87	3512	-0.887926	-0.884387	-1.74331	-1.85802	-1.90221	-1.74141	-1.86188	-2.12327	SAKL0D07480g	some similarities with uniprot|P47050 Saccharomyces cerevisiae YJL047C RTT101 (ohnolog of YBR259W) Cullin subunit of a Roc1p-dependent E3 ubiquitin ligase complex
SAKL0E11968g_2									0.00469874	0.0017407	1.53566	down	34236.5	32722.6	17010.3	16303.1	26242.9	26811.8	22139.4	22466.1	0.800725	0.671628	0.0911388	0.0527699	0.337018	0.581283	0.542519	0.61216	SAKL0E11968g	highly similar to uniprot|Q9P305 Saccharomyces cerevisiae YHR132W-A (ohnolog of YNL157W) Putative protein of unknown function
SAKL0A10120g_2									6.08111e-05	1.73909e-06	5.0736	up	1380.52	1545.65	5594.2	6064.98	2060.8	1486.09	1206.05	1863.05	-3.88461	-3.72962	-1.4869	-1.38661	-3.4008	-3.6807	-3.68842	-3.0968	SAKL0A10120g	conserved hypothetical protein
SAKL0A01342g_1									0.00016293	1.21086e-05	1.68107	up	6209.02	6184.41	8140.45	7788.08	5426.12	4558.95	3560.09	4281.41	-1.65707	-1.72995	-0.95491	-0.980576	-1.9395	-2.00177	-2.10618	-1.79959	SAKL0A01342g	similar to uniprot|P53729 Saccharomyces cerevisiae YNR029C Putative protein of unknown function, deletion confers reduced fitness in saline
SAKL0A00462g_1									0.000143841	9.65855e-06	2.51382	up	4480.88	5057.5	9952.09	9653.23	6115.96	3850.51	3652.04	3323.64	-2.15193	-2.02264	-0.670624	-0.692762	-1.77742	-2.25154	-2.09255	-2.151	SAKL0A00462g	similar to uniprot|P25336 Saccharomyces cerevisiae YCR092C MSH3 Mismatch repair protein, forms dimers with Msh2p that mediate repair of insertion or deletion mutations and removal of nonhomologous DNA ends, contains a PCNA (Pol30p) binding motif required for genome stability
SAKL0E14784g_1									0.000453036	5.92399e-05	2.22044	down	405.269	599.689	277.73	200.081	359.407	480.94	306.261	630.491	-5.59944	-5.10021	-5.82666	-6.25106	-5.85793	-5.21957	-5.64986	-4.54696	SAKL0E14784g	no similarity
SAKL0A09042g_1					0.00435083	0.000541092	1.54209	up	8.55444e-05	3.12241e-06	2.98981	up	11764.9	11727.4	23197.5	25861.2	16723.7	15865.7	14941.1	10940.1	-0.729795	-0.803354	0.559893	0.776701	-0.33003	-0.178466	-0.0290258	-0.421891	SAKL0A09042g	similar to uniprot|Q02205 Saccharomyces cerevisiae YKR007W MEH1 Component of the EGO complex, which is involved in the regulation of microautophagy, and of the GSE complex, which is required for proper sorting of amino acid permease Gap1p
SAKL0B10780g_2					0.0129065	0.00306697	1.71638	up	0.000342914	3.96787e-05	2.1956	up	6165.44	5824.25	9538.87	9629.43	11140.8	8911.12	9731.91	6865.68	-1.67851	-1.81868	-0.721405	-0.684069	-0.918302	-1.03931	-0.643661	-1.12074	SAKL0B10780g	highly similar to uniprot|P39729 Saccharomyces cerevisiae YAL036C RBG1 Member of the DRG family of GTP- binding proteins
SAKL0E00880g_1									0.00198078	0.000561087	1.79646	up	9441.58	8264.89	11641.6	11049.9	12994.4	8552.36	10705.4	7306.9	-1.06543	-1.31107	-0.435808	-0.465918	-0.700814	-1.08654	-0.499554	-1.02354	SAKL0E00880g	similar to uniprot|Q08979 Saccharomyces cerevisiae YPL263C KEL3 Cytoplasmic protein of unknown function
SAKL0F11704g_2	0.00927122	0.000237807	2.13103	up	0.0380309	0.0141311	2.12852	down	0.000786979	0.000147919	2.32061	down	17459.6	39178.4	16094	12361.3	25001.8	17882.5	22010.6	11046.8	-0.17508	0.916474	0.0259426	-0.298033	0.25044	-0.173374	0.403707	-0.60596	SAKL0F11704g	similar to uniprot|P32891 Saccharomyces cerevisiae YDL174C DLD1 D-lactate dehydrogenase, oxidizes D-lactate to pyruvate, transcription is heme-dependent, repressed by glucose, and derepressed in ethanol or lactate
SAKL0H18458g_2									0.000570795	8.4832e-05	1.53751	up	1639.03	1719.76	1830.77	1983.28	2844.22	2187.43	2896.59	2565.59	-3.57873	-3.5732	-3.11888	-2.9526	-2.90148	-3.0549	-2.3954	-2.51846	SAKL0H18458g	highly similar to uniprot|Q3E7C1 Saccharomyces cerevisiae YDR079C-A TFB5 Component of the RNA polymerase II general transcription and DNA repair factor TFIIH
SAKL0D13112g_1									0.00102092	0.000219166	2.30941	up	1632.85	1604.32	1764.66	2849.32	1275.4	1103.18	2275.33	14115.8	-3.57211	-3.67953	-3.19307	-2.472	-4.06206	-4.03717	-2.77406	-0.551586	SAKL0D13112g	similar to uniprot|P47181 Saccharomyces cerevisiae YJR154W Putative protein of unknown function
SAKL0A03520g_2									0.00129577	0.000307931	1.75644	up	12622.7	13654.6	16950	18014.9	12021.1	10610.4	9490.81	9263.82	-0.636141	-0.582928	0.0953705	0.229728	-0.80711	-0.790132	-0.698107	-0.670433	SAKL0A03520g	similar to uniprot|O13297 Saccharomyces cerevisiae YPL228W CET1 (ohnolog of YMR180C) Beta (RNA 5'- triphosphatase) subunit of the mRNA capping enzyme, a heterodimer (the other subunit is CEG1, a guanylyltransferase) involved in adding the 5' cap to mRNA
SAKL0B10648g_2									0.00499412	0.00187926	1.5185	down	15424.9	18260	9536.38	9099.73	17032.3	19022.5	11840	14209.4	-0.379904	-0.163525	-0.726237	-0.766169	-0.300416	0.0268624	-0.372169	-0.0730343	SAKL0B10648g	conserved hypothetical protein
SAKL0B10956g_1					0.038159	0.0142154	1.56701	down	0.00338362	0.00114332	2.08382	down	27239	16513.9	8938.27	5937.79	14081.8	9349.66	17371.6	9602.45	0.416363	-0.332827	-0.825222	-1.39206	-0.559559	-0.980844	0.105958	-0.620213	SAKL0B10956g	similar to uniprot|P15380 Saccharomyces cerevisiae YOR348C PUT4 Proline permease, required for high-affinity transport of proline
SAKL0B12056g_2	3.86013e-05	2.94242e-08	44.8332	up					2.92768e-06	8.14827e-10	93.2535	down	4006.31	187885	2559.83	1511.06	4370.18	156709	3189.6	2052.65	-2.29457	3.19193	-2.63098	-3.35116	-2.25789	3.08698	-2.2611	-2.85448	SAKL0B12056g	similar to uniprot|P38993 Saccharomyces cerevisiae YMR058W FET3 Ferro-O2-oxidoreductase required for high- affinity iron uptake and involved in mediating resistance to copper ion toxicity, belongs to class of integral membrane multicopper oxidases
SAKL0A09372g_1	0.0123977	0.000401205	2.85484	down	0.000976826	2.49707e-05	5.54298	up	6.28376e-05	1.85616e-06	13.6138	up	12283.9	4477.93	43823.7	44070.8	18008.4	21141.1	11896.8	26305.3	-0.72463	-2.23804	1.47887	1.52896	-0.244704	0.232623	-0.373628	0.834332	SAKL0A09372g	similar to uniprot|P36013 Saccharomyces cerevisiae YKL029C MAE1 Mitochondrial malic enzyme, catalyzes the oxidative decarboxylation of malate to pyruvate, which is a key intermediate in sugar metabolism and a precursor for synthesis of several amino acids
SAKL0A07348g_1					0.00691233	0.00117397	1.65233	up	0.00197225	0.00055698	2.48133	up	6810.14	8879.24	16666.9	16573	13137.8	13056	6812.12	5304.17	-1.52049	-1.21054	0.0763443	0.100575	-0.668182	-0.486037	-1.16925	-1.46456	SAKL0A07348g	similar to uniprot|P15807 Saccharomyces cerevisiae YBR213W MET8 Bifunctional dehydrogenase and ferrochelatase, involved in the biosynthesis of siroheme, a prosthetic group used by sulfite reductase
SAKL0H15488g_1									0.00130745	0.000313148	1.68723	down	7488.73	7312.3	3661.27	3265.19	7629.36	7587.19	3815.96	2493.81	-1.38388	-1.48539	-2.09666	-2.24004	-1.44504	-1.25773	-1.99875	-2.56327	SAKL0H15488g	similar to uniprot|P21192 Saccharomyces cerevisiae YLR131C ACE2 (ohnolog of YDR146C) Transcription factor that activates expression of early G1-specific genes, localizes to daughter cell nuclei after cytokinesis and delays G1 progression in daughters, localization is regulated by phosphorylation
SAKL0H20350g_2					0.0120964	0.00278569	1.55334	up					4720.68	5455.6	5897	5700.64	8119.74	7336.26	5706.24	5897.8	-2.05647	-1.92583	-1.41043	-1.42053	-1.37174	-1.29046	-1.41726	-1.31144	SAKL0H20350g	similar to uniprot|P32601 Saccharomyces cerevisiae YPR017C DSS4 Guanine nucleotide dissociation stimulator for Sec4p, functions in the post-Golgi secretory pathway
SAKL0E11858g_1									0.00770221	0.00324893	1.53796	down	42341.2	41929.2	26164.6	20474.7	46435.2	38247.2	26695.7	32605.3	1.08078	1.0302	0.735592	0.409186	1.14387	1.07714	0.77576	1.13952	SAKL0E11858g	similar to uniprot|P38835 Saccharomyces cerevisiae YHR131C (ohnolog of YNL144C) Putative protein of unknown function
SAKL0F11858g_2									0.000597073	9.38694e-05	1.81991	up	28771.5	24068.9	29720.2	32160.6	38421.8	28313.6	28102.5	26025.9	0.555214	0.223739	0.911425	1.0876	0.881318	0.651401	0.892755	0.826271	SAKL0F11858g	highly similar to uniprot|P00927 Saccharomyces cerevisiae YER086W ILV1 Threonine deaminase, catalyzes the first step in isoleucine biosynthesis
SAKL0C08426g_2									0.000607834	9.66968e-05	1.62083	down	16072.3	22552.7	10384.4	10374.3	14177.9	17399.4	12718	10775	-0.28514	0.141052	-0.602512	-0.555681	-0.555985	-0.0511024	-0.268085	-0.458107	SAKL0C08426g	similar to uniprot|Q08230 Saccharomyces cerevisiae YOL071W EMI5 Non-essential protein of unknown function required for transcriptional induction of the early meiotic-specific transcription factor IME1, also required for sporulation
SAKL0B02376g_2					0.00399683	0.000466222	1.6499	down	0.00126947	0.000298558	1.64967	down	35948.2	43659.3	22427.1	19729.3	30297.8	23446.1	21841.5	16188.9	0.866047	1.09089	0.503442	0.368715	0.535868	0.368508	0.501595	0.131788	SAKL0B02376g	similar to uniprot|P43585 Saccharomyces cerevisiae YFL004W VTC2 (ohnolog of YPL019C) Vacuolar membrane protein involved in vacuolar polyphosphate accumulation
SAKL0G00572g_1					0.000485001	7.02635e-06	3.22131	down	0.00157407	0.000404253	2.40231	down	6017.66	5630.72	1523.64	1757.54	1467.66	1527.93	1860.42	1942.65	-1.71242	-1.86804	-3.40027	-3.13247	-3.8275	-3.55569	-3.02891	-2.94888	SAKL0G00572g	conserved hypothetical protein
SAKL0G11528g_1					0.00648211	0.00103991	1.94868	down					24616	22323.4	12811	13057.6	8899.05	9966.76	12444.1	12514.7	0.341087	0.111583	-0.302157	-0.211866	-1.2211	-0.850915	-0.291852	-0.242116	SAKL0G11528g	similar to uniprot|P34078 Saccharomyces cerevisiae YKL143W LTV1 Component of the GSE complex, which is required for proper sorting of amino acid permease Gap1p
SAKL0G00990g_1									0.00164324	0.000432221	1.68208	down	27472.2	29810.6	14428.8	13359.2	24788.4	21502.6	19801.6	14504.3	0.489302	0.544338	-0.125712	-0.205911	0.247524	0.257276	0.379202	-0.0333624	SAKL0G00990g	highly similar to uniprot|P19454 Saccharomyces cerevisiae YOR061W CKA2 Alpha' catalytic subunit of casein kinase 2, a Ser/Thr protein kinase with roles in cell growth and proliferation
SAKL0G14234g_2									0.00244687	0.000734753	1.63255	up	3361.61	3266.82	3698.33	4049.07	4754.05	3503.7	4406.01	2810.18	-2.5372	-2.64565	-2.10274	-1.93852	-2.15582	-2.40456	-1.80182	-2.40642	SAKL0G14234g	conserved hypothetical protein
SAKL0B10714g_2									0.00064958	0.000107047	2.88693	down	92649.2	103243	28340.5	26964.2	77588.8	85509.4	59519.5	51423.9	2.25761	2.33039	0.84197	0.800847	1.87254	2.25432	1.95833	1.81746	SAKL0B10714g	conserved hypothetical protein
SAKL0D11330g_1									0.00134937	0.000327504	2.16015	up	38567.8	31475.6	45417.8	51549.3	44991.4	36791.4	47994.8	31578.5	0.986584	0.615824	1.52291	1.72696	1.09945	1.02376	1.65815	1.06327	SAKL0D11330g	highly similar to uniprot|P39990 Saccharomyces cerevisiae YEL026W SNU13 RNA binding protein, part of U3 snoRNP involved in rRNA processing, part of U4/U6-U5 tri- snRNP involved in mRNA splicing, similar to human 15.5K protein
SAKL0C06182g_2					0.0185286	0.00519905	1.50038	down					28399.6	24762.3	19764.4	23810.5	24501.8	14576.5	19277	28627.6	0.528631	0.264753	0.312897	0.617889	0.224622	-0.320578	0.354939	0.955622	SAKL0C06182g	highly similar to uniprot|P32451 Saccharomyces cerevisiae YGR286C BIO2 Biotin synthase, catalyzes the conversion of dethiobiotin to biotin, which is the last step of the biotin biosynthesis pathway
SAKL0D10450g_2					0.000325563	2.557e-06	9.51586	down	0.000694232	0.000119717	9.45296	down	93513.1	98120.5	39075.7	7857.55	28054.4	9189.37	8212.46	4927.21	2.14195	2.22891	1.29904	-1.01186	0.298134	-1.02143	-1.00058	-1.6638	SAKL0D10450g	highly similar to gnl|GLV|KLLA0A11110g Kluyveromyces lactis KLLA0A11110g
SAKL0F02618g_1					0.0114125	0.00255305	2.24773	down	7.68959e-05	2.58972e-06	12.5413	down	12894.1	25228.3	6226.41	1441.06	8364.31	9789.3	10355.4	2173.44	-0.639402	0.246218	-1.38432	-3.4024	-1.31609	-0.922251	-0.569739	-2.75641	SAKL0F02618g	similar to uniprot|Q06524 Saccharomyces cerevisiae YPR151C SUE1 Mitochondrial protein required for degradation of unstable forms of cytochrome c
SAKL0A00748g_2									0.000409414	5.22262e-05	2.28245	up	68604.9	63442.2	96024.6	108896	83065.8	66959.4	47174	41294.8	1.80289	1.6212	2.61607	2.81178	1.99238	1.88885	1.63566	1.4921	SAKL0A00748g	similar to uniprot|P32377 Saccharomyces cerevisiae YNR043W MVD1 Mevalonate pyrophosphate decarboxylase, essential enzyme involved in the biosynthesis of isoprenoids and sterols, including ergosterol
SAKL0F14234g_2					0.000181586	6.83295e-07	4.25084	down	4.84256e-05	1.04926e-06	6.20314	down	3854.74	3609.34	709.537	428.225	1239.34	754.425	611.031	1113.49	-2.39413	-2.51255	-4.4802	-5.14555	-4.09462	-4.6003	-4.68731	-3.80594	SAKL0F14234g	highly similar to uniprot|P33303 Saccharomyces cerevisiae YJR095W SFC1 Mitochondrial succinate-fumarate transporter, transports succinate into and fumarate out of the mitochondrion
SAKL0G03300g_2	3.86013e-05	4.35762e-08	8.0396	up					6.71823e-06	7.58407e-09	22.3239	down	2737.68	22996.5	987.343	772.847	1872.16	17365.5	1175.43	2616.48	-2.84299	0.16413	-4.00001	-4.31639	-3.47663	-0.0695348	-3.72441	-2.53755	SAKL0G03300g	similar to uniprot|P38731 Saccharomyces cerevisiae YHL040C ARN1 Transporter, member of the ARN family of transporters that specifically recognize siderophore-iron chelates
SAKL0B05632g_2									0.00331863	0.00111079	1.56963	up	1704.47	1533.82	1597.77	1775.33	2394.93	1878.82	2001.69	1599.44	-3.50871	-3.74273	-3.31869	-3.0923	-3.12977	-3.26336	-2.93193	-3.198	SAKL0B05632g	similar to uniprot|O14468 Saccharomyces cerevisiae YOR304C-A Protein of unknown function
SAKL0A07194g_1									0.00171137	0.000456889	2.20091	up	5221.85	5940.82	8980.25	9454.11	8330.45	6860.93	5154.97	5609.61	-1.92967	-1.81878	-0.813902	-0.680675	-1.32976	-1.41261	-1.57534	-1.39004	SAKL0A07194g	similar to uniprot|P38315 Saccharomyces cerevisiae YBR216C YBP1 (ohnolog of YGL060W) Protein required for oxidation of specific cysteine residues of the transcription factor Yap1p, resulting in the nuclear localization of Yap1p in response to stress
SAKL0A01386g_2									0.00514289	0.00194782	1.60156	up	3729.95	4808.34	5167.64	5822.69	5086.31	4342.74	3594.66	3340.8	-2.39684	-2.09578	-1.62196	-1.41629	-2.03277	-2.08738	-2.14223	-2.18087	SAKL0A01386g	conserved hypothetical protein
SAKL0F11462g_1					0.00505491	0.000711397	1.72909	up	0.0017898	0.000487727	2.2653	up	54005.7	43583.5	73221.4	72343.7	76703.8	65844.1	67945.7	53810.2	1.46753	1.08944	2.22081	2.26914	1.88237	1.87945	2.15309	1.8438	SAKL0F11462g	highly similar to uniprot|Q12460 Saccharomyces cerevisiae YLR197W NOP56 Essential evolutionarily- conserved nucleolar protein component of the box C/D snoRNP complexes that direct 2'-O-methylation of pre-rRNA during its maturation
SAKL0G09856g_1					0.00481212	0.00065146	1.90954	up	0.00268324	0.000824915	1.86365	up	9584.8	8637.22	11409.1	12049.5	13560.3	14416.7	12835.1	10852.6	-1.02051	-1.24342	-0.460922	-0.345291	-0.637507	-0.310198	-0.235148	-0.430374	SAKL0G09856g	highly similar to uniprot|P32264 Saccharomyces cerevisiae YDR300C PRO1 (ohnolog of YHR033W) Gamma- glutamyl kinase, catalyzes the first step in proline biosynthesis
SAKL0C00396g_1					0.0068719	0.00116105	2.31734	up	0.000552342	7.96478e-05	2.44288	up	47771.4	51017.7	77820.3	93118.1	70860.5	104167	72377.8	109750	1.28727	1.31887	2.3139	2.60745	1.73378	2.53134	2.25775	2.90347	SAKL0C00396g	highly similar to uniprot|Q03558 Saccharomyces cerevisiae YHR179W OYE2 Widely conserved NADPH oxidoreductase containing flavin mononucleotide (FMN), homologous to Oye3p with slight differences in ligand binding and catalytic properties
SAKL0H17116g_1									0.000809982	0.000154072	1.71788	down	9860.51	12232.2	5132.12	5364.35	6990.56	7850.82	4662.29	13094.4	-1.00707	-0.743019	-1.62496	-1.52365	-1.57288	-1.20492	-1.72669	-0.16263	SAKL0H17116g	weakly similar to uniprot|P22470 Saccharomyces cerevisiae YDR143C SAN1 Ubiquitin-protein ligase, involved in the proteasome-dependent degradation of aberrant nuclear proteins
SAKL0C08712g_1									0.00499927	0.00188213	1.5303	down	39808.7	43018.2	21423.7	21100.2	29368.7	27937.3	25393.8	26836.9	1.02027	1.06744	0.455114	0.453618	0.493728	0.607406	0.730156	0.871704	SAKL0C08712g	some similarities with uniprot|Q12361 Saccharomyces cerevisiae YDL035C GPR1 Plasma membrane G protein coupled receptor (GPCR) that interacts with the heterotrimeric G protein alpha subunit, Gpa2p, and with Plc1p
SAKL0H10890g_2					0.0266144	0.00874009	1.58774	down	0.00687288	0.00282156	1.69354	down	3973.56	6333.76	2256.37	2883.35	4471.58	3630.01	3889.49	3676.89	-2.32344	-1.69759	-2.8212	-2.45764	-2.2413	-2.36457	-2.00981	-2.08495	SAKL0H10890g	similar to uniprot|Q03770 Saccharomyces cerevisiae YDR160W SSY1 Component of the SPS plasma membrane amino acid sensor system (Ssy1p-Ptr3p-Ssy5p), which senses external amino acid concentration and transmits intracellular signals that result in regulation of expression of amino acid permease genes
SAKL0H06358g_1									0.011798	0.00545616	2.124	down	10613.2	9875.03	6334.62	3358.64	9512.55	9874.37	4930.56	4620.09	-0.930014	-1.1059	-1.32816	-2.19269	-1.13222	-0.877858	-1.63135	-1.698	SAKL0H06358g	conserved hypothetical protein
SAKL0C03410g_1									0.00822677	0.00351669	1.6018	down	20555.6	18272.2	10538.4	8688.19	17214.5	13401.9	7878.49	7453.74	0.0238976	-0.166868	-0.588799	-0.846558	-0.273358	-0.453396	-0.967625	-0.992152	SAKL0C03410g	similar to uniprot|P12753 Saccharomyces cerevisiae YNL250W RAD50 Subunit of MRX complex, with Mre11p and Xrs2p, involved in processing double-strand DNA breaks in vegetative cells, initiation of meiotic DSBs, telomere maintenance, and nonhomologous end joining
SAKL0F08184g_1					0.0101147	0.00211618	5.90119	up	0.000499088	6.78482e-05	4.73015	up	428.025	503.698	1789.6	1778.39	3613.63	3085.38	1948.01	2204.21	-5.53719	-5.37743	-3.13321	-3.13555	-2.53474	-2.81643	-3.34887	-2.99239	SAKL0F08184g	similar to uniprot|P40530 Saccharomyces cerevisiae YIL042C PKP1 Mitochondrial protein kinase involved in negative regulation of pyruvate dehydrogenase complex activity by phosphorylating the ser-133 residue of the Pda1p subunit
SAKL0C10824g_BC1					0.000734949	1.59072e-05	1.63901	down	0.000109503	5.52152e-06	2.27937	down	20584.7	22323.2	9643.87	7432.99	13764.4	12170	9418.27	10622.1	0.0473547	0.124612	-0.708065	-1.06403	-0.598145	-0.588212	-0.70589	-0.488683	SAKL0C10824g	highly similar to uniprot|P38067 Saccharomyces cerevisiae YBR006W UGA2 Succinate semialdehyde dehydrogenase involved in the utilization of gamma- aminobutyrate (GABA) as a nitrogen source
SAKL0A00902g_1									0.00101195	0.000213052	1.91565	up	8349.7	8970.29	13213.1	12868.2	9457.79	6013.03	5666.4	5939.51	-1.24743	-1.19697	-0.266747	-0.259136	-1.13768	-1.59981	-1.45877	-1.29845	SAKL0A00902g	similar to uniprot|P25648 Saccharomyces cerevisiae YCR081W SRB8 Subunit of the RNA polymerase II mediator complex
SAKL0G18216g_2									0.00183848	0.0005109	1.5554	up	3584.8	3350.94	3637.19	3838.46	4557.85	3825.14	3759.81	2725.09	-2.44644	-2.62098	-2.12322	-1.98369	-2.19877	-2.22996	-2.01298	-2.43601	SAKL0G18216g	similar to uniprot|P38877 Saccharomyces cerevisiae YHR191C CTF8 Subunit of a complex with Ctf18p that shares some subunits with Replication Factor C and is required for sister chromatid cohesion
SAKL0B02112g_1					0.00166445	8.07957e-05	3.03415	down	0.00101614	0.000215273	2.55553	down	3956.78	2784.86	1619.42	790.879	1109.98	794.599	1088.59	840.956	-2.39086	-2.89366	-3.28411	-4.24728	-4.23419	-4.49495	-3.80699	-4.16421	SAKL0B02112g	weakly similar to uniprot|P53322 Saccharomyces cerevisiae YGR260w TNA1 High affinity nicotinic acid plasma membrane permease, responsible for uptake of low levels of nicotinic acid
SAKL0C05852g_BC2									0.000764692	0.000141572	1.89757	down	6587.89	7217.97	3254.95	2838.85	5350.02	5724.5	4853.22	3305.01	-1.5654	-1.50223	-2.2911	-2.42638	-1.97624	-1.66647	-1.65188	-2.18128	SAKL0C05852g	no similarity
SAKL0G18854g_1					0.00564644	0.000850951	1.85972	down	0.00330591	0.00110467	1.90152	down	3883.96	4397.2	1746.9	1779.41	2460.46	2129.62	1881.94	1675.28	-2.3606	-2.22299	-3.18314	-3.15014	-3.07679	-3.11808	-3.06484	-3.26641	SAKL0G18854g	weakly similar to uniprot|Q04734 Saccharomyces cerevisiae YMR063W RIM9 Protein of unknown function, involved in the proteolytic activation of Rim101p in response to alkaline pH
SAKL0D15224g_1					0.00515038	0.000745336	7.78843	down					202.335	259.839	156.89	381.602	84.7549	25.5551	282.612	2728.24	-6.76454	-6.51321	-6.67984	-5.38252	-7.94353	-9.47455	-5.79791	-2.51407	SAKL0D15224g	no similarity
SAKL0G15224g_2	0.0139929	0.000479155	1.85956	down									16441.2	9014.58	14115.2	9998.96	12356.8	6316.22	4788.37	1577.29	-0.291486	-1.18645	-0.157763	-0.634957	-0.748967	-1.56886	-1.68588	-3.26433	SAKL0G15224g	similar to uniprot|P40897 Saccharomyces cerevisiae YJL212C OPT1 Proton-coupled oligopeptide transporter of the plasma membrane
SAKL0F11836g_1					0.0133908	0.00324756	1.58098	up					318.242	249.674	337.58	221.664	407.904	342.676	423.234	299.607	-5.93944	-6.36674	-5.5663	-6.10933	-5.69712	-5.70592	-5.15815	-5.60621	SAKL0F11836g	no similarity
SAKL0C07216g_1									0.00176096	0.000475113	1.67105	down	45595.6	46263	21944.6	20463.2	31104.6	29556.6	26791.8	20649.1	1.21861	1.17409	0.468469	0.433335	0.583215	0.719807	0.823124	0.491348	SAKL0C07216g	conserved hypothetical protein
SAKL0E11088g_1					0.00612926	0.000956968	2.21617	down	0.000819844	0.000156565	2.5649	down	209364	212839	67188.2	60628.5	91954.5	84065.7	75860.5	66370.7	3.42428	3.3769	2.10958	2.018	2.14767	2.22883	2.31045	2.1673	SAKL0E11088g	weakly similar to uniprot|P53919 Saccharomyces cerevisiae YNL124W NAF1 RNA-binding protein required for the assembly of box H/ACA snoRNPs and thus for pre-rRNA processing, forms a complex with Shq1p and interacts with H/ACA snoRNP components Nhp2p and Cbf5p
SAKL0D10626g_2					0.00763017	0.00134228	1.55235	up					6245.79	5303.44	5331.54	5696.15	7106.83	7298.74	6961.32	4083.44	-1.64658	-1.95188	-1.57884	-1.43382	-1.58825	-1.31742	-1.11927	-1.85229	SAKL0D10626g	similar to uniprot|P23060 Saccharomyces cerevisiae YCR019W MAK32 Protein necessary for structural stability of L-A double-stranded RNA-containing particles
SAKL0A09658g_2									0.000451002	5.87194e-05	1.72412	up	9237.2	11803.1	15970	15212	14075.6	10184.1	8557.04	6764.14	-1.15885	-0.794103	0.0137329	-0.00823998	-0.571763	-0.834351	-0.861208	-1.11611	SAKL0A09658g	similar to uniprot|Q04264 Saccharomyces cerevisiae YMR076C PDS5 Protein required for establishment and maintenance of sister chromatid condensation and cohesion, colocalizes with cohesin on chromosomes in an interdependent manner, may function as a protein-protein interaction scaffold
SAKL0C08602g_2									0.00112569	0.000249291	1.58118	down	14564.4	16359.8	8371.02	7760.54	10941	11333.2	7811.71	6635.84	-0.435145	-0.323485	-0.926841	-0.984487	-0.931707	-0.674789	-0.963671	-1.15826	SAKL0C08602g	similar to uniprot|P06700 Saccharomyces cerevisiae YDL042C SIR2 (ohnolog of YOL068C) Conserved NAD+ dependent histone deacetylase of the Sirtuin family involved in regulation of lifespan
SAKL0D08272g_2					0.0102341	0.00215658	1.59332	down	0.00114753	0.000256063	1.88127	down	45048.7	39138.6	18328.2	15802.2	25468.5	22137.7	18164.9	21571.9	1.18313	0.931855	0.21828	0.0201452	0.295244	0.259823	0.229128	0.538003	SAKL0D08272g	similar to uniprot|Q06554 Saccharomyces cerevisiae YLR247C IRC20 Putative helicase
SAKL0F02728g_1					0.00702067	0.00120336	1.50117	down					37514.3	41926.6	18019.9	22391.5	31053.4	24744.6	25100.9	27669.9	0.944706	1.03185	0.178158	0.513363	0.569961	0.445764	0.690129	0.855975	SAKL0F02728g	highly similar to uniprot|P40961 Saccharomyces cerevisiae YGR132C PHB1 Subunit of the prohibitin complex (Phb1p-Phb2p), a 1.2 MDa ring-shaped inner mitochondrial membrane chaperone that stabilizes newly synthesized proteins
SAKL0B12122g_1					0.0222082	0.00673141	1.68525	up	0.00400597	0.00141848	1.94672	up	1533.98	1426.85	1599.15	2005.09	2262.88	2084.26	1504.72	1121.15	-3.69482	-3.87319	-3.30237	-2.91214	-3.24963	-3.12023	-3.33411	-3.71594	SAKL0B12122g	similar to uniprot|Q04675 Saccharomyces cerevisiae YMR059W SEN15 Subunit of the tRNA splicing endonuclease, which is composed of Sen2p, Sen15p, Sen34p, and Sen54p
SAKL0B06050g_1									2.24263e-05	1.59233e-07	3.11336	up	2008.05	2607.82	3502.92	6131.19	2373.66	2786.16	1898.63	15881.6	-3.28932	-2.97363	-2.17018	-1.33515	-3.13721	-2.7346	-3.01431	-0.222795	SAKL0B06050g	similar to uniprot|P25619 Saccharomyces cerevisiae YCR021C HSP30 Hydrophobic plasma membrane localized, stress-responsive protein that negatively regulates the H(+)-ATPase Pma1p
SAKL0D13244g_2					0.0078468	0.00140106	1.66972	up	0.00101195	0.000212942	2.14174	up	7742.53	6039.36	8633.91	9702.06	12875.2	8934.03	7538.4	5748.8	-1.32796	-1.78039	-0.872389	-0.681602	-0.740259	-1.04078	-1.03317	-1.43358	SAKL0D13244g	weakly similar to uniprot|P20048 Saccharomyces cerevisiae YMR013C SEC59 Dolichol kinase, catalyzes the terminal step in dolichyl monophosphate (Dol-P) biosynthesis
SAKL0F14850g_2					0.00153708	6.56475e-05	1.97512	down	0.000262886	2.49778e-05	2.11799	down	13635.6	12858.5	4695.81	4523.15	6704.88	5687.64	7306.76	5957.72	-0.51202	-0.678142	-1.75868	-1.76084	-1.63645	-1.66008	-1.06607	-1.31591	SAKL0F14850g	similar to uniprot|P47148 Saccharomyces cerevisiae YJR111C Putative protein of unknown function
SAKL0G08910g_1					0.00280025	0.000231885	1.65526	down	0.00474765	0.00176328	2.03352	down	835.681	1089.4	400.94	395.556	767.262	584.907	656.947	871.217	-4.551	-4.23538	-5.29308	-5.25936	-4.76701	-4.96243	-4.5645	-4.07404	SAKL0G08910g	weakly similar to uniprot|Q06674 Saccharomyces cerevisiae YDR317W HIM1 Protein of unknown function involved in DNA repair
SAKL0H01430g_1									0.000570795	8.45693e-05	2.41451	up	15054.2	11790.5	19695.2	20846.8	14327.6	12642.8	13274	12168.8	-0.368327	-0.800845	0.327424	0.470888	-0.538547	-0.516392	-0.193554	-0.289191	SAKL0H01430g	highly similar to uniprot|Q03532 Saccharomyces cerevisiae YMR290C HAS1 ATP-dependent RNA helicase
SAKL0B01122g_2					0.00169908	8.5993e-05	3.02868	down	0.0151053	0.00730964	1.80835	down	23305	21603.4	7015.54	8648.67	5080.24	6202.55	10990.4	8514.95	0.261476	0.0502594	-1.20711	-0.804412	-2.0402	-1.54843	-0.493738	-0.823462	SAKL0B01122g	similar to uniprot|Q12291 Saccharomyces cerevisiae YLR063W Putative protein of unknown function
SAKL0G13266g_2					0.0120074	0.00274262	1.54194	up	0.00350783	0.0011992	1.62844	up	56665	40722.8	55212.3	49297.8	68958.9	54868.9	55870.4	42797.3	1.53644	0.992812	1.8135	1.6963	1.72272	1.61756	1.88725	1.47351	SAKL0G13266g	highly similar to uniprot|P32476 Saccharomyces cerevisiae YGR175C ERG1 Squalene epoxidase, catalyzes the epoxidation of squalene to 2,3-oxidosqualene
SAKL0H24618g_2	0.00684198	0.000149625	1.61178	up									18794.6	31509.3	15733.7	19619.5	23775	31745	21660.5	38328.4	-0.0649185	0.623734	-0.0082345	0.356042	0.173119	0.819648	0.486782	1.38662	SAKL0H24618g	similar to uniprot|P38892 Saccharomyces cerevisiae YHR209W CRG1 Putative S-adenosylmethionine-dependent methyltransferase
SAKL0G17028g_2					0.00410323	0.000494641	1.62012	up					14040.4	13706.3	12645.3	15092.8	18698.7	19426.8	16975	33578.1	-0.484315	-0.587038	-0.358709	-0.0419927	-0.168385	0.10906	0.172151	1.17727	SAKL0G17028g	similar to uniprot|P24031 Saccharomyces cerevisiae YBR092C PHO3 Constitutively expressed acid phosphatase similar to Pho5p
SAKL0B05896g_1									0.00690769	0.00284236	1.51666	down	10119.7	11688.7	7653.76	5799.02	11414.4	9657.75	10745.8	4651.76	-0.94225	-0.806848	-1.05664	-1.40774	-0.891627	-0.908955	-0.496431	-1.65987	SAKL0B05896g	similar to uniprot|Q12382 Saccharomyces cerevisiae YOR311C DGK1 Diacylglycerol kinase, localized to the endoplasmic reticulum (ER)
SAKL0H22748g_2					0.00330123	0.000336124	1.98861	down	0.00090055	0.000180788	2.0139	down	23522	24264.1	8366.67	9255.44	11733.5	11078.8	9047.04	7234.73	0.25123	0.244916	-0.922642	-0.76508	-0.821886	-0.746844	-0.773117	-1.06259	SAKL0H22748g	similar to uniprot|Q9URQ3 Saccharomyces cerevisiae YLR316C TAD3 Subunit of tRNA-specific adenosine-34 deaminase, forms a heterodimer with Tad2p that converts adenosine to inosine at the wobble position of several tRNAs
SAKL0B05456g_1									0.00318579	0.00105111	1.51305	down	5428.31	5771.72	3029.3	2897.53	5596.42	4863.95	5111.62	3010.43	-1.8516	-1.82846	-2.38701	-2.42591	-1.91048	-1.91234	-1.58599	-2.34133	SAKL0B05456g	similar to uniprot|Q08760 Saccharomyces cerevisiae YOR301W RAX1 Protein involved in bud site selection during bipolar budding
SAKL0H17204g_2									0.00441772	0.00160999	1.67289	down	29221.3	25582.4	13094.1	11878.1	21163.8	15387.1	14924.9	10978.3	0.553397	0.323589	-0.271671	-0.418753	0.0271498	-0.232736	-0.0317426	-0.432968	SAKL0H17204g	similar to uniprot|Q12465 Saccharomyces cerevisiae YLR084C RAX2 N-glycosylated protein involved in the maintenance of bud site selection during bipolar budding
SAKL0G11506g_1					0.00250718	0.000186486	1.81404	up	9.93647e-05	4.37945e-06	2.57067	up	2208.81	1852.6	3624.86	3599.98	2511.6	2946.01	2932.36	2250.27	-3.1367	-3.46457	-2.12665	-2.10243	-3.05711	-2.60537	-2.36839	-2.70495	SAKL0G11506g	highly similar to uniprot|P35718 Saccharomyces cerevisiae YKL144C RPC25 RNA polymerase III subunit C25, required for transcription initiation
SAKL0H03894g_2									0.00133654	0.000323134	2.49857	down	73329.5	70210.1	22315.3	20753.2	21489.3	44459.8	25519.9	38354.6	1.91844	1.77077	0.515551	0.44967	0.0512622	1.2709	0.750901	1.37926	SAKL0H03894g	similar to uniprot|Q7LH06 Saccharomyces cerevisiae YDL048C STP4 (ohnolog of YLR375W) Protein containing a Kruppel-type zinc-finger domain
SAKL0H26202g_1					0.00837983	0.00155614	5.4816	down					2216.77	3462.24	6408.7	4356.21	2064.8	580.575	2367.18	639.517	-3.13388	-2.66459	-1.33945	-1.85865	-3.37097	-5.11919	-2.71539	-4.64672	SAKL0H26202g	weakly similar to uniprot|P38993 Saccharomyces cerevisiae YMR058W FET3 Ferro-O2-oxidoreductase required for high-affinity iron uptake and involved in mediating resistance to copper ion toxicity, belongs to class of integral membrane multicopper oxidases
SAKL0F04752g_2					0.00691233	0.00117214	2.06876	up	0.000312207	3.38934e-05	3.68289	up	3996.1	3567.67	10017.2	9654.94	6409.79	6408.22	5836.57	5261.18	-2.28494	-2.54271	-0.655002	-0.661869	-1.70769	-1.49394	-1.3818	-1.49152	SAKL0F04752g	similar to uniprot|P40007 Saccharomyces cerevisiae YER002W NOP16 Constituent of 66S pre-ribosomal particles, involved in 60S ribosomal subunit biogenesis
SAKL0D11198g_1									0.00303174	0.00098225	1.54911	down	3820.69	3742.55	2088.67	1836.13	3406.01	2321.87	2383.84	2401.61	-2.39287	-2.45979	-2.90579	-3.09123	-2.61819	-2.97779	-2.7027	-2.62267	SAKL0D11198g	similar to uniprot|P40352 Saccharomyces cerevisiae YJR035W RAD26 Protein involved in transcription-coupled repair nucleotide excision repair of UV-induced DNA lesions
SAKL0F02464g_1									3.33159e-05	4.70121e-07	1.58768	down	9360.7	11682.5	6627.26	5513.81	10722.1	8678.73	6526.22	5404.93	-1.08082	-0.811208	-1.2495	-1.47813	-0.966001	-1.06199	-1.23848	-1.4473	SAKL0F02464g	similar to uniprot|Q12374 Saccharomyces cerevisiae YPR155C NCA2 Protein involved in regulation of mitochondrial expression of subunits 6 (Atp6p) and 8 (Atp8p) of the Fo-F1 ATP synthase
SAKL0B02068g_1					0.00226614	0.000149153	2.31182	up	0.000269817	2.63498e-05	3.36666	up	19710.1	12948.6	28823.8	32622.3	33147.8	26035.8	20970.1	32797.9	-0.0211358	-0.676131	0.875862	1.07519	0.660922	0.5329	0.470751	1.14543	SAKL0B02068g	some similarities with uniprot|P35191 Saccharomyces cerevisiae YFL016C MDJ1 Co-chaperone that stimulates the ATPase activity of the HSP70 protein Ssc1p
SAKL0A00616g_1									3.63519e-05	5.81357e-07	6.84032	up	2074.96	1910.62	8789.62	9572.09	2243.48	2478.46	2165.08	2805.96	-3.22355	-3.42758	-0.848163	-0.653516	-3.21609	-2.85828	-2.82197	-2.46357	SAKL0A00616g	similar to uniprot|P37263 Saccharomyces cerevisiae YCR087C-A Putative protein of unknown function
SAKL0F06534g_2					0.0016771	8.41594e-05	1.55009	up	0.000250047	2.29582e-05	1.89501	up	2481.34	2666.51	3452.14	3733.89	4073.59	3633.76	3271.7	2405.65	-2.97992	-2.94728	-2.20431	-2.02507	-2.36112	-2.31493	-2.21227	-2.60808	SAKL0F06534g	similar to uniprot|P32585 Saccharomyces cerevisiae YGR104C SRB5 Subunit of the RNA polymerase II mediator complex
SAKL0D08426g_1					0.000809971	1.87444e-05	8.76743	down	0.000978771	0.000203305	6.11191	down	8251.23	8175.23	1886.04	926.027	1141.77	777.584	754.328	1043.68	-1.42203	-1.40707	-3.05807	-4.01869	-4.28271	-4.53922	-4.33159	-3.83265	SAKL0D08426g	highly similar to uniprot|P41939 Saccharomyces cerevisiae YLR174W IDP2 (ohnolog of YNL009W) Cytosolic NADP-specific isocitrate dehydrogenase, catalyzes oxidation of isocitrate to alpha-ketoglutarate
SAKL0A04818g_2	0.0120296	0.000372815	1.82572	up									1777.13	3411.35	2996.49	2934.69	2327.7	3746.77	1882.12	1544.97	-3.45693	-2.58847	-2.38707	-2.36345	-3.16015	-2.26095	-3.02841	-3.24469	SAKL0A04818g	similar to uniprot|P53158 Saccharomyces cerevisiae YGL079W Putative protein of unknown function
SAKL0E12122g_1									3.39972e-05	4.88501e-07	9.76385	up	7997.46	5710.32	34234.4	41437.9	6393.69	5463.63	6823.87	11384.5	-1.27682	-1.84005	1.11922	1.4474	-1.70577	-1.71341	-1.14553	-0.397634	SAKL0E12122g	similar to uniprot|P53909 Saccharomyces cerevisiae YNL141W AAH1 Adenine deaminase (adenine aminohydrolase), converts adenine to hypoxanthine
SAKL0F04312g_2	0.026692	0.00146643	1.59024	up									1077.05	1781.33	1097.59	1468.7	1376.42	1649.84	992.529	1469.4	-4.20671	-3.53747	-3.85087	-3.41349	-3.93279	-3.44835	-3.95098	-3.31746	SAKL0F04312g	similar to uniprot|Q08409 Saccharomyces cerevisiae YOR011W AUS1 Transporter of the ATP-binding cassette family, involved in uptake of sterols and anaerobic growth
SAKL0E07964g_2					0.00286235	0.000239113	2.95771	down	5.14298e-05	1.19019e-06	2.87425	down	13486.7	17628.8	5575.3	4592.41	6419.91	5434.37	7212.61	16563.9	-0.591167	-0.219461	-1.50765	-1.74265	-1.69831	-1.78394	-1.13568	0.14627	SAKL0E07964g	weakly similar to uniprot|P40489 Saccharomyces cerevisiae YIL101C XBP1 Transcriptional repressor that binds to promoter sequences of the cyclin genes, CYS3, and SMF2
SAKL0A02992g_2									0.000332681	3.76832e-05	3.55131	up	10945.9	11183.4	26912.2	29678.3	16530.5	11580.6	16281.7	12074.1	-0.826706	-0.87606	0.762986	0.952292	-0.34844	-0.657141	0.047823	-0.430004	SAKL0A02992g	similar to uniprot|Q03246 Saccharomyces cerevisiae YMR188C MRPS17 Mitochondrial ribosomal protein of the small subunit
SAKL0D07326g_2									0.00890256	0.00386922	1.50888	up	4120.53	4711.76	4818.83	5342.85	5424.62	4688.41	5676.26	5452.46	-2.23422	-2.12089	-1.72602	-1.52741	-1.96798	-1.94887	-1.43583	-1.45615	SAKL0D07326g	conserved hypothetical protein
SAKL0G05368g_2					0.00483848	0.00066	1.97293	up	0.0021685	0.000627091	1.91933	up	1101.23	1299.35	1668.52	1881.81	2556.64	2278.53	2097.24	2133.65	-4.17236	-3.99218	-3.24412	-3.05158	-3.05133	-3.01184	-2.85562	-2.79019	SAKL0G05368g	similar to uniprot|Q04081 Saccharomyces cerevisiae YDR435C PPM1 Carboxyl methyltransferase, methylates the C terminus of the protein phosphatase 2A catalytic subunit (Pph21p or Pph22p), which is important for complex formation with regulatory subunits
SAKL0E12892g_2					0.0171557	0.00463834	1.74343	up	0.00184948	0.000515698	2.38665	up	2804.1	3235.62	5576.43	5751.31	4033.41	4912.18	4397.17	4232.22	-2.79602	-2.68673	-1.50696	-1.43174	-2.39147	-1.8848	-1.78659	-1.81036	SAKL0E12892g	similar to uniprot|P53877 Saccharomyces cerevisiae YNL182C IPI3 Essential component of the Rix1 complex (Rix1p, Ipi1p, Ipi3p) that is required for processing of ITS2 sequences from 35S pre-rRNA
SAKL0E05786g_1									0.000595817	9.22591e-05	1.80865	up	1682.09	1534.27	1860.12	2095.87	2023.63	1947.01	1848.49	1291.09	-3.53842	-3.73904	-3.08354	-2.88413	-3.37629	-3.1995	-3.03703	-3.5014	SAKL0E05786g	similar to uniprot|Q03796 Saccharomyces cerevisiae YMR156C TPP1 DNA 3'-phosphatase that functions in repair of endogenous damage of double-stranded DNA, activity is specific for removal of 3' phosphates at strand breaks
SAKL0D04664g_2					0.00612926	0.000957156	2.47384	down					5211.22	5488.12	4550.5	4800.4	2821.58	1923.4	6020.75	3193.73	-1.93415	-1.94597	-1.85412	-1.72891	-2.878	-3.25272	-1.43046	-2.22274	SAKL0D04664g	highly similar to uniprot|P19145 Saccharomyces cerevisiae YKR039W GAP1 General amino acid permease
SAKL0E03630g_2					0.00515038	0.000740021	1.53768	down	0.00151749	0.000381443	2.0311	down	207240	228085	91034.1	85018.4	159978	130379	85663.7	105524	3.39315	3.46798	2.53238	2.44572	2.94367	2.84722	2.47864	2.84314	SAKL0E03630g	highly similar to uniprot|P37012 Saccharomyces cerevisiae YMR105C PGM2 (ohnolog of YKL127W) Phosphoglucomutase, catalyzes the conversion from glucose- 1-phosphate to glucose-6-phosphate, which is a key step in hexose metabolism
SAKL0B05676g_2	0.00242617	2.51061e-05	2.13378	down	0.0010632	3.10966e-05	2.26377	up	0.000744755	0.00013538	2.44309	up	5431.36	2629.72	6971.39	4828.31	7869.42	5244.15	6679.81	4386.41	-1.87533	-2.96875	-1.17161	-1.68004	-1.41365	-1.79002	-1.21054	-1.73476	SAKL0B05676g	similar to uniprot|Q08777 Saccharomyces cerevisiae YOR306C MCH5 Plasma membrane riboflavin transporter
SAKL0D08096g_1									0.00165331	0.000435539	1.92435	up	6839.7	6679.97	10048.6	9581.1	8771.83	7216.15	6664.84	5039.58	-1.5028	-1.62752	-0.642329	-0.683146	-1.25483	-1.35666	-1.18982	-1.57936	SAKL0D08096g	highly similar to uniprot|P32469 Saccharomyces cerevisiae YLR172C DPH5 Methyltransferase required for synthesis of diphthamide, which is a modified histidine residue of translation elongation factor 2 (Eft1p or Eft2p)
SAKL0E11462g_1									0.00818631	0.00348554	1.52	down	138020	138114	62242.8	66965.8	124613	109342	98942.8	70095.4	2.83317	2.7524	1.9844	2.14833	2.57647	2.61184	2.71356	2.26433	SAKL0E11462g	highly similar to uniprot|P20081 Saccharomyces cerevisiae YNL135C FPR1 Peptidyl-prolyl cis-trans isomerase (PPIase), binds to the drugs FK506 and rapamycin
SAKL0B12584g_2									0.00245032	0.00073671	1.5338	down	538.031	551.886	290.275	265.132	329.46	351.169	372.026	408.598	-5.18338	-5.22277	-5.78644	-5.83988	-5.98313	-5.70166	-5.36298	-5.18077	SAKL0B12584g	similar to uniprot|Q05998 Saccharomyces cerevisiae YLR237W THI7 Plasma membrane transporter responsible for the uptake of thiamine, member of the major facilitator superfamily of transporters
SAKL0H18524g_1	0.00292143	3.69178e-05	2.60065	down					0.0003921	4.93538e-05	2.53453	up	23059.9	9360.4	23419.8	17442.9	21745.5	5979.45	20237.7	10338.5	0.248308	-1.13057	0.579858	0.211152	0.0637131	-1.58925	0.419728	-0.508115	SAKL0H18524g	highly similar to uniprot|P40093 Saccharomyces cerevisiae YER156C Putative protein of unknown function
SAKL0G07920g_1									0.00350289	0.00119685	1.89954	up	18494.2	13403.5	20770.2	19075.8	19931.9	15627.9	20934.4	10610.2	-0.0708537	-0.613178	0.388927	0.312473	-0.0744298	-0.219525	0.466965	-0.531677	SAKL0G07920g	some similarities with uniprot|P28007 Saccharomyces cerevisiae YHR089C GAR1 Protein component of the H/ACA snoRNP pseudouridylase complex, involved in the modification and cleavage of the 18S pre-rRNA
SAKL0H01474g_1									0.00407853	0.00145031	1.74455	up	4033.25	5097.82	6811.07	6701.1	7622.17	6697.8	6617.64	6335.74	-2.32024	-2.00742	-1.23253	-1.20457	-1.46911	-1.43171	-1.20208	-1.21193	SAKL0H01474g	highly similar to uniprot|P53323 Saccharomyces cerevisiae YGR262C BUD32 Protein kinase proposed to be involved in bud-site selection, telomere uncapping and elongation, and transcription
SAKL0G02398g_2									0.0019914	0.000565386	1.58091	up	3189.61	3280.66	3509.87	3929.93	4361.42	3911.12	3827.76	4179.56	-2.62247	-2.64394	-2.18001	-1.98319	-2.28576	-2.23376	-2.00401	-1.82551	SAKL0G02398g	similar to uniprot|P40968 Saccharomyces cerevisiae YDR364C CDC40 Pre-mRNA splicing factor, important for catalytic step II of pre-mRNA splicing and plays a role in cell cycle progression
SAKL0A01254g_1									0.0154849	0.00752269	1.79525	up	10323.6	10501.6	13602.5	15083.2	10251.9	7501.36	6392.07	7609.78	-0.940291	-0.962694	-0.22406	-0.118507	-1.02679	-1.27766	-1.26188	-0.945227	SAKL0A01254g	similar to uniprot|P53599 Saccharomyces cerevisiae YNR031C SSK2 (ohnolog of YCR073C) MAP kinase kinase kinase of the HOG1 mitogen-activated signaling pathway
SAKL0H03476g_1									0.00240839	0.000716401	1.90604	up	1036.44	1025.94	1446.93	1474.35	1158.23	1056.37	1317.64	917.174	-4.23145	-4.33164	-3.46844	-3.40106	-4.17101	-4.09616	-3.56543	-4.03029	SAKL0H03476g	similar to uniprot|P38196 Saccharomyces cerevisiae YBL042C FUI1 High affinity uridine permease, localized to the plasma membrane
SAKL0H09196g_2									0.00368663	0.00127627	1.87858	up	2846.33	2741.73	2986.67	3762.34	3649.82	2327.2	3477.73	2476.68	-2.77347	-2.9283	-2.39924	-2.01866	-2.52371	-2.98811	-2.17664	-2.65319	SAKL0H09196g	similar to uniprot|P48527 Saccharomyces cerevisiae YPL097W MSY1 Mitochondrial tyrosyl-tRNA synthetase
SAKL0H18832g_1					0.00134551	5.08832e-05	1.68199	down	7.94987e-05	2.70729e-06	2.44032	down	98446	109698	36811.8	33566.8	65906.7	57644.3	44359.9	41534.4	2.30936	2.42281	1.2105	1.13574	1.66381	1.67264	1.52507	1.49887	SAKL0H18832g	highly similar to uniprot|P31688 Saccharomyces cerevisiae YDR074W TPS2 Phosphatase subunit of the trehalose-6-phosphate synthase/phosphatase complex, which synthesizes the storage carbohydrate trehalose
SAKL0G05874g_1									0.0152853	0.00741401	1.58565	up	160768	143810	161427	169512	200675	169028	200522	139730	3.04719	2.80735	3.35631	3.47242	3.26563	3.23769	3.73137	3.24072	SAKL0G05874g	highly similar to uniprot|P35271 Saccharomyces cerevisiae YML026C RPS18B (ohnolog of YDR450W) Protein component of the small (40S) ribosomal subunit
SAKL0C05676g_2									0.000587406	9.03676e-05	1.81112	down	106028	113762	46822.4	47558.9	109878	106909	89143.8	63280.4	2.42916	2.4735	1.57577	1.61662	2.38841	2.56002	2.5522	2.08002	SAKL0C05676g	some similarities with uniprot|Q03178 Saccharomyces cerevisiae YKL164C PIR1 (ohnolog of YJL160C) O- glycosylated protein required for cell wall stability
SAKL0A02420g_2					0.00238983	0.000169514	1.63969	down					31600.9	30556.1	23044.4	26674.6	17120.6	16431.8	13301.1	15953.1	0.691075	0.575845	0.537396	0.759282	-0.282668	-0.137575	-0.208405	0.118994	SAKL0A02420g	similar to uniprot|P40344 Saccharomyces cerevisiae YNR007C ATG3 E2-like enzyme involved in autophagy and the cytoplasm-to-vacuole targeting (Cvt) pathway
SAKL0C04246g_1					0.00306595	0.000279903	1.65446	down	0.0116937	0.00540026	1.59346	down	4146.98	4437.89	2180.26	2110.98	2659.44	2355.11	1832.21	2777.32	-2.26035	-2.22162	-2.85714	-2.89378	-2.97351	-2.94798	-3.08175	-2.41107	SAKL0C04246g	similar to uniprot|P39538 Saccharomyces cerevisiae YJL197W UBP12 Ubiquitin carboxyl-terminal hydrolase, ubiquitin-specific protease present in the nucleus and cytoplasm that cleaves ubiquitin from ubiquitinated proteins
SAKL0G11000g_1									0.0135644	0.00644148	1.7124	down	29994.2	33790.3	17117.4	15183.2	33329.2	27164.6	15107.8	11225.5	0.591724	0.723773	0.116554	-0.0522504	0.673358	0.533659	-0.0334647	-0.397296	SAKL0G11000g	similar to uniprot|P18962 Saccharomyces cerevisiae YHR028C DAP2 Dipeptidyl aminopeptidase, synthesized as a glycosylated precursor
SAKL0E05720g_1									0.000273285	2.68915e-05	1.67953	down	89811.6	73009.5	44170.7	32571.2	70639.6	45104.2	36651.3	21108.1	2.18685	1.83441	1.50109	1.08635	1.76787	1.26629	1.26541	0.523289	SAKL0E05720g	similar to uniprot|P33775 Saccharomyces cerevisiae YDL095W PMT1 Protein O-mannosyltransferase, transfers mannose residues from dolichyl phosphate-D-mannose to protein serine/threonine residues
SAKL0F11242g_1	0.00343087	5.22861e-05	3.88298	up	0.00407529	0.00048382	2.30559	down	2.56623e-05	2.36504e-07	63.1619	down	18398.4	73162.5	9254.35	837.019	9923.96	28499.8	8678.75	713.744	-0.142445	1.81472	-0.781686	-4.16626	-1.13133	0.60958	-0.808314	-4.41191	SAKL0F11242g	similar to uniprot|P32339 Saccharomyces cerevisiae YLR205C HMX1 ER localized, heme-binding peroxidase involved in the degradation of heme
SAKL0G04004g_1									0.000787245	0.000148118	1.89192	up	1157.6	1119.8	2029.99	1612.57	1318.83	951.279	1126.22	1833.69	-4.06741	-4.19542	-2.95964	-3.27557	-3.99247	-4.24598	-3.75798	-3.04065	SAKL0G04004g	similar to uniprot|P21595 Saccharomyces cerevisiae YDR402C DIT2 N-formyltyrosine oxidase, sporulation- specific microsomal enzyme involved in the production of N,N-bisformyl dityrosine required for spore wall maturation, homologous to cytochrome P-450s
SAKL0C05918g_2									2.24263e-05	1.76658e-07	2.93308	down	53596.4	50859.8	19638.4	12952.4	42785.5	30458.6	23370.5	22546	1.43795	1.31	0.325642	-0.242412	1.0343	0.751539	0.573133	0.615031	SAKL0C05918g	weakly similar to uniprot|P36023 Saccharomyces cerevisiae YKR064W OAF3 Zinc cluster protein
SAKL0A02618g_2									0.000574466	8.61429e-05	2.13546	up	4522.55	4364.33	7017.63	6923.12	5220.46	3618.46	4081.38	3742.7	-2.11718	-2.23706	-1.1768	-1.14252	-1.99354	-2.3402	-1.92398	-2.07066	SAKL0A02618g	similar to uniprot|Q12184 Saccharomyces cerevisiae YPL252C YAH1 Ferredoxin of the mitochondrial matrix required for formation of cellular iron-sulfur proteins
SAKL0E07040g_1									0.000223347	1.95615e-05	2.35953	down	75695.9	105472	31184.7	32979.1	71898.6	74202.7	44405.1	45401.4	1.95757	2.36475	0.979424	1.12625	1.78771	2.05105	1.53011	1.63318	SAKL0E07040g	similar to uniprot|P01095 Saccharomyces cerevisiae YNL015W PBI2 Cytosolic inhibitor of vacuolar proteinase B, required for efficient vacuole inheritance
SAKL0H16324g_2									0.00309663	0.00101197	1.85755	down	5117.89	4877.34	2220.42	1969.65	3974.39	2987.58	2732.85	1731.75	-1.95491	-2.07437	-2.8423	-2.96777	-2.38651	-2.60899	-2.50648	-3.10178	SAKL0H16324g	weakly similar to uniprot|Q12107 Saccharomyces cerevisiae YLR102C APC9 Subunit of the Anaphase-Promoting Complex/Cyclosome (APC/C), which is a ubiquitin-protein ligase required for degradation of anaphase inhibitors, including mitotic cyclins, during the metaphase/anaphase transition
SAKL0G08052g_1									0.00155421	0.000395644	1.79	down	331089	290125	114469	119017	287637	221164	204255	134507	4.09143	3.82239	2.86978	2.98243	3.79301	3.62602	3.7551	3.20037	SAKL0G08052g	similar to uniprot|P38804 Saccharomyces cerevisiae YHR087W RTC3 Protein of unknown function involved in RNA metabolism
SAKL0E13838g_1					0.000930513	2.24094e-05	1.71841	down	0.000143841	9.5595e-06	2.2049	down	23804.5	31603.2	10679.8	10605.9	19891.2	16409.1	13563.4	15625.1	0.271453	0.628336	-0.558337	-0.512376	-0.0616976	-0.15274	-0.193194	0.0832515	SAKL0E13838g	similar to uniprot|P48365 Saccharomyces cerevisiae YDL234C GYP7 GTPase-activating protein for yeast Rab family members including: Ypt7p (most effective), Ypt1p, Ypt31p, and Ypt32p (in vitro)
SAKL0C05170g_1					0.0120446	0.0027715	1.94616	up	0.00164128	0.000430778	2.86877	up	3908.48	3316.12	7295.17	6953.93	4945.05	5599.05	5353.46	3986.84	-2.31527	-2.65739	-1.14768	-1.13695	-2.08345	-1.69676	-1.5171	-1.91956	SAKL0C05170g	similar to uniprot|P36049 Saccharomyces cerevisiae YKL172W EBP2 Essential protein required for the maturation of 25S rRNA and 60S ribosomal subunit assembly, localizes to the nucleolus
SAKL0D01452g_2	0.0039064	6.76177e-05	1.7083	down					0.000181355	1.45016e-05	2.89385	up	42210.1	25896.1	53896.4	56264.4	45873.5	28606	45977.8	58295.9	1.11376	0.341202	1.76879	1.87419	1.12875	0.664173	1.60589	1.98647	SAKL0D01452g	highly similar to uniprot|Q08985 Saccharomyces cerevisiae YPL273W SAM4 (ohnolog of YLL062C) S- adenosylmethionine-homocysteine methyltransferase, functions along with Mht1p in the conversion of S- adenosylmethionine (AdoMet) to methionine to control the methionine/AdoMet ratio
SAKL0C12672g_1					0.000600208	1.03893e-05	1.60639	up					10015.8	11871.7	9679.58	13144	15271.5	16894.4	12609.7	16592.4	-0.962105	-0.785972	-0.704584	-0.245399	-0.465441	-0.102149	-0.264967	0.144675	SAKL0C12672g	weakly similar to uniprot|Q99383 Saccharomyces cerevisiae YOL123W HRP1 Subunit of cleavage factor I, a five-subunit complex required for the cleavage and polyadenylation of pre-mRNA 3' ends
SAKL0C01628g_1					0.00178747	9.5175e-05	1.52524	up					2393.65	2207.68	2443.62	2331.62	3529.69	2960.41	3060.05	3002.32	-3.04689	-3.21387	-2.69342	-2.71095	-2.5712	-2.60483	-2.32898	-2.29508	SAKL0C01628g	highly similar to uniprot|Q96VH4 Saccharomyces cerevisiae YCL026C-B HBN1 Putative protein of unknown function
SAKL0B01320g_2									0.00289827	0.00092592	1.68206	down	54414.6	57775.2	24731.9	26694.2	43222.5	40021.1	43676.9	35238.7	1.47265	1.49796	0.645909	0.747735	1.04423	1.13014	1.49963	1.16575	SAKL0B01320g	highly similar to uniprot|P37291 Saccharomyces cerevisiae YLR058C SHM2 Cytosolic serine hydroxymethyltransferase, converts serine to glycine plus 5,10 methylenetetrahydrofolate
SAKL0E09922g_1					0.00523535	0.000765356	2.07764	up	0.0179852	0.00902812	1.55615	up	7860.14	10263	8806.4	12285.9	15211.2	18609.5	14232.1	15626.3	-1.31283	-1.01143	-0.856656	-0.373445	-0.474586	0.0435164	-0.0952582	0.0944662	SAKL0E09922g	similar to uniprot|P36017 Saccharomyces cerevisiae YOR089C VPS21 (ohnolog of YNL093W) GTPase required for transport during endocytosis and for correct sorting of vacuolar hydrolases
SAKL0D11066g_1					0.00128261	4.51266e-05	2.64959	down					6858.1	6539.96	3341.58	3597.77	2814.91	2180.02	3478.23	3028	-1.50254	-1.64795	-2.23452	-2.10172	-2.89363	-3.05372	-2.13697	-2.31449	SAKL0D11066g	conserved hypothetical protein
SAKL0G07876g_1									0.00161755	0.00042029	2.04289	up	11239.9	10374.4	14538	15922.1	20032	12375	14205.8	12064.9	-0.787639	-0.979935	-0.106042	0.0506783	-0.0576331	-0.556534	-0.139622	-0.361799	SAKL0G07876g	similar to uniprot|P21771 Saccharomyces cerevisiae YDR337W MRPS28 Mitochondrial ribosomal protein of the small subunit
SAKL0A05918g_1									0.00120443	0.000275497	1.81494	up	28457	26420.1	38368.5	35587.6	34173.6	24450.1	15290.5	14614.8	0.519649	0.36675	1.30101	1.22667	0.71456	0.432208	-0.0193839	0.00197029	SAKL0A05918g	highly similar to uniprot|P38144 Saccharomyces cerevisiae YBR245C ISW1 Member of the imitation-switch (ISWI) class of ATP-dependent chromatin remodeling complexes
SAKL0C02794g_1									0.00021029	1.76453e-05	2.13691	down	23135.5	28944	10305	10203.5	19072.7	19029.2	11622.3	15018.8	0.236337	0.497634	-0.61951	-0.59789	-0.132142	0.0724256	-0.419147	0.0241714	SAKL0C02794g	similar to uniprot|P53843 Saccharomyces cerevisiae YNL265C IST1 Protein with a positive role in the multivesicular body sorting pathway
SAKL0A03300g_1									0.000727197	0.000130163	2.21425	up	62214.8	52653.1	87134.3	85512.9	73636.6	59278.7	51006.9	34750.8	1.67733	1.36438	2.48052	2.5112	1.8217	1.72339	1.74601	1.20788	SAKL0A03300g	similar to uniprot|P09064 Saccharomyces cerevisiae YPL237W SUI3 Beta subunit of the translation initiation factor eIF2, involved in the identification of the start codon
SAKL0F09350g_2									0.00272171	0.000845957	3.59131	down	536.53	645.171	144.313	147.023	453.918	334.992	541.179	734.375	-5.18547	-4.99818	-6.76284	-6.84269	-5.52728	-5.74988	-4.81559	-4.31967	SAKL0F09350g	similar to uniprot|P20050 Saccharomyces cerevisiae YIL072W HOP1 Meiosis-specific DNA binding protein that displays Red1p dependent localization to the unsynapsed axial-lateral elements of the synaptonemal complex
SAKL0D11858g_2					0.021727	0.0065324	2.00429	down	0.0156113	0.00760153	2.068	down	65036.1	52306.5	52918.2	17900.8	56697	22339.9	73671.4	12422.4	1.73491	1.29545	1.74112	0.247219	1.44989	0.292365	2.2511	-0.247073	SAKL0D11858g	highly similar to uniprot|P00044 Saccharomyces cerevisiae YJR048W CYC1 (ohnolog of YEL039C) Cytochrome c, isoform 1
SAKL0H06204g_2					0.00939973	0.00189409	1.63013	down					3919.68	4972.82	2306.54	2595.06	3686.67	2756.1	2796.79	3323.4	-2.32914	-2.04123	-2.77039	-2.56049	-2.49503	-2.74622	-2.48306	-2.15729	SAKL0H06204g	similar to uniprot|Q12083 Saccharomyces cerevisiae YPL164C MLH3 Protein involved in DNA mismatch repair and crossing-over during meiotic recombination
SAKL0H23804g_1									0.000223347	1.95823e-05	1.91034	down	6820.72	7594.15	3173.77	2963.52	5192.23	4691.11	3883.9	3868.09	-1.52227	-1.43088	-2.31062	-2.36471	-2.00376	-1.95373	-1.97881	-1.92955	SAKL0H23804g	weakly similar to uniprot|P22580 Saccharomyces cerevisiae YDR242W AMD2 Putative amidase
SAKL0H01386g_2					0.0016771	8.45123e-05	1.59913	down	0.0001778	1.37825e-05	2.49692	down	26426.2	28606	13980.3	8427.75	19220	15812	13769.2	7360.52	0.400595	0.480088	-0.168779	-0.840063	-0.109411	-0.197202	-0.164219	-1.00327	SAKL0H01386g	similar to uniprot|P53326 Saccharomyces cerevisiae YGR266W Protein of unknown function, predicted to contain a single transmembrane domain
SAKL0E03036g_1									0.001808	0.000495347	1.79831	down	19910.3	18681	8162.94	7764.81	13491.9	11627.4	10240	7331.68	0.0238271	-0.133275	-0.965821	-0.979916	-0.628816	-0.630599	-0.578943	-1.02631	SAKL0E03036g	similar to uniprot|P32832 Saccharomyces cerevisiae YMR091C NPL6 Component of the RSC chromatin remodeling complex
SAKL0H25938g_2					0.00310105	0.00029427	3.46699	down	0.00674301	0.0027543	1.66194	down	14709.7	22415.3	11823.3	9920.86	9042.58	5923.19	7161.81	8987.21	-0.468688	0.104638	-0.432549	-0.62823	-1.21774	-1.68905	-1.12913	-0.724637	SAKL0H25938g	similar to uniprot|P32190 Saccharomyces cerevisiae YHL032C GUT1 Glycerol kinase, converts glycerol to glycerol-3-phosphate
SAKL0H05742g_1									0.0137543	0.00653425	1.63604	up	18991.5	16853.8	17628.3	21050.4	23684.7	18394.3	19976.9	17543.2	-0.0491765	-0.292011	0.160798	0.4182	0.162881	0.0132482	0.389489	0.241164	SAKL0H05742g	similar to uniprot|P09032 Saccharomyces cerevisiae YOR260W GCD1 Gamma subunit of the translation initiation factor eIF2B, the guanine-nucleotide exchange factor for eIF2
SAKL0B10472g_1									0.00528547	0.0020217	1.52801	up	3358.94	3075.39	3465.82	3536.49	4020.05	3620.61	3509.49	2546.55	-2.5686	-2.74003	-2.18854	-2.12838	-2.39772	-2.3153	-2.12528	-2.53398	SAKL0B10472g	similar to uniprot|P28005 Saccharomyces cerevisiae YAL033W POP5 Subunit of both RNase MRP, which cleaves pre- rRNA, and nuclear RNase P, which cleaves tRNA precursors to generate mature 5' ends
SAKL0A01958g_2									3.7274e-05	6.03116e-07	4.67569	up	5801.68	6498.46	18216.7	23195.8	11667.3	7785.19	11860.6	9786.05	-1.74279	-1.65656	0.209442	0.56862	-0.856149	-1.22702	-0.393215	-0.686507	SAKL0A01958g	similar to uniprot|P25626 Saccharomyces cerevisiae YCR046C IMG1 Mitochondrial ribosomal protein of the large subunit, required for respiration and for maintenance of the mitochondrial genome
SAKL0H10846g_2	0.00219129	1.93773e-05	1.9769	up									8570.74	17426.6	7487.36	10173	11094.5	16986.3	9431.72	25408	-1.2169	-0.233657	-1.08075	-0.657065	-0.919402	-0.120258	-0.738096	0.791089	SAKL0H10846g	some similarities with uniprot|Q06701 Saccharomyces cerevisiae YPL054W LEE1 Zinc-finger protein of unknown function
SAKL0C11594g_2					0.00287216	0.000241473	3.24368	down					25414.5	23003.3	12108.3	10791.3	7204.73	6104.47	14025.6	12840.1	0.382612	0.141085	-0.360634	-0.554695	-1.53324	-1.55655	-0.107913	-0.215742	SAKL0C11594g	highly similar to uniprot|P05316 Saccharomyces cerevisiae YBR021W FUR4 Uracil permease, localized to the plasma membrane
SAKL0F08690g_2	0.00470715	8.67922e-05	2.37242	down	0.00682099	0.00114475	2.90517	up	0.00270287	0.000836032	1.69738	up	143559	62279.1	95548.6	79817.1	98887.8	159688	127379	86349.9	2.84521	1.59885	2.59586	2.36216	2.23312	3.13747	3.03751	2.55523	SAKL0F08690g	similar to uniprot|P41277 Saccharomyces cerevisiae YIL053W RHR2 (ohnolog of YER062C) Constitutively expressed isoform of DL-glycerol-3-phosphatase
SAKL0A02332g_1					0.0152493	0.00392671	1.86044	up	0.000393052	4.96215e-05	3.67973	up	2288.66	2321.18	5752.28	6159.97	4021.52	3742.56	2579.33	1731.12	-3.10729	-3.17632	-1.45016	-1.29672	-2.41204	-2.28068	-2.5561	-3.09549	SAKL0A02332g	some similarities with uniprot|P33308 Saccharomyces cerevisiae YNR010W CSE2 Subunit of the RNA polymerase II mediator complex
SAKL0D07920g_2					0.00195972	0.000113196	2.20506	up	0.000368545	4.44115e-05	3.8854	up	1704.28	1458.02	4229.96	4246.41	3340.85	2838.93	2020.35	1614.18	-3.52046	-3.82148	-1.9061	-1.86342	-2.66068	-2.68066	-2.90542	-3.19629	SAKL0D07920g	similar to uniprot|Q06568 Saccharomyces cerevisiae YLR254C NDL1 Homolog of nuclear distribution factor NudE, NUDEL
SAKL0E04048g_2									0.000265853	2.55599e-05	2.27201	up	7613.2	7134.3	10812.9	12190.8	14006.8	8516.29	9224.93	7148.52	-1.35055	-1.52303	-0.547011	-0.33906	-0.579532	-1.10836	-0.750213	-1.15304	SAKL0E04048g	similar to uniprot|P14063 Saccharomyces cerevisiae YKL138C MRPL31 Mitochondrial ribosomal protein of the large subunit
SAKL0B09196g_2									0.000760859	0.00014072	2.1293	up	8567.16	8099.81	12334.9	12850.2	15691.1	9797.59	11868.2	8962.65	-1.17984	-1.34201	-0.344852	-0.251631	-0.412122	-0.910996	-0.386407	-0.786325	SAKL0B09196g	similar to uniprot|P12686 Saccharomyces cerevisiae YGR084C MRP13 Mitochondrial ribosomal protein of the small subunit
SAKL0F02684g_1					0.0113824	0.0025399	1.70177	up					6088.86	7822.21	6921.63	6616.3	10342.2	11475.2	8417.98	5456.82	-1.69254	-1.41084	-1.19475	-1.1975	-1.01379	-0.643809	-0.852864	-1.42602	SAKL0F02684g	conserved hypothetical protein
SAKL0F05082g_1					0.00161971	7.67954e-05	1.76243	up	0.000475678	6.34536e-05	2.36846	up	83102.1	69360.9	99563.7	121015	145939	107014	104559	134076	2.0692	1.75314	2.66451	2.99709	2.81401	2.57071	2.77158	3.19272	SAKL0F05082g	similar to uniprot|P03069 Saccharomyces cerevisiae YEL009C GCN4 Basic leucine zipper (bZIP) transcriptional activator of amino acid biosynthetic genes in response to amino acid starvation
SAKL0C10296g_1									0.000716202	0.000126012	1.6946	up	2798.61	2526.23	3319.57	3174.02	2978.16	2679.8	2541.82	2457.16	-2.81575	-3.01874	-2.24972	-2.25779	-2.80164	-2.75602	-2.59792	-2.59393	SAKL0C10296g	similar to uniprot|P38112 Saccharomyces cerevisiae YBR142W MAK5 Essential nucleolar protein, putative DEAD- box RNA helicase required for maintenance of M1 dsRNA virus
SAKL0H15664g_2					0.000325563	2.26479e-06	1.79958	down	2.79493e-05	2.99921e-07	2.90112	down	74099.2	96659.8	33094.2	24902.4	56808.7	47684.9	43299.6	35459.1	1.91619	2.24117	1.05338	0.704565	1.44823	1.39352	1.4733	1.26647	SAKL0H15664g	similar to uniprot|P12630 Saccharomyces cerevisiae YIL015W BAR1 Aspartyl protease secreted into the periplasmic space of mating type a cells, helps cells find mating partners, cleaves and inactivates alpha factor allowing cells to recover from alpha-factor-induced cell cycle arrest
SAKL0F00242g_1									0.00130116	0.000310145	1.6225	up	7598.52	8052.15	8457.82	9831.72	12057.2	9602.94	11788.9	12193.3	-1.36463	-1.34599	-0.915449	-0.647772	-0.805568	-0.926588	-0.380282	-0.293	SAKL0F00242g	weakly similar to uniprot|P32805 Saccharomyces cerevisiae YGL254W FZF1 Transcription factor involved in sulfite metabolism, sole identified regulatory target is SSU1, overexpression suppresses sulfite-sensitivity of many unrelated mutants due to hyperactivation of SSU1, contains five zinc fingers
SAKL0B05302g_2					0.00811575	0.00148878	2.3709	down	0.00578639	0.00226344	2.23985	down	1705.04	1387.26	520.829	446.4	558.213	500.86	796.872	820.804	-3.57615	-3.93669	-4.9185	-5.10009	-5.21511	-5.18212	-4.28857	-4.16866	SAKL0B05302g	similar to uniprot|Q08750 Saccharomyces cerevisiae YOR298W MUM3 Protein of unknown function involved in the organization of the outer spore wall layers
SAKL0G10516g_2									0.00038002	4.71897e-05	1.99102	down	52731.7	57182.3	18764.3	22014.1	53306.5	50780.3	40816.8	36226.6	1.43182	1.48394	0.248373	0.490426	1.33314	1.48471	1.42311	1.30488	SAKL0G10516g	highly similar to uniprot|Q05533 Saccharomyces cerevisiae YDR287W INM2 Inositol monophosphatase, involved in biosynthesis of inositol
SAKL0G03454g_1					0.00157017	7.18968e-05	1.60012	down	0.000377244	4.63481e-05	2.14224	down	52199.2	53642.7	18721.2	19236.6	32541.7	29831.9	21670.6	20425.9	1.40138	1.39081	0.243774	0.291692	0.640064	0.712631	0.508462	0.46428	SAKL0G03454g	some similarities with uniprot|P39743 Saccharomyces cerevisiae YDR388W RVS167 Actin-associated protein, subunit of a complex (Rvs161p-Rvs167p) involved in regulation of actin cytoskeleton, endocytosis, and viability following starvation or osmotic stress
SAKL0B10560g_1									0.0230025	0.0121872	1.59067	down	9169.75	14421.2	7721.33	6797.36	7787.08	15163.7	7633.77	25417.6	-1.14462	-0.53338	-1.03344	-1.20302	-1.41823	-0.260986	-0.990927	0.779932	SAKL0B10560g	similar to uniprot|Q06855 Saccharomyces cerevisiae YOR338W (ohnolog of YAL034C) Putative protein of unknown function
SAKL0F09636g_2									0.00534029	0.0020477	1.82601	up	2564.97	2926.5	3707.01	4039.01	3844.77	3204.26	3799.58	2431.04	-2.92772	-2.81333	-2.09974	-1.94464	-2.46304	-2.54211	-2.01941	-2.62577	SAKL0F09636g	similar to uniprot|P40507 Saccharomyces cerevisiae YIL079C AIR1 (ohnolog of YDL175C) RING finger protein that interacts with the arginine methyltransferase Hmt1p to regulate methylation of Npl3p, which modulates Npl3p function in mRNA processing and export
SAKL0C00814g_2					0.00981928	0.00202534	1.77679	down					3590.42	3070.44	2089.72	1616.44	2475.21	1505.64	1487.56	1109.72	-2.47721	-2.74527	-2.89694	-3.23555	-3.0713	-3.57454	-3.35598	-3.72388	SAKL0C00814g	similar to uniprot|Q04430 Saccharomyces cerevisiae YDR531W Pantothenate kinase (ATP:D-pantothenate 4'- phosphotransferase, EC 2.7.1.33)
SAKL0E08052g_1					0.00288991	0.000243792	1.7679	up	0.000274642	2.74398e-05	2.48082	up	2115.71	2560.93	4703.6	4739.46	3044.27	3961.36	2777.56	2917.62	-3.20015	-3.00754	-1.74255	-1.69672	-2.80241	-2.1855	-2.46784	-2.34423	SAKL0E08052g	similar to uniprot|P40486 Saccharomyces cerevisiae YIL104C SHQ1 Protein required for the assembly of box H/ACA snoRNPs and thus for pre-rRNA processing, forms a complex with Naf1p and interacts with H/ACA snoRNP components Nhp2p and Cbf5p
SAKL0F05412g_1									6.19186e-05	1.78834e-06	1.58815	down	29353.4	30571.7	14777.6	14353.3	22927	23022.2	17331.3	15437.4	0.57494	0.579876	-0.110633	-0.0874734	0.133701	0.342483	0.176415	0.0641708	SAKL0F05412g	some similarities with uniprot|P54867 Saccharomyces cerevisiae YOR008C SLG1 Sensor-transducer of the stress- activated PKC1-MPK1 kinase pathway involved in maintenance of cell wall integrity
SAKL0F03278g_1					0.0067313	0.00111703	1.54195	down					46674.1	45963.3	28937.1	33253.5	27758.1	26136.7	27242.6	25906.2	1.24123	1.16281	0.880544	1.13436	0.42107	0.538057	0.828455	0.809142	SAKL0F03278g	similar to uniprot|P53390 Saccharomyces cerevisiae YPR138C MEP3 (ohnolog of YGR121C) Ammonium permease of high capacity and low affinity
SAKL0A05412g_1									0.000131603	8.17105e-06	2.23246	up	6995.85	6770.45	11188.6	11278.5	5873.91	4815.16	4586.11	4016.32	-1.48172	-1.5974	-0.499978	-0.438763	-1.82386	-1.89974	-1.74103	-1.88087	SAKL0A05412g	similar to uniprot|Q08924 Saccharomyces cerevisiae YPL183C RTT10 Cytoplasmic protein with a role in regulation of Ty1 transposition
SAKL0D00814g_1					0.0051277	0.000733218	7.05762	down	0.0106976	0.00483457	2.4337	down	59556.2	117126	55770.5	34198.9	34622.4	15514.4	36179.9	7463.17	1.62051	2.4358	1.78818	1.15265	0.662785	-0.383385	1.2427	-1.03403	SAKL0D00814g	similar to uniprot|P25297 Saccharomyces cerevisiae YML123C PHO84 High-affinity inorganic phosphate (Pi) transporter and low-affinity manganese transporter
SAKL0G00638g_1					0.0155312	0.00403445	1.75927	up					7040.88	6375.95	4159.3	4696.11	7567.27	9822.14	6258.44	4457.86	-1.46499	-1.68408	-1.9457	-1.71083	-1.47754	-0.869097	-1.27622	-1.72746	SAKL0G00638g	highly similar to uniprot|P06785 Saccharomyces cerevisiae YOR074C CDC21 Thymidylate synthase, required for de novo biosynthesis of pyrimidine deoxyribonucleotides
SAKL0G00594g_2					0.00231427	0.000156317	1.51645	up					11048.3	12933.7	12837.2	13951	20020.8	17381.7	14504	16083.9	-0.847336	-0.667876	-0.303159	-0.134456	-0.0650584	-0.0671773	-0.096951	0.117165	SAKL0G00594g	similar to uniprot|P32769 Saccharomyces cerevisiae YKR084C HBS1 (ohnolog of YOR076C) GTP binding protein with sequence similarity to the elongation factor class of G proteins, EF-1alpha and Sup35p
SAKL0E14982g_2	0.0287535	0.00163874	1.77839	up					0.00228638	0.000671074	1.84027	down	4563.89	8582.13	3488.96	3493.7	5288.92	8655.81	4273.96	4240.27	-2.08609	-1.25552	-2.18722	-2.13543	-1.98917	-1.08297	-1.85084	-1.81413	SAKL0E14982g	similar to uniprot|Q3E833 Saccharomyces cerevisiae YKR095W-A PCC1 Proposed transcription factor involved in the expression of genes regulated by alpha-factor and galactose
SAKL0A10274g_1									0.00188104	0.000527328	1.62593	up	28962.8	30115.4	37011.1	37415	31229.2	25978.2	24609.1	18589.1	0.569454	0.557565	1.21771	1.25883	0.571762	0.495598	0.681835	0.297564	SAKL0A10274g	similar to uniprot|P47124 Saccharomyces cerevisiae YJR075W HOC1 Alpha-1,6-mannosyltransferase involved in cell wall mannan biosynthesis
SAKL0H19580g_1					0.00818391	0.00150436	1.57805	up	0.00670214	0.00273004	1.51149	up	3188.25	3257.11	3159.56	3754.3	6348	4602.89	4704.24	3481.33	-2.61776	-2.65625	-2.32264	-2.06028	-1.76754	-1.9981	-1.69862	-2.08742	SAKL0H19580g	similar to uniprot|P38206 Saccharomyces cerevisiae YBL020W RFT1 Essential integral membrane protein that is required for translocation of Man5GlcNac2-PP-Dol from the cytoplasmic side to the lumenal side of the ER membrane but is not the flippase
SAKL0A09834g_2					0.00399683	0.000466234	1.52812	down					174194	185026	117893	139301	144914	107373	109170	108800	3.15434	3.17374	2.89557	3.1446	2.78938	2.56199	2.84096	2.88735	SAKL0A09834g	highly similar to uniprot|P32861 Saccharomyces cerevisiae YKL035W UGP1 (ohnolog of YHL012W) UDP-glucose pyrophosphorylase (UGPase), catalyses the reversible formation of UDP-Glc from glucose 1-phosphate and UTP, involved in a wide variety of metabolic pathways, expression modulated by Pho85p through Pho4p
SAKL0D12848g_1									0.00433741	0.00156979	2.71675	up	1068.51	1432.18	1880.16	3027.92	1735.36	1636.49	1625.27	1987.32	-4.23656	-3.83686	-3.06934	-2.39498	-3.61407	-3.45224	-3.22897	-2.88136	SAKL0D12848g	similar to uniprot|P47118 Saccharomyces cerevisiae YJR067C YAE1 Protein of unknown function, essential for growth under standard (aerobic) conditions but not under anaerobic conditions
SAKL0B07326g_1									0.00439218	0.00159738	1.53279	down	5369.49	7489.93	3304.27	3616.24	7087.46	5000.16	3174.36	3577.11	-1.88254	-1.46118	-2.25356	-2.07735	-1.57227	-1.89314	-2.30199	-2.06999	SAKL0B07326g	similar to uniprot|P22219 Saccharomyces cerevisiae YBR097W VPS15 Myristoylated serine/threonine protein kinase involved in vacuolar protein sorting
SAKL0D04510g_1									0.00946208	0.00417293	2.47692	down	2952.97	2177.03	1448.49	681.951	5307.31	2216.59	6177.97	2375.4	-2.73586	-3.24014	-3.44795	-4.54868	-2.06169	-3.16464	-1.37178	-2.96322	SAKL0D04510g	similar to uniprot|P36035 Saccharomyces cerevisiae YKL217W JEN1 Lactate transporter, required for uptake of lactate and pyruvate
SAKL0A00198g_2					9.43274e-05	1.30225e-07	2.47417	up	5.08079e-06	2.87098e-09	7.93861	up	1036.75	1091.13	6058.43	6517.59	2979.77	2377.75	2249.25	1889.52	-4.23398	-4.2325	-1.3741	-1.24361	-2.81972	-2.92556	-2.75944	-2.96566	SAKL0A00198g	weakly similar to uniprot|P53743 Saccharomyces cerevisiae YNR054C ESF2 Essential nucleolar protein involved in pre-18S rRNA processing
SAKL0A00220g_2									0.000125691	7.49681e-06	3.04206	up	12443.8	13364.8	30348.2	29988.6	12260.4	12929.9	16790.9	11181.7	-0.646028	-0.618571	0.9473	0.986477	-0.786424	-0.486605	0.136268	-0.418333	SAKL0A00220g	similar to uniprot|P53742 Saccharomyces cerevisiae YNR053C NOG2 Putative GTPase that associates with pre-60S ribosomal subunits in the nucleolus and is required for their nuclear export and maturation
SAKL0A05390g_2									0.000215083	1.84152e-05	2.64699	up	12972.1	12925	23800.5	25361.4	14049.7	9411.07	12028.1	8285	-0.57902	-0.664771	0.586795	0.739584	-0.574039	-0.942598	-0.355301	-0.874834	SAKL0A05390g	some similarities with uniprot|O14464 Saccharomyces cerevisiae YPL183W-A RTC6 Homolog of the prokaryotic ribosomal protein L36, likely to be a mitochondrial ribosomal protein coded in the nuclear genome
SAKL0C04818g_2									0.000577811	8.78403e-05	1.61067	down	28727.8	31493.8	15634.7	14511.7	25576.2	22241.9	18262.8	14989.4	0.547356	0.622203	-0.028559	-0.0654564	0.297986	0.308719	0.253301	0.0269089	SAKL0C04818g	similar to uniprot|P46989 Saccharomyces cerevisiae YJL178C ATG27 Type I membrane protein involved in autophagy and the cytoplasm-to-vacuole targeting (Cvt) pathway
SAKL0C02288g_1									0.000596096	9.2959e-05	2.27739	down	23006	29110.4	10795.6	9442.76	17414.1	18274.6	11612.9	13815.6	0.195011	0.497684	-0.54832	-0.689696	-0.252427	0.0164733	-0.413912	-0.0965157	SAKL0C02288g	similar to uniprot|Q06321 Saccharomyces cerevisiae YLR189C ATG26 UDP-glucose:sterol glucosyltransferase, conserved enzyme involved in synthesis of sterol glucoside membrane lipids
SAKL0C07700g_1					0.00290223	0.000246812	2.16354	down	0.00154624	0.00039216	2.75895	down	35560	20904.6	10995	5565.02	16154.2	8373.87	12593.3	5603.47	0.790197	0.0165856	-0.511948	-1.44754	-0.369325	-1.09681	-0.317837	-1.39051	SAKL0C07700g	similar to uniprot|P80235 Saccharomyces cerevisiae YAR035W YAT1 Outer mitochondrial carnitine acetyltransferase, minor ethanol-inducible enzyme involved in transport of activated acyl groups from the cytoplasm into the mitochondrial matrix
SAKL0C09460g_1					0.0158224	0.00415879	1.51653	up	0.00098476	0.00020581	2.27809	up	38274.6	36510.1	54617.5	62050	49862.2	48403.5	38542.2	43800.2	0.975122	0.835269	1.78028	2.02309	1.25385	1.43604	1.35432	1.57597	SAKL0C09460g	similar to uniprot|P53834 Saccharomyces cerevisiae YNL281W HCH1 Heat shock protein regulator that binds to Hsp90p and may stimulate ATPase activity
SAKL0C02244g_1					0.00175981	9.1961e-05	1.56347	down	0.000150882	1.04277e-05	1.90837	down	2772.94	3443.26	1080.87	1353.72	1438.11	1936.58	1196.4	1645.91	-2.82472	-2.56979	-3.8794	-3.50213	-3.86651	-3.21454	-3.68155	-3.18377	SAKL0C02244g	similar to uniprot|P33310 Saccharomyces cerevisiae YLR188W MDL1 Mitochondrial inner membrane half-type ATP- binding cassette (ABC) transporter, mediates export of peptides generated upon proteolysis of mitochondrial proteins, plays a role in the regulation of cellular resistance to oxidative stress
SAKL0C10912g_1					0.00332186	0.000342498	2.00331	down	0.000251226	2.31488e-05	1.82623	down	1554.52	1858.61	772.302	762.56	588.54	841.904	523.329	676.397	-3.66333	-3.46415	-4.352	-4.33302	-5.13848	-4.46654	-4.88227	-4.43616	SAKL0C10912g	no similarity
SAKL0B08734g_2	0.0306157	0.00183117	1.53452	up									8977.72	14332.9	9927.33	9791.43	12840.3	10448.4	10306.4	14174.9	-1.13939	-0.521605	-0.671477	-0.644426	-0.717131	-0.82904	-0.589193	-0.0518489	SAKL0B08734g	similar to uniprot|P38090 Saccharomyces cerevisiae YBR132C AGP2 High affinity polyamine permease, preferentially uses spermidine over putrescine
SAKL0A10098g_1					0.00398764	0.000463661	1.97404	up	0.000502664	6.86611e-05	2.76738	up	308.647	411.362	851.951	859.942	715.266	709.512	614.55	749.827	-5.99634	-5.64539	-4.2284	-4.17687	-4.90031	-4.66424	-4.67683	-4.31325	SAKL0A10098g	conserved hypothetical protein
SAKL0H17446g_1									0.000194441	1.58041e-05	2.82823	up	6125.41	6100.16	11135.4	13045	7240.16	6808.76	7075.14	9419.34	-1.66994	-1.74983	-0.513792	-0.249935	-1.54882	-1.44555	-1.11751	-0.683453	SAKL0H17446g	similar to uniprot|Q03862 Saccharomyces cerevisiae YDR101C ARX1 Shuttling pre-60S factor
SAKL0C12100g_1					0.026333	0.00860591	2.24509	up	0.0327863	0.0185244	1.84248	up	3277.7	4925.99	4163.36	7095.6	10960	10264.4	21508.8	2127.17	-2.58465	-2.08077	-1.94005	-1.19912	-1.19888	-0.913998	0.307832	-2.81436	SAKL0C12100g	some similarities with uniprot|P24867 Saccharomyces cerevisiae YNL289W PCL1 Pho85 cyclin of the Pcl1,2-like subfamily, involved in entry into the mitotic cell cycle and regulation of morphogenesis, localizes to sites of polarized cell growth
SAKL0F16192g_1					0.00480026	0.000642292	2.35579	up	0.000398301	5.0434e-05	3.53461	up	7860.63	6792.62	15732.2	17556.1	14458.2	14071.4	12457.6	7462.73	-1.32875	-1.62093	0.00438166	0.200624	-0.572328	-0.384717	-0.276829	-1.00358	SAKL0F16192g	highly similar to uniprot|P20435 Saccharomyces cerevisiae YPR187W RPO26 RNA polymerase subunit ABC23, common to RNA polymerases I, II, and III
SAKL0A06974g_2	0.00927122	0.000239139	1.87567	up	0.0265681	0.00870275	1.71392	down					3929.62	7828.13	4377.46	5537.02	4052.44	4183.32	2278.67	3539.9	-2.31619	-1.40878	-1.86265	-1.5014	-2.3675	-2.18609	-2.75908	-2.06243	SAKL0A06974g	similar to uniprot|P38319 Saccharomyces cerevisiae YBR223C TDP1 Tyrosyl-DNA Phosphodiesterase I, hydrolyzes 3'-phosphotyrosyl bonds to generate 3'-phosphate DNA and tyrosine, involved in the repair of DNA lesions created by topoisomerase I
SAKL0F13948g_1									0.00225805	0.000657659	1.57027	down	54219.8	61422	30027.8	29070.5	53881.8	46910.1	31838.6	27542.1	1.4789	1.58231	0.932434	0.931306	1.37629	1.35418	1.06521	0.872966	SAKL0F13948g	similar to uniprot|P18852 Saccharomyces cerevisiae YJR086W STE18 G protein gamma subunit, forms a dimer with Ste4p to activate the mating signaling pathway, forms a heterotrimer with Gpa1p and Ste4p to dampen signaling
SAKL0G07766g_2					0.00792419	0.00142445	1.94112	up	0.000523798	7.33218e-05	3.49298	up	4347.02	5042.56	12626.5	12861.9	8973.26	8497.88	7587.77	6527.65	-2.15661	-2.05063	-0.310624	-0.246171	-1.22812	-1.09374	-1.00262	-1.22191	SAKL0G07766g	highly similar to uniprot|Q05498 Saccharomyces cerevisiae YDR339C FCF1 Putative PINc domain nuclease required for early cleavages of 35S pre-rRNA and maturation of 18S rRNA
SAKL0B04004g_1									0.000122799	7.11611e-06	1.95264	down	23486.6	21572.5	12657	8189.97	20735.3	15030.7	15936.8	11223	0.252281	0.0760515	-0.304109	-0.889373	-0.00503	-0.279457	0.053741	-0.388298	SAKL0B04004g	conserved hypothetical protein
SAKL0C08162g_1					0.00515038	0.000744831	1.55971	down					11349.1	11072.3	7455.09	8321.69	9121.06	6292.41	9415.94	7565.56	-0.791783	-0.895418	-1.09711	-0.882238	-1.19757	-1.53669	-0.706343	-0.989558	SAKL0C08162g	similar to uniprot|P23369 Saccharomyces cerevisiae YGR076C MRPL25 Mitochondrial ribosomal protein of the large subunit
SAKL0E01562g_1					0.0061741	0.00096532	1.55303	up	0.00433406	0.00156507	1.5131	up	9220.07	8776.64	10011.7	9802.18	13979.1	11882.1	12419	7805.38	-1.07506	-1.2278	-0.65365	-0.630294	-0.577676	-0.592715	-0.289969	-0.918902	SAKL0E01562g	highly similar to uniprot|P38902 Saccharomyces cerevisiae YOL005C RPB11 RNA polymerase II subunit B12.5
SAKL0C07502g_2									0.000931317	0.000190241	2.22107	down	243538	208115	102376	68413.4	206591	176959	165166	139411	3.62587	3.33229	2.69782	2.18104	3.31199	3.30658	3.45085	3.25121	SAKL0C07502g	highly similar to uniprot|Q00055 Saccharomyces cerevisiae YDL022W GPD1 (ohnolog of YOL059W) NAD-dependent glycerol-3-phosphate dehydrogenase, key enzyme of glycerol synthesis, essential for growth under osmotic stress
SAKL0C06600g_1									0.000221347	1.92403e-05	1.97417	down	105571	86378.8	49639.2	32604.5	70459.2	56219.9	48683.2	35381.5	2.39195	2.07689	1.64767	1.09565	1.76295	1.63985	1.67225	1.25452	SAKL0C06600g	highly similar to uniprot|P07259 Saccharomyces cerevisiae YJL130C URA2 Bifunctional carbamoylphosphate synthetase (CPSase)-aspartate transcarbamylase (ATCase), catalyzes the first two enzymatic steps in the de novo biosynthesis of pyrimidines
SAKL0H12914g_2					0.0174085	0.00472962	1.55949	down	0.00541591	0.00208383	1.51175	down	2527.3	2439.78	1561.99	1208.94	1959.81	1421.25	1574.57	1110.01	-2.9506	-3.07429	-3.35306	-3.67051	-3.41316	-3.71536	-3.3029	-3.75554	SAKL0H12914g	weakly similar to uniprot|Q05955 Saccharomyces cerevisiae YLR227C ADY4 Structural component of the meiotic outer plaque, which is a membrane-organizing center that assembles on the cytoplasmic face of the spindle pole body during meiosis II and triggers the formation of the prospore membrane
SAKL0H25960g_1					0.00312367	0.000300907	1.67733	up	0.0028099	0.000883413	1.91291	up	141270	122774	177331	176580	213597	180767	204811	145795	2.86212	2.58497	3.49669	3.52074	3.34905	3.33114	3.75814	3.27789	SAKL0H25960g	highly similar to uniprot|P29453 Saccharomyces cerevisiae YLL045C RPL8B (ohnolog of YHL033C) Ribosomal protein L4 of the large (60S) ribosomal subunit, nearly identical to Rpl8Ap and has similarity to rat L7a ribosomal protein
SAKL0C12364g_2									0.00176354	0.000477533	1.66832	down	25006	38099.4	13793.5	17309.5	23227.8	26037.4	12418.3	29894.2	0.34446	0.892696	-0.211457	0.1543	0.159147	0.513606	-0.389594	0.975711	SAKL0C12364g	similar to uniprot|P48563 Saccharomyces cerevisiae YNL297C MON2 Peripheral membrane protein with a role in endocytosis and vacuole integrity, interacts with Arl1p and localizes to the endosome
SAKL0H07326g_2					0.00045057	5.84936e-06	1.6072	up	0.000378714	4.67425e-05	2.16925	up	16538.2	12873	19921.6	21365.2	27009.2	18340.6	27919.3	18477.6	-0.240317	-0.667682	0.339032	0.449514	0.336159	0.0168686	0.883234	0.334184	SAKL0H07326g	similar to uniprot|Q99297 Saccharomyces cerevisiae YOR222W ODC2 (ohnolog of YPL134C) Mitochondrial inner membrane transporter, exports 2-oxoadipate and 2- oxoglutarate from the mitochondrial matrix to the cytosol for use in lysine and glutamate biosynthesis and in lysine catabolism
SAKL0C11132g_2					0.00999069	0.00207462	1.55589	up	0.00549923	0.00212727	1.74973	up	3811.52	4021.58	4242.25	5391.72	6492.14	5520.08	5064.76	5277.23	-2.36977	-2.35935	-1.90432	-1.55221	-1.70423	-1.72161	-1.59906	-1.50705	SAKL0C11132g	similar to uniprot|P35196 Saccharomyces cerevisiae YBR002C RER2 Cis-prenyltransferase involved in dolichol synthesis
SAKL0C01210g_2									0.000327915	3.68326e-05	2.33016	down	31276.3	38359.8	14788.3	12596.9	27380.9	26990	20713.9	25212.8	0.677379	0.907116	-0.100302	-0.313313	0.382673	0.567543	0.42003	0.773135	SAKL0C01210g	similar to uniprot|P25568 Saccharomyces cerevisiae YCL038C ATG22 Vacuolar integral membrane protein required for efflux of amino acids during autophagic body breakdown in the vacuole
SAKL0E12320g_1									0.00110704	0.000243694	1.79418	down	7366.72	9730.1	3606.38	4036.05	8516.48	8131.89	5078.24	5827.66	-1.41219	-1.08397	-2.13329	-1.92729	-1.29824	-1.17288	-1.58937	-1.34325	SAKL0E12320g	similar to uniprot|P38842 Saccharomyces cerevisiae YHR140W Putative integral membrane protein of unknown function
SAKL0G14630g_2									0.00228079	0.000668362	1.51832	up	2596.59	2513.91	2702.06	2863.95	3614.38	2885.03	2415.26	2008.22	-2.90329	-3.02476	-2.54552	-2.42228	-2.52729	-2.67527	-2.66284	-2.92569	SAKL0G14630g	similar to uniprot|P47093 Saccharomyces cerevisiae YJR022W LSM8 Lsm (Like Sm) protein
SAKL0H13002g_1									0.000117501	6.56593e-06	3.06053	up	52499.7	53369.8	95284.2	122363	65853	48748.5	31864.6	49295.3	1.42592	1.38082	2.60048	2.9946	1.6634	1.40628	1.06934	1.74473	SAKL0H13002g	similar to uniprot|Q7LIE3 Saccharomyces cerevisiae YDR214W AHA1 Co-chaperone that binds to Hsp82p and activates its ATPase activity
SAKL0G01474g_1	0.012162	0.000384424	1.75763	up	0.0125243	0.00293373	1.55249	down	0.000501336	6.82911e-05	2.31099	down	27435.8	50840.6	21562	16139.1	25615.6	28795.3	15089	30219.9	0.482764	1.29639	0.450792	0.0878844	0.301076	0.661815	-0.0325654	1.02822	SAKL0G01474g	similar to uniprot|P35198 Saccharomyces cerevisiae YDR277C MTH1 (ohnolog of YOR047C) Negative regulator of the glucose-sensing signal transduction pathway, required for repression of transcription by Rgt1p
SAKL0A06138g_1									0.00389708	0.0013701	1.9303	up	38516	34464.3	45802.7	49778.8	42962.2	43915.7	38345.1	19111.8	0.989871	0.749826	1.53249	1.69865	1.03641	1.2946	1.34428	0.385046	SAKL0A06138g	highly similar to uniprot|P53141 Saccharomyces cerevisiae YGL106W MLC1 Essential light chain for Myo1p, light chain for Myo2p
SAKL0E13596g_1					0.00141702	5.54544e-05	1.92179	down	8.83047e-05	3.35608e-06	2.96278	down	81304.2	99640	33087.7	24902.1	56635.6	45512	43466	42501.6	2.04752	2.28156	1.0677	0.714611	1.44646	1.33911	1.49118	1.50048	SAKL0E13596g	no similarity
SAKL0G12342g_2									0.0120998	0.00560939	1.64717	up	7619.28	7776.59	8584.29	9566.02	9485.23	9025.55	9415.37	7234.5	-1.35142	-1.40702	-0.88539	-0.687022	-1.15938	-0.992622	-0.690175	-1.03079	SAKL0G12342g	similar to uniprot|P47084 Saccharomyces cerevisiae YJR003C Putative protein of unknown function
SAKL0C09174g_2									0.000137665	8.94308e-06	1.84	down	15624.4	19402.8	8043.31	7993.94	13319	13990.9	9187.77	12500.4	-0.348927	-0.0760281	-0.989994	-0.955736	-0.642722	-0.388854	-0.736055	-0.233816	SAKL0C09174g	similar to uniprot|Q12236 Saccharomyces cerevisiae YOL100W PKH2 (ohnolog of YDR490C) Serine/threonine protein kinase involved in sphingolipid-mediated signaling pathway that controls endocytosis
SAKL0A00242g_1									0.000734492	0.000131808	2.27255	up	7394.92	9104.19	14326.6	15501.5	12700.2	9858.37	10447.1	8260	-1.41989	-1.17998	-0.153498	0.00433207	-0.732004	-0.886894	-0.550741	-0.846849	SAKL0A00242g	similar to uniprot|P39008 Saccharomyces cerevisiae YNR052C POP2 RNase of the DEDD superfamily, subunit of the Ccr4-Not complex that mediates 3' to 5' mRNA deadenylation
SAKL0B09174g_1					0.0125114	0.00292835	1.69085	up	0.00164324	0.000432073	2.22536	up	3071.53	2928.91	4884.96	4960.32	6497.49	4394.19	5477.09	4289.93	-2.68798	-2.81765	-1.69525	-1.66361	-1.72254	-2.0599	-1.47818	-1.80612	SAKL0B09174g	highly similar to uniprot|P12754 Saccharomyces cerevisiae YGR083C GCD2 Delta subunit of the translation initiation factor eIF2B, the guanine-nucleotide exchange factor for eIF2
SAKL0D01056g_1					0.00799889	0.00144736	1.72035	down	0.000839885	0.000161972	2.06346	down	63026.1	60522.5	30253.1	22304.3	52952.5	31473.6	45870.4	31716	1.68899	1.55798	0.928873	0.512913	1.34338	0.77528	1.56557	1.05519	SAKL0D01056g	highly similar to uniprot|P32340 Saccharomyces cerevisiae YML120C NDI1 NADH:ubiquinone oxidoreductase, transfers electrons from NADH to ubiquinone in the respiratory chain but does not pump protons, in contrast to the higher eukaryotic multisubunit respiratory complex I
SAKL0B09482g_2					0.0467998	0.0188853	1.65601	up	0.0108333	0.00490813	2.00791	up	2098.14	2000.26	2325.83	2892.19	3556.29	2852.8	2378.28	1894.14	-3.22051	-3.41498	-2.7653	-2.40929	-2.55911	-2.68727	-2.67229	-2.97963	SAKL0B09482g	similar to uniprot|P18409 Saccharomyces cerevisiae YAL010C MDM10 Subunit of both the Mdm10-Mdm12-Mmm1 complex and the mitochondrial sorting and assembly machinery (SAM complex)
SAKL0F15026g_2					0.0127407	0.00300839	1.80549	down	0.00115409	0.000258613	1.71196	down	37568.3	32033.2	24406.9	13837.4	32688.4	16143.6	25946.1	10324.3	0.924748	0.630772	0.617083	-0.144874	0.65645	-0.221622	0.764325	-0.522989	SAKL0F15026g	similar to uniprot|P07256 Saccharomyces cerevisiae YBL045C COR1 Core subunit of the ubiquinol-cytochrome c reductase complex (bc1 complex), which is a component of the mitochondrial inner membrane electron transport chain
SAKL0C11726g_1					0.00079794	1.83158e-05	1.67084	down	9.59181e-05	4.13269e-06	1.84072	down	31725	28763.8	16518.4	11813.6	24996	15295.1	14183.9	10598	0.678994	0.492496	0.07935	-0.387777	0.265207	-0.248075	-0.126245	-0.498	SAKL0C11726g	similar to uniprot|P29465 Saccharomyces cerevisiae YBR023C CHS3 Chitin synthase III, catalyzes the transfer of N-acetylglucosamine (GlcNAc) to chitin
SAKL0A08382g_2									0.000158994	1.153e-05	2.44947	up	21121	14784.9	23458.9	27005.3	17816.4	11018.5	12763.2	12149.4	0.11177	-0.467811	0.576925	0.824661	-0.222306	-0.705321	-0.269775	-0.282709	SAKL0A08382g	highly similar to uniprot|P16622 Saccharomyces cerevisiae YOR176W HEM15 Ferrochelatase, a mitochondrial inner membrane protein, catalyzes the insertion of ferrous iron into protoporphyrin IX, the eighth and final step in the heme biosynthetic pathway
SAKL0A03344g_1									0.00437518	0.00158873	1.54463	up	7183.55	7610.56	8536.56	8643.48	7441.4	6765.05	6127.67	5559.48	-1.46401	-1.43912	-0.882515	-0.811858	-1.49812	-1.42501	-1.31963	-1.42426	SAKL0A03344g	similar to uniprot|Q7LGU7 Saccharomyces cerevisiae YPL236C Putative protein kinase that exhibits Akr1p- dependent palmitoylation
SAKL0D06754g_1									0.000335977	3.84856e-05	1.91272	down	75909	76194.7	30440	29333	56668.9	68239.1	50650.4	94129.8	1.95072	1.89122	0.950323	0.955594	1.4463	1.9277	1.72943	2.66225	SAKL0D06754g	similar to uniprot|P47044 Saccharomyces cerevisiae YJL055W Putative protein of unknown function, proposed to be involved in the metabolism of purine and pyrimidine base analogues
SAKL0F12100g_2	0.0184348	0.000776927	1.58873	down									75490.3	49813.8	53557.4	48936.4	70122.6	55022.2	64729.8	53932.2	1.94429	1.27642	1.77281	1.68447	1.75506	1.62115	2.09386	1.87636	SAKL0F12100g	highly similar to uniprot|P05694 Saccharomyces cerevisiae YER091C MET6 Cobalamin-independent methionine synthase, involved in amino acid biosynthesis
SAKL0H14960g_1	0.0226677	0.00108866	2.17707	down	0.0457207	0.0182539	1.53254	down					72729.5	35134.5	50279.6	24173.8	51738.4	19699.6	74155.7	18568.1	1.87305	0.750669	1.67125	0.675735	1.32024	0.134744	2.22852	0.324739	SAKL0H14960g	similar to uniprot|P09368 Saccharomyces cerevisiae YLR142W PUT1 Proline oxidase, nuclear-encoded mitochondrial protein involved in utilization of proline as sole nitrogen source
SAKL0H12188g_2					0.00362503	0.000399364	1.94001	up	0.00258042	0.000783108	1.99816	up	4229.35	4999.94	6799.4	7560.81	7270.46	8437.15	8973.42	6891.59	-2.19993	-2.0405	-1.23314	-1.04183	-1.55288	-1.08444	-0.760939	-1.09015	SAKL0H12188g	similar to uniprot|Q03778 Saccharomyces cerevisiae YDR236C FMN1 Riboflavin kinase, phosphorylates riboflavin to form riboflavin monophosphate (FMN), which is a necessary cofactor for many enzymes
SAKL0A05962g_2									7.28832e-05	2.33116e-06	3.07627	up	10468.7	10813.8	24525.2	24849.4	15326.3	13944.8	12516.3	10025	-0.906145	-0.919575	0.624366	0.701608	-0.451518	-0.360759	-0.272062	-0.549278	SAKL0A05962g	highly similar to uniprot|P53011 Saccharomyces cerevisiae YGL100W SEH1 Nuclear pore protein that is part of the evolutionarily conserved Nup84p complex (Nup84p, Nup85p, Nup120p, Nup145p, and Seh1p)
SAKL0D00242g_2					0.00235465	0.000166132	1.51237	up					75872.6	96562.3	59617.3	61761.8	146580	129179	126357	104359	1.95135	2.23761	1.91879	2.00523	2.79087	2.83442	3.06314	2.83437	SAKL0D00242g	similar to uniprot|Q04869 Saccharomyces cerevisiae YMR315W Putative protein of unknown function
SAKL0G15642g_1	0.0115826	0.000353036	1.77432	down									32329.9	18994.5	19474	14756.3	22577.7	15015.8	19722.8	33340.5	0.718182	-0.109084	0.277761	-0.0634201	0.109772	-0.264865	0.388615	1.176	SAKL0G15642g	highly similar to uniprot|P39676 Saccharomyces cerevisiae YGR234W YHB1 Nitric oxide oxidoreductase, flavohemoglobin involved in nitric oxide detoxification
SAKL0H26246g_1	0.0157221	0.000591612	1.55141	down									564.449	382.635	343.683	389.492	398.265	291.173	936.371	710.242	-5.10957	-5.74315	-5.53297	-5.35036	-5.72316	-6.01395	-4.03236	-4.38585	SAKL0H26246g	conserved hypothetical protein
SAKL0A03960g_2									0.001808	0.000495968	2.10014	up	57296.9	50080.7	72894.6	80581.2	64766.6	51330.4	53227	34956.2	1.55888	1.28931	2.19931	2.3598	1.61069	1.5101	1.81467	1.25243	SAKL0A03960g	highly similar to uniprot|P20606 Saccharomyces cerevisiae YPL218W SAR1 GTPase, GTP-binding protein of the ARF family, component of COPII coat of vesicles
SAKL0F02574g_1									0.000237663	2.12399e-05	2.54537	down	4477.77	6123.92	2057.9	1771.75	4565.42	5451.83	2334.44	4561.99	-2.17326	-1.75641	-2.93007	-3.10428	-2.19238	-1.74159	-2.8397	-1.7186	SAKL0F02574g	similar to uniprot|P47137 Saccharomyces cerevisiae YJR096W Putative xylose and arabinose reductase
SAKL0E01540g_1									0.0158314	0.00774145	1.52523	down	31962.4	35272.4	18180.4	17836.2	32482.2	24744.6	13853.3	14216	0.673732	0.780235	0.196916	0.171213	0.640789	0.419793	-0.184738	-0.0826743	SAKL0E01540g	some similarities with uniprot|P22579 Saccharomyces cerevisiae YOL004W SIN3 Component of the Sin3p-Rpd3p histone deacetylase complex, involved in transcriptional repression and activation of diverse processes, including mating-type switching and meiosis
SAKL0E00660g_2					0.0181778	0.00505493	1.67379	up	0.000211249	1.79254e-05	3.8479	up	2197.91	2240.95	5534.73	6334.46	3485.07	3328.03	3144.68	3470.25	-3.14104	-3.21502	-1.51769	-1.27094	-2.58355	-2.47189	-2.27058	-2.12298	SAKL0E00660g	highly similar to uniprot|P41819 Saccharomyces cerevisiae YPL266W DIM1 Essential 18S rRNA dimethylase (dimethyladenosine transferase), responsible for conserved m6(2)Am6(2)A dimethylation in 3'-terminal loop of 18S rRNA, part of 90S and 40S pre-particles in nucleolus, involved in pre-ribosomal RNA processing
SAKL0A00374g_2									0.00103708	0.000223026	1.58186	up	3012.36	3457.24	2949.16	4055.28	2159.9	4064.42	2461.92	1951.68	-2.693	-2.57265	-2.41807	-1.91103	-3.27092	-2.16839	-2.67189	-2.92188	SAKL0A00374g	similar to uniprot|Q12235 Saccharomyces cerevisiae YLL055W YCT1 High-affinity cysteine-specific transporter with similarity to the Dal5p family of transporters
SAKL0C00154g_2									0.000460983	6.04525e-05	2.03942	up	2760.75	2662.26	5015.49	4039.98	2557.71	1831.33	2050.84	2502.1	-2.87063	-2.94685	-1.63499	-1.9187	-3.04195	-3.317	-2.88161	-2.55847	SAKL0C00154g	highly similar to uniprot|P53387 Kluyveromyces lactis KHT2 Hexose transporter 2
SAKL0A04070g_2									0.000471544	6.27247e-05	1.73146	up	6025.48	7091.99	9830.81	9160.03	7147.59	5630.35	4404.12	3838.69	-1.69564	-1.52855	-0.674229	-0.736563	-1.55084	-1.68316	-1.78828	-1.93919	SAKL0A04070g	similar to uniprot|Q08963 Saccharomyces cerevisiae YPL213W LEA1 Component of U2 snRNP
SAKL0A03806g_2					0.0016771	8.43923e-05	1.57479	down					14726.8	18231.7	19305.2	17691.8	12854.4	10403.9	8023.4	10039.9	-0.444049	-0.16538	0.308283	0.208157	-0.695909	-0.820538	-0.947618	-0.556217	SAKL0A03806g	weakly similar to uniprot|P36775 Saccharomyces cerevisiae YBL022C PIM1 ATP-dependent Lon protease, involved in degradation of misfolded proteins in mitochondria
SAKL0D08030g_1					0.00202051	0.000121868	1.77855	down					34135.4	33774.9	19171	17445.3	21028.2	16668.4	20141.4	25776.7	0.810102	0.718485	0.289922	0.190464	0.0128056	-0.112219	0.399349	0.743984	SAKL0D08030g	weakly similar to uniprot|Q06247 Saccharomyces cerevisiae YLR173W Putative protein of unknown function
SAKL0B07392g_2					0.00202051	0.000121691	3.15459	up	0.00116659	0.000262784	3.15801	up	17596.9	12058.6	25075.2	28162.1	36102.8	32831.1	23958.5	20258.1	-0.185738	-0.791971	0.673613	0.867043	0.768305	0.865479	0.632449	0.458318	SAKL0B07392g	similar to uniprot|P38260 Saccharomyces cerevisiae YBR101C FES1 Hsp70 (Ssa1p) nucleotide exchange factor, cytosolic homolog of Sil1p, which is the nucleotide exchange factor for BiP (Kar2p) in the endoplasmic reticulum
SAKL0A00352g_1					0.0153721	0.00396521	1.94069	up	0.00098476	0.000205845	3.02857	up	12947.7	10542.1	24500.4	23158.7	22437.2	17953.3	16397.6	9899.14	-0.608991	-0.986917	0.631985	0.611718	0.0992492	-0.0303488	0.0898952	-0.596754	SAKL0A00352g	some similarities with uniprot|P53741 Saccharomyces cerevisiae YNR051C BRE5 Ubiquitin protease cofactor, forms deubiquitination complex with Ubp3p that coregulates anterograde and retrograde transport between the endoplasmic reticulum and Golgi compartments
SAKL0E14454g_1					0.0133908	0.00324305	1.82372	up	0.0017898	0.000487944	1.69049	down	39769.5	35449	17301.1	15546.4	50907.2	56881.2	32903	29893.3	1.0058	0.790234	0.140789	0.0327966	1.28292	1.65712	1.11127	1.01949	SAKL0E14454g	conserved hypothetical protein
SAKL0H11770g_1					0.00511978	0.000730158	1.57917	up	2.67575e-05	2.81923e-07	4.90301	up	6129.75	5524.6	17516.5	20328.4	7307.84	7708.51	8219.61	5026.12	-1.67334	-1.88842	0.157118	0.405246	-1.50652	-1.22926	-0.936509	-1.58141	SAKL0H11770g	conserved hypothetical protein
SAKL0H13486g_2									0.000632648	0.00010324	2.24877	up	1037.31	1056.87	1798.53	1755.39	1569.08	1273.04	1377.19	1158.86	-4.26085	-4.28896	-3.13715	-3.11983	-3.7378	-3.82259	-3.4683	-3.6744	SAKL0H13486g	similar to uniprot|Q03942 Saccharomyces cerevisiae YDR198C RKM2 Ribosomal protein lysine methyltransferase, responsible for trimethylation of the lysine residue at position 3 of Rpl12Ap and Rpl12Bp
SAKL0H17160g_1									0.000101311	4.68909e-06	2.34941	down	25207.9	26253	10301.2	8378.79	20938.2	17716.9	13979.3	14501.9	0.337138	0.357644	-0.623998	-0.874654	0.0129503	-0.0270975	-0.126015	-0.0221183	SAKL0H17160g	similar to uniprot|P53583 Saccharomyces cerevisiae YNL249C MPA43 Putative protein of unknown function
SAKL0E05038g_2									0.000340067	3.91572e-05	2.15619	down	32086.2	39041	14625.3	13476.2	32607.8	37202.2	26409.8	34763.6	0.699958	0.928001	-0.119666	-0.180485	0.647223	1.04658	0.781836	1.23355	SAKL0E05038g	similar to uniprot|P40210 Saccharomyces cerevisiae YMR140W SIP5 Protein of unknown function
SAKL0B03212g_1					0.000702167	1.39993e-05	1.75862	down	4.84256e-05	1.06355e-06	1.93692	down	10976.5	10216.4	5862.48	3952.23	7513.82	5199.46	6527.26	5167.07	-0.861389	-1.0009	-1.42866	-1.95466	-1.47196	-1.81534	-1.30518	-1.50565	SAKL0B03212g	similar to uniprot|Q12031 Saccharomyces cerevisiae YPR006C ICL2 2-methylisocitrate lyase of the mitochondrial matrix, functions in the methylcitrate cycle to catalyze the conversion of 2-methylisocitrate to succinate and pyruvate
SAKL0D00308g_1					0.00173494	8.94402e-05	1.76899	up	5.61098e-05	1.4674e-06	4.05656	up	14674.6	13139.2	40823.8	39845.4	28516.5	20373.5	18898.4	15962.5	-0.434515	-0.652304	1.36193	1.36795	0.429841	0.170618	0.321589	0.125628	SAKL0D00308g	similar to uniprot|Q03103 Saccharomyces cerevisiae YML130C ERO1 Thiol oxidase required for oxidative protein folding in the endoplasmic reticulum
SAKL0E07348g_2									0.00524814	0.00200446	1.75373	down	22765.6	23863.7	10869.3	10274.3	27564.2	25447	22306.3	13426	0.216252	0.213359	-0.539016	-0.597071	0.383993	0.486607	0.551763	-0.124989	SAKL0E07348g	similar to uniprot|P40502 Saccharomyces cerevisiae YIL087C Putative protein of unknown function
SAKL0D12496g_1					0.00480789	0.000645877	3.1361	up					337.868	182.749	238.472	651.519	559.868	489.654	313.958	324.952	-5.86065	-6.85042	-6.0437	-5.08876	-5.23041	-5.20145	-5.62531	-5.51397	SAKL0D12496g	similar to uniprot|P53907 Saccharomyces cerevisiae YNL144C (ohnolog of YHR131C) Putative protein of unknown function
SAKL0C12474g_1									0.0038419	0.00134521	1.56768	down	26834.8	27886.2	14853.1	13573.3	30681.7	30630.1	25502.8	6538.05	0.461324	0.44487	-0.0950699	-0.203765	0.52213	0.76151	0.734584	-1.17536	SAKL0C12474g	similar to uniprot|P48560 Saccharomyces cerevisiae YNL300W Glycosylphosphatidylinositol-dependent cell wall protein, expression is periodic and decreases in respone to ergosterol perturbation or upon entry into stationary phase
SAKL0H11242g_1									0.00299918	0.000969445	1.92312	down	10881.2	12741.6	5274.19	5076.81	9662.41	8709.37	7350.59	8781.18	-0.844285	-0.683975	-1.57962	-1.62743	-1.1127	-1.08176	-1.06595	-0.789618	SAKL0H11242g	similar to uniprot|Q12508 Saccharomyces cerevisiae YDR255C RMD5 Conserved protein that has an E3-like ubiquitin ligase activity necessary for polyubiquitination and degradation of the gluconeogenic enzyme fructose-1,6- bisphosphatase
SAKL0G08008g_1					0.00306831	0.000281489	1.70597	down					98232.6	103429	73094.6	61989.1	55232.9	53232.4	34795.8	44221.8	2.29777	2.33548	2.21163	1.92762	1.41067	1.56488	1.18151	1.58328	SAKL0G08008g	highly similar to uniprot|P33302 Saccharomyces cerevisiae YOR153W PDR5 (ohnolog of YDR406W) Plasma membrane ATP-binding cassette (ABC) transporter, multidrug transporter actively regulated by Pdr1p
SAKL0A02068g_1									0.000846699	0.000163605	2.08849	up	4567.3	4681.64	6174.12	7544.17	3758.68	4102.98	3758.97	3933.12	-2.11584	-2.12842	-1.36242	-1.06596	-2.47815	-2.14211	-2.029	-1.9169	SAKL0A02068g	similar to uniprot|P53720 Saccharomyces cerevisiae YNR015W SMM1 Dihydrouridine synthase, member of a family of dihydrouridine synthases including Dus1p, Smm1p, Dus3p, and Dus4p
SAKL0F16456g_2	0.0158851	0.000601134	1.54271	up					0.00181339	0.000498391	1.70409	up	17919.5	28325	23063.4	36569.5	19329.5	18938.1	8547.34	20341.4	-0.162718	0.462751	0.55102	1.23175	-0.111842	0.00819111	-0.856029	0.425523	SAKL0F16456g	highly similar to uniprot|P28273 Saccharomyces cerevisiae YKL215C Putative protein of unknown function
SAKL0G04048g_2					0.0134948	0.00329308	1.78038	up					5293.56	4595.83	4600.17	4724.22	7930.86	7067.92	5860.72	3784.52	-1.89312	-2.19245	-1.77318	-1.69678	-1.40024	-1.36026	-1.36665	-1.96467	SAKL0G04048g	highly similar to uniprot|P34087 Saccharomyces cerevisiae YDR404C RPB7 RNA polymerase II subunit B16
SAKL0H09504g_1									0.00363106	0.00125089	3.93553	up	468.923	712.335	1025.97	2189.18	677.851	934.127	898.895	6148.57	-5.37743	-4.90121	-3.97913	-2.92465	-4.98908	-4.32038	-4.18144	-1.69126	SAKL0H09504g	similar to uniprot|P50277 Saccharomyces cerevisiae YNR058W BIO3 7,8-diamino-pelargonic acid aminotransferase (DAPA), catalyzes the second step in the biotin biosynthesis pathway
SAKL0A02222g_1					0.0162738	0.00434784	1.85141	up	0.000508898	6.97041e-05	3.02377	up	212.539	205.269	488.748	457.25	411.59	329.376	255.648	271.094	-6.56293	-6.67274	-5.00666	-5.07639	-5.66554	-5.78411	-5.89686	-5.78405	SAKL0A02222g	no similarity
SAKL0H12474g_1					0.00157776	7.30252e-05	4.06518	down	0.00171137	0.000457225	2.06026	down	27255.2	26811.3	9756.06	9745.62	9777.15	6036.5	7611.65	5014.98	0.440651	0.378387	-0.698465	-0.664439	-1.08397	-1.64493	-1.02449	-1.64168	SAKL0H12474g	similar to uniprot|P36521 Saccharomyces cerevisiae YDL202W MRPL11 Mitochondrial ribosomal protein of the large subunit
SAKL0H12452g_2					0.0260604	0.00849229	1.74574	down	0.00346652	0.00117986	1.85463	down	26338	25524.1	11108.4	10203.9	15906.5	13498.2	12040.5	9739.9	0.415982	0.312246	-0.531651	-0.578882	-0.385891	-0.49159	-0.367161	-0.669652	SAKL0H12452g	similar to uniprot|Q04934 Saccharomyces cerevisiae YDR229W IVY1 Phospholipid-binding protein that interacts with both Ypt7p and Vps33p, may partially counteract the action of Vps33p and vice versa, localizes to the rim of the vacuole as cells approach stationary phase
SAKL0F15356g_1									0.00107823	0.00023573	1.61368	up	1305.33	1759.72	1273.75	2095.47	2081.62	1731.47	2260	2526.74	-3.89764	-3.54153	-3.62513	-2.85117	-3.35319	-3.41726	-2.78315	-2.5988	SAKL0F15356g	similar to uniprot|P47158 Saccharomyces cerevisiae YJR122W IBA57 Mitochondrial matrix protein involved in the incorporation of iron-sulfur clusters into mitochondrial aconitase-type proteins
SAKL0A07766g_2									0.0011874	0.00026965	2.01874	up	25642.7	21512.6	32772.8	31851.2	29161	25123.1	21637.7	14344	0.394888	0.0633588	1.05936	1.07681	0.489206	0.489856	0.508468	-0.0342555	SAKL0A07766g	similar to uniprot|P39742 Saccharomyces cerevisiae YLR292C SEC72 Non-essential subunit of Sec63 complex (Sec63p, Sec62p, Sec66p and Sec72p)
SAKL0D01936g_2					0.00924721	0.0018412	2.07292	up	0.00061545	9.85416e-05	4.30681	up	830.788	987.871	3389.51	3074.91	1736.7	1771.03	1786.99	1111.16	-4.56313	-4.40145	-2.21734	-2.29483	-3.59488	-3.34979	-3.11928	-3.73576	SAKL0D01936g	conserved hypothetical protein
SAKL0E00264g_Xhyb2_SAKL0C14058g					0.0350021	0.0126837	1.60638	down	0.00188104	0.000527068	1.57735	down	65154.5	91609.2	46073.3	43009.7	35302.9	50155.8	37375.5	61306.3	1.7266	2.16079	1.53796	1.50329	0.737055	1.47697	1.28229	1.96283	SAKL0E00264g	conserved hypothetical protein
SAKL0H24112g_2	0.00122187	8.04265e-06	1.66753	up					5.96776e-05	1.66126e-06	2.36562	down	7444.95	12983.6	4343.66	4122.8	6643.82	8201.59	5306.35	5301.56	-1.39309	-0.655375	-1.87421	-1.89759	-1.64376	-1.13981	-1.52799	-1.48669	SAKL0H24112g	similar to uniprot|P52491 Saccharomyces cerevisiae YLR306W UBC12 Enzyme that mediates the conjugation of Rub1p, a ubiquitin-like protein, to other proteins
SAKL0E14344g_2									0.00392868	0.00138594	1.65486	down	16261.6	14144.2	6729.39	6356.6	14902.5	11196.6	10147	6493.74	-0.27135	-0.540036	-1.23989	-1.26674	-0.485887	-0.697069	-0.598016	-1.19477	SAKL0E14344g	similar to uniprot|P53858 Saccharomyces cerevisiae YNL233W BNI4 Targeting subunit for Glc7p protein phosphatase, localized to the bud neck, required for localization of chitin synthase III to the bud neck via interaction with the chitin synthase III regulatory subunit Skt5p
[truncated: 1,405 more rows]

## Sheet: Re-Raw_1
ProbeName	FCAbsolute ( T Test unpaired [WT, Low-iron] Vs [WT, High-iron] P <= 0.05 FC >=1.5 (187) )	regulation ( T Test unpaired [WT, Low-iron] Vs [WT, High-iron] P <= 0.05 FC >=1.5 (187) )	FCAbsolute ( T Test unpaired [sef1, Low-iron] Vs [WT, Low-iron] P <= 0.05 FC >=1.5 (1079) )	regulation ( T Test unpaired [sef1, Low-iron] Vs [WT, Low-iron] P <= 0.05 FC >=1.5 (1079) )	FCAbsolute ( T Test unpaired [aft1, Low-iron] Vs [WT, Low-iron] P <= 0.05 FC >=1.5 (2113) )	regulation ( T Test unpaired [aft1, Low-iron] Vs [WT, Low-iron] P <= 0.05 FC >=1.5 (2113) )	Gene_Id	Sc ortholog	note.v3
[truncated: 2,473 more rows]

[truncated: 3 more sheets: Re-Raw_2, Venn, Iron]
