# Supplementary material for: Plastic Rewiring of Sef1 Transcriptional Networks and the Potential of Nonfunctional Transcription Factor Binding in Facilitating Adaptive Evolution
Source: Mol Biol Evol. 2021 Jun 27;38(11):4732–47. doi: 10.1093/molbev/msab192 (PMC8557406; doi:10.1093/molbev/msab192)
Supplement: msab192_Supplementary_Data [file msab192_supplementary_data.zip › Table S3_ChIP-Seq results of L. kluyveri Sef1.xlsx]

## Sheet: Peak-to-Gene assignment
PeakN	Peak#	chr	peakStart	peakEnd	peak_center	dexEnrichAve	glyEnrichAve	target_+	target_+ gene	dis+	CDs_+	CDs_+ gene	CDs_dis_+	target_-	target_- gene	dis-	CDs_-	CDs_- gene	CDs_dis_-	Target gene (1)	Sc ortholog (1)	Target gene (2)	Sc ortholog (2)	Classification
Peak_1	1	SAKL0C	115882	116072	115976	3.02689	29.2331	SAKL0C01298g		591				SAKL0C01254g	SLF1	1677				SAKL0C01298g				UniL
Peak_2	2	SAKL0C	116166	116385	116270	6.3331	35.8358	SAKL0C01298g		297				SAKL0C01254g	SLF1	1971				SAKL0C01298g				UniH
Peak_3	3	SAKL0C	1139248	1139438	1139344	0	25.322	SAKL0C12782g	BXI1	1270	SAKL0C12760g	MDH2	183	SAKL0C12738g	TRM13	649				SAKL0C12760g	MDH2			UniH
Peak_4	4	SAKL0D	704813	705003	704914	0	52.9072	SAKL0D08426g	IDP3	275				SAKL0D08382g	YNL011C	1448				SAKL0D08426g	IDP3			UniH
Peak_5	5	SAKL0D	774169	774359	774261	3.85363	33.4461	SAKL0D09350g	OPT2	1438				SAKL0D09328g	ADY2	536				SAKL0D09328g	ADY2			UniL
Peak_6	6	SAKL0E	434124	434316	434226	107.51	16.9849							SAKL0E05302g	NDE2	681				SAKL0E05302g	NDE2			UniL
Peak_7	7	SAKL0E	641790	641990	641884	0	10.0526	SAKL0E07964g	XBP1	787				SAKL0E07920g	SGA1	1908				SAKL0E07964g	XBP1			UniL
Peak_8	8	SAKL0E	1251388	1251578	1251483	0	8.17309	SAKL0E15048g	PCK1	443				SAKL0E15026g	YIL152W	363				SAKL0E15026g	YIL152W	SAKL0E15048g	PCK1	DuH
Peak_9	9	SAKL0F	1139803	1139993	1139900	0	15.409	SAKL0F14234g	SFC1	231				SAKL0F14190g		1146				SAKL0F14234g	SFC1			UniH
Peak_10	10	SAKL0H	1737729	1737925	1737819	21.376	119.321	SAKL0H19690g	ACH1	597										SAKL0H19690g	ACH1			UniL
Peak_11	11	SAKL0H	2014826	2015016	2014920	0	8.68792	SAKL0H23232g	YGR016W	811				SAKL0H23210g	YGR015C	143				SAKL0H23210g	YGR015C			UniH
Peak_12	12	SAKL0C	1138797	1139087	1138938	1.1638	11.253	SAKL0C12760g	MDH2	223				SAKL0C12738g	TRM13	243				SAKL0C12760g	MDH2	SAKL0C12738g	TRM13	DuH
Peak_13	13	SAKL0H	359917	360109	360020	0	13.5966							SAKL0H03894g	STP4	1342				SAKL0H03894g	STP4			P
Peak_14	14	SAKL0E	773307	773497	773404	3.20592	31.163							SAKL0E09284g	OM45	575				SAKL0E09284g	OM45			UniL
Peak_15	15	SAKL0B	582371	582565	582465	2.72622	14.2136	SAKL0B06754g	PET9	211				SAKL0B06732g	TBS1	1320				SAKL0B06754g	PET9			UniH
Peak_16	16	SAKL0B	200986	201176	201084	2.19372	13.297	SAKL0B02090g	HSP12	327				SAKL0B02068g	MDJ1	277				SAKL0B02068g	MDJ1	SAKL0B02090g	HSP12	DuH
Peak_17	17	SAKL0A	724607	724808	724702	0	8.62561	SAKL0A08184g	GAC1	831				SAKL0A08162g	MCM5	461				SAKL0A08162g	MCM5			UniH
Peak_18	18	SAKL0H	378666	378858	378756	0	14.0799	SAKL0H04070g	YGR067C	423										SAKL0H04070g	YGR067C			UniH
Peak_19	19	SAKL0B	1037150	1037353	1037252	4.05945	24.4849	SAKL0B12056g	FET3	535				SAKL0B12034g	BUB2	223				SAKL0B12034g	BUB2			UniH
Peak_20	20	SAKL0F	405460	405665	405569	8.47897	39.3085	SAKL0F05082g	GCN4	915				SAKL0F05060g	MIT1	1557				SAKL0F05082g	GCN4			UniL
Peak_21	21	SAKL0G	1452412	1452602	1452508	0	7.55874	SAKL0G16852g	CYB2	386										SAKL0G16852g	CYB2			UniH
Peak_22	22	SAKL0G	1281252	1281442	1281352	0	6.23876	SAKL0G14938g	JEN1	732	SAKL0G14927g		55							SAKL0G14927g				UniH
Peak_23	23	SAKL0E	128700	128890	128799	74.4638	14.5113	SAKL0E01650g	MIC17	124										SAKL0E01650g	MIC17			UniH
Peak_24	24	SAKL0D	761724	761925	761830	14.7448	68.1746							SAKL0D09152g	CIT1	411				SAKL0D09152g	CIT1			UniH
Peak_25	25	SAKL0H	1210903	1211093	1210995	41.7499	135.072	SAKL0H14168g	MAS1	475				SAKL0H14146g	SDH4	134				SAKL0H14146g	SDH4	SAKL0H14168g	MAS1	DuH
Peak_26	26	SAKL0C	383869	384075	383979	0	5.7799	SAKL0C03982g		213				SAKL0C03971g		117				SAKL0C03982g		SAKL0C03971g		DuH
Peak_27	27	SAKL0B	416325	416515	416414	0	5.94296	SAKL0B04752g	FMP48	527				SAKL0B04708g	ILV5	1115				SAKL0B04752g	FMP48			UniL
Peak_28	28	SAKL0H	2275735	2275925	2275834	37.1742	116.028	SAKL0H25850g	SDH2	171										SAKL0H25850g	SDH2			UniH
Peak_29	29	SAKL0H	1342557	1342749	1342649	4.1846	26.5722	SAKL0H15422g	KGD2	145				SAKL0H15400g	SLX4	137				SAKL0H15422g	KGD2	SAKL0H15400g	SLX4	DuH
Peak_30	30	SAKL0G	290493	290683	290582	40.0711	131.735	SAKL0G03520g	IDH2	186				SAKL0G03498g	UBA2	238				SAKL0G03520g	IDH2	SAKL0G03498g	UBA2	DuH
Peak_31	31	SAKL0H	1529021	1529224	1529120	2.63416	13.2101	SAKL0H17248g	TMN2	1479				SAKL0H17226g	TRS85	113				SAKL0H17226g	TRS85			UniH
Peak_32	32	SAKL0C	203531	203773	203647	1.83497	10.0195	SAKL0C02266g	MET2	212										SAKL0C02266g	MET2			UniH
Peak_33	33	SAKL0A	950287	950477	950385	0	13.8489													NA				NA
Peak_34	34	SAKL0F	1372349	1372539	1372444	0	4.6214	SAKL0F16610g	CYB2	1230				SAKL0F16588g	LYS14	834				SAKL0F16588g	LYS14			UniL
Peak_35	35	SAKL0C	6677	6868	6766	0	4.67782	SAKL0C00176g	IMA5	661				SAKL0C00165g		178				SAKL0C00165g				UniH
Peak_36	36	SAKL0E	129560	129764	129662	3.43679	23.8449	SAKL0E01672g	AIM34	292										SAKL0E01672g	AIM34			UniH
Peak_37	37	SAKL0E	773000	773237	773127	2.53985	13.3504							SAKL0E09284g	OM45	298				SAKL0E09284g	OM45			UniH
Peak_38	38	SAKL0G	1659775	1659965	1659872	7.73345	31.0807	SAKL0G19294g	MRS1	1729				SAKL0G19261g		32				SAKL0G19261g				UniH
Peak_39	39	SAKL0B	577655	577869	577763	1.37535	5.24841	SAKL0B06710g	YBL029C-A	313				SAKL0B06688g	YBL029W	318				SAKL0B06710g	YBL029C-A	SAKL0B06688g	YBL029W	DuH
Peak_40	40	SAKL0C	169518	169718	169613	2.35288	8.80293	SAKL0C01958g	RPL37B	141				SAKL0C01936g	PLM2	476				SAKL0C01958g	RPL37B	SAKL0C01936g	PLM2	DuH
Peak_41	41	SAKL0C	311184	311374	311278	0	4.72519							SAKL0C03256g	COQ6	1873				SAKL0C03256g	COQ6			P
Peak_42	42	SAKL0F	249715	249905	249811	4.7095	21.0978	SAKL0F02948g		1553				SAKL0F02926g	YGR125W	702				SAKL0F02926g	YGR125W			UniL
Peak_43	43	SAKL0A	939173	939575	939339	0	9.12282	SAKL0A10692pg		1454							SAKL0A10681g		337	SAKL0A10681g				P
Peak_44	44	SAKL0B	656798	656988	656894	0	11.3037													NA				NA
Peak_45	45	SAKL0G	1070669	1070859	1070761	0	8.33866							SAKL0G12540g	DNM1	362				SAKL0G12540g	DNM1			UniH
Peak_46	46	SAKL0G	979669	979859	979759	92.7386	237.813	SAKL0G11462g	AVT3	421							SAKL0G11440g	SDH1	271	SAKL0G11462g	AVT3	SAKL0G11440g	SDH1	DuH
Peak_47	47	SAKL0H	2307180	2307376	2307272	0	7.31527	SAKL0H26224g	STP4	784										SAKL0H26224g	STP4			UniL
Peak_48	48	SAKL0C	412322	412512	412418	0	3.81554	SAKL0C04246g	UBP12	444										SAKL0C04246g	UBP12			UniH
Peak_49	49	SAKL0H	2307548	2307738	2307637	0	20.5387	SAKL0H26224g	STP4	419										SAKL0H26224g	STP4			UniH
Peak_50	50	SAKL0D	1061585	1061789	1061695	0	10.7486	SAKL0D12738g		317				SAKL0D12716g	MNN4	243				SAKL0D12716g	MNN4	SAKL0D12738g		DuH
Peak_51	51	SAKL0A	210257	210447	210352	0	6.80911	SAKL0A02266g	PFK2	219				SAKL0A02222g		1989				SAKL0A02266g	PFK2			UniH
Peak_52	52	SAKL0B	657103	657293	657200	0	5.82266													NA				NA
Peak_53	53	SAKL0C	66140	66334	66240	0	4.54612													NA				NA
Peak_54	54	SAKL0B	503847	504045	503942	16.9054	49.0268	SAKL0B05940g		213				SAKL0B05918g	RPL20B	576				SAKL0B05940g				UniH
Peak_55	55	SAKL0F	472233	472428	472326	5.5262	19.5019	SAKL0F06270g	ADH2	551	SAKL0F06259g		306							SAKL0F06270g	ADH2			UniL
Peak_56	56	SAKL0G	1659564	1659741	1659654	7.57181	0	SAKL0G19294g	MRS1	1947				SAKL0G19250g	CAB3	620	SAKL0G19261g		186	SAKL0G19261g				UniH
Peak_57	57	SAKL0F	340005	340201	340108	0	5.39609	SAKL0F04301pg		1321										SAKL0F04301pg				P
Peak_58	58	SAKL0C	1046722	1046912	1046819	1.66679	5.6304							SAKL0C11616g	SNQ2	575	SAKL0C11638g		82	SAKL0C11638g				UniH
Peak_59	59	SAKL0H	634128	634318	634220	12.4178	39.4684	SAKL0H07238g	ISU1	191				SAKL0H07216g	GIP3	593				SAKL0H07238g	ISU1			UniH
Peak_60	60	SAKL0D	165400	165592	165503	4.1355	15.5308	SAKL0D02068g	CAC2	1710				SAKL0D02024g	RSN1	1787				SAKL0D02068g	CAC2			P
Peak_61	61	SAKL0D	998880	999099	998993	3.00185	10.7856	SAKL0D12034g	GLY1	432				SAKL0D12012g	IES6	66				SAKL0D12012g	IES6	SAKL0D12034g	GLY1	DuH
Peak_62	62	SAKL0G	1652436	1652626	1652528	17.887	53.9997							SAKL0G19140g	MDH1	154				SAKL0G19140g	MDH1			UniH
Peak_64	63	SAKL0B	178654	178844	178755	0	5.22962	SAKL0B01826g	GAT1	437										SAKL0B01826g	GAT1			UniH
Peak_65	64	SAKL0F	59659	59849	59751	5.39338	21.2404	SAKL0F00682g	BRR6	148				SAKL0F00660g	YMR31	261				SAKL0F00682g	BRR6			UniH
Peak_66	65	SAKL0E	71938	72128	72033	23.403	70.3442	SAKL0E00946g	FUM1	187				SAKL0E00902g	PCM1	1717				SAKL0E00946g	FUM1			UniH
Peak_67	66	SAKL0C	159493	159686	159586	2.72702	9.12592	SAKL0C01848g	LPP1	558				SAKL0C01826g	TFS1	478				SAKL0C01826g	TFS1			UniH
Peak_68	67	SAKL0H	839970	840168	840073	0	3.96212	SAKL0H09768g	RPS9B	174										SAKL0H09768g	RPS9B			UniH
Peak_69	68	SAKL0F	1212038	1212238	1212136	3.90849	12.401	SAKL0F15048g	ECM13	357				SAKL0F15026g	COR1	464				SAKL0F15048g	ECM13	SAKL0F15026g	COR1	DuH
Peak_70	69	SAKL0A	723345	723535	723440	0	13.9716							SAKL0A08140g	SMD2	1902				SAKL0A08140g	SMD2			P
Peak_71	70	SAKL0C	917781	918125	917979	2.60795	0													NA				NA
Peak_72	71	SAKL0G	1627155	1627517	1627335	1.73226	4.66249							SAKL0G18810g	STL1	754				SAKL0G18810g	STL1			UniL
Peak_73	72	SAKL0D	516340	516555	516435	0	5.6927	SAKL0D06336g	ARG2	1505				SAKL0D06270g	YBR285W	336				SAKL0D06270g	YBR285W			UniH
Peak_74	73	SAKL0C	576601	576791	576699	2.26216	9.35535	SAKL0C06226g	TIM17	481	SAKL0C06204g		355	SAKL0C06182g	BIO2	923				SAKL0C06226g	TIM17			UniH
Peak_75	74	SAKL0E	640271	640469	640367	1.82106	5.78534	SAKL0E07942g	NCE103	471				SAKL0E07920g	SGA1	391				SAKL0E07920g	SGA1	SAKL0E07942g	NCE103	DuH
Peak_76	75	SAKL0A	419456	419646	419546	0	4.28323							SAKL0A04532g	AFT1	326				SAKL0A04532g	AFT1			UniH
Peak_77	76	SAKL0H	245092	245282	245187	2.83219	8.29929	SAKL0H02464g	LSC2	170										SAKL0H02464g	LSC2			UniH
Peak_78	77	SAKL0D	960254	960444	960348	20.1274	55.495				SAKL0D11506g	BUD16	425	SAKL0D11484g	SPS19	890				SAKL0D11484g	SPS19			UniL
Peak_79	78	SAKL0E	1186924	1187114	1187019	0	7.15814							SAKL0E14366g	YNL234W	531				SAKL0E14366g	YNL234W			UniH
Peak_80	79	SAKL0H	922863	923057	922957	1.2464	5.06519	SAKL0H10692g	TOS1	1359				SAKL0H10670g	PDR12	337				SAKL0H10670g	PDR12			UniH
Peak_81	80	SAKL0F	298227	298437	298330	1.47912	4.335							SAKL0F03740g	PFK26	418				SAKL0F03740g	PFK26			UniH
Peak_82	81	SAKL0A	655709	655899	655806	2.88755	10.6698				SAKL0A07392g	AME1	343	SAKL0A07370g	NGR1	1706				SAKL0A07392g	AME1			P
Peak_83	82	SAKL0C	851896	852086	851988	0	5.23844	SAKL0C09394g	NDJ1	1837				SAKL0C09350g	ITR1	564				SAKL0C09350g	ITR1			UniL
Peak_84	83	SAKL0D	1203991	1204181	1204088	0	11.9611	SAKL0D14608g	ACS1	516				SAKL0D14586g	FLC2	381				SAKL0D14586g	FLC2			UniH
Peak_85	84	SAKL0D	483389	483584	483493	2.01102	8.64333	SAKL0D05918g		316				SAKL0D05896g	FCJ1	189				SAKL0D05896g	FCJ1	SAKL0D05918g		DuH
Peak_86	85	SAKL0B	120080	120270	120171	0	4.92623	SAKL0B01298g	AGX1	230										SAKL0B01298g	AGX1			UniH
Peak_87	86	SAKL0F	666186	666376	666277	6.08634	19.677	SAKL0F08712g	YIL055C	267				SAKL0F08690g	GPP1	585				SAKL0F08712g	YIL055C			UniH
Peak_88	87	SAKL0B	137124	137319	137227	0	4.55713	SAKL0B01430g		1319										SAKL0B01430g				P
Peak_89	88	SAKL0D	213826	214016	213923	8.24655	2.25576	SAKL0D02640g	ACF2	1986										SAKL0D02640g	ACF2			P
Peak_90	89	SAKL0C	125134	125348	125232	0	3.33248							SAKL0C01452g	ACN9	522				SAKL0C01452g	ACN9			UniL
Peak_91	90	SAKL0D	760686	760876	760779	0	9.46869							SAKL0D09130g	YCP4	1794				SAKL0D09130g	YCP4			P
Peak_92	91	SAKL0C	654316	654517	654419	1.51816	4.03224	SAKL0C07018g		708				SAKL0C06996g	PDR15	361				SAKL0C06996g	PDR15			UniH
Peak_93	92	SAKL0C	196353	196543	196445	3.12689	10.9989	SAKL0C02222g	CAF120	865										SAKL0C02222g	CAF120			UniL
Peak_95	93	SAKL0C	406320	406510	406419	2.06742	8.13326													NA				NA
Peak_96	94	SAKL0C	283768	283964	283870	0	6.4354	SAKL0C02970g	MKC7	1775										SAKL0C02970g	MKC7			P
Peak_97	95	SAKL0G	1487962	1488152	1488056	4.97245	17.9788				SAKL0G17182g	CAR2	338	SAKL0G17160g	SML1	1217				SAKL0G17182g	CAR2			P
Peak_98	96	SAKL0C	284189	284379	284285	4.14275	15.8059	SAKL0C02970g	MKC7	1360										SAKL0C02970g	MKC7			P
Peak_99	97	SAKL0F	1039049	1039251	1039148	0	5.39751							SAKL0F13112g	SHO1	1077				SAKL0F13112g	SHO1			P
Peak_100	98	SAKL0H	2082352	2082701	2082532	2.85194	8.14431	SAKL0H24156g	CDA2	603				SAKL0H24134g	YLR307C-A	439				SAKL0H24134g	YLR307C-A			UniH
Peak_101	99	SAKL0G	681313	681503	681409	4.87268	14.1045													NA				NA
Peak_102	100	SAKL0D	992932	993136	993030	1.57245	3.82412	SAKL0D11968g	ISY1	812				SAKL0D11946g	SUC2	276				SAKL0D11946g	SUC2			UniH
Peak_103	101	SAKL0C	754881	755071	754975	0	6.56073	SAKL0C08162g	MRPL25	1674	SAKL0C08140g	PEX8	395	SAKL0C08118g	YOL073C	939				SAKL0C08118g	YOL073C			UniL
Peak_104	102	SAKL0E	845679	845906	845788	2.74395	7.05967	SAKL0E10098g	RPS7A	405				SAKL0E10076g	RKI1	1145				SAKL0E10098g	RPS7A			UniH
Peak_105	103	SAKL0H	2176214	2176490	2176367	2.8248	7.7094	SAKL0H24992g	RPS26A	854										SAKL0H24992g	RPS26A			UniL
Peak_106	104	SAKL0G	243489	243679	243580	0	7.6445	SAKL0G02992g	YBR033W	279										SAKL0G02992g	YBR033W			UniH
Peak_107	105	SAKL0H	1721648	1721841	1721739	0	3.22614							SAKL0H19514g	UGA2	306				SAKL0H19514g	UGA2			UniH
Peak_108	106	SAKL0E	330626	330816	330722	9.61188	27.6939							SAKL0E04136g	SDH3	153				SAKL0E04136g	SDH3			UniH
Peak_109	107	SAKL0C	561020	561210	561112	0	2.99836	SAKL0C05940g	LAS1	981							SAKL0C05918g	OAF3	423	SAKL0C05940g	LAS1			UniL
Peak_110	108	SAKL0C	287882	288080	287985	0	5.05344	SAKL0C02992g	FRE1	303										SAKL0C02992g	FRE1			UniH
Peak_111	109	SAKL0C	1139662	1139872	1139770	0	4.41109	SAKL0C12782g	BXI1	844				SAKL0C12738g	TRM13	1075				SAKL0C12782g	BXI1			UniL
Peak_112	110	SAKL0E	1009893	1010083	1009987	0	11.3409	SAKL0E12188g	ARO9	515				SAKL0E12144g	SPL2	1942				SAKL0E12188g	ARO9			UniL
Peak_113	111	SAKL0H	1476773	1476963	1476871	1.56729	5.0141							SAKL0H16786g	COX26	370				SAKL0H16786g	COX26			UniH
Peak_114	112	SAKL0A	69626	69816	69725	5.61806	18.1943	SAKL0A00616g	YCR087C-A	877				SAKL0A00572g	FIG2	1787				SAKL0A00616g	YCR087C-A			UniL
Peak_115	113	SAKL0E	332705	333098	332926	4.13527	9.12525	SAKL0E04202g	SNF7	1285				SAKL0E04158g		291				SAKL0E04158g				UniH
Peak_116	114	SAKL0C	155209	155406	155309	1.81264	5.05956	SAKL0C01804g	PSP1	220				SAKL0C01793g		105				SAKL0C01793g		SAKL0C01804g	PSP1	DuH
Peak_117	115	SAKL0C	666826	667030	666926	0	4.2604													NA				NA
Peak_118	116	SAKL0B	952210	952425	952309	0	4.19818	SAKL0B10978g		1155				SAKL0B10956g	PUT4	690				SAKL0B10956g	PUT4			UniL
Peak_119	117	SAKL0H	89887	90077	89986	2.52579	7.12969	SAKL0H00726g		274										SAKL0H00726g				UniH
Peak_120	118	SAKL0D	874188	874378	874283	0	3.41881	SAKL0D10450g	RGT2	1190										SAKL0D10450g	RGT2			P
Peak_121	119	SAKL0A	929572	929769	929675	0	4.05166							SAKL0A10549g		1781				SAKL0A10549g				P
Peak_122	120	SAKL0C	693137	693327	693236	58.0871	127.674	SAKL0C07502g	GPD1	357				SAKL0C07491g		140				SAKL0C07491g		SAKL0C07502g	GPD1	DuH
Peak_123	121	SAKL0C	123192	123382	123288	4.32595	12.1567													NA				NA
Peak_124	122	SAKL0B	297119	297323	297219	0	14.5578							SAKL0B03212g	ICL2	165				SAKL0B03212g	ICL2			UniH
Peak_125	123	SAKL0G	1267445	1267635	1267540	0	7.19407							SAKL0G14762g	UGA4	465				SAKL0G14762g	UGA4			UniH
Peak_126	124	SAKL0H	1999623	1999813	1999719	0	7.70343							SAKL0H23034g	STF2	296				SAKL0H23034g	STF2			UniH
Peak_127	125	SAKL0D	760970	761173	761062	0	7.37742										SAKL0D09152g	CIT1	357	SAKL0D09152g	CIT1			P
Peak_128	126	SAKL0D	638181	638371	638280	0	4.20383													NA				NA
Peak_129	127	SAKL0D	1139069	1139261	1139164	1.9217	5.24125	SAKL0D13838g		1181				SAKL0D13794g	FBA1	423				SAKL0D13794g	FBA1			UniH
Peak_130	128	SAKL0A	654895	655126	655002	2.92635	7.26719	SAKL0A07392g	AME1	461				SAKL0A07370g	NGR1	902				SAKL0A07392g	AME1			UniH
Peak_131	129	SAKL0H	2117659	2117849	2117751	5.11696	13.8297							SAKL0H24442g	AGC1	307				SAKL0H24442g	AGC1			UniH
Peak_132	130	SAKL0B	193491	193681	193583	8.52853	22.7206							SAKL0B01958g	LPD1	333				SAKL0B01958g	LPD1			UniH
Peak_133	131	SAKL0B	327234	327424	327328	19.1523	6.44598	SAKL0B03586g	SCW4	599				SAKL0B03542g	RPA135	995				SAKL0B03586g	SCW4	SAKL0B03542g	RPA135	DuL
Peak_134	132	SAKL0G	87808	88056	87931	0	3.14881	SAKL0G00968g	YOR062C	608				SAKL0G00946g	RPL3	1639				SAKL0G00968g	YOR062C			UniL
Peak_135	133	SAKL0A	617502	617707	617612	4.45616	11.1668							SAKL0A06930g	YBR225W	832	SAKL0A06941g		18	SAKL0A06941g				UniH
Peak_136	134	SAKL0D	1275892	1276082	1275984	0	9.30521	SAKL0D15334g		263	SAKL0D15312g	COS6	469							SAKL0D15334g				UniH
Peak_137	135	SAKL0C	668167	668364	668268	2.88151	6.97538	SAKL0C07216g		862				SAKL0C07194g	NCA3	254				SAKL0C07194g	NCA3			UniH
Peak_138	136	SAKL0C	230643	230837	230736	0	5.51135										SAKL0C02508g		306	SAKL0C02508g				P
Peak_139	137	SAKL0F	189525	189718	189620	0	2.74172							SAKL0F02178g	JEN1	570	SAKL0F02200g		208	SAKL0F02178g	JEN1			UniL
Peak_140	138	SAKL0B	581978	582180	582080	1.6613	4.09531	SAKL0B06754g	PET9	596				SAKL0B06732g	TBS1	935				SAKL0B06754g	PET9	SAKL0B06732g	TBS1	DuL
Peak_141	139	SAKL0C	609161	609385	609265	2.50628	6.86554	SAKL0C06556g	YJL132W	1941				SAKL0C06490g	YJL133C-A	1933				SAKL0C06490g	YJL133C-A			P
Peak_142	140	SAKL0A	809717	809907	809808	0	6.11035				SAKL0A09306g	LEU5	202	SAKL0A09284g	CTP1	877				SAKL0A09284g	CTP1			UniL
Peak_143	141	SAKL0C	243294	243484	243386	0	4.57129													NA				NA
Peak_144	142	SAKL0C	114498	114690	114595	1.5686	3.89064	SAKL0C01276g	YDR514C	268				SAKL0C01254g	SLF1	296				SAKL0C01276g	YDR514C	SAKL0C01254g	SLF1	DuH
Peak_145	143	SAKL0F	515899	516089	515995	5.81526	15.14	SAKL0F06710g		1004				SAKL0F06688g	CLB6	497				SAKL0F06688g	CLB6			UniH
Peak_146	144	SAKL0H	923814	924006	923909	1.92709	4.09684	SAKL0H10692g	TOS1	407				SAKL0H10681g		436				SAKL0H10692g	TOS1	SAKL0H10681g		DuH
Peak_148	145	SAKL0D	635002	635192	635094	2.74044	6.65872							SAKL0D07700g		308				SAKL0D07700g				UniH
Peak_149	146	SAKL0H	1832105	1832295	1832204	0	11.9801							SAKL0H20966g	ECL1	450				SAKL0H20966g	ECL1			UniH
Peak_150	147	SAKL0F	1193119	1193309	1193217	0	9.81607	SAKL0F14784g	FRE3	604										SAKL0F14784g	FRE3			UniL
Peak_151	148	SAKL0B	792917	793109	793007	0	3.09406	SAKL0B09339g		22				SAKL0B09328g	PIL1	621				SAKL0B09339g				UniH
Peak_152	149	SAKL0E	225809	225986	225898	3.48729	0	SAKL0E02838g	ADH3	365										SAKL0E02838g	ADH3			UniH
Peak_153	150	SAKL0D	6410	6600	6500	0	2.12694	SAKL0D00154pg		427				SAKL0D00132g	DUR3	664				SAKL0D00154pg				UniH
Peak_154	151	SAKL0C	607586	607777	607687	4.52713	11.321	SAKL0C06512g	MRS3	584				SAKL0C06490g	YJL133C-A	355				SAKL0C06490g	YJL133C-A			UniH
Peak_155	152	SAKL0F	1038712	1038902	1038804	0	3.65078							SAKL0F13112g	SHO1	733				SAKL0F13112g	SHO1			UniL
Peak_156	153	SAKL0C	80793	80984	80894	1.50407	4.51687	SAKL0C00924g	AGE1	1025				SAKL0C00902g		25				SAKL0C00902g				UniH
Peak_157	154	SAKL0C	608442	608633	608531	2.69138	7.23187				SAKL0C06512g	MRS3	260	SAKL0C06490g	YJL133C-A	1199				SAKL0C06490g	YJL133C-A			P
Peak_159	155	SAKL0H	614114	614304	614210	0	7.91356	SAKL0H07018g		366	SAKL0H07007g		312	SAKL0H06996g	DFR1	324				SAKL0H06996g	DFR1	SAKL0H07018g		DuH
Peak_160	156	SAKL0E	636834	637031	636936	15.086	33.8388	SAKL0E07898g	FMC1	304				SAKL0E07876g	IDH1	147				SAKL0E07876g	IDH1	SAKL0E07898g	FMC1	DuH
Peak_161	157	SAKL0B	698190	698380	698280	0	7.32864	SAKL0B08184g	ADH3	407	SAKL0B08162g		244							SAKL0B08184g	ADH3			UniH
Peak_162	158	SAKL0D	1140387	1140579	1140485	0	7.11536	SAKL0D13860g	YMR027W	437	SAKL0D13838g		140	SAKL0D13816g		250				SAKL0D13816g				UniH
Peak_163	159	SAKL0F	1138550	1138740	1138645	0	4.5362	SAKL0F14212g	RPL43A	223							SAKL0F14190g		109	SAKL0F14212g	RPL43A			UniH
Peak_164	160	SAKL0B	201397	201655	201519	0	3.37632				SAKL0B02090g	HSP12	108	SAKL0B02068g	MDJ1	712				SAKL0B02090g	HSP12			UniH
Peak_165	161	SAKL0C	576106	576296	576201	0	4.58172	SAKL0C06204g		143				SAKL0C06182g	BIO2	425				SAKL0C06204g		SAKL0C06182g	BIO2	DuH
Peak_166	162	SAKL0D	721238	721440	721340	0	2.84986	SAKL0D08668g	NFS1	116				SAKL0D08646g	PET8	142				SAKL0D08668g	NFS1	SAKL0D08646g	PET8	DuH
Peak_167	163	SAKL0G	265943	266133	266043	0	6.89153							SAKL0G03278g	ATO3	322				SAKL0G03278g	ATO3			UniH
Peak_168	164	SAKL0C	254494	254711	254598	1.58636	3.98642	SAKL0C02728g	LYP1	422				SAKL0C02706g		313				SAKL0C02706g		SAKL0C02728g	LYP1	DuH
Peak_170	165	SAKL0B	305471	305661	305563	0	5.97502													NA				NA
Peak_171	166	SAKL0H	89456	89646	89548	0	5.91514	SAKL0H00726g		712										SAKL0H00726g				UniL
Peak_172	167	SAKL0D	1219529	1219719	1219620	0	5.5557	SAKL0D14806g	ALD4	639										SAKL0D14806g	ALD4			UniL
Peak_173	168	SAKL0D	514814	515004	514910	0	6.5794							SAKL0D06248g	APE3	809				SAKL0D06248g	APE3			UniL
Peak_174	169	SAKL0C	309584	309808	309707	0	5.4409	SAKL0C03278g	FOL1	77				SAKL0C03256g	COQ6	302				SAKL0C03278g	FOL1	SAKL0C03256g	COQ6	DuH
Peak_175	170	SAKL0E	729242	729432	729341	155.66	270.844							SAKL0E08866g	KGD1	225				SAKL0E08866g	KGD1			UniH
Peak_176	171	SAKL0E	294944	295159	295064	0	5.1159							SAKL0E03608g	YPK2	1058				SAKL0E03608g	YPK2			P
Peak_177	172	SAKL0H	2258991	2259186	2259092	0	3.84073	SAKL0H25784g	UBI4	222										SAKL0H25784g	UBI4			UniH
Peak_178	173	SAKL0C	524310	524500	524405	2.02902	5.14349	SAKL0C05566g	PIR3	1531							SAKL0C05544g	PIR1	28	SAKL0C05544g	PIR1			UniH
Peak_179	174	SAKL0C	916220	916439	916339	1.68951	4.81132	SAKL0C10186g	TDH3	507				SAKL0C10164g	ADH1	555				SAKL0C10186g	TDH3	SAKL0C10186g	TDH3	DuL
Peak_180	175	SAKL0C	1082416	1082727	1082594	2.87289	6.38376							SAKL0C12034g	ZEO1	434	SAKL0C12056g		197	SAKL0C12034g	ZEO1			UniH
Peak_181	176	SAKL0G	1355137	1355336	1355232	3.57192	8.03267	SAKL0G15752g	SFP1	393				SAKL0G15730g	DUS3	910				SAKL0G15752g	SFP1			UniH
Peak_182	177	SAKL0G	88187	88377	88281	0	4.78194	SAKL0G00968g	YOR062C	258				SAKL0G00946g	RPL3	1989				SAKL0G00968g	YOR062C			UniH
Peak_183	178	SAKL0A	935614	935842	935721	1.52617	2.72931	SAKL0A10670g	YMC2	1888				SAKL0A10626g	SRY1	1880				SAKL0A10626g	SRY1			P
Peak_184	179	SAKL0C	538496	538686	538589	0	3.41488							SAKL0C05676g	CIS3	232				SAKL0C05676g	CIS3			UniH
Peak_185	180	SAKL0C	497286	497476	497380	0	2.05546	SAKL0C05214g	QCR8	197										SAKL0C05214g	QCR8			UniH
Peak_186	181	SAKL0B	275366	275558	275464	0	5.06779	SAKL0B02948g	PDH1	221										SAKL0B02948g	PDH1			UniH
Peak_187	182	SAKL0C	1138539	1138729	1138639	0	4.66267	SAKL0C12760g	MDH2	522				SAKL0C12716g	YPT11	1923	SAKL0C12738g	TRM13	56	SAKL0C12738g	TRM13			UniH
Peak_188	183	SAKL0C	255189	255379	255285	3.92387	11.3309				SAKL0C02728g	LYP1	265	SAKL0C02706g		1000				SAKL0C02706g				P
Peak_189	184	SAKL0C	281430	281620	281525	0	3.60114													NA				NA
Peak_190	185	SAKL0C	948494	948684	948593	1.70215	3.90966	SAKL0C10417g		214				SAKL0C10406g	YBR139W	400				SAKL0C10417g		SAKL0C10406g	YBR139W	DuH
Peak_191	186	SAKL0C	177729	177919	177821	0	4.8651							SAKL0C02024g	PPR1	269				SAKL0C02024g	PPR1			UniL
Peak_192	187	SAKL0C	931786	931976	931878	0	4.66947	SAKL0C10340g	IRA1	404				SAKL0C10296g	MAK5	1504				SAKL0C10340g	IRA1			UniH
Peak_193	188	SAKL0H	1466965	1467155	1467058	7.04331	18.2109	SAKL0H16676g	GIS3	928										SAKL0H16676g	GIS3			UniL
Peak_194	189	SAKL0C	38799	38989	38891	0	3.22982	SAKL0C00440g	VAC17	771				SAKL0C00418g	CHA1	268				SAKL0C00418g	CHA1			UniH
Peak_195	190	SAKL0F	296240	296460	296356	13.4497	6.039							SAKL0F03718g	YLH47	381				SAKL0F03718g	YLH47			UniH
Peak_196	191	SAKL0G	1490553	1490743	1490650	0	4.03795	SAKL0G17248g	NTE1	1782				SAKL0G17204g	TDH3	316				SAKL0G17204g	TDH3			UniH
Peak_197	192	SAKL0C	914921	915176	915033	2.66032	0	SAKL0C10186g	TDH3	1813				SAKL0C10142g	MRPS9	698				SAKL0C10142g	MRPS9			UniL
Peak_199	193	SAKL0D	902756	902948	902846	0	2.27406	SAKL0D10890g	MMS21	1825				SAKL0D10846g	GTT3	399				SAKL0D10846g	GTT3			UniL
Peak_200	194	SAKL0C	623144	623364	623267	0	2.89305							SAKL0C06600g	URA2	1057				SAKL0C06600g	URA2			P
Peak_201	195	SAKL0H	4878	5068	4972	0	4.09699							SAKL0H00121pg		190				SAKL0H00121pg				UniH
Peak_202	196	SAKL0C	116519	116812	116606	2.37851	0				SAKL0C01298g		39							SAKL0C01298g				UniH
Peak_203	197	SAKL0C	775829	776020	775929	0	4.45401	SAKL0C08448g	MRP10	1121	SAKL0C08426g	EMI5	28							SAKL0C08426g	SDH5			UniH
Peak_204	198	SAKL0C	683413	683624	683516	0	3.44227							SAKL0C07392g	YDL027C	361				SAKL0C07392g	YDL027C			UniH
Peak_205	199	SAKL0H	347528	347729	347636	0	3.57931	SAKL0H03740g	FBP1	638				SAKL0H03729g	PBP4	832				SAKL0H03740g	FBP1	SAKL0H03729g	PBP4	DuL
Peak_206	200	SAKL0C	654831	655036	654933	0	3.54597	SAKL0C07018g		194				SAKL0C06996g	PDR15	875				SAKL0C07018g				UniH
Peak_207	201	SAKL0C	525881	526096	525993	1.63574	4.2043	SAKL0C05588g	VBA5	1983	SAKL0C05566g	PIR3	57	SAKL0C05544g	PIR1	1560				SAKL0C05566g	PIR3			UniH
Peak_208	202	SAKL0F	245364	245554	245459	0	3.85018							SAKL0F02904g	YGR126W	65				SAKL0F02904g	YGR126W			UniH
Peak_210	203	SAKL0B	1004124	1004314	1004214	0	4.17444	SAKL0B11638g	YNK1	406										SAKL0B11638g	YNK1			UniH
Peak_211	204	SAKL0G	1490905	1491099	1490998	0	3.53685	SAKL0G17248g	NTE1	1434				SAKL0G17204g	TDH3	664				SAKL0G17204g	TDH3			UniL
Peak_212	205	SAKL0H	1926262	1926452	1926361	8.05772	19.0494	SAKL0H22044g	OYE2	323				SAKL0H22022g	PUF4	594				SAKL0H22044g	OYE2			UniH
Peak_213	206	SAKL0C	904503	904695	904604	2.00714	4.74663	SAKL0C10010g		165				SAKL0C09988g	MPD2	231				SAKL0C10010g		SAKL0C09988g	MPD2	DuH
Peak_214	207	SAKL0D	78082	78272	78178	0	7.31445	SAKL0D01078g	DSS1	182				SAKL0D01056g	NDI1	354				SAKL0D01078g	DSS1	SAKL0D01056g	NDI1	DuH
Peak_215	208	SAKL0A	927273	927666	927479	0	3.54727	SAKL0A10560g	YNL134C	734				SAKL0A10538g		269	SAKL0A10549g		415	SAKL0A10538g				UniH
Peak_216	209	SAKL0F	1038406	1038596	1038495	0	3.84168							SAKL0F13112g	SHO1	424				SAKL0F13112g	SHO1			UniH
Peak_217	210	SAKL0C	405626	405816	405721	2.90467	7.94194													NA				NA
Peak_218	211	SAKL0C	376914	377127	377019	0	2.78114													NA				NA
Peak_219	212	SAKL0H	248639	248873	248764	0	2.96827	SAKL0H02508g		668				SAKL0H02486g	MPC2	458				SAKL0H02486g	MPC2			UniH
Peak_220	213	SAKL0D	20344	20542	20443	1.64377	3.57145							SAKL0D00220g	THI3	244				SAKL0D00220g	THI3			UniH
Peak_221	214	SAKL0C	12029	12219	12120	0	3.25093	SAKL0C00220g	PUG1	658										SAKL0C00220g	PUG1			UniL
Peak_222	215	SAKL0H	2233105	2233296	2233207	0	3.27291	SAKL0H25520g	OAF1	753										SAKL0H25520g	OAF1			UniL
Peak_223	216	SAKL0F	1235651	1235841	1235751	0	2.83667	SAKL0F15356g	IBA57	287										SAKL0F15356g	IBA57			UniH
Peak_224	217	SAKL0H	360341	360540	360448	0	3.30365							SAKL0H03894g	STP4	1770				SAKL0H03894g	STP4			P
Peak_225	218	SAKL0C	324853	325043	324945	0	3.50275													NA				NA
Peak_226	219	SAKL0C	1036076	1036268	1036171	0	3.13972	SAKL0C11572g	GAL3	157				SAKL0C11550g	GAL10	216				SAKL0C11572g	GAL3	SAKL0C11550g	GAL10	DuH
Peak_227	220	SAKL0C	665320	665512	665414	0	3.25332							SAKL0C07128g	UIP5	1811				SAKL0C07128g	UIP5			P
Peak_228	221	SAKL0E	773752	773948	773844	0	3.40494							SAKL0E09284g	OM45	1015				SAKL0E09284g	OM45			P
Peak_229	222	SAKL0C	472388	472584	472483	0	2.94378	SAKL0C04950g	CPS1	1539	SAKL0C04906g	KRE9	443	SAKL0C04884g	SWI3	1329				SAKL0C04884g	SWI3			P
Peak_230	223	SAKL0C	135795	135985	135886	0	3.09328	SAKL0C01606g	FUS1	289				SAKL0C01584g		484				SAKL0C01606g	FUS1	SAKL0C01584g		DuH
Peak_231	224	SAKL0C	381124	381330	381226	0	2.34021							SAKL0C03938g	YJL206C	1456				SAKL0C03938g	YJL206C			P
Peak_233	225	SAKL0C	649044	649234	649136	0	3.3171							SAKL0C06974pg		533				SAKL0C06974pg				UniL
Peak_234	226	SAKL0C	684348	684538	684443	0	3.43276	SAKL0C07436g	PRS5	1459				SAKL0C07392g	YDL027C	1288				SAKL0C07392g	YDL027C			P
Peak_235	227	SAKL0D	959626	959816	959721	0	3.25487	SAKL0D11506g	BUD16	202				SAKL0D11484g	SPS19	263				SAKL0D11506g	BUD16	SAKL0D11484g	SPS19	DuH
Peak_236	228	SAKL0G	1276101	1276307	1276202	2.97609	0							SAKL0G14872g		1650				SAKL0G14872g				P
Peak_237	229	SAKL0H	634467	634657	634556	0	5.08772	SAKL0H07260g	RPB8	1287	SAKL0H07238g	ISU1	145	SAKL0H07216g	GIP3	929				SAKL0H07238g	ISU1			UniH
Peak_239	230	SAKL0A	673440	673630	673534	4.89786	2.32082							SAKL0A07568g	EXG1	1448				SAKL0A07568g	EXG1			P
Peak_240	231	SAKL0F	1176799	1176997	1176902	0	4.41245	SAKL0F14718g	FRE3	719				SAKL0F14685g		1314				SAKL0F14718g	FRE3			UniL
Peak_241	232	SAKL0H	628933	629148	629038	0	2.68568				SAKL0H07194g	MCP1	175	SAKL0H07172g	SPP1	346				SAKL0H07172g	SPP1			UniH
Peak_242	233	SAKL0D	873354	873544	873447	0	2.61052							SAKL0D10406g	YCR015C	1950				SAKL0D10406g	YCR015C			P
Peak_243	234	SAKL0F	673899	674123	674005	0	2.60402	SAKL0F08822g	RGI2	442				SAKL0F08756g	ICL1	1130	SAKL0F08800g		81	SAKL0F08822g	RGI2			UniH
Peak_244	235	SAKL0C	589006	589254	589137	1.81215	3.59219							SAKL0C06380g	RPS21B	237				SAKL0C06380g	RPS21B			UniH
Peak_245	236	SAKL0E	1010206	1010403	1010298	0	3.44309	SAKL0E12188g	ARO9	204										SAKL0E12188g	ARO9			UniH
Peak_246	237	SAKL0G	1240736	1240916	1240825	3.27685	0													NA				NA
Peak_247	238	SAKL0A	830282	830481	830385	0	3.49284	SAKL0A09482g	MOT3	1545										SAKL0A09482g	MOT3			P
Peak_248	239	SAKL0C	80385	80575	80477	0	2.81407	SAKL0C00924g	AGE1	1442				SAKL0C00880g	DCG1	59				SAKL0C00880g	DCG1			UniH
Peak_249	240	SAKL0H	1132840	1133031	1132940	0	2.64637	SAKL0H13222g	ENA2	413				SAKL0H13200g	MSS4	698				SAKL0H13222g	ENA2			UniH
Peak_250	241	SAKL0F	637728	637918	637827	0	2.47491							SAKL0F08360g	PIC2	226				SAKL0F08360g	PIC2			UniH
Peak_251	242	SAKL0C	102200	102395	102293	0	2.94611	SAKL0C01166g	EMI2	227				SAKL0C01144g	GRH1	278				SAKL0C01166g	EMI2	SAKL0C01144g	GRH1	DuH
Peak_253	243	SAKL0C	109020	109453	109260	0	2.13186	SAKL0C01232g	GNP1	1009				SAKL0C01210g	ATG22	604				SAKL0C01210g	ATG22			UniL
Peak_254	244	SAKL0F	475710	475900	475803	0	1.80644	SAKL0F06314g	ASK10	1324										SAKL0F06314g	ASK10			P
Peak_256	245	SAKL0H	1467845	1468050	1467940	0	2.37492	SAKL0H16676g	GIS3	46										SAKL0H16676g	GIS3			UniH
Peak_257	246	SAKL0H	1931676	1931895	1931784	0	2.20278							SAKL0H22066g	PMA1	669				SAKL0H22066g	PMA1			UniL
Peak_258	247	SAKL0H	2232491	2232681	2232584	0	2.09509	SAKL0H25520g	OAF1	1376				SAKL0H25498g	TPO1	1543				SAKL0H25520g	OAF1			P
Peak_259	248	SAKL0A	246134	246355	246238	0	2.3698	SAKL0A02717g		485	SAKL0A02706g		460	SAKL0A02684g	ICY1	1407				SAKL0A02717g				UniH
Peak_260	249	SAKL0C	142405	142649	142519	0	2.30681	SAKL0C01694g	SMT3	342				SAKL0C01672g		213				SAKL0C01672g		SAKL0C01694g	SMT3	DuH
Peak_261	250	SAKL0C	664718	664908	664818	0	2.3191	SAKL0C07172g	UCC1	93				SAKL0C07128g	UIP5	1215				SAKL0C07172g	UCC1			UniH
Peak_262	251	SAKL0E	401033	401226	401126	0	2.87197	SAKL0E04950g	MRK1	776	SAKL0E04939g		140							SAKL0E04939g				UniH
Peak_263	252	SAKL0E	770876	771087	770984	0	2.42087							SAKL0E09262g	MKS1	489				SAKL0E09262g	MKS1			UniH
Peak_265	253	SAKL0D	514431	514639	514531	0	2.48526							SAKL0D06248g	APE3	430				SAKL0D06248g	APE3			UniH
Peak_266	254	SAKL0C	682756	682946	682850	0	7.45302							SAKL0C07370g	ARP2	1160	SAKL0C07392g	YDL027C	305	SAKL0C07370g	ARP2			P
Peak_267	255	SAKL0C	510046	510236	510141	0	3.36819							SAKL0C05324g		770	SAKL0C05346g	MRP49	68	SAKL0C05346g	MRP49			UniH
Peak_268	256	SAKL0C	374547	374737	374642	0	2.43967	SAKL0C03916g	ROX1	1261										SAKL0C03916g	ROX1			P
Peak_269	257	SAKL0D	898908	899098	899000	0	2.21875	SAKL0D10824g	NPP2	658				SAKL0D10802g	SPS19	672				SAKL0D10824g	NPP2	SAKL0D10802g	SPS19	DuL
Peak_271	258	SAKL0D	637895	638092	637996	0	2.91319													NA				NA
Peak_272	259	SAKL0C	218239	218429	218334	0	2.85072	SAKL0C02442g	TAF2	382	SAKL0C02431g		183	SAKL0C02420g	GOR1	208				SAKL0C02420g	GOR1	SAKL0C02442g	TAF2	DuH
Peak_273	260	SAKL0C	472052	472242	472147	0	2.51087	SAKL0C04950g	CPS1	1875	SAKL0C04906g	KRE9	107	SAKL0C04884g	SWI3	993				SAKL0C04906g	KRE9			UniH
Peak_275	261	SAKL0D	632081	632271	632179	0	2.29047							SAKL0D07678g	GSY1	501				SAKL0D07678g	GSY1			UniL
Peak_277	262	SAKL0C	914481	914669	914574	2.20398	0							SAKL0C10142g	MRPS9	239				SAKL0C10142g	MRPS9			UniH
Peak_278	263	SAKL0E	442294	442506	442404	0	3.39795	SAKL0E05357g		1779				SAKL0E05346g		233				SAKL0E05346g				UniH
Peak_279	264	SAKL0H	1403944	1404149	1404049	2.00628	3.98026	SAKL0H16060g	CCW12	333				SAKL0H16038g	HOG1	1118				SAKL0H16060g	CCW12			UniH
Peak_280	265	SAKL0G	1486987	1487177	1487082	3.72458	7.64708	SAKL0G17182g	CAR2	636				SAKL0G17160g	SML1	243				SAKL0G17160g	SML1			UniH
Peak_281	266	SAKL0D	706551	706951	706746	0	2.03133	SAKL0D08492g	ILV6	1566										SAKL0D08492g	ILV6			P
Peak_282	267	SAKL0E	1187629	1187844	1187742	0	2.92413							SAKL0E14366g	YNL234W	1254				SAKL0E14366g	YNL234W			P
Peak_283	268	SAKL0G	640707	640915	640819	0	2.07791	SAKL0G07656g	HXT3	308										SAKL0G07656g	HXT3			UniH
Peak_285	269	SAKL0C	178636	178836	178742	0	2.37723							SAKL0C02024g	PPR1	1190				SAKL0C02024g	PPR1			P
Peak_286	270	SAKL0C	355264	355454	355360	0	3.32097	SAKL0C03762g	PEX2	312	SAKL0C03751g		304	SAKL0C03740pg		1028				SAKL0C03762g	PEX2			UniH
Peak_287	271	SAKL0G	645449	645665	645557	0	1.90031	SAKL0G07678g	HXT4	310										SAKL0G07678g	HXT4			UniH
Peak_288	272	SAKL0C	353149	353339	353249	0	3.50907	SAKL0C03751g		1807										SAKL0C03751g				P
Peak_289	273	SAKL0H	569216	569411	569316	0	2.16381							SAKL0H06424g	AIM44	1230				SAKL0H06424g	AIM44			P
Peak_290	274	SAKL0F	933940	934120	934030	1.75215	0	SAKL0F11990g	YBL055C	183				SAKL0F11968g	DOT6	766				SAKL0F11990g	YBL055C			UniH
Peak_291	275	SAKL0F	564213	564403	564309	0	3.86585							SAKL0F07370g	QCR6	288				SAKL0F07370g	QCR6			UniH
Peak_292	276	SAKL0F	250689	250905	250798	1.34471	3.04609	SAKL0F02948g		566				SAKL0F02926g	YGR125W	1689				SAKL0F02948g				UniL
Peak_293	277	SAKL0A	831380	831577	831478	0	1.99515	SAKL0A09482g	MOT3	452										SAKL0A09482g	MOT3			UniH
Peak_294	278	SAKL0H	721518	721708	721614	0	6.88133	SAKL0H08382g	LIP5	359										SAKL0H08382g	LIP5			UniH
Peak_295	279	SAKL0A	622285	622478	622377	0	2.06044	SAKL0A06996g	PCS60	182										SAKL0A06996g	PCS60			UniH
Peak_296	280	SAKL0F	766255	766450	766362	20.2801	34.7868	SAKL0F10010g	ASC1	1278				SAKL0F09955g		295				SAKL0F09955g				UniH
Peak_297	281	SAKL0A	249237	249448	249344	0	2.10047	SAKL0A02750g	YMR226C	916				SAKL0A02728g		731				SAKL0A02728g		SAKL0A02750g	YMR226C	DuL
Peak_298	282	SAKL0A	651384	651574	651480	0	2.0662							SAKL0A07348g	MET8	493				SAKL0A07348g	MET8			UniH
Peak_299	283	SAKL0C	182351	182562	182463	0	2.15265							SAKL0C02068g		1169				SAKL0C02068g				P
Peak_301	284	SAKL0D	864047	864249	864155	0	2.15522							SAKL0D10318g	IGD1	352				SAKL0D10318g	IGD1			UniH
Peak_302	285	SAKL0C	1142988	1143174	1143080	1.39995	0	SAKL0C12870g	YGK3	1967				SAKL0C12804g	RPL25	398	SAKL0C12826g		46	SAKL0C12804g	RPL25			UniH
Peak_303	286	SAKL0C	594259	594449	594354	0	3.30089							SAKL0C06424g	RHO4	1962				SAKL0C06424g	RHO4			P
Peak_304	287	SAKL0H	614758	614948	614851	0	2.34407				SAKL0H07018g		275	SAKL0H06996g	DFR1	965				SAKL0H06996g	DFR1			UniL
Peak_305	288	SAKL0E	642313	642503	642410	0	2.11473	SAKL0E07964g	XBP1	261										SAKL0E07964g	XBP1			UniH
Peak_307	289	SAKL0H	569416	569615	569524	0	2.02015							SAKL0H06424g	AIM44	1438				SAKL0H06424g	AIM44			P
Peak_309	290	SAKL0C	31500	31724	31606	0	2.00671													NA				NA
Peak_310	291	SAKL0C	525082	525287	525190	0	2.14055	SAKL0C05566g	PIR3	746				SAKL0C05544g	PIR1	757				SAKL0C05566g	PIR3	SAKL0C05544g	PIR1	DuL
Peak_311	292	SAKL0G	1489219	1489409	1489313	0	2.78892													NA				NA
Peak_312	293	SAKL0F	311755	311946	311847	0	2.1426	SAKL0F03894g	AFG3	195				SAKL0F03872g	ROX1	1415				SAKL0F03894g	AFG3			UniH
Peak_313	294	SAKL0C	697115	697327	697215	1.6523	3.18445	SAKL0C07546g	ARG1	866				SAKL0C07524g	YJR149W	101				SAKL0C07524g	YJR149W			UniH
Peak_314	295	SAKL0H	1552040	1552230	1552136	0	1.96233							SAKL0H17512g	SPO71	177				SAKL0H17512g	SPO71			UniH
Peak_315	296	SAKL0C	231878	232068	231973	0	2.07127	SAKL0C02552g	TOF1	877				SAKL0C02508g		931				SAKL0C02552g	TOF1	SAKL0C02508g		DuL
Peak_316	297	SAKL0D	1237307	1237497	1237400	0	2.02679	SAKL0D14960g	HXT1	421				SAKL0D14938g	ADH6	724				SAKL0D14960g	HXT1			UniH
Peak_317	298	SAKL0E	765227	765421	765325	0	3.56317	SAKL0E09218g	VHS2	261										SAKL0E09218g	VHS2			UniH
Peak_318	299	SAKL0C	512149	512342	512243	0	1.91162							SAKL0C05368g	TPK3	414				SAKL0C05368g	TPK3			UniH
Peak_319	300	SAKL0D	50402	50602	50501	1.73666	0							SAKL0D00594g	ERG13	369				SAKL0D00594g	ERG13			UniH
Peak_320	301	SAKL0B	540559	540749	540652	1.87405	3.52627	SAKL0B06336g	PST1	848										SAKL0B06336g	PST1			UniL
Peak_321	302	SAKL0E	408909	409099	409005	0	2.68929	SAKL0E05016g	ARG8	497				SAKL0E04994g		1259				SAKL0E05016g	ARG8			UniH
Peak_322	303	SAKL0D	515886	516112	516002	0	2.44239	SAKL0D06336g	ARG2	1938				SAKL0D06248g	APE3	1901	SAKL0D06270g	YBR285W	97	SAKL0D06270g	YBR285W			UniH
Peak_323	304	SAKL0C	158684	158908	158800	0	2.14351	SAKL0C01848g	LPP1	1344							SAKL0C01826g	TFS1	308	SAKL0C01848g	LPP1			P
Peak_324	305	SAKL0H	1476346	1476560	1476461	0	2.96025										SAKL0H16786g	COX26	40	SAKL0H16786g	COX26			UniH
Peak_325	306	SAKL0H	2215916	2216107	2216013	0	1.92992							SAKL0H25366g	RIM4	1187				SAKL0H25366g	RIM4			P
Peak_326	307	SAKL0F	673262	673575	673439	0	4.38798	SAKL0F08822g	RGI2	1008				SAKL0F08756g	ICL1	564				SAKL0F08756g	ICL1			UniL
Peak_327	308	SAKL0B	515481	515671	515577	0	2.06866	SAKL0B06094g	FAA1	1671				SAKL0B06050g	HSP30	380				SAKL0B06050g	HSP30			UniH
Peak_328	309	SAKL0B	539440	539631	539530	0	1.89483	SAKL0B06336g	PST1	1970										SAKL0B06336g	PST1			P
Peak_329	310	SAKL0C	538698	538888	538791	0	2.95159							SAKL0C05676g	CIS3	434				SAKL0C05676g	CIS3			UniH
Peak_330	311	SAKL0H	2139818	2140125	2139961	0	3.08376							SAKL0H24596g	MPT5	947				SAKL0H24596g	MPT5			UniL
Peak_331	312	SAKL0E	296306	296606	296441	0	1.84267							SAKL0E03630g	PGM2	406				SAKL0E03630g	PGM2			UniH
Peak_332	313	SAKL0C	62907	63097	63002	2.0001	4.30982	SAKL0C00704g	SPB1	1317										SAKL0C00704g	SPB1			P
Peak_333	314	SAKL0A	421504	421694	421595	0	1.95703							SAKL0A04554g	YIG1	522				SAKL0A04554g	YIG1			UniL
Peak_334	315	SAKL0H	2171163	2171353	2171260	0	7.29076	SAKL0H24926g	TDH3	376										SAKL0H24926g	TDH3			UniH
Peak_335	316	SAKL0C	612163	612386	612285	0	2.21602							SAKL0C06534g	YKR051W	1466				SAKL0C06534g	YKR051W			P
Peak_336	317	SAKL0C	524693	524883	524786	0	1.94133	SAKL0C05566g	PIR3	1150				SAKL0C05544g	PIR1	353				SAKL0C05544g	PIR1			UniH
Peak_337	318	SAKL0D	897841	898053	897956	3.38614	6.52083	SAKL0D10824g	NPP2	1702				SAKL0D10758g	EDC3	1852	SAKL0D10802g	SPS19	372	SAKL0D10802g	SPS19			P
Peak_338	319	SAKL0H	324811	325008	324914	2.95787	5.65173	SAKL0H03410g	YDL057W	613				SAKL0H03388g	CSR1	360				SAKL0H03388g	CSR1			UniH
Peak_339	320	SAKL0H	1867922	1868128	1868017	0	3.15819							SAKL0H21362g	MUC1	456				SAKL0H21362g	MUC1			UniH
Peak_340	321	SAKL0D	1228595	1228788	1228692	0	1.91858							SAKL0D14872g	BDH1	1450				SAKL0D14872g	BDH1			P
Peak_342	322	SAKL0D	573050	573240	573144	3.25814	5.95006	SAKL0D06908g	FMP21	62				SAKL0D06886g	BNA3	323				SAKL0D06908g	FMP21	SAKL0D06886g	BNA3	DuH
Peak_343	323	SAKL0D	1227637	1227854	1227740	0	1.99401							SAKL0D14872g	BDH1	498				SAKL0D14872g	BDH1			UniH
Peak_344	324	SAKL0C	273327	273518	273425	0	3.03235							SAKL0C02860g	YGL140C	518				SAKL0C02860g	YGL140C			UniL
Peak_345	325	SAKL0C	814328	814519	814430	0	1.86209	SAKL0C08888g	MNN2	254				SAKL0C08866g		501				SAKL0C08888g	MNN2			UniH
Peak_347	326	SAKL0C	551741	551938	551847	0	2.33604	SAKL0C05786g	CCP1	137				SAKL0C05764g	VPS35	725				SAKL0C05786g	CCP1			UniH
Peak_349	327	SAKL0C	1050130	1050329	1050225	0	4.14597	SAKL0C11704g	PDR15	218				SAKL0C11660g	CTS1	1900				SAKL0C11704g	PDR15			UniH
Peak_350	328	SAKL0C	937474	937671	937575	0	2.01109													NA				NA
Peak_351	329	SAKL0C	714389	714590	714494	0	1.80842							SAKL0C07678g	SWH1	398				SAKL0C07678g	SWH1			UniH
Peak_352	330	SAKL0H	403088	403263	403176	1.43644	0	SAKL0H04378g	YOR292C	187				SAKL0H04356g	RPS10A	299				SAKL0H04378g	YOR292C	SAKL0H04356g	RPS10A	DuH
Peak_353	331	SAKL0C	666021	666220	666114	0	1.91273													NA				NA
Peak_354	332	SAKL0H	64496	64686	64585	0	1.74235	SAKL0H00528g	GAS1	1										SAKL0H00528g	GAS1			UniH
Peak_355	333	SAKL0C	34420	34680	34539	0	1.65151							SAKL0C00352g	DAL5	691				SAKL0C00352g	DAL5			UniL
Peak_356	334	SAKL0A	871268	871458	871363	6.14276	10.7174	SAKL0A09900g	OTU2	960				SAKL0A09856g	RGT1	342				SAKL0A09856g	RGT1			UniH
Peak_357	335	SAKL0G	255651	255842	255748	1.29408	2.29339	SAKL0G03080g	YRA1	193				SAKL0G03058g	AFI1	847				SAKL0G03080g	YRA1			UniH
Peak_358	336	SAKL0E	1250825	1251022	1250927	0	1.85917	SAKL0E15048g	PCK1	999							SAKL0E15026g	YIL152W	193	SAKL0E15026g	YIL152W			UniH
Peak_359	337	SAKL0H	1115815	1116020	1115919	0	4.50262	SAKL0H12980g	YKR070W	477				SAKL0H12958g	ADR1	206				SAKL0H12958g	ADR1	SAKL0H12980g	YKR070W	DuH
Peak_360	338	SAKL0C	735126	735319	735217	0	1.90712							SAKL0C07898g	TSC13	215				SAKL0C07898g	TSC13			UniH
Peak_361	339	SAKL0C	300286	300483	300384	0	1.7819							SAKL0C03146g	DSL1	217				SAKL0C03146g	DSL1			UniH
Peak_362	340	SAKL0H	359180	359389	359275	0	1.87218							SAKL0H03894g	STP4	597				SAKL0H03894g	STP4			UniH
Peak_364	341	SAKL0C	952215	952405	952310	16.1227	31.0332	SAKL0C10472g	MNN2	925										SAKL0C10472g	MNN2			UniL
Peak_365	342	SAKL0H	1406851	1407252	1407100	5.51764	7.89838	SAKL0H16104g	YDR132C	212				SAKL0H16082g	AHP1	687				SAKL0H16104g	YDR132C			UniH
Peak_367	343	SAKL0D	1219844	1220034	1219937	0	9.6456	SAKL0D14806g	ALD4	322										SAKL0D14806g	ALD4			UniH
Peak_368	344	SAKL0G	411152	411349	411248	4.55344	7.91727	SAKL0G04972g	ERG6	708				SAKL0G04950g	CAD1	180				SAKL0G04950g	CAD1			UniH
Peak_369	345	SAKL0C	920198	920403	920302	0	1.65263	SAKL0C10230g	PHM7	346				SAKL0C10208g		640				SAKL0C10230g	PHM7			UniH
Peak_370	346	SAKL0A	673192	673382	673284	3.50416	0							SAKL0A07568g	EXG1	1198				SAKL0A07568g	EXG1			P
Peak_372	347	SAKL0G	302457	302657	302554	0	1.87639	SAKL0G03630g	LSC1	130				SAKL0G03608g	ARP8	263				SAKL0G03630g	LSC1	SAKL0G03608g	ARP8	DuH
Peak_373	348	SAKL0C	351386	351599	351484	0	1.85874													NA				NA
Peak_374	349	SAKL0F	1237557	1237756	1237660	1.81644	3.64814	SAKL0F15378g	RPS5	492										SAKL0F15378g	RPS5			UniH
Peak_375	350	SAKL0G	562992	563182	563087	9.14544	17.7195	SAKL0G06842g	HSP10	144				SAKL0G06820g	YOR020W-A	234				SAKL0G06842g	HSP10	SAKL0G06820g	YOR020W-A	DuH
Peak_376	351	SAKL0F	1050618	1050823	1050726	0	1.69765	SAKL0F13310g	ITR1	375				SAKL0F13288g	YBL095W	693				SAKL0F13310g	ITR1			UniH
Peak_377	352	SAKL0C	268392	268587	268495	0	1.8867							SAKL0C02816g	TFC4	1069				SAKL0C02816g	TFC4			P
Peak_378	353	SAKL0B	516014	516204	516109	0	1.85862	SAKL0B06094g	FAA1	1139				SAKL0B06050g	HSP30	912				SAKL0B06050g	HSP30			UniL
Peak_379	354	SAKL0H	2121364	2121565	2121468	0	1.86946	SAKL0H24508g	YCK3	1672				SAKL0H24464g	YPR022C	63				SAKL0H24464g	YPR022C			UniH
Peak_381	355	SAKL0A	698724	698907	698815	2.14546	0	SAKL0A07898g	RPS30B	257				SAKL0A07876g	SER1	298				SAKL0A07898g	RPS30B	SAKL0A07876g	SER1	DuH
Peak_382	356	SAKL0F	254220	254423	254321	2.203	3.9407	SAKL0F03014g	NOC4	946				SAKL0F02970g	ASN2	264				SAKL0F02970g	ASN2			UniH
Peak_383	357	SAKL0A	632591	632788	632689	1.3103	2.557	SAKL0A07128g	PYC1	285										SAKL0A07128g	PYC1			UniH
Peak_384	358	SAKL0D	1160860	1161098	1160992	0	1.6732	SAKL0D14124g	CLN3	821										SAKL0D14124g	CLN3			UniL
Peak_385	359	SAKL0G	1280466	1280656	1280564	0	1.81955	SAKL0G14927g		733				SAKL0G14916g	DIP5	1594				SAKL0G14927g				UniL
Peak_387	360	SAKL0C	295264	295468	295365	0	1.69422							SAKL0C03080g	ATX1	168				SAKL0C03080g	ATX1			UniH
Peak_388	361	SAKL0G	1012449	1012639	1012545	0	1.65975													NA				NA
Peak_389	362	SAKL0F	1051771	1051982	1051884	0	2.42014	SAKL0F13332g	BNA4	1832				SAKL0F13288g	YBL095W	1851				SAKL0F13332g	BNA4			P
Peak_390	363	SAKL0C	30909	31099	31003	0	1.63291													NA				NA
Peak_391	364	SAKL0F	773415	773607	773508	1.63328	3.14355	SAKL0F10098g	YDL183C	1908				SAKL0F10054g	CDC53	133				SAKL0F10054g	CDC53			UniH
Peak_392	365	SAKL0C	987334	987524	987422	0	2.64199	SAKL0C10912g		377				SAKL0C10857g		1916	SAKL0C10890g	RCR2	277	SAKL0C10912g				UniH
Peak_393	366	SAKL0D	1061997	1062404	1062176	0	1.45128	SAKL0D12760g	RPA12	970	SAKL0D12738g		164	SAKL0D12716g	MNN4	724				SAKL0D12738g				UniH
Peak_396	367	SAKL0A	809162	809352	809263	0	1.72586	SAKL0A09306g	LEU5	343				SAKL0A09284g	CTP1	332				SAKL0A09284g	CTP1	SAKL0A09306g	LEU5	DuH
Peak_397	368	SAKL0C	39376	39566	39466	0	1.86421	SAKL0C00440g	VAC17	196				SAKL0C00418g	CHA1	843				SAKL0C00440g	VAC17			UniH
Peak_398	369	SAKL0B	303304	303494	303404	0	2.19647	SAKL0B03322g	FTR1	612										SAKL0B03322g	FTR1			UniL
Peak_400	370	SAKL0C	78170	78375	78271	0	1.69012										SAKL0C00858g	RBA50	196	SAKL0C00858g	RBA50			UniH
Peak_403	371	SAKL0F	476157	476380	476278	0	1.68289	SAKL0F06314g	ASK10	849										SAKL0F06314g	ASK10			UniL
Peak_404	372	SAKL0C	560180	560370	560271	0	5.27954	SAKL0C05940g	LAS1	1822										SAKL0C05940g	LAS1			P
Peak_406	373	SAKL0H	358830	359027	358928	0	1.66892							SAKL0H03894g	STP4	250				SAKL0H03894g	STP4			UniH
Peak_407	374	SAKL0C	721739	721929	721835	0	3.12573	SAKL0C07788g	BUD14	1715										SAKL0C07788g	BUD14			P
Peak_408	375	SAKL0C	354849	355052	354946	13.5187	7.03634	SAKL0C03751g		110				SAKL0C03740pg		614				SAKL0C03751g				UniH
Peak_409	376	SAKL0C	2248	2481	2367	0	1.61622	SAKL0C00132pg		649							SAKL0C00110g		155	SAKL0C00110g				UniH
Peak_410	377	SAKL0C	408649	408857	408744	0	1.60307	SAKL0C04224g	PHO87	598				SAKL0C04180g	ACO2	1468				SAKL0C04224g	PHO87			UniL
Peak_411	378	SAKL0C	173362	173560	173456	0	1.60049	SAKL0C02002g	EMG1	246				SAKL0C01980g		530				SAKL0C02002g	EMG1			UniH
Peak_413	379	SAKL0C	897369	897574	897466	0	1.58843	SAKL0C09922g	ARA1	310										SAKL0C09922g	ARA1			UniH
Peak_416	380	SAKL0E	1250269	1250462	1250359	0	2.27985	SAKL0E15048g	PCK1	1567										SAKL0E15048g	PCK1			P
Peak_418	381	SAKL0C	149183	149374	149275	0	1.63404							SAKL0C01738g	OYE3	126				SAKL0C01738g	OYE3			UniH
Peak_419	382	SAKL0E	712997	713203	713094	0	1.48807	SAKL0E08734g	YDJ1	163										SAKL0E08734g	YDJ1			UniH
Peak_420	383	SAKL0C	124025	124236	124130	0	1.56993							SAKL0C01430g	RRP7	124				SAKL0C01430g	RRP7			UniH
Peak_421	384	SAKL0C	776666	776869	776762	0	1.76948	SAKL0C08448g	MRP10	288										SAKL0C08448g	MRP10			UniH
Peak_422	385	SAKL0G	1306051	1306347	1306197	5.25882	2.29536	SAKL0G15180g	CRM1	564				SAKL0G15136g	UGA4	614				SAKL0G15180g	CRM1	SAKL0G15136g	UGA4	DuL
Peak_423	386	SAKL0C	251590	251795	251700	0	1.5819							SAKL0C02662g	CAN1	267				SAKL0C02662g	CAN1			UniH
Peak_424	387	SAKL0C	228815	229010	228909	0	2.4248							SAKL0C02486g	CLN2	558				SAKL0C02486g	CLN2			UniL
Peak_425	388	SAKL0H	1542854	1543062	1542959	0	1.70759	SAKL0H17468g	PDA1	220				SAKL0H17446g	ARX1	253				SAKL0H17468g	PDA1	SAKL0H17446g	ARX1	DuH
Peak_426	389	SAKL0E	1252995	1253194	1253098	0	1.75508							SAKL0E15026g	YIL152W	1978				SAKL0E15026g	YIL152W			P
Peak_427	390	SAKL0A	933935	934131	934037	0	1.3322	SAKL0A10648g	YPR013C	782				SAKL0A10626g	SRY1	196				SAKL0A10626g	SRY1			UniH
Peak_428	391	SAKL0D	1231717	1231912	1231817	0	1.52569							SAKL0D14894g	BDH2	165				SAKL0D14894g	BDH2			UniH
Peak_429	392	SAKL0C	77907	78097	78007	0	1.76799							SAKL0C00836g	KRE28	1819	SAKL0C00858g	RBA50	460	SAKL0C00836g	KRE28			P
Peak_430	393	SAKL0C	676791	676981	676881	0	1.69594	SAKL0C07348g	MPS1	464										SAKL0C07348g	MPS1			UniH
Peak_431	394	SAKL0H	2067924	2068118	2068020	10.3288	5.84497							SAKL0H23958g	BPT1	1277				SAKL0H23958g	BPT1			P
Peak_432	395	SAKL0D	164752	164942	164848	0	2.45556	SAKL0D02046g	YMR265C	114				SAKL0D02024g	RSN1	1132				SAKL0D02046g	YMR265C			UniH
Peak_433	396	SAKL0B	541125	541343	541234	0	1.44327	SAKL0B06336g	PST1	266										SAKL0B06336g	PST1			UniH
Peak_434	397	SAKL0H	1841898	1842094	1841989	0	1.54449	SAKL0H21098g		236										SAKL0H21098g				UniH
Peak_435	398	SAKL0C	118851	119041	118950	0	1.72792	SAKL0C01342g	LSB5	211				SAKL0C01320g	GRX2	124				SAKL0C01320g	GRX2	SAKL0C01342g	LSB5	DuH
Peak_436	399	SAKL0B	511809	511999	511903	2.10416	3.52651	SAKL0B06028g	YMR244W	646				SAKL0B06006g	COT1	1372				SAKL0B06028g	YMR244W			UniL
Peak_439	400	SAKL0H	837755	837945	837856	0	1.39673	SAKL0H09746g	LYS21	416				SAKL0H09724g	MOT1	555				SAKL0H09746g	LYS21			UniH
Peak_440	401	SAKL0C	229680	229873	229780	0	2.48586							SAKL0C02486g	CLN2	1429				SAKL0C02486g	CLN2			P
Peak_441	402	SAKL0C	491676	491866	491769	0	2.17567							SAKL0C05126g	TPO5	1321				SAKL0C05126g	TPO5			P
Peak_442	403	SAKL0F	767413	767624	767513	0	1.5706	SAKL0F10010g	ASC1	127				SAKL0F09988g	STF1	129				SAKL0F10010g	ASC1	SAKL0F09988g	STF1	DuH
Peak_443	404	SAKL0G	122145	122411	122273	3.18235	6.91663	SAKL0G01474g	MTH1	656				SAKL0G01430g	YER188W	475				SAKL0G01430g	YER188W			UniH
Peak_446	405	SAKL0D	242737	242929	242836	0	1.44977	SAKL0D02948g	GNP1	228										SAKL0D02948g	GNP1			UniH
Peak_447	406	SAKL0H	1519577	1519790	1519688	0	1.46842	SAKL0H17182g		447										SAKL0H17182g				UniH
Peak_448	407	SAKL0C	116931	117146	117038	0	5.12571				SAKL0C01298g		471							SAKL0C01298g				P
Peak_449	408	SAKL0C	185033	185275	185156	0	1.67984							SAKL0C02090g		515				SAKL0C02090g				UniL
Peak_450	409	SAKL0C	811405	811595	811497	0	1.66223	SAKL0C08844g	YPK3	212										SAKL0C08844g	YPK3			UniH
Peak_451	410	SAKL0C	260814	261026	260921	0	1.55158	SAKL0C02772g	TAM41	416										SAKL0C02772g	TAM41			UniH
Peak_453	411	SAKL0C	310024	310214	310120	0	14.2716				SAKL0C03278g	FOL1	336	SAKL0C03256g	COQ6	715				SAKL0C03256g	COQ6			UniL
Peak_454	412	SAKL0C	370321	370519	370416	0	1.50611	SAKL0C03894g	MUC1	821										SAKL0C03894g	MUC1			UniL
Peak_455	413	SAKL0E	466397	466597	466500	1.33181	0				SAKL0E05698g	YMR155W	7	SAKL0E05676g	SRP14	299				SAKL0E05676g	SRP14			UniH
Peak_457	414	SAKL0C	613083	613273	613177	0	1.61522													NA				NA
Peak_458	415	SAKL0D	493732	493947	493839	0	2.00502	SAKL0D06050g	YKR011C	922				SAKL0D06006g	PRY3	294				SAKL0D06006g	PRY3			UniH
Peak_459	416	SAKL0B	368287	368477	368379	0	1.5311	SAKL0B04136g	IMO32	148										SAKL0B04136g	IMO32			UniH
Peak_460	417	SAKL0C	902249	902454	902351	1.383	2.62351	SAKL0C09966g	APD1	221				SAKL0C09944g	TBS1	42				SAKL0C09944g	TBS1	SAKL0C09966g	APD1	DuH
Peak_461	418	SAKL0C	516179	516369	516270	0	1.44317							SAKL0C05412g	YJL163C	209				SAKL0C05412g	YJL163C			UniH
Peak_462	419	SAKL0G	678307	678497	678398	3.70525	6.73454	SAKL0G08030g		433				SAKL0G08008g	PDR15	358				SAKL0G08008g	PDR15	SAKL0G08030g		DuH
Peak_463	420	SAKL0C	520947	521137	521040	0	5.00399	SAKL0C05522g	FMP33	1439				SAKL0C05434g	MCD4	1733	SAKL0C05456g	JJJ2	408	SAKL0C05522g	FMP33			P
Peak_464	421	SAKL0D	707573	707763	707675	0	3.61568	SAKL0D08492g	ILV6	637										SAKL0D08492g	ILV6			UniL
Peak_465	422	SAKL0C	442165	442361	442262	2.54737	3.95378	SAKL0C04510g	RPL39	462				SAKL0C04488g	RPS22A	240				SAKL0C04488g	RPS22A	SAKL0C04510g	RPL39	DuH
Peak_466	423	SAKL0C	456485	456683	456577	0	1.45968	SAKL0C04730g	MNN11	542										SAKL0C04730g	MNN11			UniL
Peak_468	424	SAKL0C	916019	916219	916126	0	4.71232	SAKL0C10186g	TDH3	720				SAKL0C10164g	ADH1	342				SAKL0C10164g	ADH1			UniH
Peak_469	425	SAKL0C	400143	400345	400236	0	1.46803	SAKL0C04136g	YKL107W	296										SAKL0C04136g	YKL107W			UniH
Peak_470	426	SAKL0F	696826	697029	696924	14.6788	8.18413	SAKL0F09108g	ALD5	357				SAKL0F09064g	TDA2	1350				SAKL0F09108g	ALD5			UniH
Peak_471	427	SAKL0C	71925	72116	72022	1.55997	2.71723	SAKL0C00814g	CAB1	1800				SAKL0C00770g	QCR7	282				SAKL0C00770g	QCR7			UniH
Peak_472	428	SAKL0C	458454	458644	458551	0	1.37744	SAKL0C04752g	YJR030C	219										SAKL0C04752g	YJR030C			UniH
Peak_474	429	SAKL0H	2140360	2140561	2140460	1.56614	2.51318							SAKL0H24596g	MPT5	1446				SAKL0H24596g	MPT5			P
Peak_475	430	SAKL0F	40968	41158	41067	0	4.38095	SAKL0F00462g	HXK2	295										SAKL0F00462g	HXK2			UniH
Peak_477	431	SAKL0H	2122895	2123085	2122994	0	1.44046	SAKL0H24508g	YCK3	146				SAKL0H24486g	EAF3	332				SAKL0H24508g	YCK3	SAKL0H24486g	EAF3	DuH
Peak_478	432	SAKL0C	406646	406858	406743	0	2.69897													NA				NA
Peak_479	433	SAKL0C	367878	368180	368047	0	1.2751	SAKL0C03872g		1298				SAKL0C03828g	LAA1	860				SAKL0C03828g	LAA1			UniL
Peak_480	434	SAKL0E	1185762	1185955	1185862	0	2.88001							SAKL0E14344g	BNI4	1651				SAKL0E14344g	BNI4			P
Peak_482	435	SAKL0D	866752	867207	866994	2.12544	3.07755	SAKL0D10384g	PGK1	398	SAKL0D10362g		39	SAKL0D10340g	LAG2	565				SAKL0D10384g	PGK1			UniH
Peak_483	436	SAKL0G	1279494	1279684	1279590	0	2.12244	SAKL0G14927g		1707				SAKL0G14916g	DIP5	620				SAKL0G14916g	DIP5			UniL
Peak_485	437	SAKL0B	274296	274523	274400	0	1.45125	SAKL0B02948g	PDH1	1285										SAKL0B02948g	PDH1			P
Peak_486	438	SAKL0C	183633	183825	183728	0	1.55635													NA				NA
Peak_487	439	SAKL0G	545102	545277	545189	1.57683	0	SAKL0G06534g	RPL27A	426				SAKL0G06512g		211				SAKL0G06512g		SAKL0G06534g	RPL27A	DuH
Peak_488	440	SAKL0B	417131	417349	417248	0	2.49665				SAKL0B04752g	FMP48	307	SAKL0B04708g	ILV5	1949				SAKL0B04708g	ILV5			P
Peak_489	441	SAKL0H	2061519	2061736	2061634	7.25104	4.34426													NA				NA
Peak_490	442	SAKL0C	77443	77657	77545	0	1.41296							SAKL0C00836g	KRE28	1357				SAKL0C00836g	KRE28			P
Peak_491	443	SAKL0G	1026940	1027131	1027040	0	3.68424	SAKL0G12056g	PAM18	183				SAKL0G12034g	RLP24	184				SAKL0G12056g	PAM18	SAKL0G12034g	RLP24	DuH
Peak_492	444	SAKL0C	326615	326989	326834	0	1.31001										SAKL0C03432g	MPA43	308	SAKL0C03432g	MPA43			P
Peak_493	445	SAKL0C	379956	380146	380050	6.61144	10.2563	SAKL0C03960g		334				SAKL0C03938g	YJL206C	280				SAKL0C03938g	YJL206C	SAKL0C03960g		DuH
Peak_494	446	SAKL0C	736920	737116	737017	0	1.75727	SAKL0C07942g	NOP1	1388							SAKL0C07920g	HXT14	297	SAKL0C07942g	NOP1			P
Peak_495	447	SAKL0G	585542	585735	585636	0	2.35277							SAKL0G07106g	HSP78	1117	SAKL0G07128g	YAP6	497	SAKL0G07106g	HSP78			P
Peak_496	448	SAKL0A	185644	185845	185746	3.34959	6.11469													NA				NA
Peak_497	449	SAKL0E	1236312	1236507	1236413	1.3333	0	SAKL0E14916g	MLP2	348				SAKL0E14894g	RPL40A	202				SAKL0E14894g	RPL40A	SAKL0E14916g	MLP2	DuH
Peak_498	450	SAKL0C	52847	53037	52947	0	1.77672	SAKL0C00594g		579	SAKL0C00583g		470	SAKL0C00572g	PEX34	900				SAKL0C00594g		SAKL0C00572g	PEX34	DuL
Peak_499	451	SAKL0B	340126	340327	340226	2.30808	0	SAKL0B03850g	NUP2	210				SAKL0B03806g	RPS25A	1587				SAKL0B03850g	NUP2			UniH
Peak_500	452	SAKL0F	1027025	1027205	1027114	1.80458	0	SAKL0F13068g	RPL23B	196				SAKL0F13046g	SLX8	232				SAKL0F13068g	RPL23B	SAKL0F13046g	SLX8	DuH
Peak_501	453	SAKL0C	919810	920030	919917	0	1.43662	SAKL0C10230g	PHM7	731				SAKL0C10208g		255				SAKL0C10208g				UniH
Peak_503	454	SAKL0C	1040299	1040507	1040408	0	1.37894							SAKL0C11594g	FUR4	308				SAKL0C11594g	FUR4			UniH
Peak_504	455	SAKL0A	148851	149041	148948	0	1.42523	SAKL0A01650g	GSC2	866				SAKL0A01628g	YCR061W	411				SAKL0A01628g	YCR061W			UniH
Peak_506	456	SAKL0C	31864	32103	31987	0	1.37151													NA				NA
Peak_507	457	SAKL0H	2276940	2277135	2277031	0	2.20094	SAKL0H25872g	ATG10	61										SAKL0H25872g	ATG10			UniH
Peak_509	458	SAKL0G	1626067	1626258	1626160	2.8585	5.22514										SAKL0G18810g	STL1	421	SAKL0G18810g	STL1			P
Peak_510	459	SAKL0F	562539	562796	562669	1.45766	2.26661							SAKL0F07348g	RPL29	729				SAKL0F07348g	RPL29			UniL
Peak_511	460	SAKL0C	518351	518567	518458	0	1.35323													NA				NA
Peak_513	461	SAKL0B	940571	940781	940668	0	2.19199	SAKL0B10890g		865				SAKL0B10868g	TYE7	258				SAKL0B10868g	TYE7			UniH
Peak_514	462	SAKL0B	588410	588622	588510	1.63929	2.75299	SAKL0B06820g	RIB1	261				SAKL0B06798g	HEK2	952				SAKL0B06820g	RIB1			UniH
Peak_515	463	SAKL0H	1932302	1932500	1932406	0	1.3079	SAKL0H22088g	ADH6	1765				SAKL0H22066g	PMA1	1291				SAKL0H22066g	PMA1			P
Peak_516	464	SAKL0E	1038932	1039122	1039028	0	4.11994	SAKL0E12584g	FMP41	127										SAKL0E12584g	FMP41			UniH
Peak_517	465	SAKL0C	555083	555273	555179	0	1.33731	SAKL0C05896g	DAS1	1616				SAKL0C05830g	SNA3	490	SAKL0C05852g		328	SAKL0C05830g	SNA3			UniH
Peak_518	466	SAKL0B	949014	949234	949124	0	2.62721				SAKL0B10945g		238	SAKL0B10934g	CDC19	430				SAKL0B10934g	CDC19			UniH
Peak_519	467	SAKL0A	950937	951134	951036	0	1.2158													NA				NA
Peak_520	468	SAKL0A	243873	244063	243961	0	1.24393	SAKL0A02706g		1817				SAKL0A02662g	YMR196W	831				SAKL0A02662g	YMR196W			UniL
Peak_521	469	SAKL0C	984658	984852	984761	0	1.26599	SAKL0C10868g	COS1	1361				SAKL0C10846g	RCR2	406				SAKL0C10846g	RCR2			UniH
Peak_522	470	SAKL0E	74160	74399	74271	5.67267	10.1	SAKL0E01012g	PRB1	1227										SAKL0E01012g	PRB1			P
Peak_523	471	SAKL0C	704799	704997	704901	0	2.78486													NA				NA
Peak_524	472	SAKL0D	986714	986913	986805	0	1.32363							SAKL0D11880g	UTR2	256				SAKL0D11880g	UTR2			UniH
Peak_525	473	SAKL0B	815872	816046	815958	1.51542	0	SAKL0B09658g	RPS15	365				SAKL0B09636g	RPP2A	331				SAKL0B09636g	RPP2A	SAKL0B09658g	RPS15	DuH
Peak_528	474	SAKL0B	274715	274923	274819	0	1.33483	SAKL0B02948g	PDH1	866										SAKL0B02948g	PDH1			UniL
Peak_529	475	SAKL0H	627532	627737	627630	0	1.38331	SAKL0H07194g	MCP1	1233				SAKL0H07150g	UME1	200				SAKL0H07150g	UME1			UniH
Peak_530	476	SAKL0C	115277	115474	115370	0	2.74278	SAKL0C01298g		1197				SAKL0C01254g	SLF1	1071				SAKL0C01254g	SLF1			P
Peak_531	477	SAKL0E	553074	553262	553166	1.78343	0	SAKL0E06776g	RPL9A	268				SAKL0E06732g	YDL114W	1627				SAKL0E06776g	RPL9A			UniH
Peak_532	478	SAKL0C	427121	427326	427225	0	1.39822	SAKL0C04378g	CDC6	1373				SAKL0C04334g	SNT1	1805				SAKL0C04378g	CDC6			P
Peak_533	479	SAKL0D	210866	211100	210984	0	2.67731							SAKL0D02618g	YPR015C	1926				SAKL0D02618g	YPR015C			P
Peak_535	480	SAKL0C	305543	305738	305636	0	1.87724							SAKL0C03190g	YSP1	741				SAKL0C03190g	YSP1			UniL
Peak_536	481	SAKL0H	1936291	1936493	1936395	1.52573	2.30835													NA				NA
Peak_538	482	SAKL0C	539035	539237	539144	0	2.81444							SAKL0C05676g	CIS3	787				SAKL0C05676g	CIS3			UniL
Peak_539	483	SAKL0C	657843	658048	657945	0	1.29744	SAKL0C07062g	PET10	299										SAKL0C07062g	PET10			UniH
Peak_540	484	SAKL0G	973229	973433	973332	1.98622	3.27579	SAKL0G11396g	MCR1	1453				SAKL0G11352g	GPM1	196				SAKL0G11352g	GPM1			UniH
Peak_541	485	SAKL0C	774524	774714	774624	0	1.37529	SAKL0C08426g	EMI5	1277	SAKL0C08404g	NPC2	130							SAKL0C08404g	NPC2			UniH
Peak_542	486	SAKL0G	644517	644750	644636	0	3.36899	SAKL0G07678g	HXT4	1231										SAKL0G07678g	HXT4			P
Peak_544	487	SAKL0C	446993	447302	447167	0	1.26964	SAKL0C04598g	MNN5	278				SAKL0C04576g	SWE1	559				SAKL0C04598g	MNN5			UniH
Peak_545	488	SAKL0E	433675	433851	433764	5.22203	0							SAKL0E05302g	NDE2	219				SAKL0E05302g	NDE2			UniH
Peak_546	489	SAKL0C	610914	611105	611004	0	1.50771	SAKL0C06556g	YJL132W	202				SAKL0C06534g	YKR051W	185				SAKL0C06534g	YKR051W	SAKL0C06556g	YJL132W	DuH
Peak_547	490	SAKL0C	464503	464705	464600	2.55689	4.04151	SAKL0C04840g	RPL17A	451				SAKL0C04818g	ATG27	12				SAKL0C04818g	ATG27	SAKL0C04840g	RPL17A	DuH
Peak_548	491	SAKL0C	495577	495778	495679	0	1.29823	SAKL0C05192g	ERG20	305										SAKL0C05192g	ERG20			UniH
Peak_549	492	SAKL0G	1022417	1022607	1022507	0	3.02914	SAKL0G11990g	TEN1	1711				SAKL0G11968g	THI13	530				SAKL0G11968g	THI13			UniL
Peak_550	493	SAKL0F	257376	257566	257475	11.4508	18.0755	SAKL0F03102g	PPT1	791										SAKL0F03102g	PPT1			UniL
Peak_553	494	SAKL0G	249087	249288	249183	0	2.25853	SAKL0G03036g	ARO10	829				SAKL0G03014g	ADE2	272				SAKL0G03014g	ADE2			UniH
Peak_555	495	SAKL0C	194239	194460	194343	0	1.37334	SAKL0C02200g	PRM1	119				SAKL0C02178g	VBA1	1106				SAKL0C02200g	PRM1			UniH
Peak_556	496	SAKL0C	389706	389923	389811	0	1.25915	SAKL0C04048g	PEP1	207										SAKL0C04048g	PEP1			UniH
Peak_557	497	SAKL0H	2068369	2068565	2068464	0	5.58077							SAKL0H23958g	BPT1	1721				SAKL0H23958g	BPT1			P
Peak_559	498	SAKL0G	584616	584817	584713	1.39135	2.35167							SAKL0G07106g	HSP78	194				SAKL0G07106g	HSP78			UniH
Peak_560	499	SAKL0E	1016016	1016206	1016104	0	1.26732							SAKL0E12254g	MEP2	318				SAKL0E12254g	MEP2			UniH
Peak_562	500	SAKL0C	729116	729337	729232	0	1.37478	SAKL0C07832g	DAL1	454										SAKL0C07832g	DAL1			UniH
Peak_563	501	SAKL0H	1993969	1994156	1994064	1.82455	0	SAKL0H22968g	PRP18	1433				SAKL0H22924g	RPL38	214				SAKL0H22924g	RPL38			UniH
Peak_564	502	SAKL0C	906740	906931	906834	0	2.44955	SAKL0C10054g	RIB7	665	SAKL0C10032g	SPP381	460							SAKL0C10054g	RIB7			UniL
Peak_565	503	SAKL0G	1151508	1151740	1151628	0	1.25765	SAKL0G13453pg		1653										SAKL0G13453pg				P
Peak_567	504	SAKL0D	1099924	1100125	1100022	5.87146	9.91685	SAKL0D13222g	CLU1	182				SAKL0D13178g	VPS24	385				SAKL0D13222g	CLU1	SAKL0D13178g	VPS24	DuH
Peak_568	505	SAKL0A	830749	830939	830844	0	3.64201	SAKL0A09482g	MOT3	1086										SAKL0A09482g	MOT3			P
Peak_569	506	SAKL0H	2232222	2232412	2232316	0	1.3405	SAKL0H25520g	OAF1	1644				SAKL0H25498g	TPO1	1275				SAKL0H25498g	TPO1			P
Peak_570	507	SAKL0G	595354	595570	595473	0	4.52312													NA				NA
Peak_571	508	SAKL0C	543033	543302	543158	0	2.03539							SAKL0C05698g	FAR1	386				SAKL0C05698g	FAR1			UniH
Peak_572	509	SAKL0H	2132391	2132611	2132498	1.58825	2.52399	SAKL0H24574g	YGL176C	1863										SAKL0H24574g	YGL176C			P
Peak_573	510	SAKL0C	81627	81828	81733	0	3.20005	SAKL0C00924g	AGE1	186				SAKL0C00902g		864				SAKL0C00924g	AGE1			UniH
Peak_574	511	SAKL0D	240353	240543	240454	0	1.2263	SAKL0D02926g	TAT1	254				SAKL0D02882g	DET1	1055				SAKL0D02926g	TAT1			UniH
Peak_575	512	SAKL0C	382385	382586	382491	6.58032	4.30093	SAKL0C03982g		1701										SAKL0C03982g				P
Peak_576	513	SAKL0C	141720	141911	141810	2.20581	3.38623	SAKL0C01694g	SMT3	1051				SAKL0C01650g	GNP1	489	SAKL0C01672g		496	SAKL0C01650g	GNP1			UniH
Peak_577	514	SAKL0B	117074	117299	117182	0	1.21115	SAKL0B01254g	HAC1	364										SAKL0B01254g	HAC1			UniH
Peak_578	515	SAKL0D	558902	559121	559010	0	2.40175							SAKL0D06732g	BAS1	1274				SAKL0D06732g	BAS1			P
Peak_579	516	SAKL0H	253020	253210	253113	3.47015	5.23759	SAKL0H02552g	PFK1	218										SAKL0H02552g	PFK1			UniH
Peak_580	517	SAKL0D	558216	558408	558313	5.35395	3.36933							SAKL0D06732g	BAS1	577				SAKL0D06732g	BAS1			UniL
Peak_581	518	SAKL0H	2053662	2053880	2053750	3.36539	0							SAKL0H23716g	TYW3	1856				SAKL0H23716g	TYW3			P
Peak_582	519	SAKL0C	745109	745332	745220	0	1.20587	SAKL0C08030g	YBR138C	197				SAKL0C08008g	YBR016W	793				SAKL0C08030g	YBR138C			UniH
Peak_583	520	SAKL0G	384640	384843	384748	0	2.2158	SAKL0G04708g	RPL12A	536				SAKL0G04686g		273				SAKL0G04686g				UniH
Peak_584	521	SAKL0C	394807	395020	394912	0	1.22957	SAKL0C04114pg		1194										SAKL0C04114pg				P
Peak_586	522	SAKL0H	1999084	1999432	1999281	0	2.92825										SAKL0H23034g	STF2	142	SAKL0H23034g	STF2			UniH
Peak_587	523	SAKL0D	1238062	1238265	1238162	0	1.72101				SAKL0D14960g	HXT1	341	SAKL0D14938g	ADH6	1486				SAKL0D14938g	ADH6			P
Peak_588	524	SAKL0G	1657077	1657269	1657171	0	1.20529							SAKL0G19228g	TIM10	139				SAKL0G19228g	TIM10			UniH
Peak_589	525	SAKL0D	237880	238072	237982	0	1.7264	SAKL0D02904g		1647				SAKL0D02860g	TPI1	209				SAKL0D02860g	TPI1			UniH
Peak_590	526	SAKL0A	365677	365855	365766	1.31865	0	SAKL0A03916g	RPL1B	203				SAKL0A03894g	MRM2	296				SAKL0A03916g	RPL1B	SAKL0A03894g	MRM2	DuH
Peak_591	527	SAKL0C	723127	723321	723225	0	1.23421	SAKL0C07788g	BUD14	325				SAKL0C07766g	ADE1	202				SAKL0C07766g	ADE1	SAKL0C07788g	BUD14	DuH
Peak_592	528	SAKL0A	723780	723998	723888	0	4.12342	SAKL0A08184g	GAC1	1645							SAKL0A08162g	MCM5	353	SAKL0A08184g	GAC1			P
Peak_593	529	SAKL0D	256485	256686	256588	0	1.67573	SAKL0D03168g	HEM13	1463				SAKL0D03102g	ECM2	1680	SAKL0D03146g	NRG1	177	SAKL0D03146g	NRG1			UniH
Peak_595	530	SAKL0G	249664	249873	249766	1.39048	2.27429	SAKL0G03036g	ARO10	246				SAKL0G03014g	ADE2	855				SAKL0G03036g	ARO10			UniH
Peak_596	531	SAKL0A	934289	934494	934391	1.24004	1.84711	SAKL0A10648g	YPR013C	428				SAKL0A10626g	SRY1	550				SAKL0A10648g	YPR013C			UniH
Peak_597	532	SAKL0D	991010	991380	991170	2.16239	0							SAKL0D11924g	GDA1	392				SAKL0D11924g	GDA1			UniH
Peak_598	533	SAKL0C	957184	957374	957279	0	4.84306	SAKL0C10560g	IPP1	681										SAKL0C10560g	IPP1			UniL
Peak_601	534	SAKL0H	617651	617845	617744	1.72606	2.58485	SAKL0H07062g	RPL33A	380										SAKL0H07062g	RPL33A			UniH
Peak_602	535	SAKL0F	705561	705759	705659	6.91098	9.25844	SAKL0F09262g	MAM33	479	SAKL0F09218g		247	SAKL0F09196g	PTP3	825				SAKL0F09262g	MAM33			UniH
Peak_603	536	SAKL0F	638498	638702	638596	0	1.16686							SAKL0F08371g		279				SAKL0F08371g				UniH
Peak_604	537	SAKL0C	828371	828561	828465	0	1.50076	SAKL0C09130g	FLO5	1372										SAKL0C09130g	FLO5			P
Peak_606	538	SAKL0F	330532	330735	330632	2.30261	0							SAKL0F04092g	YIR007W	243				SAKL0F04092g	YIR007W			UniH
Peak_607	539	SAKL0G	647166	647372	647267	2.33699	0													NA				NA
Peak_608	540	SAKL0H	1853428	1853660	1853554	2.14608	0	SAKL0H21296g		170				SAKL0H21230g	CCM1	903				SAKL0H21296g				UniH
Peak_610	541	SAKL0G	952747	952937	952844	2.35954	3.35016	SAKL0G11176g	RPS27B	216										SAKL0G11176g	RPS27B			UniH
Peak_611	542	SAKL0A	195042	195232	195139	0	4.6161	SAKL0A02134g	PHO91	467				SAKL0A02112g	YNR014W	691				SAKL0A02134g	PHO91			UniH
Peak_612	543	SAKL0A	602123	602318	602226	4.17155	6.07608	SAKL0A06798g	OM14	464				SAKL0A06776g	RPS2	504				SAKL0A06798g	OM14			UniH
Peak_614	544	SAKL0B	700418	700628	700525	0	1.2366													NA				NA
Peak_615	545	SAKL0A	244986	245206	245104	0	1.18826	SAKL0A02706g		674				SAKL0A02684g	ICY1	273				SAKL0A02684g	ICY1			UniH
Peak_617	546	SAKL0E	958339	958537	958445	0	2.6902													NA				NA
Peak_618	547	SAKL0B	707290	707498	707393	0	4.86517	SAKL0B08294g	TEF2	365										SAKL0B08294g	TEF2			UniH
Peak_619	548	SAKL0F	704646	704836	704742	0	1.43332	SAKL0F09218g		670							SAKL0F09196g	PTP3	92	SAKL0F09196g	PTP3			UniH
Peak_620	549	SAKL0C	249496	249686	249587	0	1.18692							SAKL0C02640g	CAN1	292				SAKL0C02640g	CAN1			UniH
Peak_621	550	SAKL0C	718998	719189	719087	0	1.85519	SAKL0C07744g	KIN3	1429										SAKL0C07744g	KIN3			P
Peak_622	551	SAKL0B	941702	941909	941802	2.90491	4.37991	SAKL0B10912g	REV1	1956				SAKL0B10868g	TYE7	1392				SAKL0B10868g	TYE7			P
Peak_623	552	SAKL0E	753305	753492	753398	1.69557	0	SAKL0E09064g	RPL16A	419										SAKL0E09064g	RPL16A			UniH
Peak_624	553	SAKL0F	1373248	1373452	1373353	0	1.0711	SAKL0F16610g	CYB2	321				SAKL0F16588g	LYS14	1743				SAKL0F16610g	CYB2			UniH
Peak_625	554	SAKL0F	790834	791014	790926	2.02327	0							SAKL0F10274g	RPL35B	253				SAKL0F10274g	RPL35B			UniH
Peak_626	555	SAKL0D	632637	632836	632731	0	1.77346							SAKL0D07678g	GSY1	1053				SAKL0D07678g	GSY1			P
Peak_628	556	SAKL0C	161349	161543	161452	4.19332	6.05809	SAKL0C01870g	SAM2	437										SAKL0C01870g	SAM2			UniH
Peak_630	557	SAKL0C	788977	789183	789077	0	1.5579							SAKL0C08580g	PRP11	1468				SAKL0C08580g	PRP11			P
Peak_631	558	SAKL0C	571747	571946	571847	0	1.14042	SAKL0C06138g		995										SAKL0C06138g				UniL
Peak_632	559	SAKL0B	506902	507096	506999	0	1.12463	SAKL0B05984g	SFG1	410				SAKL0B05962g	SPS4	414				SAKL0B05984g	SFG1	SAKL0B05962g	SPS4	DuH
Peak_633	560	SAKL0D	182994	183177	183085	3.85834	0	SAKL0D02310g	ROY1	186										SAKL0D02310g	ROY1			UniH
Peak_635	561	SAKL0C	735662	735859	735765	0	2.31669							SAKL0C07898g	TSC13	763				SAKL0C07898g	TSC13			UniL
Peak_636	562	SAKL0E	233111	233309	233212	1.44714	2.13295	SAKL0E02882g	APE1	601				SAKL0E02860g	HSL1	354				SAKL0E02860g	HSL1			UniH
Peak_637	563	SAKL0B	195210	195400	195307	0	1.11551	SAKL0B01980g	SMX2	298										SAKL0B01980g	SMX2			UniH
Peak_638	564	SAKL0C	81234	81447	81331	0	3.39489	SAKL0C00924g	AGE1	588				SAKL0C00902g		462				SAKL0C00902g				UniH
Peak_639	565	SAKL0C	737992	738208	738100	0	1.18331	SAKL0C07942g	NOP1	305				SAKL0C07920g	HXT14	786				SAKL0C07942g	NOP1			UniH
Peak_640	566	SAKL0G	1730304	1730494	1730403	0	3.51953													NA				NA
Peak_641	567	SAKL0B	410182	410372	410279	0	2.03576							SAKL0B04642g	TAL1	431				SAKL0B04642g	TAL1			UniH
Peak_642	568	SAKL0E	771395	771585	771495	0	4.24222							SAKL0E09262g	MKS1	1000				SAKL0E09262g	MKS1			UniL
Peak_645	569	SAKL0C	411964	412154	412058	6.60292	9.52194	SAKL0C04246g	UBP12	804										SAKL0C04246g	UBP12			UniL
Peak_647	570	SAKL0G	113184	113374	113279	5.63077	7.8838	SAKL0G01342g	RSB1	257				SAKL0G01320g	GPT2	213				SAKL0G01320g	GPT2	SAKL0G01342g	RSB1	DuH
Peak_648	571	SAKL0C	404480	404713	404592	0	1.12552													NA				NA
Peak_649	572	SAKL0E	331334	331542	331433	0	1.78575							SAKL0E04136g	SDH3	864				SAKL0E04136g	SDH3			UniL
Peak_650	573	SAKL0F	517592	517782	517682	3.23197	4.48962													NA				NA
Peak_651	574	SAKL0H	2071059	2071258	2071163	308.945	406.57							SAKL0H24046g	ACO1	210				SAKL0H24046g	ACO1			UniH
Peak_652	575	SAKL0E	403341	403531	403438	0	1.2681	SAKL0E04972g	THI3	139										SAKL0E04972g	THI3			UniH
Peak_653	576	SAKL0F	1036345	1036536	1036438	0	3.26804													NA				NA
Peak_654	577	SAKL0H	2281146	2281349	2281246	0	2.3871	SAKL0H25938g	GUT1	169				SAKL0H25916g	FPS1	402				SAKL0H25938g	GUT1	SAKL0H25916g	FPS1	DuH
Peak_655	578	SAKL0E	321096	321287	321196	3.76631	5.3364	SAKL0E04004g	APL2	930				SAKL0E03960g	ASC1	312				SAKL0E03960g	ASC1			UniH
Peak_657	579	SAKL0B	369730	369932	369826	0	1.12391	SAKL0B04158g	GSC2	1047										SAKL0B04158g	GSC2			P
Peak_658	580	SAKL0C	679744	679948	679851	0	1.72329													NA				NA
Peak_659	581	SAKL0F	142898	143088	142992	3.30673	4.69865	SAKL0F01738g		216				SAKL0F01716g	MDM34	192				SAKL0F01716g	MDM34	SAKL0F01738g		DuH
Peak_660	582	SAKL0C	280336	280567	280442	0	1.30647													NA				NA
Peak_661	583	SAKL0C	117482	117672	117575	0	3.54799	SAKL0C01342g	LSB5	1586										SAKL0C01342g	LSB5			P
Peak_662	584	SAKL0C	63806	64013	63903	0	1.16698	SAKL0C00704g	SPB1	416				SAKL0C00682g		114				SAKL0C00682g		SAKL0C00704g	SPB1	DuH
Peak_663	585	SAKL0D	314334	314528	314439	1.92401	0	SAKL0D03872g	ZTA1	1688				SAKL0D03828g	RPS11A	413				SAKL0D03828g	RPS11A			UniH
Peak_664	586	SAKL0D	927959	928131	928045	2.11665	0	SAKL0D11198g	RAD26	183				SAKL0D11132g	RAV1	1832				SAKL0D11198g	RAD26			UniH
Peak_665	587	SAKL0D	636735	636925	636835	0	1.64059													NA				NA
Peak_666	588	SAKL0C	136355	136560	136452	0	2.03429				SAKL0C01606g	FUS1	277	SAKL0C01584g		1050				SAKL0C01584g				P
Peak_667	589	SAKL0G	1544477	1544656	1544567	1.35218	0	SAKL0G17842g	RPL6A	405										SAKL0G17842g	RPL6A			UniH
Peak_668	590	SAKL0C	1081849	1082215	1082039	0	1.92596							SAKL0C12012g	CAF40	717	SAKL0C12034g	ZEO1	121	SAKL0C12034g	ZEO1			UniH
Peak_669	591	SAKL0D	992577	992791	992688	2.2912	0	SAKL0D11968g	ISY1	1154				SAKL0D11924g	GDA1	1910	SAKL0D11946g	SUC2	66	SAKL0D11946g	SUC2			UniH
Peak_670	592	SAKL0C	344614	344804	344706	0	1.81394				SAKL0C03652g	SLA2	427	SAKL0C03630g	SUI1	1032				SAKL0C03630g	SUI1			P
Peak_671	593	SAKL0D	561378	561568	561474	4.91287	6.72873	SAKL0D06776g	ZAP1	413				SAKL0D06754g	YJL055W	481				SAKL0D06776g	ZAP1	SAKL0D06754g	YJL055W	DuH
Peak_672	594	SAKL0H	1530314	1530515	1530418	0	1.17627	SAKL0H17248g	TMN2	181				SAKL0H17226g	TRS85	1411				SAKL0H17248g	TMN2			UniH
Peak_673	595	SAKL0H	1847022	1847228	1847117	1.38525	0	SAKL0H21186g	RPL30	311				SAKL0H21164g	RPL24B	994				SAKL0H21186g	RPL30			UniH
Peak_674	596	SAKL0C	238932	239157	239041	0	1.75094							SAKL0C02574g	AVT2	843				SAKL0C02574g	AVT2			UniL
Peak_675	597	SAKL0F	699087	699277	699177	3.5641	2.48681	SAKL0F09152g	RPS24A	403	SAKL0F09130g		48							SAKL0F09152g	RPS24A			UniH
Peak_676	598	SAKL0F	560044	560239	560141	2.29084	3.36551							SAKL0F07304g	RPL2B	469				SAKL0F07304g	RPL2B			UniH
Peak_678	599	SAKL0D	857705	857888	857797	1.94572	0	SAKL0D10252g	TSR4	186				SAKL0D10208g	GCN20	163				SAKL0D10208g	GCN20	SAKL0D10252g	TSR4	DuH
Peak_679	600	SAKL0H	2078356	2078573	2078462	0	1.44011	SAKL0H24090g		159				SAKL0H24068g	STT4	968				SAKL0H24090g				UniH
Peak_680	601	SAKL0G	645955	646152	646047	2.1688	0				SAKL0G07678g	HXT4	180							SAKL0G07678g	HXT4			UniH
Peak_681	602	SAKL0G	1279822	1280091	1279956	0	2.41971	SAKL0G14927g		1341				SAKL0G14916g	DIP5	986				SAKL0G14916g	DIP5			UniL
Peak_682	603	SAKL0C	117705	117926	117806	0	3.11452	SAKL0C01342g	LSB5	1355										SAKL0C01342g	LSB5			P
Peak_683	604	SAKL0G	1653371	1653697	1653606	0	2.24946							SAKL0G19162g	SRX1	255				SAKL0G19162g	SRX1			UniH
Peak_685	605	SAKL0D	763465	763672	763577	3.63794	5.2603	SAKL0D09240g	SAT4	553										SAKL0D09240g	SAT4			UniL
Peak_686	606	SAKL0B	574491	574683	574593	2.8752	3.98402	SAKL0B06666g	YBL028C	208				SAKL0B06644g	RPL19A	458				SAKL0B06666g	YBL028C	SAKL0B06644g	RPL19A	DuH
Peak_687	607	SAKL0H	841738	841945	841829	2.10413	0	SAKL0H09790g	RPL21A	425										SAKL0H09790g	RPL21A			UniH
Peak_688	608	SAKL0A	624675	624886	624773	0	1.20601	SAKL0A07018g	PDB1	220										SAKL0A07018g	PDB1			UniH
Peak_689	609	SAKL0C	703733	703923	703825	0	2.06652													NA				NA
Peak_690	610	SAKL0C	816732	816922	816822	0	4.51583	SAKL0C08910g	ETR1	233										SAKL0C08910g	ETR1			UniH
Peak_691	611	SAKL0E	73509	73714	73613	0	2.67765	SAKL0E01012g	PRB1	1885										SAKL0E01012g	PRB1			P
Peak_693	612	SAKL0C	555509	555715	555607	0	1.39937	SAKL0C05896g	DAS1	1188				SAKL0C05852g		100				SAKL0C05852g				UniH
Peak_694	613	SAKL0B	590439	590629	590530	2.56927	3.6528	SAKL0B06864g	STU1	893				SAKL0B06842g	YBR085C-A	186				SAKL0B06842g	YBR085C-A			UniH
Peak_695	614	SAKL0H	2283599	2283789	2283698	3.60456	4.53658	SAKL0H25960g	RPL8A	206										SAKL0H25960g	RPL8A			UniH
Peak_697	615	SAKL0C	747738	747928	747829	0	3.92182							SAKL0C08052g	YBR137W	189				SAKL0C08052g	YBR137W			UniH
Peak_698	616	SAKL0C	313346	313536	313447	0	3.13918	SAKL0C03333g		1618				SAKL0C03300g	GIS2	201				SAKL0C03300g	GIS2			UniH
Peak_699	617	SAKL0C	603169	603359	603270	0	1.9843													NA				NA
Peak_700	618	SAKL0C	166164	166370	166261	0	1.5172							SAKL0C01892g	VTA1	1605				SAKL0C01892g	VTA1			P
Peak_701	619	SAKL0C	522960	523157	523054	1.99616	2.8923							SAKL0C05456g	JJJ2	1606				SAKL0C05456g	JJJ2			P
Peak_703	620	SAKL0D	874795	874990	874889	0	4.61757	SAKL0D10450g	RGT2	584										SAKL0D10450g	RGT2			UniL
Peak_704	621	SAKL0D	53256	53460	53355	2.53785	0	SAKL0D00704g	UFO1	497										SAKL0D00704g	UFO1			UniH
Peak_705	622	SAKL0C	506931	507128	507024	0	1.1223							SAKL0C05302g		21				SAKL0C05302g				UniH
Peak_706	623	SAKL0D	724505	724695	724598	1.21542	0	SAKL0D08734g	RFX1	1497				SAKL0D08690g	LEU2	202				SAKL0D08690g	LEU2			UniH
Peak_707	624	SAKL0H	1395299	1395485	1395394	2.29111	0	SAKL0H16016g	YCF1	1313				SAKL0H15972g	RGP1	204				SAKL0H15972g	RGP1			UniH
Peak_708	625	SAKL0B	104666	104841	104753	1.46113	0	SAKL0B01166g	YFL034W	186				SAKL0B01144g	RPL22B	238				SAKL0B01166g	YFL034W	SAKL0B01144g	RPL22B	DuH
Peak_709	626	SAKL0E	730026	730216	730117	2.42798	0							SAKL0E08866g	KGD1	1001	SAKL0E08888g	RPL9B	150	SAKL0E08888g	RPL9B			UniH
Peak_710	627	SAKL0H	1254173	1254363	1254272	4.55725	5.70106							SAKL0H14454g	HSP42	194				SAKL0H14454g	HSP42			UniH
Peak_711	628	SAKL0F	654353	654545	654458	2.02779	0	SAKL0F08580g	PET117	966				SAKL0F08536g	RPL34B	434				SAKL0F08536g	RPL34B			UniH
Peak_712	629	SAKL0C	315118	315326	315226	0	1.10192	SAKL0C03344g	TEX1	410	SAKL0C03333g		161	SAKL0C03322g	RTC4	199				SAKL0C03322g	RTC4	SAKL0C03344g	TEX1	DuH
Peak_716	630	SAKL0D	983927	984135	984035	3.71951	4.93114	SAKL0D11858g	CYC7	280				SAKL0D11836g	UTR4	233				SAKL0D11836g	UTR4	SAKL0D11858g	CYC7	DuH
Peak_717	631	SAKL0F	902946	903136	903039	5.8709	7.57136	SAKL0F11638g	GLT1	495				SAKL0F11616g	UGA3	198	SAKL0F11627g		348	SAKL0F11616g	UGA3	SAKL0F11638g	GLT1	DuH
Peak_718	632	SAKL0E	400603	400806	400696	0	2.93194	SAKL0E04939g		290										SAKL0E04939g				UniH
Peak_719	633	SAKL0H	1403575	1403765	1403670	0	2.0214	SAKL0H16060g	CCW12	712				SAKL0H16038g	HOG1	739				SAKL0H16060g	CCW12	SAKL0H16038g	HOG1	DuL
Peak_721	634	SAKL0E	716808	716998	716904	0	1.10889							SAKL0E08756g	QDR1	306				SAKL0E08756g	QDR1			UniH
Peak_724	635	SAKL0C	380780	381003	380880	0	1.6763				SAKL0C03960g		496	SAKL0C03938g	YJL206C	1110				SAKL0C03938g	YJL206C			P
Peak_727	636	SAKL0B	708962	709172	709066	2.13296	0	SAKL0B08316g	MUD1	382										SAKL0B08316g	MUD1			UniH
Peak_728	637	SAKL0F	1037421	1037671	1037541	0	1.68118													NA				NA
Peak_729	638	SAKL0A	930004	930200	930096	2.48024	2.14586													NA				NA
Peak_730	639	SAKL0C	537034	537225	537129	0	1.3235							SAKL0C05654g	PDR12	345				SAKL0C05654g	PDR12			UniH
Peak_731	640	SAKL0D	255820	256024	255920	2.93948	0							SAKL0D03102g	ECM2	1012				SAKL0D03102g	ECM2			P
Peak_732	641	SAKL0E	340636	340811	340723	2.20628	0	SAKL0E04312g	ASI3	482				SAKL0E04268g	AAT2	1137				SAKL0E04312g	ASI3			UniH
Peak_733	642	SAKL0F	178004	178194	178096	1.72614	2.32555	SAKL0F02068g	POX1	217				SAKL0F02046g	CHC1	254				SAKL0F02068g	POX1	SAKL0F02046g	CHC1	DuH
Peak_734	643	SAKL0F	442795	443090	442932	1.84236	0	SAKL0F05918g	NNF2	1458										SAKL0F05918g	NNF2			P
Peak_735	644	SAKL0C	285177	285367	285271	2.44186	3.2672	SAKL0C02970g	MKC7	374										SAKL0C02970g	MKC7			UniH
Peak_738	645	SAKL0A	189169	189374	189274	0	1.04799	SAKL0A02090g	MSB1	188				SAKL0A02068g	SMM1	347				SAKL0A02090g	MSB1	SAKL0A02068g	SMM1	DuH
Peak_743	646	SAKL0F	196831	197010	196921	2.53331	0							SAKL0F02244g	MCM6	371				SAKL0F02244g	MCM6			UniH
Peak_745	647	SAKL0D	774847	775037	774947	0	2.68394	SAKL0D09350g	OPT2	752				SAKL0D09328g	ADY2	1222				SAKL0D09350g	OPT2			UniL
Peak_746	648	SAKL0C	705675	705865	705770	0	1.93908							SAKL0C07612g	RPN4	216				SAKL0C07612g	RPN4			UniH
Peak_747	649	SAKL0B	421959	422176	422065	3.03495	0	SAKL0B04906pg		1488										SAKL0B04906pg				P
Peak_748	650	SAKL0F	440401	440594	440501	2.2292	0													NA				NA
Peak_749	651	SAKL0G	1152416	1152660	1152533	0	1.30172	SAKL0G13453pg		748										SAKL0G13453pg				UniL
Peak_750	652	SAKL0C	639203	639417	639313	0	1.61653	SAKL0C06820g		435				SAKL0C06798g	GCD14	475				SAKL0C06820g		SAKL0C06798g	GCD14	DuH
Peak_752	653	SAKL0C	56295	56485	56391	0	1.49336													NA				NA
Peak_753	654	SAKL0E	1017747	1017956	1017851	0	1.35764	SAKL0E12320g	YHR140W	1992				SAKL0E12276g	GAT1	1112				SAKL0E12276g	GAT1			P
Peak_756	655	SAKL0F	648753	648930	648842	1.96916	0													NA				NA
Peak_757	656	SAKL0H	2226166	2226372	2226263	3.29483	2.4707							SAKL0H25454g	ISA1	188				SAKL0H25454g	ISA1			UniH
Peak_759	657	SAKL0C	118129	118387	118249	0	2.32042	SAKL0C01342g	LSB5	912										SAKL0C01342g	LSB5			UniL
Peak_760	658	SAKL0D	984806	985006	984898	0	1.86144							SAKL0D11836g	UTR4	1096				SAKL0D11836g	UTR4			P
Peak_761	659	SAKL0C	659501	659699	659606	0	1.64091	SAKL0C07106g	PHO86	1300										SAKL0C07106g	PHO86			P
Peak_762	660	SAKL0C	819784	820028	819908	2.13359	2.93719	SAKL0C09020g	YOL107W	1559				SAKL0C08932g	CSG2	343				SAKL0C08932g	CSG2			UniH
Peak_763	661	SAKL0E	401680	401870	401775	0	1.83566	SAKL0E04950g	MRK1	127										SAKL0E04950g	MRK1			UniH
Peak_764	662	SAKL0C	360245	360435	360340	0	1.36631										SAKL0C03806g	NUC1	160	SAKL0C03806g	NUC1			UniH
Peak_765	663	SAKL0F	412802	412993	412896	2.32016	0	SAKL0F05324g		138										SAKL0F05324g				UniH
Peak_766	664	SAKL0A	656304	656524	656421	0	1.72599													NA				NA
Peak_767	665	SAKL0D	773557	773782	773678	0	2.80617										SAKL0D09328g	ADY2	47	SAKL0D09328g	ADY2			UniH
Peak_769	666	SAKL0F	981132	981322	981231	3.02932	3.85221	SAKL0F12606g	SSA4	255										SAKL0F12606g	SSA4			UniH
Peak_770	667	SAKL0C	635382	635587	635484	0	2.03644	SAKL0C06776g	NIT2	1173										SAKL0C06776g	NIT2			P
Peak_771	668	SAKL0B	617633	617823	617731	0	9.55447	SAKL0B07216g	PBY1	1792	SAKL0B07172g		94	SAKL0B07150g	NHP6B	219				SAKL0B07150g	NHP6B			UniH
Peak_772	669	SAKL0H	2041255	2041451	2041352	0	1.7101							SAKL0H23584g		372				SAKL0H23584g				UniH
Peak_773	670	SAKL0F	670568	670768	670661	0	1.12754							SAKL0F08734g	VHR1	445				SAKL0F08734g	VHR1			UniH
Peak_774	671	SAKL0C	378364	378554	378459	3.73109	5.26662	SAKL0C03960g		1925										SAKL0C03960g				P
Peak_775	672	SAKL0C	383265	383456	383357	0	1.62715	SAKL0C03982g		835										SAKL0C03982g				UniL
Peak_776	673	SAKL0F	741232	741418	741323	2.11509	0							SAKL0F09614g	THS1	1847				SAKL0F09614g	THS1			P
Peak_777	674	SAKL0C	500471	500661	500562	0	2.36392	SAKL0C05258g	MRPL38	999										SAKL0C05258g	MRPL38			UniL
Peak_778	675	SAKL0E	94676	94849	94762	2.52292	0							SAKL0E01210g	SGT2	524				SAKL0E01210g	SGT2			UniL
Peak_779	676	SAKL0F	205871	206078	205973	2.30253	1.76865							SAKL0F02376g	BTN2	257				SAKL0F02376g	BTN2			UniH
Peak_780	677	SAKL0C	695447	695643	695544	0	2.13401													NA				NA
Peak_781	678	SAKL0E	113413	113613	113518	1.8943	0	SAKL0E01518g	PFA4	151										SAKL0E01518g	PFA4			UniH
Peak_782	679	SAKL0H	296418	296592	296504	1.34534	0	SAKL0H03168g	TSR1	191				SAKL0H03146g	RPS29B	662				SAKL0H03168g	TSR1			UniH
Peak_783	680	SAKL0C	440112	440305	440208	2.82749	3.69344	SAKL0C04466g	RPS14A	251				SAKL0C04444g	SOP4	711				SAKL0C04466g	RPS14A			UniH
Peak_784	681	SAKL0E	329803	329995	329894	0	2.11702							SAKL0E04114g	TGL1	267				SAKL0E04114g	TGL1			UniH
Peak_785	682	SAKL0F	524153	524329	524240	1.84741	0	SAKL0F06886g	AXL1	313										SAKL0F06886g	AXL1			UniH
Peak_787	683	SAKL0C	642518	642730	642627	0	1.04914	SAKL0C06864g	FMP46	60				SAKL0C06842g	LSM1	377				SAKL0C06864g	FMP46	SAKL0C06842g	LSM1	DuH
Peak_788	684	SAKL0B	314231	314423	314324	5.21205	6.64545	SAKL0B03432g	SUT1	308				SAKL0B03388g	RAD54	315	SAKL0B03410g		172	SAKL0B03432g	SUT1	SAKL0B03388g	RAD54	DuH
Peak_790	685	SAKL0D	221236	221437	221335	1.7596	0	SAKL0D02684g	CYC8	315				SAKL0D02662g	ECM8	386				SAKL0D02684g	CYC8	SAKL0D02662g	ECM8	DuH
Peak_791	686	SAKL0E	603973	604163	604072	7.18585	8.81824							SAKL0E07370g	SIW14	1808				SAKL0E07370g	SIW14			P
Peak_792	687	SAKL0B	947631	947821	947734	6.35467	4.99342	SAKL0B10945g		1152										SAKL0B10945g				P
Peak_793	688	SAKL0B	302981	303190	303085	0	2.95063	SAKL0B03322g	FTR1	931										SAKL0B03322g	FTR1			UniL
Peak_794	689	SAKL0F	473571	473769	473672	2.03746	1.86395	SAKL0F06292g	YPR114W	724										SAKL0F06292g	YPR114W			UniL
Peak_795	690	SAKL0B	379758	379973	379865	3.20621	2.51668	SAKL0B04246g	RPL26B	702				SAKL0B04202g	TIM21	198				SAKL0B04202g	TIM21			UniH
Peak_796	691	SAKL0G	957573	957769	957669	2.20681	0	SAKL0G11264g	NUP192	508				SAKL0G11231g		180				SAKL0G11231g				UniH
Peak_797	692	SAKL0H	1751832	1752032	1751936	2.77381	2.12731							SAKL0H19976g	SNA4	1102				SAKL0H19976g	SNA4			P
Peak_798	693	SAKL0E	219601	219809	219705	1.85632	0													NA				NA
Peak_799	694	SAKL0F	341080	341291	341194	2.25956	2.80374	SAKL0F04301pg		235				SAKL0F04268g	MET28	435				SAKL0F04301pg		SAKL0F04268g	MET28	DuH
Peak_801	695	SAKL0B	339212	339389	339301	2.24465	0	SAKL0B03850g	NUP2	1135				SAKL0B03806g	RPS25A	662				SAKL0B03806g	RPS25A			UniL
Peak_802	696	SAKL0C	100206	100417	100312	1.96344	2.45105							SAKL0C01100g	EUG1	258				SAKL0C01100g	EUG1			UniH
Peak_804	697	SAKL0A	657371	657573	657469	0	4.08736							SAKL0A07414g	ERV14	290				SAKL0A07414g	ERV14			UniH
Peak_805	698	SAKL0C	410639	410829	410735	0	1.79028													NA				NA
Peak_806	699	SAKL0G	1012792	1012991	1012895	0	2.36816													NA				NA
Peak_807	700	SAKL0F	1239145	1239340	1239235	0	1.55381	SAKL0F15400g	YAT2	236										SAKL0F15400g	YAT2			UniH
Peak_808	701	SAKL0C	733843	734064	733945	0	1.6875							SAKL0C07854g	ERP3	1745				SAKL0C07854g	ERP3			P
Peak_810	702	SAKL0E	154788	154978	154884	13.4587	16.6366	SAKL0E02046g	ATG22	1312				SAKL0E02024g	HSP60	138				SAKL0E02024g	HSP60			UniH
Peak_813	703	SAKL0B	422932	423149	423033	2.40953	0	SAKL0B04906pg		520										SAKL0B04906pg				UniL
Peak_814	704	SAKL0E	1059389	1059570	1059484	3.45874	0	SAKL0E12848g	RHO5	565				SAKL0E12826g	RPS3	234				SAKL0E12826g	RPS3			UniH
Peak_815	705	SAKL0D	976300	976574	976427	3.1992	2.56162							SAKL0D11704g	MCM3	762				SAKL0D11704g	MCM3			UniL
Peak_817	706	SAKL0C	450459	450757	450607	0	2.05075													NA				NA
Peak_819	707	SAKL0H	1700546	1700735	1700638	1.71691	0							SAKL0H19228g	RPS13	213				SAKL0H19228g	RPS13			UniH
Peak_820	708	SAKL0C	350193	350383	350290	0	1.5564	SAKL0C03718g	DIC1	205										SAKL0C03718g	DIC1			UniH
Peak_821	709	SAKL0F	917849	918024	917937	2.01051	0							SAKL0F11748g	PEX13	850				SAKL0F11748g	PEX13			UniL
Peak_822	710	SAKL0G	1368895	1369067	1368981	2.09097	0	SAKL0G15906g	RXT3	168				SAKL0G15884g	RPL31A	469				SAKL0G15906g	RXT3	SAKL0G15884g	RPL31A	DuH
Peak_824	711	SAKL0C	744449	744646	744550	0	1.72959	SAKL0C08030g	YBR138C	867				SAKL0C08008g	YBR016W	123				SAKL0C08008g	YBR016W			UniH
Peak_825	712	SAKL0B	316970	317151	317059	2.32384	0	SAKL0B03498g	SUA5	1148				SAKL0B03454g	YIP5	450				SAKL0B03454g	YIP5			UniH
Peak_826	713	SAKL0C	206262	206470	206357	0	1.73714													NA				NA
Peak_828	714	SAKL0C	835006	835225	835122	0	1.5652													NA				NA
Peak_831	715	SAKL0C	109860	110086	109984	0	2.74836	SAKL0C01232g	GNP1	285				SAKL0C01210g	ATG22	1328				SAKL0C01232g	GNP1			UniH
Peak_833	716	SAKL0E	435818	436022	435913	4.28325	5.19668	SAKL0E05324g		514										SAKL0E05324g				UniL
Peak_835	717	SAKL0C	896616	896821	896719	1.87158	2.40519	SAKL0C09922g	ARA1	1057										SAKL0C09922g	ARA1			P
Peak_836	718	SAKL0D	1210176	1210380	1210284	1.50942	0							SAKL0D14696g	RPS12	279				SAKL0D14696g	RPS12			UniH
Peak_837	719	SAKL0C	113985	114186	114082	0	1.70506	SAKL0C01276g	YDR514C	781							SAKL0C01254g	SLF1	217	SAKL0C01276g	YDR514C			UniL
Peak_838	720	SAKL0B	938506	938718	938619	2.03259	0							SAKL0B10802g	YAL037W	1588				SAKL0B10802g	YAL037W			P
Peak_840	721	SAKL0C	276705	276895	276802	0	1.45043	SAKL0C02948g	POL2	944				SAKL0C02904g	CWC23	853	SAKL0C02926g	YIF1	411	SAKL0C02904g	CWC23	SAKL0C02948g	POL2	DuL
Peak_841	722	SAKL0D	778	978	881	0	1.87467	SAKL0D00110g	YDL218W	600				SAKL0D00100g		377				SAKL0D00100g				UniH
Peak_842	723	SAKL0C	561451	561641	561548	0	2.35764	SAKL0C05940g	LAS1	545				SAKL0C05918g	OAF3	13				SAKL0C05918g	OAF3			UniH
Peak_844	724	SAKL0H	2220498	2220688	2220594	1.59766	1.95359							SAKL0H25388g	HSP104	191				SAKL0H25388g	HSP104			UniH
Peak_845	725	SAKL0F	776481	776655	776568	2.38744	0	SAKL0F10109g		505				SAKL0F10076g	SRF1	1566				SAKL0F10109g				UniL
Peak_847	726	SAKL0C	823897	824094	823996	0	1.65448							SAKL0C09042g	MRPL10	249				SAKL0C09042g	MRPL10			UniH
Peak_848	727	SAKL0E	155074	155266	155175	24.1155	29.3227	SAKL0E02046g	ATG22	1021				SAKL0E02024g	HSP60	429				SAKL0E02024g	HSP60			UniH
Peak_849	728	SAKL0C	281052	281276	281164	0	2.22308													NA				NA
Peak_850	729	SAKL0C	917389	917732	917564	3.22296	2.24172							SAKL0C10164g	ADH1	1780				SAKL0C10164g	ADH1			P
Peak_851	730	SAKL0C	18597	18794	18702	0	2.01756	SAKL0C00286pg		1373				SAKL0C00264g	ADH6	194				SAKL0C00264g	ADH6			UniH
Peak_852	731	SAKL0D	891562	891809	891660	3.24407	3.72041							SAKL0D10626g	MAK32	1995				SAKL0D10626g	MAK32			P
Peak_853	732	SAKL0F	411763	411937	411850	2.08567	0	SAKL0F05324g		1184										SAKL0F05324g				P
Peak_855	733	SAKL0E	217590	217945	217765	3.22153	2.55172	SAKL0E02728g	CWP2	237				SAKL0E02706g	CWP1	1166				SAKL0E02728g	CWP2			UniH
Peak_857	734	SAKL0C	420857	421052	420955	0	1.06249							SAKL0C04312g	FEN1	177				SAKL0C04312g	FEN1			UniH
Peak_858	735	SAKL0E	295698	295890	295800	2.678	3.40277							SAKL0E03608g	YPK2	1794	SAKL0E03630g	PGM2	235	SAKL0E03608g	YPK2			P
Peak_860	736	SAKL0C	100495	100752	100631	2.43929	2.14359	SAKL0C01166g	EMI2	1889				SAKL0C01100g	EUG1	577				SAKL0C01100g	EUG1			UniL
Peak_861	737	SAKL0G	1135585	1135758	1135671	1.93616	0	SAKL0G13222g	APS3	323				SAKL0G13178g	TIM13	180				SAKL0G13178g	TIM13	SAKL0G13222g	APS3	DuH
Peak_863	738	SAKL0C	133876	134067	133969	0	1.82558				SAKL0C01562g		462	SAKL0C01540g	PRY1	813				SAKL0C01540g	PRY1			UniL
Peak_864	739	SAKL0C	559295	559536	559403	0	1.40653													NA				NA
Peak_865	740	SAKL0G	391738	391925	391833	1.87371	0	SAKL0G04862g	HKR1	274										SAKL0G04862g	HKR1			UniH
Peak_866	741	SAKL0F	203414	203668	203543	2.84152	2.25114							SAKL0F02332g		571				SAKL0F02332g				UniL
Peak_867	742	SAKL0C	971196	971380	971288	4.48281	0	SAKL0C10714g	HHF1	549				SAKL0C10670g		947	SAKL0C10692g	HHT1	265	SAKL0C10714g	HHF1	SAKL0C10670g		DuL
Peak_869	743	SAKL0H	1746330	1746560	1746429	2.74901	0	SAKL0H19866g	YER134C	1102										SAKL0H19866g	YER134C			P
Peak_870	744	SAKL0C	216793	217041	216923	0	1.80524	SAKL0C02431g		1228										SAKL0C02431g				P
Peak_871	745	SAKL0H	335036	335241	335143	0	2.42702	SAKL0H03498g	FUI1	722				SAKL0H03476g	FUI1	1301				SAKL0H03498g	FUI1			UniL
Peak_873	746	SAKL0C	113502	113702	113595	0	2.05739	SAKL0C01276g	YDR514C	1268										SAKL0C01276g	YDR514C			P
Peak_876	747	SAKL0A	942105	942312	942206	0	1.0455	SAKL0A10714pg		497										SAKL0A10714pg				UniH
Peak_877	748	SAKL0C	946997	947198	947105	0	1.477	SAKL0C10417g		1702										SAKL0C10417g				P
Peak_879	749	SAKL0F	508157	508329	508243	2.72934	0	SAKL0F06622g	MRI1	337				SAKL0F06578g	VOA1	239				SAKL0F06578g	VOA1	SAKL0F06622g	MRI1	DuH
Peak_881	750	SAKL0H	238215	238405	238313	0	1.54891							SAKL0H02354g	MGA1	341				SAKL0H02354g	MGA1			UniH
Peak_882	751	SAKL0C	1075636	1075828	1075735	2.04282	0													NA				NA
Peak_883	752	SAKL0H	2085514	2085704	2085612	0	1.18209							SAKL0H24178g	CRG1	149				SAKL0H24178g	CRG1			UniH
Peak_884	753	SAKL0H	1533213	1533410	1533313	2.53581	2.91876	SAKL0H17314g	SLO1	227										SAKL0H17314g	SLO1			UniH
Peak_885	754	SAKL0B	589871	590075	589972	1.82465	2.18288	SAKL0B06864g	STU1	1451										SAKL0B06864g	STU1			P
Peak_886	755	SAKL0E	298470	298700	298584	2.05073	2.54007	SAKL0E03696g	SPG4	811				SAKL0E03652g	YKU80	220				SAKL0E03652g	YKU80			UniH
Peak_887	756	SAKL0C	953339	953538	953447	0	2.05928				SAKL0C10472g	MNN2	212							SAKL0C10472g	MNN2			P
Peak_888	757	SAKL0G	1269454	1269652	1269554	2.48315	1.98621	SAKL0G14850g	STU2	930				SAKL0G14784g	TRX2	911				SAKL0G14784g	TRX2	SAKL0G14850g	STU2	DuL
Peak_890	758	SAKL0H	1845621	1845816	1845715	1.82598	0	SAKL0H21186g	RPL30	1713				SAKL0H21142g	AGA2	759	SAKL0H21164g	RPL24B	408	SAKL0H21142g	AGA2			UniL
Peak_891	759	SAKL0B	1057183	1057375	1057277	3.20282	3.78138	SAKL0B12342g	MNL1	574				SAKL0B12320g	RPS4B	412				SAKL0B12320g	RPS4B			UniH
Peak_892	760	SAKL0H	1936988	1937229	1937113	2.66015	2.21926	SAKL0H22286g	PMC1	1741										SAKL0H22286g	PMC1			P
Peak_893	761	SAKL0B	539806	540025	539918	0	2.14374	SAKL0B06336g	PST1	1582										SAKL0B06336g	PST1			P
Peak_895	762	SAKL0G	867778	868109	867920	2.12673	0	SAKL0G10186g	RRF1	1782										SAKL0G10186g	RRF1			P
Peak_896	763	SAKL0C	689795	689999	689896	0	2.06804							SAKL0C07458g	RTK1	504				SAKL0C07458g	RTK1			UniL
Peak_897	764	SAKL0C	970547	970877	970724	0	1.44159	SAKL0C10714g	HHF1	1113				SAKL0C10670g		383				SAKL0C10670g				UniH
Peak_899	765	SAKL0E	435291	435501	435398	0	2.00517	SAKL0E05324g		1029				SAKL0E05302g	NDE2	1853				SAKL0E05324g				P
Peak_900	766	SAKL0H	1262220	1262395	1262308	1.66314	0	SAKL0H14542g	ACS2	408										SAKL0H14542g	ACS2			UniH
Peak_901	767	SAKL0H	1935419	1935609	1935512	2.49019	2.13349													NA				NA
Peak_903	768	SAKL0G	1197959	1198144	1198052	1.73136	0							SAKL0G13926g	RPC17	235				SAKL0G13926g	RPC17			UniH
Peak_904	769	SAKL0E	137733	137932	137833	2.52199	2.23428							SAKL0E01760g	RCL1	1877				SAKL0E01760g	RCL1			P
Peak_905	770	SAKL0H	1735746	1736000	1735883	0	1.64772	SAKL0H19668g	FUS3	418				SAKL0H19646g	PEP1	179				SAKL0H19646g	PEP1	SAKL0H19668g	FUS3	DuH
Peak_906	771	SAKL0F	510089	510279	510186	2.79429	0													NA				NA
Peak_907	772	SAKL0A	145519	145693	145605	2.23306	0							SAKL0A01518g	BUD31	288				SAKL0A01518g	BUD31			UniH
Peak_909	773	SAKL0H	2069542	2069769	2069652	0	6.68258													NA				NA
Peak_910	774	SAKL0A	548572	548751	548663	2.52375	0	SAKL0A06050g	VPS73	174				SAKL0A06028g	RPL28	268				SAKL0A06050g	VPS73	SAKL0A06028g	RPL28	DuH
Peak_912	775	SAKL0C	971407	971636	971522	5.75757	7.33479	SAKL0C10714g	HHF1	315				SAKL0C10670g		1181	SAKL0C10692g	HHT1	31	SAKL0C10714g	HHF1			UniH
Peak_913	776	SAKL0A	317867	318068	317974	11.2045	13.8787	SAKL0A03476g	USV1	1272										SAKL0A03476g	USV1			P
Peak_914	777	SAKL0C	429646	429840	429738	0	1.24997	SAKL0C04400g	YJL193W	670										SAKL0C04400g	YJL193W			UniL
Peak_915	778	SAKL0C	217560	217750	217653	0	1.84078	SAKL0C02431g		498							SAKL0C02420g	GOR1	473	SAKL0C02431g				UniH
Peak_916	779	SAKL0G	251581	251790	251688	0	1.65903													NA				NA
Peak_917	780	SAKL0D	423688	423868	423777	1.8155	0													NA				NA
Peak_918	781	SAKL0C	353935	354143	354031	0	1.66468	SAKL0C03751g		1025							SAKL0C03740pg		301	SAKL0C03751g				P
Peak_919	782	SAKL0D	909860	910055	909950	4.94127	5.85937	SAKL0D11000g	YCR023C	637										SAKL0D11000g	YCR023C			UniL
Peak_921	783	SAKL0F	270405	270602	270506	2.26246	0													NA				NA
Peak_926	784	SAKL0B	239203	239376	239290	2.31565	0	SAKL0B02508g	TAE2	881				SAKL0B02442g	HST2	1001				SAKL0B02508g	TAE2			UniL
Peak_927	785	SAKL0C	678694	678897	678790	0	1.37188													NA				NA
Peak_928	786	SAKL0H	927824	928032	927941	2.56495	0													NA				NA
Peak_929	787	SAKL0C	95983	96192	96089	0	1.36781										SAKL0C01056g	EMC1	251	SAKL0C01056g	EMC1			P
Peak_931	788	SAKL0H	1746625	1746854	1746714	3.01979	0	SAKL0H19866g	YER134C	817										SAKL0H19866g	YER134C			UniL
Peak_932	789	SAKL0D	979182	979398	979296	0	1.75393	SAKL0D11792g	ANP1	240				SAKL0D11770g	HYP2	223				SAKL0D11770g	HYP2	SAKL0D11792g	ANP1	DuH
Peak_934	790	SAKL0C	407701	407901	407798	2.46203	3.01541	SAKL0C04224g	PHO87	1544				SAKL0C04180g	ACO2	522				SAKL0C04180g	ACO2			UniL
Peak_935	791	SAKL0C	667739	667944	667836	0	1.62761	SAKL0C07216g		1294							SAKL0C07194g	NCA3	178	SAKL0C07194g	NCA3			UniH
Peak_936	792	SAKL0H	2069902	2070118	2070017	0	7.47681													NA				NA
Peak_937	793	SAKL0B	415597	415790	415699	0	1.69394	SAKL0B04730g	SCM4	213				SAKL0B04708g	ILV5	400				SAKL0B04730g	SCM4	SAKL0B04708g	ILV5	DuH
Peak_938	794	SAKL0E	726839	727062	726965	0	2.72703							SAKL0E08844g	AYR1	1564				SAKL0E08844g	AYR1			P
Peak_939	795	SAKL0D	882776	882991	882898	2.29113	1.6755							SAKL0D10494g	CWH43	299				SAKL0D10494g	CWH43			UniH
Peak_940	796	SAKL0C	706904	707094	706997	0	1.7443	SAKL0C07656g	OCH1	1798				SAKL0C07612g	RPN4	1443				SAKL0C07612g	RPN4			P
Peak_941	797	SAKL0C	502826	503243	503034	0	1.35747													NA				NA
Peak_942	798	SAKL0D	886657	886847	886754	0	1.01153	SAKL0D10582g	MAK31	637				SAKL0D10560g	UBC8	285				SAKL0D10560g	UBC8			UniH
Peak_945	799	SAKL0H	650055	650242	650146	2.50871	0													NA				NA
Peak_946	800	SAKL0G	1274686	1274879	1274779	0	1.37864	SAKL0G14894g	PDC1	226				SAKL0G14872g		227				SAKL0G14894g	PDC1	SAKL0G14872g		DuH
Peak_947	801	SAKL0H	2209392	2209601	2209501	0	1.6576	SAKL0H25344g	NPR3	171										SAKL0H25344g	NPR3			UniH
Peak_948	802	SAKL0F	272303	272497	272398	2.33746	0	SAKL0F03410g		520										SAKL0F03410g				UniL
Peak_949	803	SAKL0C	170710	170929	170813	0	1.48627							SAKL0C01936g	PLM2	1676				SAKL0C01936g	PLM2			P
Peak_950	804	SAKL0C	521582	521793	521692	2.20983	2.57316	SAKL0C05522g	FMP33	787				SAKL0C05456g	JJJ2	244				SAKL0C05456g	JJJ2			UniH
Peak_951	805	SAKL0E	129047	129268	129157	10.1831	10.3968	SAKL0E01672g	AIM34	797	SAKL0E01650g	MIC17	234							SAKL0E01672g	AIM34			UniL
Peak_952	806	SAKL0F	447722	447913	447821	1.80541	0	SAKL0F05984g	UTP22	323										SAKL0F05984g	UTP22			UniH
Peak_953	807	SAKL0A	131928	132103	132015	2.56338	0	SAKL0A01386g		272				SAKL0A01364g	CPR4	551				SAKL0A01386g				UniH
Peak_954	808	SAKL0E	818992	819163	819078	1.96443	0							SAKL0E09768g	TOP2	747				SAKL0E09768g	TOP2			UniL
Peak_955	809	SAKL0C	106638	106828	106733	5.20009	6.50052													NA				NA
Peak_956	810	SAKL0B	471680	471857	471769	2.11687	0	SAKL0B05500gu		751										SAKL0B05500gu				DuL
Peak_958	811	SAKL0E	234353	234543	234446	0	1.33059	SAKL0E02904g	GFA1	1691				SAKL0E02860g	HSL1	1588				SAKL0E02860g	HSL1			P
Peak_959	812	SAKL0C	154381	154592	154484	2.0777	1.76511	SAKL0C01804g	PSP1	1045				SAKL0C01760g	IRC20	419				SAKL0C01760g	IRC20			UniH
Peak_961	813	SAKL0H	1404324	1404551	1404425	2.52861	2.40107				SAKL0H16060g	CCW12	43	SAKL0H16038g	HOG1	1494				SAKL0H16060g	CCW12			UniH
Peak_963	814	SAKL0D	798416	798617	798522	2.05839	1.67572	SAKL0D09658g	NDE2	1592										SAKL0D09658g	NDE2			P
Peak_965	815	SAKL0C	1125607	1125799	1125706	3.1378	3.48037	SAKL0C12584g	RPS19A	370										SAKL0C12584g	RPS19A			UniH
Peak_966	816	SAKL0D	369781	369961	369871	1.95083	0	SAKL0D04752g	KAE1	249										SAKL0D04752g	KAE1			UniH
Peak_967	817	SAKL0H	1409131	1409347	1409236	1.44806	0	SAKL0H16148g	YDR131C	187										SAKL0H16148g	YDR131C			UniH
Peak_968	818	SAKL0C	693618	693971	693818	0	2.03449				SAKL0C07502g	GPD1	225	SAKL0C07491g		722				SAKL0C07491g				UniL
Peak_969	819	SAKL0C	950786	951016	950898	0	1.40744				SAKL0C10450g	MDM20	427	SAKL0C10428g	BRX1	758				SAKL0C10428g	BRX1			UniL
Peak_970	820	SAKL0D	251098	251300	251204	1.26722	0	SAKL0D03036g	RSM10	306				SAKL0D03014g	TRM7	191				SAKL0D03014g	TRM7	SAKL0D03036g	RSM10	DuH
Peak_972	821	SAKL0G	1489524	1489714	1489619	2.88451	2.3426													NA				NA
Peak_973	822	SAKL0B	504327	504522	504423	3.20785	3.63331				SAKL0B05940g		268	SAKL0B05918g	RPL20B	1057				SAKL0B05918g	RPL20B			P
Peak_975	823	SAKL0D	962916	963108	963016	4.70717	5.39918							SAKL0D11528g	BNA3	1000				SAKL0D11528g	BNA3			UniL
Peak_976	824	SAKL0C	392410	392619	392522	3.80897	4.22525	SAKL0C04092g	ECM25	249										SAKL0C04092g	ECM25			UniH
Peak_977	825	SAKL0F	511822	512015	511923	1.5293	1.69983	SAKL0F06666g	CLB1	419										SAKL0F06666g	CLB1			UniH
Peak_978	826	SAKL0E	436037	436228	436131	3.07741	3.31585	SAKL0E05324g		296										SAKL0E05324g				UniH
Peak_979	827	SAKL0D	368583	368802	368690	0	2.43964	SAKL0D04697g		8				SAKL0D04664g	GAP1	1057				SAKL0D04697g				UniH
Peak_980	828	SAKL0C	1251723	1251913	1251821	12.1438	11.0341													NA				NA
Peak_982	829	SAKL0D	1003690	1003880	1003780	2.48678	0	SAKL0D12100g	LPL1	317										SAKL0D12100g	LPL1			UniH
Peak_983	830	SAKL0H	2205342	2205516	2205429	2.84257	0	SAKL0H25278g	GLC7	340				SAKL0H25234g	YIP4	302				SAKL0H25234g	YIP4	SAKL0H25278g	GLC7	DuH
Peak_984	831	SAKL0H	1404606	1404814	1404711	2.67621	2.46462				SAKL0H16060g	CCW12	329	SAKL0H16038g	HOG1	1780				SAKL0H16038g	HOG1			P
Peak_985	832	SAKL0A	432	628	537	0	9.70285				SAKL0A00099g		392							SAKL0A00099g				P
Peak_986	833	SAKL0F	181962	182166	182060	1.82038	1.64232													NA				NA
Peak_988	834	SAKL0F	425268	425459	425365	2.29279	0	SAKL0F05544g	ADI1	367										SAKL0F05544g	ADI1			UniH
Peak_989	835	SAKL0F	409292	409495	409399	1.99639	1.86332	SAKL0F05170g	LEU9	499				SAKL0F05126g	URM1	228				SAKL0F05126g	URM1	SAKL0F05170g	LEU9	DuH
Peak_990	836	SAKL0G	264294	264485	264391	0	2.12036							SAKL0G03190g	NKP1	1818				SAKL0G03190g	NKP1			P
Peak_991	837	SAKL0H	1749476	1749694	1749604	1.80081	0													NA				NA
Peak_992	838	SAKL0H	2068963	2069160	2069059	0	4.39452													NA				NA
Peak_994	839	SAKL0D	15348	15538	15444	2.82708	2.55865							SAKL0D00176g	FLO1	584				SAKL0D00176g	FLO1			UniL
Peak_995	840	SAKL0C	695032	695249	695155	0	1.90029													NA				NA
Peak_996	841	SAKL0D	20859	21057	20961	3.76896	4.22084							SAKL0D00220g	THI3	762				SAKL0D00220g	THI3			UniL
Peak_997	842	SAKL0E	1017202	1017394	1017304	0	1.2738							SAKL0E12276g	GAT1	565				SAKL0E12276g	GAT1			UniL
Peak_1002	843	SAKL0H	951343	951533	951442	10.8668	9.35051	SAKL0H11022g	OAZ1	456				SAKL0H11000g	AQY1	333				SAKL0H11000g	AQY1	SAKL0H11022g	OAZ1	DuH
Peak_1003	844	SAKL0E	1020852	1021042	1020944	0	1.72473													NA				NA
Peak_1004	845	SAKL0H	1840372	1840562	1840468	0	1.94606	SAKL0H21076g	HOP2	192										SAKL0H21076g	HOP2			UniH
Peak_1006	846	SAKL0B	118601	118797	118698	0	1.59659	SAKL0B01276g	SCJ1	528										SAKL0B01276g	SCJ1			UniL
Peak_1007	847	SAKL0F	259991	260167	260078	2.53994	0	SAKL0F03168g	KAR3	1327										SAKL0F03168g	KAR3			P
Peak_1008	848	SAKL0D	494410	494626	494521	2.26393	2.35897	SAKL0D06050g	YKR011C	240				SAKL0D06006g	PRY3	976				SAKL0D06050g	YKR011C			UniH
Peak_1009	849	SAKL0C	339	529	433	0	7.32513				SAKL0C00099g		375							SAKL0C00099g				P
Peak_1010	850	SAKL0C	972160	972350	972258	0	1.4381	SAKL0C10736g	SOK1	503				SAKL0C10692g	HHT1	705				SAKL0C10736g	SOK1			UniH
Peak_1011	851	SAKL0H	1740145	1740427	1740268	2.81002	2.80338													NA				NA
Peak_1012	852	SAKL0F	286371	286554	286462	3.4038	0	SAKL0F03608g	YGR117C	162				SAKL0F03586g	RPS23A	461				SAKL0F03608g	YGR117C	SAKL0F03586g	RPS23A	DuH
Peak_1013	853	SAKL0B	380051	380251	380145	2.95234	2.73597	SAKL0B04246g	RPL26B	422				SAKL0B04202g	TIM21	478				SAKL0B04246g	RPL26B	SAKL0B04202g	TIM21	DuH
Peak_1014	854	SAKL0A	672921	673111	673016	0	1.76484							SAKL0A07568g	EXG1	930				SAKL0A07568g	EXG1			UniL
Peak_1015	855	SAKL0C	98444	98642	98543	0	1.35971							SAKL0C01078g	MGR1	554				SAKL0C01078g	MGR1			UniL
Peak_1017	856	SAKL0H	645580	645757	645668	2.02872	0	SAKL0H07436g	RPL5	256				SAKL0H07414g	RCN2	678				SAKL0H07436g	RPL5			UniH
Peak_1020	857	SAKL0H	2058752	2058960	2058850	10.4391	9.97301	SAKL0H23892g	MET17	233										SAKL0H23892g	MET17			UniH
Peak_1021	858	SAKL0F	912252	912459	912353	0	1.11292	SAKL0F11704g	DLD1	172				SAKL0F11660g	PAR32	1443				SAKL0F11704g	DLD1			UniH
Peak_1022	859	SAKL0C	646799	646994	646899	2.59365	2.87204							SAKL0C06930g	RPE1	302				SAKL0C06930g	RPE1			UniH
Peak_1023	860	SAKL0C	821180	821370	821273	2.39129	2.23292	SAKL0C09020g	YOL107W	194				SAKL0C08976g	INO4	219				SAKL0C09020g	YOL107W	SAKL0C08976g	INO4	DuH
Peak_1024	861	SAKL0G	869454	869630	869541	2.15156	0	SAKL0G10186g	RRF1	161				SAKL0G10164g	PDC1	402				SAKL0G10186g	RRF1	SAKL0G10164g	PDC1	DuH
Peak_1026	862	SAKL0G	587375	587565	587474	4.63632	4.43938							SAKL0G07150g	SWM1	609				SAKL0G07150g	SWM1			UniL
Peak_1029	863	SAKL0C	529818	530027	529924	2.32711	2.37907													NA				NA
Peak_1030	864	SAKL0D	1048626	1048816	1048716	7.92163	7.88673	SAKL0D12628g	PTK1	255										SAKL0D12628g	PTK1			UniH
Peak_1031	865	SAKL0G	1020416	1020606	1020513	0	2.05753													NA				NA
Peak_1032	866	SAKL0E	628113	628303	628205	2.16939	0	SAKL0E07766g	YNL035C	167				SAKL0E07722g	PRK1	765				SAKL0E07766g	YNL035C			UniH
Peak_1034	867	SAKL0C	672976	673184	673084	2.31223	2.31294	SAKL0C07304g	CRT10	591				SAKL0C07260g	YKR041W	233				SAKL0C07260g	YKR041W			UniH
Peak_1035	868	SAKL0H	912726	912950	912848	1.98397	2.15353	SAKL0H10626g	GRX5	1310				SAKL0H10560g	DUR1,2	873				SAKL0H10560g	DUR1,2			UniL
Peak_1036	869	SAKL0D	890597	890796	890701	2.13988	2.06573							SAKL0D10626g	MAK32	1036				SAKL0D10626g	MAK32			P
Peak_1039	870	SAKL0E	567	757	666	0	9.55093													NA				NA
Peak_1040	871	SAKL0B	465	664	568	0	10.1316	SAKL0B00121g		982	SAKL0B00110g		494							SAKL0B00121g				UniL
Peak_1041	872	SAKL0C	367338	367541	367435	2.30047	2.31899	SAKL0C03872g		1910				SAKL0C03828g	LAA1	248				SAKL0C03828g	LAA1			UniH
Peak_1042	873	SAKL0H	2044249	2044439	2044342	3.12666	3.40528	SAKL0H23672g	RPT6	1541				SAKL0H23606g	RTS3	752				SAKL0H23606g	RTS3			UniL
Peak_1044	874	SAKL0E	415754	415957	415846	5.30819	0	SAKL0E05104g	RPS16B	511				SAKL0E05082g	RPL13A	611				SAKL0E05104g	RPS16B	SAKL0E05082g	RPL13A	DuL
Peak_1045	875	SAKL0D	729739	729917	729829	1.42162	0	SAKL0D08778g	SIS1	124				SAKL0D08756g	LST8	153				SAKL0D08778g	SIS1	SAKL0D08756g	LST8	DuH
Peak_1046	876	SAKL0G	592620	592812	592721	2.16191	2.04564	SAKL0G07260g	YDR262W	214										SAKL0G07260g	YDR262W			UniH
Peak_1047	877	SAKL0G	1451623	1451874	1451715	3.91012	0	SAKL0G16852g	CYB2	1179										SAKL0G16852g	CYB2			P
Peak_1049	878	SAKL0C	522124	522314	522220	2.37192	2.48619	SAKL0C05522g	FMP33	259				SAKL0C05456g	JJJ2	772				SAKL0C05522g	FMP33			UniH
Peak_1050	879	SAKL0H	2180377	2180553	2180465	2.1539	0							SAKL0H25036g	COX13	251				SAKL0H25036g	COX13			UniH
Peak_1051	880	SAKL0A	54	258	152	13.294	12.2147				SAKL0A00099g		7							SAKL0A00099g				UniH
Peak_1053	881	SAKL0D	966579	966769	966670	42.422	43.699	SAKL0D11660g	TAH11	257				SAKL0D11638g	ECM10	137				SAKL0D11638g	ECM10	SAKL0D11660g	TAH11	DuH
Peak_1054	882	SAKL0B	19	209	109	13.6329	12.0802	SAKL0B00121g		1441	SAKL0B00110g		35							SAKL0B00110g				UniH
Peak_1056	883	SAKL0D	141383	141561	141471	2.5123	0	SAKL0D01826g	URA10	1508										SAKL0D01826g	URA10			P
Peak_1059	884	SAKL0H	1712418	1712881	1712640	3.85224	4.1142	SAKL0H19426g	RRN10	401				SAKL0H19382g	YER137C	699				SAKL0H19426g	RRN10			UniH
Peak_1060	885	SAKL0D	48309	48508	48401	4.19621	4.28202							SAKL0D00572g	RPM2	321				SAKL0D00572g	RPM2			UniH
Peak_1061	886	SAKL0A	945489	945695	945587	0	1.26199													NA				NA
Peak_1062	887	SAKL0C	1	190	80	13.3195	12.31				SAKL0C00099g		22							SAKL0C00099g				UniH
Peak_1064	888	SAKL0C	1252189	1252379	1252282	13.8428	12.1701										SAKL0C14080g		70	SAKL0C14080g				UniH
Peak_1065	889	SAKL0E	212621	212811	212710	0	3.04919							SAKL0E02640g	CWP1	345				SAKL0E02640g	CWP1			UniH
Peak_1066	890	SAKL0E	216850	217044	216940	0	2.7998	SAKL0E02728g	CWP2	1062				SAKL0E02706g	CWP1	341				SAKL0E02706g	CWP1			UniL
Peak_1067	891	SAKL0H	2264	2460	2359	0	1.34107													NA				NA
Peak_1068	892	SAKL0E	20	210	111	14.1992	12.2799				SAKL0E00110g		40							SAKL0E00110g				UniH
Peak_1071	893	SAKL0C	143500	143715	143609	0	1.12999	SAKL0C01716g	GIN4	271				SAKL0C01672g		1303				SAKL0C01716g	GIN4			UniH
Peak_1072	894	SAKL0C	587608	587807	587703	0	2.80185							SAKL0C06358g	GLG2	163				SAKL0C06358g	GLG2			UniH
Peak_1073	895	SAKL0C	609969	610228	610104	0	1.75061	SAKL0C06556g	YJL132W	1102										SAKL0C06556g	YJL132W			P

## Sheet: PtoG Summary
All	Classification	Target gene	criteria	PeakNum
	UniH	Unique (High-confident)	1 target, closest, distance <500	410
	DuH	Dual (High-condident)	2 targets, distance <500	96
	UniL	Unique (Low-confident)	1 target, closest, distance >500 <1000	130
	DuL	Dual (Low-condident)	2 targets, closest, distance >500 <1000	16
	P	Putative	distance > 1000 <2000 or within gene, >200	154
	NA	NA	distance > 2000	89
PeakN895		Total		895

## Sheet: PtoG groups
PeakN	Peak#	chr	peakStart	peakEnd	peak_center	dexEnrichAve	glyEnrichAve	glyRanking	Target gene (1)	Sc ortholog (1)	Target gene (2)	Sc ortholog (2)	Group
Peak_1	1	SAKL0C	115882	116072	115976	3.02689	29.2331	26	SAKL0C01298g				2
Peak_2	2	SAKL0C	116166	116385	116270	6.3331	35.8358	18	SAKL0C01298g				2
Peak_3	3	SAKL0C	1139248	1139438	1139344	0	25.322	29	SAKL0C12760g	MDH2			1
Peak_4	4	SAKL0D	704813	705003	704914	0	52.9072	13	SAKL0D08426g	IDP3			1
Peak_5	5	SAKL0D	774169	774359	774261	3.85363	33.4461	21	SAKL0D09328g	ADY2			2
Peak_6	6	SAKL0E	434124	434316	434226	107.51	16.9849	44	SAKL0E05302g	NDE2			3
Peak_7	7	SAKL0E	641790	641990	641884	0	10.0526	89	SAKL0E07964g	XBP1			1
Peak_8	8	SAKL0E	1251388	1251578	1251483	0	8.17309	115	SAKL0E15026g	YIL152W	SAKL0E15048g	PCK1	1
Peak_9	9	SAKL0F	1139803	1139993	1139900	0	15.409	48	SAKL0F14234g	SFC1			1
Peak_10	10	SAKL0H	1737729	1737925	1737819	21.376	119.321	7	SAKL0H19690g	ACH1			2
Peak_11	11	SAKL0H	2014826	2015016	2014920	0	8.68792	109	SAKL0H23210g	YGR015C			1
Peak_12	12	SAKL0C	1138797	1139087	1138938	1.1638	11.253	77	SAKL0C12760g	MDH2	SAKL0C12738g	TRM13	2
Peak_13	13	SAKL0H	359917	360109	360020	0	13.5966	60	SAKL0H03894g	STP4			1
Peak_14	14	SAKL0E	773307	773497	773404	3.20592	31.163	22	SAKL0E09284g	OM45			2
Peak_15	15	SAKL0B	582371	582565	582465	2.72622	14.2136	53	SAKL0B06754g	PET9			2
Peak_16	16	SAKL0B	200986	201176	201084	2.19372	13.297	62	SAKL0B02068g	MDJ1	SAKL0B02090g	HSP12	2
Peak_17	17	SAKL0A	724607	724808	724702	0	8.62561	111	SAKL0A08162g	MCM5			1
Peak_18	18	SAKL0H	378666	378858	378756	0	14.0799	55	SAKL0H04070g	YGR067C			1
Peak_19	19	SAKL0B	1037150	1037353	1037252	4.05945	24.4849	30	SAKL0B12034g	BUB2			2
Peak_20	20	SAKL0F	405460	405665	405569	8.47897	39.3085	17	SAKL0F05082g	GCN4			2
Peak_21	21	SAKL0G	1452412	1452602	1452508	0	7.55874	130	SAKL0G16852g	CYB2			1
Peak_22	22	SAKL0G	1281252	1281442	1281352	0	6.23876	166	SAKL0G14927g				1
Peak_23	23	SAKL0E	128700	128890	128799	74.4638	14.5113	51	SAKL0E01650g	MIC17			3
Peak_24	24	SAKL0D	761724	761925	761830	14.7448	68.1746	10	SAKL0D09152g	CIT1			2
Peak_25	25	SAKL0H	1210903	1211093	1210995	41.7499	135.072	4	SAKL0H14146g	SDH4	SAKL0H14168g	MAS1	2
Peak_26	26	SAKL0C	383869	384075	383979	0	5.7799	180	SAKL0C03982g		SAKL0C03971g		1
Peak_27	27	SAKL0B	416325	416515	416414	0	5.94296	174	SAKL0B04752g	FMP48			1
Peak_28	28	SAKL0H	2275735	2275925	2275834	37.1742	116.028	8	SAKL0H25850g	SDH2			2
Peak_29	29	SAKL0H	1342557	1342749	1342649	4.1846	26.5722	28	SAKL0H15422g	KGD2	SAKL0H15400g	SLX4	2
Peak_30	30	SAKL0G	290493	290683	290582	40.0711	131.735	5	SAKL0G03520g	IDH2	SAKL0G03498g	UBA2	2
Peak_31	31	SAKL0H	1529021	1529224	1529120	2.63416	13.2101	63	SAKL0H17226g	TRS85			2
Peak_32	32	SAKL0C	203531	203773	203647	1.83497	10.0195	90	SAKL0C02266g	MET2			2
Peak_33	33	SAKL0A	950287	950477	950385	0	13.8489	58	NA				1
Peak_34	34	SAKL0F	1372349	1372539	1372444	0	4.6214	229	SAKL0F16588g	LYS14			1
Peak_35	35	SAKL0C	6677	6868	6766	0	4.67782	225	SAKL0C00165g				1
Peak_36	36	SAKL0E	129560	129764	129662	3.43679	23.8449	31	SAKL0E01672g	AIM34			2
Peak_37	37	SAKL0E	773000	773237	773127	2.53985	13.3504	61	SAKL0E09284g	OM45			2
Peak_38	38	SAKL0G	1659775	1659965	1659872	7.73345	31.0807	23	SAKL0G19261g				2
Peak_39	39	SAKL0B	577655	577869	577763	1.37535	5.24841	196	SAKL0B06710g	YBL029C-A	SAKL0B06688g	YBL029W	2
Peak_40	40	SAKL0C	169518	169718	169613	2.35288	8.80293	108	SAKL0C01958g	RPL37B	SAKL0C01936g	PLM2	2
Peak_41	41	SAKL0C	311184	311374	311278	0	4.72519	222	SAKL0C03256g	COQ6			1
Peak_42	42	SAKL0F	249715	249905	249811	4.7095	21.0978	34	SAKL0F02926g	YGR125W			2
Peak_43	43	SAKL0A	939173	939575	939339	0	9.12282	106	SAKL0A10681g				1
Peak_44	44	SAKL0B	656798	656988	656894	0	11.3037	76	NA				1
Peak_45	45	SAKL0G	1070669	1070859	1070761	0	8.33866	112	SAKL0G12540g	DNM1			1
Peak_46	46	SAKL0G	979669	979859	979759	92.7386	237.813	3	SAKL0G11462g	AVT3	SAKL0G11440g	SDH1	2
Peak_47	47	SAKL0H	2307180	2307376	2307272	0	7.31527	137	SAKL0H26224g	STP4			1
Peak_48	48	SAKL0C	412322	412512	412418	0	3.81554	292	SAKL0C04246g	UBP12			1
Peak_49	49	SAKL0H	2307548	2307738	2307637	0	20.5387	35	SAKL0H26224g	STP4			1
Peak_50	50	SAKL0D	1061585	1061789	1061695	0	10.7486	82	SAKL0D12716g	MNN4	SAKL0D12738g		1
Peak_51	51	SAKL0A	210257	210447	210352	0	6.80911	153	SAKL0A02266g	PFK2			1
Peak_52	52	SAKL0B	657103	657293	657200	0	5.82266	178	NA				1
Peak_53	53	SAKL0C	66140	66334	66240	0	4.54612	235	NA				1
Peak_54	54	SAKL0B	503847	504045	503942	16.9054	49.0268	14	SAKL0B05940g				2
Peak_55	55	SAKL0F	472233	472428	472326	5.5262	19.5019	37	SAKL0F06270g	ADH2			2
Peak_56	56	SAKL0G	1659564	1659741	1659654	7.57181	0		SAKL0G19261g				4
Peak_57	57	SAKL0F	340005	340201	340108	0	5.39609	191	SAKL0F04301pg				1
Peak_58	58	SAKL0C	1046722	1046912	1046819	1.66679	5.6304	184	SAKL0C11638g				2
Peak_59	59	SAKL0H	634128	634318	634220	12.4178	39.4684	16	SAKL0H07238g	ISU1			2
Peak_60	60	SAKL0D	165400	165592	165503	4.1355	15.5308	47	SAKL0D02068g	CAC2			2
Peak_61	61	SAKL0D	998880	999099	998993	3.00185	10.7856	81	SAKL0D12012g	IES6	SAKL0D12034g	GLY1	2
Peak_62	62	SAKL0G	1652436	1652626	1652528	17.887	53.9997	12	SAKL0G19140g	MDH1			2
Peak_64	63	SAKL0B	178654	178844	178755	0	5.22962	200	SAKL0B01826g	GAT1			1
Peak_65	64	SAKL0F	59659	59849	59751	5.39338	21.2404	33	SAKL0F00682g	BRR6			2
Peak_66	65	SAKL0E	71938	72128	72033	23.403	70.3442	9	SAKL0E00946g	FUM1			2
Peak_67	66	SAKL0C	159493	159686	159586	2.72702	9.12592	104	SAKL0C01826g	TFS1			2
Peak_68	67	SAKL0H	839970	840168	840073	0	3.96212	280	SAKL0H09768g	RPS9B			1
Peak_69	68	SAKL0F	1212038	1212238	1212136	3.90849	12.401	64	SAKL0F15048g	ECM13	SAKL0F15026g	COR1	2
Peak_70	69	SAKL0A	723345	723535	723440	0	13.9716	56	SAKL0A08140g	SMD2			1
Peak_71	70	SAKL0C	917781	918125	917979	2.60795	0		NA				4
Peak_72	71	SAKL0G	1627155	1627517	1627335	1.73226	4.66249	228	SAKL0G18810g	STL1			2
Peak_73	72	SAKL0D	516340	516555	516435	0	5.6927	182	SAKL0D06270g	YBR285W			1
Peak_74	73	SAKL0C	576601	576791	576699	2.26216	9.35535	100	SAKL0C06226g	TIM17			2
Peak_75	74	SAKL0E	640271	640469	640367	1.82106	5.78534	179	SAKL0E07920g	SGA1	SAKL0E07942g	NCE103	2
Peak_76	75	SAKL0A	419456	419646	419546	0	4.28323	255	SAKL0A04532g	AFT1			1
Peak_77	76	SAKL0H	245092	245282	245187	2.83219	8.29929	113	SAKL0H02464g	LSC2			2
Peak_78	77	SAKL0D	960254	960444	960348	20.1274	55.495	11	SAKL0D11484g	SPS19			2
Peak_79	78	SAKL0E	1186924	1187114	1187019	0	7.15814	143	SAKL0E14366g	YNL234W			1
Peak_80	79	SAKL0H	922863	923057	922957	1.2464	5.06519	208	SAKL0H10670g	PDR12			2
Peak_81	80	SAKL0F	298227	298437	298330	1.47912	4.335	252	SAKL0F03740g	PFK26			2
Peak_82	81	SAKL0A	655709	655899	655806	2.88755	10.6698	84	SAKL0A07392g	AME1			2
Peak_83	82	SAKL0C	851896	852086	851988	0	5.23844	198	SAKL0C09350g	ITR1			1
Peak_84	83	SAKL0D	1203991	1204181	1204088	0	11.9611	72	SAKL0D14586g	FLC2			1
Peak_85	84	SAKL0D	483389	483584	483493	2.01102	8.64333	110	SAKL0D05896g	FCJ1	SAKL0D05918g		2
Peak_86	85	SAKL0B	120080	120270	120171	0	4.92623	215	SAKL0B01298g	AGX1			1
Peak_87	86	SAKL0F	666186	666376	666277	6.08634	19.677	36	SAKL0F08712g	YIL055C			2
Peak_88	87	SAKL0B	137124	137319	137227	0	4.55713	234	SAKL0B01430g				1
Peak_89	88	SAKL0D	213826	214016	213923	8.24655	2.25576	486	SAKL0D02640g	ACF2			3
Peak_90	89	SAKL0C	125134	125348	125232	0	3.33248	336	SAKL0C01452g	ACN9			1
Peak_91	90	SAKL0D	760686	760876	760779	0	9.46869	99	SAKL0D09130g	YCP4			1
Peak_92	91	SAKL0C	654316	654517	654419	1.51816	4.03224	276	SAKL0C06996g	PDR15			2
Peak_93	92	SAKL0C	196353	196543	196445	3.12689	10.9989	80	SAKL0C02222g	CAF120			2
Peak_95	93	SAKL0C	406320	406510	406419	2.06742	8.13326	117	NA				2
Peak_96	94	SAKL0C	283768	283964	283870	0	6.4354	164	SAKL0C02970g	MKC7			1
Peak_97	95	SAKL0G	1487962	1488152	1488056	4.97245	17.9788	42	SAKL0G17182g	CAR2			2
Peak_98	96	SAKL0C	284189	284379	284285	4.14275	15.8059	46	SAKL0C02970g	MKC7			2
Peak_99	97	SAKL0F	1039049	1039251	1039148	0	5.39751	190	SAKL0F13112g	SHO1			1
Peak_100	98	SAKL0H	2082352	2082701	2082532	2.85194	8.14431	116	SAKL0H24134g	YLR307C-A			2
Peak_101	99	SAKL0G	681313	681503	681409	4.87268	14.1045	54	NA				2
Peak_102	100	SAKL0D	992932	993136	993030	1.57245	3.82412	291	SAKL0D11946g	SUC2			2
Peak_103	101	SAKL0C	754881	755071	754975	0	6.56073	160	SAKL0C08118g	YOL073C			1
Peak_104	102	SAKL0E	845679	845906	845788	2.74395	7.05967	146	SAKL0E10098g	RPS7A			2
Peak_105	103	SAKL0H	2176214	2176490	2176367	2.8248	7.7094	125	SAKL0H24992g	RPS26A			2
Peak_106	104	SAKL0G	243489	243679	243580	0	7.6445	128	SAKL0G02992g	YBR033W			1
Peak_107	105	SAKL0H	1721648	1721841	1721739	0	3.22614	350	SAKL0H19514g	UGA2			1
Peak_108	106	SAKL0E	330626	330816	330722	9.61188	27.6939	27	SAKL0E04136g	SDH3			2
Peak_109	107	SAKL0C	561020	561210	561112	0	2.99836	369	SAKL0C05940g	LAS1			1
Peak_110	108	SAKL0C	287882	288080	287985	0	5.05344	210	SAKL0C02992g	FRE1			1
Peak_111	109	SAKL0C	1139662	1139872	1139770	0	4.41109	246	SAKL0C12782g	BXI1			1
Peak_112	110	SAKL0E	1009893	1010083	1009987	0	11.3409	73	SAKL0E12188g	ARO9			1
Peak_113	111	SAKL0H	1476773	1476963	1476871	1.56729	5.0141	211	SAKL0H16786g	COX26			2
Peak_114	112	SAKL0A	69626	69816	69725	5.61806	18.1943	40	SAKL0A00616g	YCR087C-A			2
Peak_115	113	SAKL0E	332705	333098	332926	4.13527	9.12525	105	SAKL0E04158g				2
Peak_116	114	SAKL0C	155209	155406	155309	1.81264	5.05956	209	SAKL0C01793g		SAKL0C01804g	PSP1	2
Peak_117	115	SAKL0C	666826	667030	666926	0	4.2604	257	NA				1
Peak_118	116	SAKL0B	952210	952425	952309	0	4.19818	263	SAKL0B10956g	PUT4			1
Peak_119	117	SAKL0H	89887	90077	89986	2.52579	7.12969	144	SAKL0H00726g				2
Peak_120	118	SAKL0D	874188	874378	874283	0	3.41881	322	SAKL0D10450g	RGT2			1
Peak_121	119	SAKL0A	929572	929769	929675	0	4.05166	273	SAKL0A10549g				1
Peak_122	120	SAKL0C	693137	693327	693236	58.0871	127.674	6	SAKL0C07491g		SAKL0C07502g	GPD1	2
Peak_123	121	SAKL0C	123192	123382	123288	4.32595	12.1567	69	NA				2
Peak_124	122	SAKL0B	297119	297323	297219	0	14.5578	50	SAKL0B03212g	ICL2			1
Peak_125	123	SAKL0G	1267445	1267635	1267540	0	7.19407	142	SAKL0G14762g	UGA4			1
Peak_126	124	SAKL0H	1999623	1999813	1999719	0	7.70343	126	SAKL0H23034g	STF2			1
Peak_127	125	SAKL0D	760970	761173	761062	0	7.37742	133	SAKL0D09152g	CIT1			1
Peak_128	126	SAKL0D	638181	638371	638280	0	4.20383	262	NA				1
Peak_129	127	SAKL0D	1139069	1139261	1139164	1.9217	5.24125	197	SAKL0D13794g	FBA1			2
Peak_130	128	SAKL0A	654895	655126	655002	2.92635	7.26719	140	SAKL0A07392g	AME1			2
Peak_131	129	SAKL0H	2117659	2117849	2117751	5.11696	13.8297	59	SAKL0H24442g	AGC1			2
Peak_132	130	SAKL0B	193491	193681	193583	8.52853	22.7206	32	SAKL0B01958g	LPD1			2
Peak_133	131	SAKL0B	327234	327424	327328	19.1523	6.44598	163	SAKL0B03586g	SCW4	SAKL0B03542g	RPA135	3
Peak_134	132	SAKL0G	87808	88056	87931	0	3.14881	354	SAKL0G00968g	YOR062C			1
Peak_135	133	SAKL0A	617502	617707	617612	4.45616	11.1668	78	SAKL0A06941g				2
Peak_136	134	SAKL0D	1275892	1276082	1275984	0	9.30521	102	SAKL0D15334g				1
Peak_137	135	SAKL0C	668167	668364	668268	2.88151	6.97538	148	SAKL0C07194g	NCA3			2
Peak_138	136	SAKL0C	230643	230837	230736	0	5.51135	187	SAKL0C02508g				1
Peak_139	137	SAKL0F	189525	189718	189620	0	2.74172	403	SAKL0F02178g	JEN1			1
Peak_140	138	SAKL0B	581978	582180	582080	1.6613	4.09531	271	SAKL0B06754g	PET9	SAKL0B06732g	TBS1	2
Peak_141	139	SAKL0C	609161	609385	609265	2.50628	6.86554	152	SAKL0C06490g	YJL133C-A			2
Peak_142	140	SAKL0A	809717	809907	809808	0	6.11035	168	SAKL0A09284g	CTP1			1
Peak_143	141	SAKL0C	243294	243484	243386	0	4.57129	233	NA				1
Peak_144	142	SAKL0C	114498	114690	114595	1.5686	3.89064	285	SAKL0C01276g	YDR514C	SAKL0C01254g	SLF1	2
Peak_145	143	SAKL0F	515899	516089	515995	5.81526	15.14	49	SAKL0F06688g	CLB6			2
Peak_146	144	SAKL0H	923814	924006	923909	1.92709	4.09684	270	SAKL0H10692g	TOS1	SAKL0H10681g		2
Peak_148	145	SAKL0D	635002	635192	635094	2.74044	6.65872	157	SAKL0D07700g				2
Peak_149	146	SAKL0H	1832105	1832295	1832204	0	11.9801	71	SAKL0H20966g	ECL1			1
Peak_150	147	SAKL0F	1193119	1193309	1193217	0	9.81607	93	SAKL0F14784g	FRE3			1
Peak_151	148	SAKL0B	792917	793109	793007	0	3.09406	360	SAKL0B09339g				1
Peak_152	149	SAKL0E	225809	225986	225898	3.48729	0		SAKL0E02838g	ADH3			4
Peak_153	150	SAKL0D	6410	6600	6500	0	2.12694	518	SAKL0D00154pg				1
Peak_154	151	SAKL0C	607586	607777	607687	4.52713	11.321	75	SAKL0C06490g	YJL133C-A			2
Peak_155	152	SAKL0F	1038712	1038902	1038804	0	3.65078	298	SAKL0F13112g	SHO1			1
Peak_156	153	SAKL0C	80793	80984	80894	1.50407	4.51687	239	SAKL0C00902g				2
Peak_157	154	SAKL0C	608442	608633	608531	2.69138	7.23187	141	SAKL0C06490g	YJL133C-A			2
Peak_159	155	SAKL0H	614114	614304	614210	0	7.91356	121	SAKL0H06996g	DFR1	SAKL0H07018g		1
Peak_160	156	SAKL0E	636834	637031	636936	15.086	33.8388	20	SAKL0E07876g	IDH1	SAKL0E07898g	FMC1	2
Peak_161	157	SAKL0B	698190	698380	698280	0	7.32864	135	SAKL0B08184g	ADH3			1
Peak_162	158	SAKL0D	1140387	1140579	1140485	0	7.11536	145	SAKL0D13816g				1
Peak_163	159	SAKL0F	1138550	1138740	1138645	0	4.5362	237	SAKL0F14212g	RPL43A			1
Peak_164	160	SAKL0B	201397	201655	201519	0	3.37632	330	SAKL0B02090g	HSP12			1
Peak_165	161	SAKL0C	576106	576296	576201	0	4.58172	232	SAKL0C06204g		SAKL0C06182g	BIO2	1
Peak_166	162	SAKL0D	721238	721440	721340	0	2.84986	388	SAKL0D08668g	NFS1	SAKL0D08646g	PET8	1
Peak_167	163	SAKL0G	265943	266133	266043	0	6.89153	150	SAKL0G03278g	ATO3			1
Peak_168	164	SAKL0C	254494	254711	254598	1.58636	3.98642	277	SAKL0C02706g		SAKL0C02728g	LYP1	2
Peak_170	165	SAKL0B	305471	305661	305563	0	5.97502	172	NA				1
Peak_171	166	SAKL0H	89456	89646	89548	0	5.91514	175	SAKL0H00726g				1
Peak_172	167	SAKL0D	1219529	1219719	1219620	0	5.5557	186	SAKL0D14806g	ALD4			1
Peak_173	168	SAKL0D	514814	515004	514910	0	6.5794	159	SAKL0D06248g	APE3			1
Peak_174	169	SAKL0C	309584	309808	309707	0	5.4409	188	SAKL0C03278g	FOL1	SAKL0C03256g	COQ6	1
Peak_175	170	SAKL0E	729242	729432	729341	155.66	270.844	2	SAKL0E08866g	KGD1			2
Peak_176	171	SAKL0E	294944	295159	295064	0	5.1159	205	SAKL0E03608g	YPK2			1
Peak_177	172	SAKL0H	2258991	2259186	2259092	0	3.84073	290	SAKL0H25784g	UBI4			1
Peak_178	173	SAKL0C	524310	524500	524405	2.02902	5.14349	203	SAKL0C05544g	PIR1			2
Peak_179	174	SAKL0C	916220	916439	916339	1.68951	4.81132	219	SAKL0C10186g	TDH3	SAKL0C10186g	TDH3	2
Peak_180	175	SAKL0C	1082416	1082727	1082594	2.87289	6.38376	165	SAKL0C12034g	ZEO1			2
Peak_181	176	SAKL0G	1355137	1355336	1355232	3.57192	8.03267	118	SAKL0G15752g	SFP1			2
Peak_182	177	SAKL0G	88187	88377	88281	0	4.78194	220	SAKL0G00968g	YOR062C			1
Peak_183	178	SAKL0A	935614	935842	935721	1.52617	2.72931	405	SAKL0A10626g	SRY1			2
Peak_184	179	SAKL0C	538496	538686	538589	0	3.41488	323	SAKL0C05676g	CIS3			1
Peak_185	180	SAKL0C	497286	497476	497380	0	2.05546	536	SAKL0C05214g	QCR8			1
Peak_186	181	SAKL0B	275366	275558	275464	0	5.06779	207	SAKL0B02948g	PDH1			1
Peak_187	182	SAKL0C	1138539	1138729	1138639	0	4.66267	227	SAKL0C12738g	TRM13			1
Peak_188	183	SAKL0C	255189	255379	255285	3.92387	11.3309	74	SAKL0C02706g				2
Peak_189	184	SAKL0C	281430	281620	281525	0	3.60114	303	NA				1
Peak_190	185	SAKL0C	948494	948684	948593	1.70215	3.90966	284	SAKL0C10417g		SAKL0C10406g	YBR139W	2
Peak_191	186	SAKL0C	177729	177919	177821	0	4.8651	217	SAKL0C02024g	PPR1			1
Peak_192	187	SAKL0C	931786	931976	931878	0	4.66947	226	SAKL0C10340g	IRA1			1
Peak_193	188	SAKL0H	1466965	1467155	1467058	7.04331	18.2109	39	SAKL0H16676g	GIS3			2
Peak_194	189	SAKL0C	38799	38989	38891	0	3.22982	349	SAKL0C00418g	CHA1			1
Peak_195	190	SAKL0F	296240	296460	296356	13.4497	6.039	171	SAKL0F03718g	YLH47			3
Peak_196	191	SAKL0G	1490553	1490743	1490650	0	4.03795	275	SAKL0G17204g	TDH3			1
Peak_197	192	SAKL0C	914921	915176	915033	2.66032	0		SAKL0C10142g	MRPS9			4
Peak_199	193	SAKL0D	902756	902948	902846	0	2.27406	483	SAKL0D10846g	GTT3			1
Peak_200	194	SAKL0C	623144	623364	623267	0	2.89305	382	SAKL0C06600g	URA2			1
Peak_201	195	SAKL0H	4878	5068	4972	0	4.09699	269	SAKL0H00121pg				1
Peak_202	196	SAKL0C	116519	116812	116606	2.37851	0		SAKL0C01298g				4
Peak_203	197	SAKL0C	775829	776020	775929	0	4.45401	243	SAKL0C08426g	SDH5			1
Peak_204	198	SAKL0C	683413	683624	683516	0	3.44227	320	SAKL0C07392g	YDL027C			1
Peak_205	199	SAKL0H	347528	347729	347636	0	3.57931	305	SAKL0H03740g	FBP1	SAKL0H03729g	PBP4	1
Peak_206	200	SAKL0C	654831	655036	654933	0	3.54597	310	SAKL0C07018g				1
Peak_207	201	SAKL0C	525881	526096	525993	1.63574	4.2043	261	SAKL0C05566g	PIR3			2
Peak_208	202	SAKL0F	245364	245554	245459	0	3.85018	288	SAKL0F02904g	YGR126W			1
Peak_210	203	SAKL0B	1004124	1004314	1004214	0	4.17444	264	SAKL0B11638g	YNK1			1
Peak_211	204	SAKL0G	1490905	1491099	1490998	0	3.53685	311	SAKL0G17204g	TDH3			1
Peak_212	205	SAKL0H	1926262	1926452	1926361	8.05772	19.0494	38	SAKL0H22044g	OYE2			2
Peak_213	206	SAKL0C	904503	904695	904604	2.00714	4.74663	221	SAKL0C10010g		SAKL0C09988g	MPD2	2
Peak_214	207	SAKL0D	78082	78272	78178	0	7.31445	138	SAKL0D01078g	DSS1	SAKL0D01056g	NDI1	1
Peak_215	208	SAKL0A	927273	927666	927479	0	3.54727	309	SAKL0A10538g				1
Peak_216	209	SAKL0F	1038406	1038596	1038495	0	3.84168	289	SAKL0F13112g	SHO1			1
Peak_217	210	SAKL0C	405626	405816	405721	2.90467	7.94194	119	NA				2
Peak_218	211	SAKL0C	376914	377127	377019	0	2.78114	399	NA				1
Peak_219	212	SAKL0H	248639	248873	248764	0	2.96827	370	SAKL0H02486g	MPC2			1
Peak_220	213	SAKL0D	20344	20542	20443	1.64377	3.57145	306	SAKL0D00220g	THI3			2
Peak_221	214	SAKL0C	12029	12219	12120	0	3.25093	348	SAKL0C00220g	PUG1			1
Peak_222	215	SAKL0H	2233105	2233296	2233207	0	3.27291	343	SAKL0H25520g	OAF1			1
Peak_223	216	SAKL0F	1235651	1235841	1235751	0	2.83667	389	SAKL0F15356g	IBA57			1
Peak_224	217	SAKL0H	360341	360540	360448	0	3.30365	340	SAKL0H03894g	STP4			1
Peak_225	218	SAKL0C	324853	325043	324945	0	3.50275	316	NA				1
Peak_226	219	SAKL0C	1036076	1036268	1036171	0	3.13972	356	SAKL0C11572g	GAL3	SAKL0C11550g	GAL10	1
Peak_227	220	SAKL0C	665320	665512	665414	0	3.25332	347	SAKL0C07128g	UIP5			1
Peak_228	221	SAKL0E	773752	773948	773844	0	3.40494	325	SAKL0E09284g	OM45			1
Peak_229	222	SAKL0C	472388	472584	472483	0	2.94378	375	SAKL0C04884g	SWI3			1
Peak_230	223	SAKL0C	135795	135985	135886	0	3.09328	361	SAKL0C01606g	FUS1	SAKL0C01584g		1
Peak_231	224	SAKL0C	381124	381330	381226	0	2.34021	467	SAKL0C03938g	YJL206C			1
Peak_233	225	SAKL0C	649044	649234	649136	0	3.3171	338	SAKL0C06974pg				1
Peak_234	226	SAKL0C	684348	684538	684443	0	3.43276	321	SAKL0C07392g	YDL027C			1
Peak_235	227	SAKL0D	959626	959816	959721	0	3.25487	346	SAKL0D11506g	BUD16	SAKL0D11484g	SPS19	1
Peak_236	228	SAKL0G	1276101	1276307	1276202	2.97609	0		SAKL0G14872g				4
Peak_237	229	SAKL0H	634467	634657	634556	0	5.08772	206	SAKL0H07238g	ISU1			1
Peak_239	230	SAKL0A	673440	673630	673534	4.89786	2.32082	470	SAKL0A07568g	EXG1			3
Peak_240	231	SAKL0F	1176799	1176997	1176902	0	4.41245	245	SAKL0F14718g	FRE3			1
Peak_241	232	SAKL0H	628933	629148	629038	0	2.68568	411	SAKL0H07172g	SPP1			1
Peak_242	233	SAKL0D	873354	873544	873447	0	2.61052	419	SAKL0D10406g	YCR015C			1
Peak_243	234	SAKL0F	673899	674123	674005	0	2.60402	420	SAKL0F08822g	RGI2			1
Peak_244	235	SAKL0C	589006	589254	589137	1.81215	3.59219	304	SAKL0C06380g	RPS21B			2
Peak_245	236	SAKL0E	1010206	1010403	1010298	0	3.44309	319	SAKL0E12188g	ARO9			1
Peak_246	237	SAKL0G	1240736	1240916	1240825	3.27685	0		NA				4
Peak_247	238	SAKL0A	830282	830481	830385	0	3.49284	317	SAKL0A09482g	MOT3			1
Peak_248	239	SAKL0C	80385	80575	80477	0	2.81407	391	SAKL0C00880g	DCG1			1
Peak_249	240	SAKL0H	1132840	1133031	1132940	0	2.64637	415	SAKL0H13222g	ENA2			1
Peak_250	241	SAKL0F	637728	637918	637827	0	2.47491	437	SAKL0F08360g	PIC2			1
Peak_251	242	SAKL0C	102200	102395	102293	0	2.94611	374	SAKL0C01166g	EMI2	SAKL0C01144g	GRH1	1
Peak_253	243	SAKL0C	109020	109453	109260	0	2.13186	516	SAKL0C01210g	ATG22			1
Peak_254	244	SAKL0F	475710	475900	475803	0	1.80644	595	SAKL0F06314g	ASK10			1
Peak_256	245	SAKL0H	1467845	1468050	1467940	0	2.37492	457	SAKL0H16676g	GIS3			1
Peak_257	246	SAKL0H	1931676	1931895	1931784	0	2.20278	497	SAKL0H22066g	PMA1			1
Peak_258	247	SAKL0H	2232491	2232681	2232584	0	2.09509	524	SAKL0H25520g	OAF1			1
Peak_259	248	SAKL0A	246134	246355	246238	0	2.3698	458	SAKL0A02717g				1
Peak_260	249	SAKL0C	142405	142649	142519	0	2.30681	477	SAKL0C01672g		SAKL0C01694g	SMT3	1
Peak_261	250	SAKL0C	664718	664908	664818	0	2.3191	472	SAKL0C07172g	UCC1			1
Peak_262	251	SAKL0E	401033	401226	401126	0	2.87197	386	SAKL0E04939g				1
Peak_263	252	SAKL0E	770876	771087	770984	0	2.42087	448	SAKL0E09262g	MKS1			1
Peak_265	253	SAKL0D	514431	514639	514531	0	2.48526	436	SAKL0D06248g	APE3			1
Peak_266	254	SAKL0C	682756	682946	682850	0	7.45302	132	SAKL0C07370g	ARP2			1
Peak_267	255	SAKL0C	510046	510236	510141	0	3.36819	333	SAKL0C05346g	MRP49			1
Peak_268	256	SAKL0C	374547	374737	374642	0	2.43967	444	SAKL0C03916g	ROX1			1
Peak_269	257	SAKL0D	898908	899098	899000	0	2.21875	494	SAKL0D10824g	NPP2	SAKL0D10802g	SPS19	1
Peak_271	258	SAKL0D	637895	638092	637996	0	2.91319	381	NA				1
Peak_272	259	SAKL0C	218239	218429	218334	0	2.85072	387	SAKL0C02420g	GOR1	SAKL0C02442g	TAF2	1
Peak_273	260	SAKL0C	472052	472242	472147	0	2.51087	431	SAKL0C04906g	KRE9			1
Peak_275	261	SAKL0D	632081	632271	632179	0	2.29047	480	SAKL0D07678g	GSY1			1
Peak_277	262	SAKL0C	914481	914669	914574	2.20398	0		SAKL0C10142g	MRPS9			4
Peak_278	263	SAKL0E	442294	442506	442404	0	3.39795	327	SAKL0E05346g				1
Peak_279	264	SAKL0H	1403944	1404149	1404049	2.00628	3.98026	279	SAKL0H16060g	CCW12			2
Peak_280	265	SAKL0G	1486987	1487177	1487082	3.72458	7.64708	127	SAKL0G17160g	SML1			2
Peak_281	266	SAKL0D	706551	706951	706746	0	2.03133	544	SAKL0D08492g	ILV6			1
Peak_282	267	SAKL0E	1187629	1187844	1187742	0	2.92413	379	SAKL0E14366g	YNL234W			1
Peak_283	268	SAKL0G	640707	640915	640819	0	2.07791	525	SAKL0G07656g	HXT3			1
Peak_285	269	SAKL0C	178636	178836	178742	0	2.37723	456	SAKL0C02024g	PPR1			1
Peak_286	270	SAKL0C	355264	355454	355360	0	3.32097	337	SAKL0C03762g	PEX2			1
Peak_287	271	SAKL0G	645449	645665	645557	0	1.90031	569	SAKL0G07678g	HXT4			1
Peak_288	272	SAKL0C	353149	353339	353249	0	3.50907	315	SAKL0C03751g				1
Peak_289	273	SAKL0H	569216	569411	569316	0	2.16381	503	SAKL0H06424g	AIM44			1
Peak_290	274	SAKL0F	933940	934120	934030	1.75215	0		SAKL0F11990g	YBL055C			4
Peak_291	275	SAKL0F	564213	564403	564309	0	3.86585	286	SAKL0F07370g	QCR6			1
Peak_292	276	SAKL0F	250689	250905	250798	1.34471	3.04609	365	SAKL0F02948g				2
Peak_293	277	SAKL0A	831380	831577	831478	0	1.99515	553	SAKL0A09482g	MOT3			1
Peak_294	278	SAKL0H	721518	721708	721614	0	6.88133	151	SAKL0H08382g	LIP5			1
Peak_295	279	SAKL0A	622285	622478	622377	0	2.06044	532	SAKL0A06996g	PCS60			1
Peak_296	280	SAKL0F	766255	766450	766362	20.2801	34.7868	19	SAKL0F09955g				2
Peak_297	281	SAKL0A	249237	249448	249344	0	2.10047	523	SAKL0A02728g		SAKL0A02750g	YMR226C	1
Peak_298	282	SAKL0A	651384	651574	651480	0	2.0662	530	SAKL0A07348g	MET8			1
Peak_299	283	SAKL0C	182351	182562	182463	0	2.15265	506	SAKL0C02068g				1
Peak_301	284	SAKL0D	864047	864249	864155	0	2.15522	504	SAKL0D10318g	IGD1			1
Peak_302	285	SAKL0C	1142988	1143174	1143080	1.39995	0		SAKL0C12804g	RPL25			4
Peak_303	286	SAKL0C	594259	594449	594354	0	3.30089	341	SAKL0C06424g	RHO4			1
Peak_304	287	SAKL0H	614758	614948	614851	0	2.34407	465	SAKL0H06996g	DFR1			1
Peak_305	288	SAKL0E	642313	642503	642410	0	2.11473	522	SAKL0E07964g	XBP1			1
Peak_307	289	SAKL0H	569416	569615	569524	0	2.02015	547	SAKL0H06424g	AIM44			1
Peak_309	290	SAKL0C	31500	31724	31606	0	2.00671	550	NA				1
Peak_310	291	SAKL0C	525082	525287	525190	0	2.14055	512	SAKL0C05566g	PIR3	SAKL0C05544g	PIR1	1
Peak_311	292	SAKL0G	1489219	1489409	1489313	0	2.78892	397	NA				1
Peak_312	293	SAKL0F	311755	311946	311847	0	2.1426	511	SAKL0F03894g	AFG3			1
Peak_313	294	SAKL0C	697115	697327	697215	1.6523	3.18445	352	SAKL0C07524g	YJR149W			2
Peak_314	295	SAKL0H	1552040	1552230	1552136	0	1.96233	557	SAKL0H17512g	SPO71			1
Peak_315	296	SAKL0C	231878	232068	231973	0	2.07127	526	SAKL0C02552g	TOF1	SAKL0C02508g		1
Peak_316	297	SAKL0D	1237307	1237497	1237400	0	2.02679	545	SAKL0D14960g	HXT1			1
Peak_317	298	SAKL0E	765227	765421	765325	0	3.56317	307	SAKL0E09218g	VHS2			1
Peak_318	299	SAKL0C	512149	512342	512243	0	1.91162	567	SAKL0C05368g	TPK3			1
Peak_319	300	SAKL0D	50402	50602	50501	1.73666	0		SAKL0D00594g	ERG13			4
Peak_320	301	SAKL0B	540559	540749	540652	1.87405	3.52627	313	SAKL0B06336g	PST1			2
Peak_321	302	SAKL0E	408909	409099	409005	0	2.68929	410	SAKL0E05016g	ARG8			1
Peak_322	303	SAKL0D	515886	516112	516002	0	2.44239	443	SAKL0D06270g	YBR285W			1
Peak_323	304	SAKL0C	158684	158908	158800	0	2.14351	510	SAKL0C01848g	LPP1			1
Peak_324	305	SAKL0H	1476346	1476560	1476461	0	2.96025	371	SAKL0H16786g	COX26			1
Peak_325	306	SAKL0H	2215916	2216107	2216013	0	1.92992	563	SAKL0H25366g	RIM4			1
Peak_326	307	SAKL0F	673262	673575	673439	0	4.38798	248	SAKL0F08756g	ICL1			1
Peak_327	308	SAKL0B	515481	515671	515577	0	2.06866	527	SAKL0B06050g	HSP30			1
Peak_328	309	SAKL0B	539440	539631	539530	0	1.89483	571	SAKL0B06336g	PST1			1
Peak_329	310	SAKL0C	538698	538888	538791	0	2.95159	372	SAKL0C05676g	CIS3			1
Peak_330	311	SAKL0H	2139818	2140125	2139961	0	3.08376	362	SAKL0H24596g	MPT5			1
Peak_331	312	SAKL0E	296306	296606	296441	0	1.84267	588	SAKL0E03630g	PGM2			1
Peak_332	313	SAKL0C	62907	63097	63002	2.0001	4.30982	253	SAKL0C00704g	SPB1			2
Peak_333	314	SAKL0A	421504	421694	421595	0	1.95703	558	SAKL0A04554g	YIG1			1
Peak_334	315	SAKL0H	2171163	2171353	2171260	0	7.29076	139	SAKL0H24926g	TDH3			1
Peak_335	316	SAKL0C	612163	612386	612285	0	2.21602	495	SAKL0C06534g	YKR051W			1
Peak_336	317	SAKL0C	524693	524883	524786	0	1.94133	561	SAKL0C05544g	PIR1			1
Peak_337	318	SAKL0D	897841	898053	897956	3.38614	6.52083	161	SAKL0D10802g	SPS19			2
Peak_338	319	SAKL0H	324811	325008	324914	2.95787	5.65173	183	SAKL0H03388g	CSR1			2
Peak_339	320	SAKL0H	1867922	1868128	1868017	0	3.15819	353	SAKL0H21362g	MUC1			1
Peak_340	321	SAKL0D	1228595	1228788	1228692	0	1.91858	565	SAKL0D14872g	BDH1			1
Peak_342	322	SAKL0D	573050	573240	573144	3.25814	5.95006	173	SAKL0D06908g	FMP21	SAKL0D06886g	BNA3	2
Peak_343	323	SAKL0D	1227637	1227854	1227740	0	1.99401	554	SAKL0D14872g	BDH1			1
Peak_344	324	SAKL0C	273327	273518	273425	0	3.03235	366	SAKL0C02860g	YGL140C			1
Peak_345	325	SAKL0C	814328	814519	814430	0	1.86209	581	SAKL0C08888g	MNN2			1
Peak_347	326	SAKL0C	551741	551938	551847	0	2.33604	468	SAKL0C05786g	CCP1			1
Peak_349	327	SAKL0C	1050130	1050329	1050225	0	4.14597	265	SAKL0C11704g	PDR15			1
Peak_350	328	SAKL0C	937474	937671	937575	0	2.01109	549	NA				1
Peak_351	329	SAKL0C	714389	714590	714494	0	1.80842	594	SAKL0C07678g	SWH1			1
Peak_352	330	SAKL0H	403088	403263	403176	1.43644	0		SAKL0H04378g	YOR292C	SAKL0H04356g	RPS10A	4
Peak_353	331	SAKL0C	666021	666220	666114	0	1.91273	566	NA				1
Peak_354	332	SAKL0H	64496	64686	64585	0	1.74235	613	SAKL0H00528g	GAS1			1
Peak_355	333	SAKL0C	34420	34680	34539	0	1.65151	649	SAKL0C00352g	DAL5			1
Peak_356	334	SAKL0A	871268	871458	871363	6.14276	10.7174	83	SAKL0A09856g	RGT1			2
Peak_357	335	SAKL0G	255651	255842	255748	1.29408	2.29339	479	SAKL0G03080g	YRA1			2
Peak_358	336	SAKL0E	1250825	1251022	1250927	0	1.85917	583	SAKL0E15026g	YIL152W			1
Peak_359	337	SAKL0H	1115815	1116020	1115919	0	4.50262	241	SAKL0H12958g	ADR1	SAKL0H12980g	YKR070W	1
Peak_360	338	SAKL0C	735126	735319	735217	0	1.90712	568	SAKL0C07898g	TSC13			1
Peak_361	339	SAKL0C	300286	300483	300384	0	1.7819	599	SAKL0C03146g	DSL1			1
Peak_362	340	SAKL0H	359180	359389	359275	0	1.87218	576	SAKL0H03894g	STP4			1
Peak_364	341	SAKL0C	952215	952405	952310	16.1227	31.0332	24	SAKL0C10472g	MNN2			2
Peak_365	342	SAKL0H	1406851	1407252	1407100	5.51764	7.89838	122	SAKL0H16104g	YDR132C			2
Peak_367	343	SAKL0D	1219844	1220034	1219937	0	9.6456	95	SAKL0D14806g	ALD4			1
Peak_368	344	SAKL0G	411152	411349	411248	4.55344	7.91727	120	SAKL0G04950g	CAD1			2
Peak_369	345	SAKL0C	920198	920403	920302	0	1.65263	648	SAKL0C10230g	PHM7			1
Peak_370	346	SAKL0A	673192	673382	673284	3.50416	0		SAKL0A07568g	EXG1			4
Peak_372	347	SAKL0G	302457	302657	302554	0	1.87639	574	SAKL0G03630g	LSC1	SAKL0G03608g	ARP8	1
Peak_373	348	SAKL0C	351386	351599	351484	0	1.85874	584	NA				1
Peak_374	349	SAKL0F	1237557	1237756	1237660	1.81644	3.64814	299	SAKL0F15378g	RPS5			2
Peak_375	350	SAKL0G	562992	563182	563087	9.14544	17.7195	43	SAKL0G06842g	HSP10	SAKL0G06820g	YOR020W-A	2
Peak_376	351	SAKL0F	1050618	1050823	1050726	0	1.69765	627	SAKL0F13310g	ITR1			1
Peak_377	352	SAKL0C	268392	268587	268495	0	1.8867	572	SAKL0C02816g	TFC4			1
Peak_378	353	SAKL0B	516014	516204	516109	0	1.85862	585	SAKL0B06050g	HSP30			1
Peak_379	354	SAKL0H	2121364	2121565	2121468	0	1.86946	577	SAKL0H24464g	YPR022C			1
Peak_381	355	SAKL0A	698724	698907	698815	2.14546	0		SAKL0A07898g	RPS30B	SAKL0A07876g	SER1	4
Peak_382	356	SAKL0F	254220	254423	254321	2.203	3.9407	282	SAKL0F02970g	ASN2			2
Peak_383	357	SAKL0A	632591	632788	632689	1.3103	2.557	425	SAKL0A07128g	PYC1			2
Peak_384	358	SAKL0D	1160860	1161098	1160992	0	1.6732	640	SAKL0D14124g	CLN3			1
Peak_385	359	SAKL0G	1280466	1280656	1280564	0	1.81955	592	SAKL0G14927g				1
Peak_387	360	SAKL0C	295264	295468	295365	0	1.69422	629	SAKL0C03080g	ATX1			1
Peak_388	361	SAKL0G	1012449	1012639	1012545	0	1.65975	644	NA				1
Peak_389	362	SAKL0F	1051771	1051982	1051884	0	2.42014	449	SAKL0F13332g	BNA4			1
Peak_390	363	SAKL0C	30909	31099	31003	0	1.63291	655	NA				1
Peak_391	364	SAKL0F	773415	773607	773508	1.63328	3.14355	355	SAKL0F10054g	CDC53			2
Peak_392	365	SAKL0C	987334	987524	987422	0	2.64199	416	SAKL0C10912g				1
Peak_393	366	SAKL0D	1061997	1062404	1062176	0	1.45128	689	SAKL0D12738g				1
Peak_396	367	SAKL0A	809162	809352	809263	0	1.72586	619	SAKL0A09284g	CTP1	SAKL0A09306g	LEU5	1
Peak_397	368	SAKL0C	39376	39566	39466	0	1.86421	578	SAKL0C00440g	VAC17			1
Peak_398	369	SAKL0B	303304	303494	303404	0	2.19647	499	SAKL0B03322g	FTR1			1
Peak_400	370	SAKL0C	78170	78375	78271	0	1.69012	631	SAKL0C00858g	RBA50			1
Peak_403	371	SAKL0F	476157	476380	476278	0	1.68289	633	SAKL0F06314g	ASK10			1
Peak_404	372	SAKL0C	560180	560370	560271	0	5.27954	193	SAKL0C05940g	LAS1			1
Peak_406	373	SAKL0H	358830	359027	358928	0	1.66892	641	SAKL0H03894g	STP4			1
Peak_407	374	SAKL0C	721739	721929	721835	0	3.12573	358	SAKL0C07788g	BUD14			1
Peak_408	375	SAKL0C	354849	355052	354946	13.5187	7.03634	147	SAKL0C03751g				3
Peak_409	376	SAKL0C	2248	2481	2367	0	1.61622	659	SAKL0C00110g				1
Peak_410	377	SAKL0C	408649	408857	408744	0	1.60307	661	SAKL0C04224g	PHO87			1
Peak_411	378	SAKL0C	173362	173560	173456	0	1.60049	662	SAKL0C02002g	EMG1			1
Peak_413	379	SAKL0C	897369	897574	897466	0	1.58843	664	SAKL0C09922g	ARA1			1
Peak_416	380	SAKL0E	1250269	1250462	1250359	0	2.27985	481	SAKL0E15048g	PCK1			1
Peak_418	381	SAKL0C	149183	149374	149275	0	1.63404	654	SAKL0C01738g	OYE3			1
Peak_419	382	SAKL0E	712997	713203	713094	0	1.48807	683	SAKL0E08734g	YDJ1			1
Peak_420	383	SAKL0C	124025	124236	124130	0	1.56993	667	SAKL0C01430g	RRP7			1
Peak_421	384	SAKL0C	776666	776869	776762	0	1.76948	602	SAKL0C08448g	MRP10			1
Peak_422	385	SAKL0G	1306051	1306347	1306197	5.25882	2.29536	478	SAKL0G15180g	CRM1	SAKL0G15136g	UGA4	3
Peak_423	386	SAKL0C	251590	251795	251700	0	1.5819	665	SAKL0C02662g	CAN1			1
Peak_424	387	SAKL0C	228815	229010	228909	0	2.4248	447	SAKL0C02486g	CLN2			1
Peak_425	388	SAKL0H	1542854	1543062	1542959	0	1.70759	624	SAKL0H17468g	PDA1	SAKL0H17446g	ARX1	1
Peak_426	389	SAKL0E	1252995	1253194	1253098	0	1.75508	608	SAKL0E15026g	YIL152W			1
Peak_427	390	SAKL0A	933935	934131	934037	0	1.3322	727	SAKL0A10626g	SRY1			1
Peak_428	391	SAKL0D	1231717	1231912	1231817	0	1.52569	677	SAKL0D14894g	BDH2			1
Peak_429	392	SAKL0C	77907	78097	78007	0	1.76799	604	SAKL0C00836g	KRE28			1
Peak_430	393	SAKL0C	676791	676981	676881	0	1.69594	628	SAKL0C07348g	MPS1			1
Peak_431	394	SAKL0H	2067924	2068118	2068020	10.3288	5.84497	177	SAKL0H23958g	BPT1			3
Peak_432	395	SAKL0D	164752	164942	164848	0	2.45556	440	SAKL0D02046g	YMR265C			1
Peak_433	396	SAKL0B	541125	541343	541234	0	1.44327	693	SAKL0B06336g	PST1			1
Peak_434	397	SAKL0H	1841898	1842094	1841989	0	1.54449	675	SAKL0H21098g				1
Peak_435	398	SAKL0C	118851	119041	118950	0	1.72792	616	SAKL0C01320g	GRX2	SAKL0C01342g	LSB5	1
Peak_436	399	SAKL0B	511809	511999	511903	2.10416	3.52651	312	SAKL0B06028g	YMR244W			2
Peak_439	400	SAKL0H	837755	837945	837856	0	1.39673	707	SAKL0H09746g	LYS21			1
Peak_440	401	SAKL0C	229680	229873	229780	0	2.48586	435	SAKL0C02486g	CLN2			1
Peak_441	402	SAKL0C	491676	491866	491769	0	2.17567	502	SAKL0C05126g	TPO5			1
Peak_442	403	SAKL0F	767413	767624	767513	0	1.5706	666	SAKL0F10010g	ASC1	SAKL0F09988g	STF1	1
Peak_443	404	SAKL0G	122145	122411	122273	3.18235	6.91663	149	SAKL0G01430g	YER188W			2
Peak_446	405	SAKL0D	242737	242929	242836	0	1.44977	692	SAKL0D02948g	GNP1			1
Peak_447	406	SAKL0H	1519577	1519790	1519688	0	1.46842	686	SAKL0H17182g				1
Peak_448	407	SAKL0C	116931	117146	117038	0	5.12571	204	SAKL0C01298g				1
Peak_449	408	SAKL0C	185033	185275	185156	0	1.67984	635	SAKL0C02090g				1
Peak_450	409	SAKL0C	811405	811595	811497	0	1.66223	643	SAKL0C08844g	YPK3			1
Peak_451	410	SAKL0C	260814	261026	260921	0	1.55158	673	SAKL0C02772g	TAM41			1
Peak_453	411	SAKL0C	310024	310214	310120	0	14.2716	52	SAKL0C03256g	COQ6			1
Peak_454	412	SAKL0C	370321	370519	370416	0	1.50611	680	SAKL0C03894g	MUC1			1
Peak_455	413	SAKL0E	466397	466597	466500	1.33181	0		SAKL0E05676g	SRP14			4
Peak_457	414	SAKL0C	613083	613273	613177	0	1.61522	660	NA				1
Peak_458	415	SAKL0D	493732	493947	493839	0	2.00502	552	SAKL0D06006g	PRY3			1
Peak_459	416	SAKL0B	368287	368477	368379	0	1.5311	676	SAKL0B04136g	IMO32			1
Peak_460	417	SAKL0C	902249	902454	902351	1.383	2.62351	418	SAKL0C09944g	TBS1	SAKL0C09966g	APD1	2
Peak_461	418	SAKL0C	516179	516369	516270	0	1.44317	694	SAKL0C05412g	YJL163C			1
Peak_462	419	SAKL0G	678307	678497	678398	3.70525	6.73454	154	SAKL0G08008g	PDR15	SAKL0G08030g		2
Peak_463	420	SAKL0C	520947	521137	521040	0	5.00399	212	SAKL0C05522g	FMP33			1
Peak_464	421	SAKL0D	707573	707763	707675	0	3.61568	302	SAKL0D08492g	ILV6			1
Peak_465	422	SAKL0C	442165	442361	442262	2.54737	3.95378	281	SAKL0C04488g	RPS22A	SAKL0C04510g	RPL39	2
Peak_466	423	SAKL0C	456485	456683	456577	0	1.45968	688	SAKL0C04730g	MNN11			1
Peak_468	424	SAKL0C	916019	916219	916126	0	4.71232	223	SAKL0C10164g	ADH1			1
Peak_469	425	SAKL0C	400143	400345	400236	0	1.46803	687	SAKL0C04136g	YKL107W			1
Peak_470	426	SAKL0F	696826	697029	696924	14.6788	8.18413	114	SAKL0F09108g	ALD5			3
Peak_471	427	SAKL0C	71925	72116	72022	1.55997	2.71723	407	SAKL0C00770g	QCR7			2
Peak_472	428	SAKL0C	458454	458644	458551	0	1.37744	711	SAKL0C04752g	YJR030C			1
Peak_474	429	SAKL0H	2140360	2140561	2140460	1.56614	2.51318	430	SAKL0H24596g	MPT5			2
Peak_475	430	SAKL0F	40968	41158	41067	0	4.38095	249	SAKL0F00462g	HXK2			1
Peak_477	431	SAKL0H	2122895	2123085	2122994	0	1.44046	696	SAKL0H24508g	YCK3	SAKL0H24486g	EAF3	1
Peak_478	432	SAKL0C	406646	406858	406743	0	2.69897	408	NA				1
Peak_479	433	SAKL0C	367878	368180	368047	0	1.2751	737	SAKL0C03828g	LAA1			1
Peak_480	434	SAKL0E	1185762	1185955	1185862	0	2.88001	384	SAKL0E14344g	BNI4			1
Peak_482	435	SAKL0D	866752	867207	866994	2.12544	3.07755	363	SAKL0D10384g	PGK1			2
Peak_483	436	SAKL0G	1279494	1279684	1279590	0	2.12244	519	SAKL0G14916g	DIP5			1
Peak_485	437	SAKL0B	274296	274523	274400	0	1.45125	690	SAKL0B02948g	PDH1			1
Peak_486	438	SAKL0C	183633	183825	183728	0	1.55635	671	NA				1
Peak_487	439	SAKL0G	545102	545277	545189	1.57683	0		SAKL0G06512g		SAKL0G06534g	RPL27A	4
Peak_488	440	SAKL0B	417131	417349	417248	0	2.49665	432	SAKL0B04708g	ILV5			1
Peak_489	441	SAKL0H	2061519	2061736	2061634	7.25104	4.34426	251	NA				3
Peak_490	442	SAKL0C	77443	77657	77545	0	1.41296	702	SAKL0C00836g	KRE28			1
Peak_491	443	SAKL0G	1026940	1027131	1027040	0	3.68424	296	SAKL0G12056g	PAM18	SAKL0G12034g	RLP24	1
Peak_492	444	SAKL0C	326615	326989	326834	0	1.31001	731	SAKL0C03432g	MPA43			1
Peak_493	445	SAKL0C	379956	380146	380050	6.61144	10.2563	86	SAKL0C03938g	YJL206C	SAKL0C03960g		2
Peak_494	446	SAKL0C	736920	737116	737017	0	1.75727	607	SAKL0C07942g	NOP1			1
Peak_495	447	SAKL0G	585542	585735	585636	0	2.35277	463	SAKL0G07106g	HSP78			1
Peak_496	448	SAKL0A	185644	185845	185746	3.34959	6.11469	167	NA				2
Peak_497	449	SAKL0E	1236312	1236507	1236413	1.3333	0		SAKL0E14894g	RPL40A	SAKL0E14916g	MLP2	4
Peak_498	450	SAKL0C	52847	53037	52947	0	1.77672	600	SAKL0C00594g		SAKL0C00572g	PEX34	1
Peak_499	451	SAKL0B	340126	340327	340226	2.30808	0		SAKL0B03850g	NUP2			4
Peak_500	452	SAKL0F	1027025	1027205	1027114	1.80458	0		SAKL0F13068g	RPL23B	SAKL0F13046g	SLX8	4
Peak_501	453	SAKL0C	919810	920030	919917	0	1.43662	699	SAKL0C10208g				1
Peak_503	454	SAKL0C	1040299	1040507	1040408	0	1.37894	709	SAKL0C11594g	FUR4			1
Peak_504	455	SAKL0A	148851	149041	148948	0	1.42523	701	SAKL0A01628g	YCR061W			1
Peak_506	456	SAKL0C	31864	32103	31987	0	1.37151	716	NA				1
Peak_507	457	SAKL0H	2276940	2277135	2277031	0	2.20094	498	SAKL0H25872g	ATG10			1
Peak_509	458	SAKL0G	1626067	1626258	1626160	2.8585	5.22514	201	SAKL0G18810g	STL1			2
Peak_510	459	SAKL0F	562539	562796	562669	1.45766	2.26661	484	SAKL0F07348g	RPL29			2
Peak_511	460	SAKL0C	518351	518567	518458	0	1.35323	722	NA				1
Peak_513	461	SAKL0B	940571	940781	940668	0	2.19199	500	SAKL0B10868g	TYE7			1
Peak_514	462	SAKL0B	588410	588622	588510	1.63929	2.75299	400	SAKL0B06820g	RIB1			2
Peak_515	463	SAKL0H	1932302	1932500	1932406	0	1.3079	732	SAKL0H22066g	PMA1			1
Peak_516	464	SAKL0E	1038932	1039122	1039028	0	4.11994	267	SAKL0E12584g	FMP41			1
Peak_517	465	SAKL0C	555083	555273	555179	0	1.33731	725	SAKL0C05830g	SNA3			1
Peak_518	466	SAKL0B	949014	949234	949124	0	2.62721	417	SAKL0B10934g	CDC19			1
Peak_519	467	SAKL0A	950937	951134	951036	0	1.2158	752	NA				1
Peak_520	468	SAKL0A	243873	244063	243961	0	1.24393	747	SAKL0A02662g	YMR196W			1
Peak_521	469	SAKL0C	984658	984852	984761	0	1.26599	742	SAKL0C10846g	RCR2			1
Peak_522	470	SAKL0E	74160	74399	74271	5.67267	10.1	88	SAKL0E01012g	PRB1			2
Peak_523	471	SAKL0C	704799	704997	704901	0	2.78486	398	NA				1
Peak_524	472	SAKL0D	986714	986913	986805	0	1.32363	729	SAKL0D11880g	UTR2			1
Peak_525	473	SAKL0B	815872	816046	815958	1.51542	0		SAKL0B09636g	RPP2A	SAKL0B09658g	RPS15	4
Peak_528	474	SAKL0B	274715	274923	274819	0	1.33483	726	SAKL0B02948g	PDH1			1
Peak_529	475	SAKL0H	627532	627737	627630	0	1.38331	708	SAKL0H07150g	UME1			1
Peak_530	476	SAKL0C	115277	115474	115370	0	2.74278	402	SAKL0C01254g	SLF1			1
Peak_531	477	SAKL0E	553074	553262	553166	1.78343	0		SAKL0E06776g	RPL9A			4
Peak_532	478	SAKL0C	427121	427326	427225	0	1.39822	706	SAKL0C04378g	CDC6			1
Peak_533	479	SAKL0D	210866	211100	210984	0	2.67731	414	SAKL0D02618g	YPR015C			1
Peak_535	480	SAKL0C	305543	305738	305636	0	1.87724	573	SAKL0C03190g	YSP1			1
Peak_536	481	SAKL0H	1936291	1936493	1936395	1.52573	2.30835	476	NA				2
Peak_538	482	SAKL0C	539035	539237	539144	0	2.81444	390	SAKL0C05676g	CIS3			1
Peak_539	483	SAKL0C	657843	658048	657945	0	1.29744	736	SAKL0C07062g	PET10			1
Peak_540	484	SAKL0G	973229	973433	973332	1.98622	3.27579	342	SAKL0G11352g	GPM1			2
Peak_541	485	SAKL0C	774524	774714	774624	0	1.37529	712	SAKL0C08404g	NPC2			1
Peak_542	486	SAKL0G	644517	644750	644636	0	3.36899	332	SAKL0G07678g	HXT4			1
Peak_544	487	SAKL0C	446993	447302	447167	0	1.26964	739	SAKL0C04598g	MNN5			1
Peak_545	488	SAKL0E	433675	433851	433764	5.22203	0		SAKL0E05302g	NDE2			4
Peak_546	489	SAKL0C	610914	611105	611004	0	1.50771	679	SAKL0C06534g	YKR051W	SAKL0C06556g	YJL132W	1
Peak_547	490	SAKL0C	464503	464705	464600	2.55689	4.04151	274	SAKL0C04818g	ATG27	SAKL0C04840g	RPL17A	2
Peak_548	491	SAKL0C	495577	495778	495679	0	1.29823	735	SAKL0C05192g	ERG20			1
Peak_549	492	SAKL0G	1022417	1022607	1022507	0	3.02914	367	SAKL0G11968g	THI13			1
Peak_550	493	SAKL0F	257376	257566	257475	11.4508	18.0755	41	SAKL0F03102g	PPT1			2
Peak_553	494	SAKL0G	249087	249288	249183	0	2.25853	485	SAKL0G03014g	ADE2			1
Peak_555	495	SAKL0C	194239	194460	194343	0	1.37334	714	SAKL0C02200g	PRM1			1
Peak_556	496	SAKL0C	389706	389923	389811	0	1.25915	744	SAKL0C04048g	PEP1			1
Peak_557	497	SAKL0H	2068369	2068565	2068464	0	5.58077	185	SAKL0H23958g	BPT1			1
Peak_559	498	SAKL0G	584616	584817	584713	1.39135	2.35167	464	SAKL0G07106g	HSP78			2
Peak_560	499	SAKL0E	1016016	1016206	1016104	0	1.26732	741	SAKL0E12254g	MEP2			1
Peak_562	500	SAKL0C	729116	729337	729232	0	1.37478	713	SAKL0C07832g	DAL1			1
Peak_563	501	SAKL0H	1993969	1994156	1994064	1.82455	0		SAKL0H22924g	RPL38			4
Peak_564	502	SAKL0C	906740	906931	906834	0	2.44955	442	SAKL0C10054g	RIB7			1
Peak_565	503	SAKL0G	1151508	1151740	1151628	0	1.25765	745	SAKL0G13453pg				1
Peak_567	504	SAKL0D	1099924	1100125	1100022	5.87146	9.91685	92	SAKL0D13222g	CLU1	SAKL0D13178g	VPS24	2
Peak_568	505	SAKL0A	830749	830939	830844	0	3.64201	300	SAKL0A09482g	MOT3			1
Peak_569	506	SAKL0H	2232222	2232412	2232316	0	1.3405	724	SAKL0H25498g	TPO1			1
Peak_570	507	SAKL0G	595354	595570	595473	0	4.52312	238	NA				1
Peak_571	508	SAKL0C	543033	543302	543158	0	2.03539	541	SAKL0C05698g	FAR1			1
Peak_572	509	SAKL0H	2132391	2132611	2132498	1.58825	2.52399	428	SAKL0H24574g	YGL176C			2
Peak_573	510	SAKL0C	81627	81828	81733	0	3.20005	351	SAKL0C00924g	AGE1			1
Peak_574	511	SAKL0D	240353	240543	240454	0	1.2263	751	SAKL0D02926g	TAT1			1
Peak_575	512	SAKL0C	382385	382586	382491	6.58032	4.30093	254	SAKL0C03982g				3
Peak_576	513	SAKL0C	141720	141911	141810	2.20581	3.38623	329	SAKL0C01650g	GNP1			2
Peak_577	514	SAKL0B	117074	117299	117182	0	1.21115	753	SAKL0B01254g	HAC1			1
Peak_578	515	SAKL0D	558902	559121	559010	0	2.40175	452	SAKL0D06732g	BAS1			1
Peak_579	516	SAKL0H	253020	253210	253113	3.47015	5.23759	199	SAKL0H02552g	PFK1			2
Peak_580	517	SAKL0D	558216	558408	558313	5.35395	3.36933	331	SAKL0D06732g	BAS1			3
Peak_581	518	SAKL0H	2053662	2053880	2053750	3.36539	0		SAKL0H23716g	TYW3			4
Peak_582	519	SAKL0C	745109	745332	745220	0	1.20587	755	SAKL0C08030g	YBR138C			1
Peak_583	520	SAKL0G	384640	384843	384748	0	2.2158	496	SAKL0G04686g				1
Peak_584	521	SAKL0C	394807	395020	394912	0	1.22957	750	SAKL0C04114pg				1
Peak_586	522	SAKL0H	1999084	1999432	1999281	0	2.92825	378	SAKL0H23034g	STF2			1
Peak_587	523	SAKL0D	1238062	1238265	1238162	0	1.72101	622	SAKL0D14938g	ADH6			1
Peak_588	524	SAKL0G	1657077	1657269	1657171	0	1.20529	756	SAKL0G19228g	TIM10			1
Peak_589	525	SAKL0D	237880	238072	237982	0	1.7264	617	SAKL0D02860g	TPI1			1
Peak_590	526	SAKL0A	365677	365855	365766	1.31865	0		SAKL0A03916g	RPL1B	SAKL0A03894g	MRM2	4
Peak_591	527	SAKL0C	723127	723321	723225	0	1.23421	749	SAKL0C07766g	ADE1	SAKL0C07788g	BUD14	1
Peak_592	528	SAKL0A	723780	723998	723888	0	4.12342	266	SAKL0A08184g	GAC1			1
Peak_593	529	SAKL0D	256485	256686	256588	0	1.67573	637	SAKL0D03146g	NRG1			1
Peak_595	530	SAKL0G	249664	249873	249766	1.39048	2.27429	482	SAKL0G03036g	ARO10			2
Peak_596	531	SAKL0A	934289	934494	934391	1.24004	1.84711	587	SAKL0A10648g	YPR013C			2
Peak_597	532	SAKL0D	991010	991380	991170	2.16239	0		SAKL0D11924g	GDA1			4
Peak_598	533	SAKL0C	957184	957374	957279	0	4.84306	218	SAKL0C10560g	IPP1			1
Peak_601	534	SAKL0H	617651	617845	617744	1.72606	2.58485	421	SAKL0H07062g	RPL33A			2
Peak_602	535	SAKL0F	705561	705759	705659	6.91098	9.25844	103	SAKL0F09262g	MAM33			2
Peak_603	536	SAKL0F	638498	638702	638596	0	1.16686	763	SAKL0F08371g				1
Peak_604	537	SAKL0C	828371	828561	828465	0	1.50076	681	SAKL0C09130g	FLO5			1
Peak_606	538	SAKL0F	330532	330735	330632	2.30261	0		SAKL0F04092g	YIR007W			4
Peak_607	539	SAKL0G	647166	647372	647267	2.33699	0		NA				4
Peak_608	540	SAKL0H	1853428	1853660	1853554	2.14608	0		SAKL0H21296g				4
Peak_610	541	SAKL0G	952747	952937	952844	2.35954	3.35016	335	SAKL0G11176g	RPS27B			2
Peak_611	542	SAKL0A	195042	195232	195139	0	4.6161	231	SAKL0A02134g	PHO91			1
Peak_612	543	SAKL0A	602123	602318	602226	4.17155	6.07608	169	SAKL0A06798g	OM14			2
Peak_614	544	SAKL0B	700418	700628	700525	0	1.2366	748	NA				1
Peak_615	545	SAKL0A	244986	245206	245104	0	1.18826	757	SAKL0A02684g	ICY1			1
Peak_617	546	SAKL0E	958339	958537	958445	0	2.6902	409	NA				1
Peak_618	547	SAKL0B	707290	707498	707393	0	4.86517	216	SAKL0B08294g	TEF2			1
Peak_619	548	SAKL0F	704646	704836	704742	0	1.43332	700	SAKL0F09196g	PTP3			1
Peak_620	549	SAKL0C	249496	249686	249587	0	1.18692	758	SAKL0C02640g	CAN1			1
Peak_621	550	SAKL0C	718998	719189	719087	0	1.85519	586	SAKL0C07744g	KIN3			1
Peak_622	551	SAKL0B	941702	941909	941802	2.90491	4.37991	250	SAKL0B10868g	TYE7			2
Peak_623	552	SAKL0E	753305	753492	753398	1.69557	0		SAKL0E09064g	RPL16A			4
Peak_624	553	SAKL0F	1373248	1373452	1373353	0	1.0711	775	SAKL0F16610g	CYB2			1
Peak_625	554	SAKL0F	790834	791014	790926	2.02327	0		SAKL0F10274g	RPL35B			4
Peak_626	555	SAKL0D	632637	632836	632731	0	1.77346	601	SAKL0D07678g	GSY1			1
Peak_628	556	SAKL0C	161349	161543	161452	4.19332	6.05809	170	SAKL0C01870g	SAM2			2
Peak_630	557	SAKL0C	788977	789183	789077	0	1.5579	669	SAKL0C08580g	PRP11			1
Peak_631	558	SAKL0C	571747	571946	571847	0	1.14042	764	SAKL0C06138g				1
Peak_632	559	SAKL0B	506902	507096	506999	0	1.12463	768	SAKL0B05984g	SFG1	SAKL0B05962g	SPS4	1
Peak_633	560	SAKL0D	182994	183177	183085	3.85834	0		SAKL0D02310g	ROY1			4
Peak_635	561	SAKL0C	735662	735859	735765	0	2.31669	474	SAKL0C07898g	TSC13			1
Peak_636	562	SAKL0E	233111	233309	233212	1.44714	2.13295	515	SAKL0E02860g	HSL1			2
Peak_637	563	SAKL0B	195210	195400	195307	0	1.11551	771	SAKL0B01980g	SMX2			1
Peak_638	564	SAKL0C	81234	81447	81331	0	3.39489	328	SAKL0C00902g				1
Peak_639	565	SAKL0C	737992	738208	738100	0	1.18331	759	SAKL0C07942g	NOP1			1
Peak_640	566	SAKL0G	1730304	1730494	1730403	0	3.51953	314	NA				1
Peak_641	567	SAKL0B	410182	410372	410279	0	2.03576	540	SAKL0B04642g	TAL1			1
Peak_642	568	SAKL0E	771395	771585	771495	0	4.24222	258	SAKL0E09262g	MKS1			1
Peak_645	569	SAKL0C	411964	412154	412058	6.60292	9.52194	98	SAKL0C04246g	UBP12			2
Peak_647	570	SAKL0G	113184	113374	113279	5.63077	7.8838	124	SAKL0G01320g	GPT2	SAKL0G01342g	RSB1	2
Peak_648	571	SAKL0C	404480	404713	404592	0	1.12552	767	NA				1
Peak_649	572	SAKL0E	331334	331542	331433	0	1.78575	598	SAKL0E04136g	SDH3			1
Peak_650	573	SAKL0F	517592	517782	517682	3.23197	4.48962	242	NA				2
Peak_651	574	SAKL0H	2071059	2071258	2071163	308.945	406.57	1	SAKL0H24046g	ACO1			2
Peak_652	575	SAKL0E	403341	403531	403438	0	1.2681	740	SAKL0E04972g	THI3			1
Peak_653	576	SAKL0F	1036345	1036536	1036438	0	3.26804	344	NA				1
Peak_654	577	SAKL0H	2281146	2281349	2281246	0	2.3871	454	SAKL0H25938g	GUT1	SAKL0H25916g	FPS1	1
Peak_655	578	SAKL0E	321096	321287	321196	3.76631	5.3364	192	SAKL0E03960g	ASC1			2
Peak_657	579	SAKL0B	369730	369932	369826	0	1.12391	769	SAKL0B04158g	GSC2			1
Peak_658	580	SAKL0C	679744	679948	679851	0	1.72329	621	NA				1
Peak_659	581	SAKL0F	142898	143088	142992	3.30673	4.69865	224	SAKL0F01716g	MDM34	SAKL0F01738g		2
Peak_660	582	SAKL0C	280336	280567	280442	0	1.30647	733	NA				1
Peak_661	583	SAKL0C	117482	117672	117575	0	3.54799	308	SAKL0C01342g	LSB5			1
Peak_662	584	SAKL0C	63806	64013	63903	0	1.16698	762	SAKL0C00682g		SAKL0C00704g	SPB1	1
Peak_663	585	SAKL0D	314334	314528	314439	1.92401	0		SAKL0D03828g	RPS11A			4
Peak_664	586	SAKL0D	927959	928131	928045	2.11665	0		SAKL0D11198g	RAD26			4
Peak_665	587	SAKL0D	636735	636925	636835	0	1.64059	653	NA				1
Peak_666	588	SAKL0C	136355	136560	136452	0	2.03429	543	SAKL0C01584g				1
Peak_667	589	SAKL0G	1544477	1544656	1544567	1.35218	0		SAKL0G17842g	RPL6A			4
Peak_668	590	SAKL0C	1081849	1082215	1082039	0	1.92596	564	SAKL0C12034g	ZEO1			1
Peak_669	591	SAKL0D	992577	992791	992688	2.2912	0		SAKL0D11946g	SUC2			4
Peak_670	592	SAKL0C	344614	344804	344706	0	1.81394	593	SAKL0C03630g	SUI1			1
Peak_671	593	SAKL0D	561378	561568	561474	4.91287	6.72873	155	SAKL0D06776g	ZAP1	SAKL0D06754g	YJL055W	2
Peak_672	594	SAKL0H	1530314	1530515	1530418	0	1.17627	761	SAKL0H17248g	TMN2			1
Peak_673	595	SAKL0H	1847022	1847228	1847117	1.38525	0		SAKL0H21186g	RPL30			4
Peak_674	596	SAKL0C	238932	239157	239041	0	1.75094	610	SAKL0C02574g	AVT2			1
Peak_675	597	SAKL0F	699087	699277	699177	3.5641	2.48681	433	SAKL0F09152g	RPS24A			3
Peak_676	598	SAKL0F	560044	560239	560141	2.29084	3.36551	334	SAKL0F07304g	RPL2B			2
Peak_678	599	SAKL0D	857705	857888	857797	1.94572	0		SAKL0D10208g	GCN20	SAKL0D10252g	TSR4	4
Peak_679	600	SAKL0H	2078356	2078573	2078462	0	1.44011	697	SAKL0H24090g				1
Peak_680	601	SAKL0G	645955	646152	646047	2.1688	0		SAKL0G07678g	HXT4			4
Peak_681	602	SAKL0G	1279822	1280091	1279956	0	2.41971	450	SAKL0G14916g	DIP5			1
Peak_682	603	SAKL0C	117705	117926	117806	0	3.11452	359	SAKL0C01342g	LSB5			1
Peak_683	604	SAKL0G	1653371	1653697	1653606	0	2.24946	488	SAKL0G19162g	SRX1			1
Peak_685	605	SAKL0D	763465	763672	763577	3.63794	5.2603	195	SAKL0D09240g	SAT4			2
Peak_686	606	SAKL0B	574491	574683	574593	2.8752	3.98402	278	SAKL0B06666g	YBL028C	SAKL0B06644g	RPL19A	2
Peak_687	607	SAKL0H	841738	841945	841829	2.10413	0		SAKL0H09790g	RPL21A			4
Peak_688	608	SAKL0A	624675	624886	624773	0	1.20601	754	SAKL0A07018g	PDB1			1
Peak_689	609	SAKL0C	703733	703923	703825	0	2.06652	529	NA				1
Peak_690	610	SAKL0C	816732	816922	816822	0	4.51583	240	SAKL0C08910g	ETR1			1
Peak_691	611	SAKL0E	73509	73714	73613	0	2.67765	413	SAKL0E01012g	PRB1			1
Peak_693	612	SAKL0C	555509	555715	555607	0	1.39937	705	SAKL0C05852g				1
Peak_694	613	SAKL0B	590439	590629	590530	2.56927	3.6528	297	SAKL0B06842g	YBR085C-A			2
Peak_695	614	SAKL0H	2283599	2283789	2283698	3.60456	4.53658	236	SAKL0H25960g	RPL8A			2
Peak_697	615	SAKL0C	747738	747928	747829	0	3.92182	283	SAKL0C08052g	YBR137W			1
Peak_698	616	SAKL0C	313346	313536	313447	0	3.13918	357	SAKL0C03300g	GIS2			1
Peak_699	617	SAKL0C	603169	603359	603270	0	1.9843	556	NA				1
Peak_700	618	SAKL0C	166164	166370	166261	0	1.5172	678	SAKL0C01892g	VTA1			1
Peak_701	619	SAKL0C	522960	523157	523054	1.99616	2.8923	383	SAKL0C05456g	JJJ2			2
Peak_703	620	SAKL0D	874795	874990	874889	0	4.61757	230	SAKL0D10450g	RGT2			1
Peak_704	621	SAKL0D	53256	53460	53355	2.53785	0		SAKL0D00704g	UFO1			4
Peak_705	622	SAKL0C	506931	507128	507024	0	1.1223	770	SAKL0C05302g				1
Peak_706	623	SAKL0D	724505	724695	724598	1.21542	0		SAKL0D08690g	LEU2			4
Peak_707	624	SAKL0H	1395299	1395485	1395394	2.29111	0		SAKL0H15972g	RGP1			4
Peak_708	625	SAKL0B	104666	104841	104753	1.46113	0		SAKL0B01166g	YFL034W	SAKL0B01144g	RPL22B	4
Peak_709	626	SAKL0E	730026	730216	730117	2.42798	0		SAKL0E08888g	RPL9B			4
Peak_710	627	SAKL0H	1254173	1254363	1254272	4.55725	5.70106	181	SAKL0H14454g	HSP42			2
Peak_711	628	SAKL0F	654353	654545	654458	2.02779	0		SAKL0F08536g	RPL34B			4
Peak_712	629	SAKL0C	315118	315326	315226	0	1.10192	774	SAKL0C03322g	RTC4	SAKL0C03344g	TEX1	1
Peak_716	630	SAKL0D	983927	984135	984035	3.71951	4.93114	214	SAKL0D11836g	UTR4	SAKL0D11858g	CYC7	2
Peak_717	631	SAKL0F	902946	903136	903039	5.8709	7.57136	129	SAKL0F11616g	UGA3	SAKL0F11638g	GLT1	2
Peak_718	632	SAKL0E	400603	400806	400696	0	2.93194	377	SAKL0E04939g				1
Peak_719	633	SAKL0H	1403575	1403765	1403670	0	2.0214	546	SAKL0H16060g	CCW12	SAKL0H16038g	HOG1	1
Peak_721	634	SAKL0E	716808	716998	716904	0	1.10889	773	SAKL0E08756g	QDR1			1
Peak_724	635	SAKL0C	380780	381003	380880	0	1.6763	636	SAKL0C03938g	YJL206C			1
Peak_727	636	SAKL0B	708962	709172	709066	2.13296	0		SAKL0B08316g	MUD1			4
Peak_728	637	SAKL0F	1037421	1037671	1037541	0	1.68118	634	NA				1
Peak_729	638	SAKL0A	930004	930200	930096	2.48024	2.14586	507	NA				3
Peak_730	639	SAKL0C	537034	537225	537129	0	1.3235	730	SAKL0C05654g	PDR12			1
Peak_731	640	SAKL0D	255820	256024	255920	2.93948	0		SAKL0D03102g	ECM2			4
Peak_732	641	SAKL0E	340636	340811	340723	2.20628	0		SAKL0E04312g	ASI3			4
Peak_733	642	SAKL0F	178004	178194	178096	1.72614	2.32555	469	SAKL0F02068g	POX1	SAKL0F02046g	CHC1	2
Peak_734	643	SAKL0F	442795	443090	442932	1.84236	0		SAKL0F05918g	NNF2			4
Peak_735	644	SAKL0C	285177	285367	285271	2.44186	3.2672	345	SAKL0C02970g	MKC7			2
Peak_738	645	SAKL0A	189169	189374	189274	0	1.04799	778	SAKL0A02090g	MSB1	SAKL0A02068g	SMM1	1
Peak_743	646	SAKL0F	196831	197010	196921	2.53331	0		SAKL0F02244g	MCM6			4
Peak_745	647	SAKL0D	774847	775037	774947	0	2.68394	412	SAKL0D09350g	OPT2			1
Peak_746	648	SAKL0C	705675	705865	705770	0	1.93908	562	SAKL0C07612g	RPN4			1
Peak_747	649	SAKL0B	421959	422176	422065	3.03495	0		SAKL0B04906pg				4
Peak_748	650	SAKL0F	440401	440594	440501	2.2292	0		NA				4
Peak_749	651	SAKL0G	1152416	1152660	1152533	0	1.30172	734	SAKL0G13453pg				1
Peak_750	652	SAKL0C	639203	639417	639313	0	1.61653	658	SAKL0C06820g		SAKL0C06798g	GCD14	1
Peak_752	653	SAKL0C	56295	56485	56391	0	1.49336	682	NA				1
Peak_753	654	SAKL0E	1017747	1017956	1017851	0	1.35764	720	SAKL0E12276g	GAT1			1
Peak_756	655	SAKL0F	648753	648930	648842	1.96916	0		NA				4
Peak_757	656	SAKL0H	2226166	2226372	2226263	3.29483	2.4707	438	SAKL0H25454g	ISA1			3
Peak_759	657	SAKL0C	118129	118387	118249	0	2.32042	471	SAKL0C01342g	LSB5			1
Peak_760	658	SAKL0D	984806	985006	984898	0	1.86144	582	SAKL0D11836g	UTR4			1
Peak_761	659	SAKL0C	659501	659699	659606	0	1.64091	652	SAKL0C07106g	PHO86			1
Peak_762	660	SAKL0C	819784	820028	819908	2.13359	2.93719	376	SAKL0C08932g	CSG2			2
Peak_763	661	SAKL0E	401680	401870	401775	0	1.83566	590	SAKL0E04950g	MRK1			1
Peak_764	662	SAKL0C	360245	360435	360340	0	1.36631	718	SAKL0C03806g	NUC1			1
Peak_765	663	SAKL0F	412802	412993	412896	2.32016	0		SAKL0F05324g				4
Peak_766	664	SAKL0A	656304	656524	656421	0	1.72599	618	NA				1
Peak_767	665	SAKL0D	773557	773782	773678	0	2.80617	392	SAKL0D09328g	ADY2			1
Peak_769	666	SAKL0F	981132	981322	981231	3.02932	3.85221	287	SAKL0F12606g	SSA4			2
Peak_770	667	SAKL0C	635382	635587	635484	0	2.03644	539	SAKL0C06776g	NIT2			1
Peak_771	668	SAKL0B	617633	617823	617731	0	9.55447	96	SAKL0B07150g	NHP6B			1
Peak_772	669	SAKL0H	2041255	2041451	2041352	0	1.7101	623	SAKL0H23584g				1
Peak_773	670	SAKL0F	670568	670768	670661	0	1.12754	766	SAKL0F08734g	VHR1			1
Peak_774	671	SAKL0C	378364	378554	378459	3.73109	5.26662	194	SAKL0C03960g				2
Peak_775	672	SAKL0C	383265	383456	383357	0	1.62715	657	SAKL0C03982g				1
Peak_776	673	SAKL0F	741232	741418	741323	2.11509	0		SAKL0F09614g	THS1			4
Peak_777	674	SAKL0C	500471	500661	500562	0	2.36392	460	SAKL0C05258g	MRPL38			1
Peak_778	675	SAKL0E	94676	94849	94762	2.52292	0		SAKL0E01210g	SGT2			4
Peak_779	676	SAKL0F	205871	206078	205973	2.30253	1.76865	603	SAKL0F02376g	BTN2			3
Peak_780	677	SAKL0C	695447	695643	695544	0	2.13401	513	NA				1
Peak_781	678	SAKL0E	113413	113613	113518	1.8943	0		SAKL0E01518g	PFA4			4
Peak_782	679	SAKL0H	296418	296592	296504	1.34534	0		SAKL0H03168g	TSR1			4
Peak_783	680	SAKL0C	440112	440305	440208	2.82749	3.69344	295	SAKL0C04466g	RPS14A			2
Peak_784	681	SAKL0E	329803	329995	329894	0	2.11702	521	SAKL0E04114g	TGL1			1
Peak_785	682	SAKL0F	524153	524329	524240	1.84741	0		SAKL0F06886g	AXL1			4
Peak_787	683	SAKL0C	642518	642730	642627	0	1.04914	777	SAKL0C06864g	FMP46	SAKL0C06842g	LSM1	1
Peak_788	684	SAKL0B	314231	314423	314324	5.21205	6.64545	158	SAKL0B03432g	SUT1	SAKL0B03388g	RAD54	2
Peak_790	685	SAKL0D	221236	221437	221335	1.7596	0		SAKL0D02684g	CYC8	SAKL0D02662g	ECM8	4
Peak_791	686	SAKL0E	603973	604163	604072	7.18585	8.81824	107	SAKL0E07370g	SIW14			2
Peak_792	687	SAKL0B	947631	947821	947734	6.35467	4.99342	213	SAKL0B10945g				3
Peak_793	688	SAKL0B	302981	303190	303085	0	2.95063	373	SAKL0B03322g	FTR1			1
Peak_794	689	SAKL0F	473571	473769	473672	2.03746	1.86395	579	SAKL0F06292g	YPR114W			3
Peak_795	690	SAKL0B	379758	379973	379865	3.20621	2.51668	429	SAKL0B04202g	TIM21			3
Peak_796	691	SAKL0G	957573	957769	957669	2.20681	0		SAKL0G11231g				4
Peak_797	692	SAKL0H	1751832	1752032	1751936	2.77381	2.12731	517	SAKL0H19976g	SNA4			3
Peak_798	693	SAKL0E	219601	219809	219705	1.85632	0		NA				4
Peak_799	694	SAKL0F	341080	341291	341194	2.25956	2.80374	393	SAKL0F04301pg		SAKL0F04268g	MET28	2
Peak_801	695	SAKL0B	339212	339389	339301	2.24465	0		SAKL0B03806g	RPS25A			4
Peak_802	696	SAKL0C	100206	100417	100312	1.96344	2.45105	441	SAKL0C01100g	EUG1			2
Peak_804	697	SAKL0A	657371	657573	657469	0	4.08736	272	SAKL0A07414g	ERV14			1
Peak_805	698	SAKL0C	410639	410829	410735	0	1.79028	597	NA				1
Peak_806	699	SAKL0G	1012792	1012991	1012895	0	2.36816	459	NA				1
Peak_807	700	SAKL0F	1239145	1239340	1239235	0	1.55381	672	SAKL0F15400g	YAT2			1
Peak_808	701	SAKL0C	733843	734064	733945	0	1.6875	632	SAKL0C07854g	ERP3			1
Peak_810	702	SAKL0E	154788	154978	154884	13.4587	16.6366	45	SAKL0E02024g	HSP60			2
Peak_813	703	SAKL0B	422932	423149	423033	2.40953	0		SAKL0B04906pg				4
Peak_814	704	SAKL0E	1059389	1059570	1059484	3.45874	0		SAKL0E12826g	RPS3			4
Peak_815	705	SAKL0D	976300	976574	976427	3.1992	2.56162	423	SAKL0D11704g	MCM3			3
Peak_817	706	SAKL0C	450459	450757	450607	0	2.05075	537	NA				1
Peak_819	707	SAKL0H	1700546	1700735	1700638	1.71691	0		SAKL0H19228g	RPS13			4
Peak_820	708	SAKL0C	350193	350383	350290	0	1.5564	670	SAKL0C03718g	DIC1			1
Peak_821	709	SAKL0F	917849	918024	917937	2.01051	0		SAKL0F11748g	PEX13			4
Peak_822	710	SAKL0G	1368895	1369067	1368981	2.09097	0		SAKL0G15906g	RXT3	SAKL0G15884g	RPL31A	4
Peak_824	711	SAKL0C	744449	744646	744550	0	1.72959	615	SAKL0C08008g	YBR016W			1
Peak_825	712	SAKL0B	316970	317151	317059	2.32384	0		SAKL0B03454g	YIP5			4
Peak_826	713	SAKL0C	206262	206470	206357	0	1.73714	614	NA				1
Peak_828	714	SAKL0C	835006	835225	835122	0	1.5652	668	NA				1
Peak_831	715	SAKL0C	109860	110086	109984	0	2.74836	401	SAKL0C01232g	GNP1			1
Peak_833	716	SAKL0E	435818	436022	435913	4.28325	5.19668	202	SAKL0E05324g				2
Peak_835	717	SAKL0C	896616	896821	896719	1.87158	2.40519	451	SAKL0C09922g	ARA1			2
Peak_836	718	SAKL0D	1210176	1210380	1210284	1.50942	0		SAKL0D14696g	RPS12			4
Peak_837	719	SAKL0C	113985	114186	114082	0	1.70506	625	SAKL0C01276g	YDR514C			1
Peak_838	720	SAKL0B	938506	938718	938619	2.03259	0		SAKL0B10802g	YAL037W			4
Peak_840	721	SAKL0C	276705	276895	276802	0	1.45043	691	SAKL0C02904g	CWC23	SAKL0C02948g	POL2	1
Peak_841	722	SAKL0D	778	978	881	0	1.87467	575	SAKL0D00100g				1
Peak_842	723	SAKL0C	561451	561641	561548	0	2.35764	462	SAKL0C05918g	OAF3			1
Peak_844	724	SAKL0H	2220498	2220688	2220594	1.59766	1.95359	559	SAKL0H25388g	HSP104			2
Peak_845	725	SAKL0F	776481	776655	776568	2.38744	0		SAKL0F10109g				4
Peak_847	726	SAKL0C	823897	824094	823996	0	1.65448	647	SAKL0C09042g	MRPL10			1
Peak_848	727	SAKL0E	155074	155266	155175	24.1155	29.3227	25	SAKL0E02024g	HSP60			2
Peak_849	728	SAKL0C	281052	281276	281164	0	2.22308	492	NA				1
Peak_850	729	SAKL0C	917389	917732	917564	3.22296	2.24172	489	SAKL0C10164g	ADH1			3
Peak_851	730	SAKL0C	18597	18794	18702	0	2.01756	548	SAKL0C00264g	ADH6			1
Peak_852	731	SAKL0D	891562	891809	891660	3.24407	3.72041	294	SAKL0D10626g	MAK32			2
Peak_853	732	SAKL0F	411763	411937	411850	2.08567	0		SAKL0F05324g				4
Peak_855	733	SAKL0E	217590	217945	217765	3.22153	2.55172	426	SAKL0E02728g	CWP2			3
Peak_857	734	SAKL0C	420857	421052	420955	0	1.06249	776	SAKL0C04312g	FEN1			1
Peak_858	735	SAKL0E	295698	295890	295800	2.678	3.40277	326	SAKL0E03608g	YPK2			2
Peak_860	736	SAKL0C	100495	100752	100631	2.43929	2.14359	509	SAKL0C01100g	EUG1			3
Peak_861	737	SAKL0G	1135585	1135758	1135671	1.93616	0		SAKL0G13178g	TIM13	SAKL0G13222g	APS3	4
Peak_863	738	SAKL0C	133876	134067	133969	0	1.82558	591	SAKL0C01540g	PRY1			1
Peak_864	739	SAKL0C	559295	559536	559403	0	1.40653	704	NA				1
Peak_865	740	SAKL0G	391738	391925	391833	1.87371	0		SAKL0G04862g	HKR1			4
Peak_866	741	SAKL0F	203414	203668	203543	2.84152	2.25114	487	SAKL0F02332g				3
Peak_867	742	SAKL0C	971196	971380	971288	4.48281	0		SAKL0C10714g	HHF1	SAKL0C10670g		4
Peak_869	743	SAKL0H	1746330	1746560	1746429	2.74901	0		SAKL0H19866g	YER134C			4
Peak_870	744	SAKL0C	216793	217041	216923	0	1.80524	596	SAKL0C02431g				1
Peak_871	745	SAKL0H	335036	335241	335143	0	2.42702	446	SAKL0H03498g	FUI1			1
Peak_873	746	SAKL0C	113502	113702	113595	0	2.05739	535	SAKL0C01276g	YDR514C			1
Peak_876	747	SAKL0A	942105	942312	942206	0	1.0455	779	SAKL0A10714pg				1
Peak_877	748	SAKL0C	946997	947198	947105	0	1.477	685	SAKL0C10417g				1
Peak_879	749	SAKL0F	508157	508329	508243	2.72934	0		SAKL0F06578g	VOA1	SAKL0F06622g	MRI1	4
Peak_881	750	SAKL0H	238215	238405	238313	0	1.54891	674	SAKL0H02354g	MGA1			1
Peak_882	751	SAKL0C	1075636	1075828	1075735	2.04282	0		NA				4
Peak_883	752	SAKL0H	2085514	2085704	2085612	0	1.18209	760	SAKL0H24178g	CRG1			1
Peak_884	753	SAKL0H	1533213	1533410	1533313	2.53581	2.91876	380	SAKL0H17314g	SLO1			2
Peak_885	754	SAKL0B	589871	590075	589972	1.82465	2.18288	501	SAKL0B06864g	STU1			2
Peak_886	755	SAKL0E	298470	298700	298584	2.05073	2.54007	427	SAKL0E03652g	YKU80			2
Peak_887	756	SAKL0C	953339	953538	953447	0	2.05928	533	SAKL0C10472g	MNN2			1
Peak_888	757	SAKL0G	1269454	1269652	1269554	2.48315	1.98621	555	SAKL0G14784g	TRX2	SAKL0G14850g	STU2	3
Peak_890	758	SAKL0H	1845621	1845816	1845715	1.82598	0		SAKL0H21142g	AGA2			4
Peak_891	759	SAKL0B	1057183	1057375	1057277	3.20282	3.78138	293	SAKL0B12320g	RPS4B			2
Peak_892	760	SAKL0H	1936988	1937229	1937113	2.66015	2.21926	493	SAKL0H22286g	PMC1			3
Peak_893	761	SAKL0B	539806	540025	539918	0	2.14374	508	SAKL0B06336g	PST1			1
Peak_895	762	SAKL0G	867778	868109	867920	2.12673	0		SAKL0G10186g	RRF1			4
Peak_896	763	SAKL0C	689795	689999	689896	0	2.06804	528	SAKL0C07458g	RTK1			1
Peak_897	764	SAKL0C	970547	970877	970724	0	1.44159	695	SAKL0C10670g				1
Peak_899	765	SAKL0E	435291	435501	435398	0	2.00517	551	SAKL0E05324g				1
Peak_900	766	SAKL0H	1262220	1262395	1262308	1.66314	0		SAKL0H14542g	ACS2			4
Peak_901	767	SAKL0H	1935419	1935609	1935512	2.49019	2.13349	514	NA				3
Peak_903	768	SAKL0G	1197959	1198144	1198052	1.73136	0		SAKL0G13926g	RPC17			4
Peak_904	769	SAKL0E	137733	137932	137833	2.52199	2.23428	490	SAKL0E01760g	RCL1			3
Peak_905	770	SAKL0H	1735746	1736000	1735883	0	1.64772	650	SAKL0H19646g	PEP1	SAKL0H19668g	FUS3	1
Peak_906	771	SAKL0F	510089	510279	510186	2.79429	0		NA				4
Peak_907	772	SAKL0A	145519	145693	145605	2.23306	0		SAKL0A01518g	BUD31			4
Peak_909	773	SAKL0H	2069542	2069769	2069652	0	6.68258	156	NA				1
Peak_910	774	SAKL0A	548572	548751	548663	2.52375	0		SAKL0A06050g	VPS73	SAKL0A06028g	RPL28	4
Peak_912	775	SAKL0C	971407	971636	971522	5.75757	7.33479	134	SAKL0C10714g	HHF1			2
Peak_913	776	SAKL0A	317867	318068	317974	11.2045	13.8787	57	SAKL0A03476g	USV1			2
Peak_914	777	SAKL0C	429646	429840	429738	0	1.24997	746	SAKL0C04400g	YJL193W			1
Peak_915	778	SAKL0C	217560	217750	217653	0	1.84078	589	SAKL0C02431g				1
Peak_916	779	SAKL0G	251581	251790	251688	0	1.65903	645	NA				1
Peak_917	780	SAKL0D	423688	423868	423777	1.8155	0		NA				4
Peak_918	781	SAKL0C	353935	354143	354031	0	1.66468	642	SAKL0C03751g				1
Peak_919	782	SAKL0D	909860	910055	909950	4.94127	5.85937	176	SAKL0D11000g	YCR023C			2
Peak_921	783	SAKL0F	270405	270602	270506	2.26246	0		NA				4
Peak_926	784	SAKL0B	239203	239376	239290	2.31565	0		SAKL0B02508g	TAE2			4
Peak_927	785	SAKL0C	678694	678897	678790	0	1.37188	715	NA				1
Peak_928	786	SAKL0H	927824	928032	927941	2.56495	0		NA				4
Peak_929	787	SAKL0C	95983	96192	96089	0	1.36781	717	SAKL0C01056g	EMC1			1
Peak_931	788	SAKL0H	1746625	1746854	1746714	3.01979	0		SAKL0H19866g	YER134C			4
Peak_932	789	SAKL0D	979182	979398	979296	0	1.75393	609	SAKL0D11770g	HYP2	SAKL0D11792g	ANP1	1
Peak_934	790	SAKL0C	407701	407901	407798	2.46203	3.01541	368	SAKL0C04180g	ACO2			2
Peak_935	791	SAKL0C	667739	667944	667836	0	1.62761	656	SAKL0C07194g	NCA3			1
Peak_936	792	SAKL0H	2069902	2070118	2070017	0	7.47681	131	NA				1
Peak_937	793	SAKL0B	415597	415790	415699	0	1.69394	630	SAKL0B04730g	SCM4	SAKL0B04708g	ILV5	1
Peak_938	794	SAKL0E	726839	727062	726965	0	2.72703	406	SAKL0E08844g	AYR1			1
Peak_939	795	SAKL0D	882776	882991	882898	2.29113	1.6755	639	SAKL0D10494g	CWH43			3
Peak_940	796	SAKL0C	706904	707094	706997	0	1.7443	612	SAKL0C07612g	RPN4			1
Peak_941	797	SAKL0C	502826	503243	503034	0	1.35747	721	NA				1
Peak_942	798	SAKL0D	886657	886847	886754	0	1.01153	780	SAKL0D10560g	UBC8			1
Peak_945	799	SAKL0H	650055	650242	650146	2.50871	0		NA				4
Peak_946	800	SAKL0G	1274686	1274879	1274779	0	1.37864	710	SAKL0G14894g	PDC1	SAKL0G14872g		1
Peak_947	801	SAKL0H	2209392	2209601	2209501	0	1.6576	646	SAKL0H25344g	NPR3			1
Peak_948	802	SAKL0F	272303	272497	272398	2.33746	0		SAKL0F03410g				4
Peak_949	803	SAKL0C	170710	170929	170813	0	1.48627	684	SAKL0C01936g	PLM2			1
Peak_950	804	SAKL0C	521582	521793	521692	2.20983	2.57316	422	SAKL0C05456g	JJJ2			2
Peak_951	805	SAKL0E	129047	129268	129157	10.1831	10.3968	85	SAKL0E01672g	AIM34			2
Peak_952	806	SAKL0F	447722	447913	447821	1.80541	0		SAKL0F05984g	UTP22			4
Peak_953	807	SAKL0A	131928	132103	132015	2.56338	0		SAKL0A01386g				4
Peak_954	808	SAKL0E	818992	819163	819078	1.96443	0		SAKL0E09768g	TOP2			4
Peak_955	809	SAKL0C	106638	106828	106733	5.20009	6.50052	162	NA				2
Peak_956	810	SAKL0B	471680	471857	471769	2.11687	0		SAKL0B05500gu				4
Peak_958	811	SAKL0E	234353	234543	234446	0	1.33059	728	SAKL0E02860g	HSL1			1
Peak_959	812	SAKL0C	154381	154592	154484	2.0777	1.76511	605	SAKL0C01760g	IRC20			3
Peak_961	813	SAKL0H	1404324	1404551	1404425	2.52861	2.40107	453	SAKL0H16060g	CCW12			3
Peak_963	814	SAKL0D	798416	798617	798522	2.05839	1.67572	638	SAKL0D09658g	NDE2			3
Peak_965	815	SAKL0C	1125607	1125799	1125706	3.1378	3.48037	318	SAKL0C12584g	RPS19A			2
Peak_966	816	SAKL0D	369781	369961	369871	1.95083	0		SAKL0D04752g	KAE1			4
Peak_967	817	SAKL0H	1409131	1409347	1409236	1.44806	0		SAKL0H16148g	YDR131C			4
Peak_968	818	SAKL0C	693618	693971	693818	0	2.03449	542	SAKL0C07491g				1
Peak_969	819	SAKL0C	950786	951016	950898	0	1.40744	703	SAKL0C10428g	BRX1			1
Peak_970	820	SAKL0D	251098	251300	251204	1.26722	0		SAKL0D03014g	TRM7	SAKL0D03036g	RSM10	4
Peak_972	821	SAKL0G	1489524	1489714	1489619	2.88451	2.3426	466	NA				3
Peak_973	822	SAKL0B	504327	504522	504423	3.20785	3.63331	301	SAKL0B05918g	RPL20B			2
Peak_975	823	SAKL0D	962916	963108	963016	4.70717	5.39918	189	SAKL0D11528g	BNA3			2
Peak_976	824	SAKL0C	392410	392619	392522	3.80897	4.22525	259	SAKL0C04092g	ECM25			2
Peak_977	825	SAKL0F	511822	512015	511923	1.5293	1.69983	626	SAKL0F06666g	CLB1			2
Peak_978	826	SAKL0E	436037	436228	436131	3.07741	3.31585	339	SAKL0E05324g				2
Peak_979	827	SAKL0D	368583	368802	368690	0	2.43964	445	SAKL0D04697g				1
Peak_980	828	SAKL0C	1251723	1251913	1251821	12.1438	11.0341	79	NA				3
Peak_982	829	SAKL0D	1003690	1003880	1003780	2.48678	0		SAKL0D12100g	LPL1			4
Peak_983	830	SAKL0H	2205342	2205516	2205429	2.84257	0		SAKL0H25234g	YIP4	SAKL0H25278g	GLC7	4
Peak_984	831	SAKL0H	1404606	1404814	1404711	2.67621	2.46462	439	SAKL0H16038g	HOG1			3
Peak_985	832	SAKL0A	432	628	537	0	9.70285	94	SAKL0A00099g				1
Peak_986	833	SAKL0F	181962	182166	182060	1.82038	1.64232	651	NA				3
Peak_988	834	SAKL0F	425268	425459	425365	2.29279	0		SAKL0F05544g	ADI1			4
Peak_989	835	SAKL0F	409292	409495	409399	1.99639	1.86332	580	SAKL0F05126g	URM1	SAKL0F05170g	LEU9	3
Peak_990	836	SAKL0G	264294	264485	264391	0	2.12036	520	SAKL0G03190g	NKP1			1
Peak_991	837	SAKL0H	1749476	1749694	1749604	1.80081	0		NA				4
Peak_992	838	SAKL0H	2068963	2069160	2069059	0	4.39452	247	NA				1
Peak_994	839	SAKL0D	15348	15538	15444	2.82708	2.55865	424	SAKL0D00176g	FLO1			3
Peak_995	840	SAKL0C	695032	695249	695155	0	1.90029	570	NA				1
Peak_996	841	SAKL0D	20859	21057	20961	3.76896	4.22084	260	SAKL0D00220g	THI3			2
Peak_997	842	SAKL0E	1017202	1017394	1017304	0	1.2738	738	SAKL0E12276g	GAT1			1
Peak_1002	843	SAKL0H	951343	951533	951442	10.8668	9.35051	101	SAKL0H11000g	AQY1	SAKL0H11022g	OAZ1	3
Peak_1003	844	SAKL0E	1020852	1021042	1020944	0	1.72473	620	NA				1
Peak_1004	845	SAKL0H	1840372	1840562	1840468	0	1.94606	560	SAKL0H21076g	HOP2			1
Peak_1006	846	SAKL0B	118601	118797	118698	0	1.59659	663	SAKL0B01276g	SCJ1			1
Peak_1007	847	SAKL0F	259991	260167	260078	2.53994	0		SAKL0F03168g	KAR3			4
Peak_1008	848	SAKL0D	494410	494626	494521	2.26393	2.35897	461	SAKL0D06050g	YKR011C			2
Peak_1009	849	SAKL0C	339	529	433	0	7.32513	136	SAKL0C00099g				1
Peak_1010	850	SAKL0C	972160	972350	972258	0	1.4381	698	SAKL0C10736g	SOK1			1
Peak_1011	851	SAKL0H	1740145	1740427	1740268	2.81002	2.80338	394	NA				3
Peak_1012	852	SAKL0F	286371	286554	286462	3.4038	0		SAKL0F03608g	YGR117C	SAKL0F03586g	RPS23A	4
Peak_1013	853	SAKL0B	380051	380251	380145	2.95234	2.73597	404	SAKL0B04246g	RPL26B	SAKL0B04202g	TIM21	3
Peak_1014	854	SAKL0A	672921	673111	673016	0	1.76484	606	SAKL0A07568g	EXG1			1
Peak_1015	855	SAKL0C	98444	98642	98543	0	1.35971	719	SAKL0C01078g	MGR1			1
Peak_1017	856	SAKL0H	645580	645757	645668	2.02872	0		SAKL0H07436g	RPL5			4
Peak_1020	857	SAKL0H	2058752	2058960	2058850	10.4391	9.97301	91	SAKL0H23892g	MET17			3
Peak_1021	858	SAKL0F	912252	912459	912353	0	1.11292	772	SAKL0F11704g	DLD1			1
Peak_1022	859	SAKL0C	646799	646994	646899	2.59365	2.87204	385	SAKL0C06930g	RPE1			2
Peak_1023	860	SAKL0C	821180	821370	821273	2.39129	2.23292	491	SAKL0C09020g	YOL107W	SAKL0C08976g	INO4	3
Peak_1024	861	SAKL0G	869454	869630	869541	2.15156	0		SAKL0G10186g	RRF1	SAKL0G10164g	PDC1	4
Peak_1026	862	SAKL0G	587375	587565	587474	4.63632	4.43938	244	SAKL0G07150g	SWM1			3
Peak_1029	863	SAKL0C	529818	530027	529924	2.32711	2.37907	455	NA				2
Peak_1030	864	SAKL0D	1048626	1048816	1048716	7.92163	7.88673	123	SAKL0D12628g	PTK1			3
Peak_1031	865	SAKL0G	1020416	1020606	1020513	0	2.05753	534	NA				1
Peak_1032	866	SAKL0E	628113	628303	628205	2.16939	0		SAKL0E07766g	YNL035C			4
Peak_1034	867	SAKL0C	672976	673184	673084	2.31223	2.31294	475	SAKL0C07260g	YKR041W			2
Peak_1035	868	SAKL0H	912726	912950	912848	1.98397	2.15353	505	SAKL0H10560g	DUR1,2			2
Peak_1036	869	SAKL0D	890597	890796	890701	2.13988	2.06573	531	SAKL0D10626g	MAK32			3
Peak_1039	870	SAKL0E	567	757	666	0	9.55093	97	NA				1
Peak_1040	871	SAKL0B	465	664	568	0	10.1316	87	SAKL0B00121g				1
Peak_1041	872	SAKL0C	367338	367541	367435	2.30047	2.31899	473	SAKL0C03828g	LAA1			2
Peak_1042	873	SAKL0H	2044249	2044439	2044342	3.12666	3.40528	324	SAKL0H23606g	RTS3			2
Peak_1044	874	SAKL0E	415754	415957	415846	5.30819	0		SAKL0E05104g	RPS16B	SAKL0E05082g	RPL13A	4
Peak_1045	875	SAKL0D	729739	729917	729829	1.42162	0		SAKL0D08778g	SIS1	SAKL0D08756g	LST8	4
Peak_1046	876	SAKL0G	592620	592812	592721	2.16191	2.04564	538	SAKL0G07260g	YDR262W			3
Peak_1047	877	SAKL0G	1451623	1451874	1451715	3.91012	0		SAKL0G16852g	CYB2			4
Peak_1049	878	SAKL0C	522124	522314	522220	2.37192	2.48619	434	SAKL0C05522g	FMP33			2
Peak_1050	879	SAKL0H	2180377	2180553	2180465	2.1539	0		SAKL0H25036g	COX13			4
Peak_1051	880	SAKL0A	54	258	152	13.294	12.2147	67	SAKL0A00099g				3
Peak_1053	881	SAKL0D	966579	966769	966670	42.422	43.699	15	SAKL0D11638g	ECM10	SAKL0D11660g	TAH11	2
Peak_1054	882	SAKL0B	19	209	109	13.6329	12.0802	70	SAKL0B00110g				3
Peak_1056	883	SAKL0D	141383	141561	141471	2.5123	0		SAKL0D01826g	URA10			4
Peak_1059	884	SAKL0H	1712418	1712881	1712640	3.85224	4.1142	268	SAKL0H19426g	RRN10			2
Peak_1060	885	SAKL0D	48309	48508	48401	4.19621	4.28202	256	SAKL0D00572g	RPM2			2
Peak_1061	886	SAKL0A	945489	945695	945587	0	1.26199	743	NA				1
Peak_1062	887	SAKL0C	1	190	80	13.3195	12.31	65	SAKL0C00099g				3
Peak_1064	888	SAKL0C	1252189	1252379	1252282	13.8428	12.1701	68	SAKL0C14080g				3
Peak_1065	889	SAKL0E	212621	212811	212710	0	3.04919	364	SAKL0E02640g	CWP1			1
Peak_1066	890	SAKL0E	216850	217044	216940	0	2.7998	396	SAKL0E02706g	CWP1			1
Peak_1067	891	SAKL0H	2264	2460	2359	0	1.34107	723	NA				1
Peak_1068	892	SAKL0E	20	210	111	14.1992	12.2799	66	SAKL0E00110g				3
Peak_1071	893	SAKL0C	143500	143715	143609	0	1.12999	765	SAKL0C01716g	GIN4			1
Peak_1072	894	SAKL0C	587608	587807	587703	0	2.80185	395	SAKL0C06358g	GLG2			1
Peak_1073	895	SAKL0C	609969	610228	610104	0	1.75061	611	SAKL0C06556g	YJL132W			1

## Sheet: Group def.
	Group	Definition	PeakNum		Dex-only	Gly-only	Both
	1	Gly-only (517)	517		Peak_782	Peak_1039	Peak_145
	2	Both Gly > Dex (209)	209		Peak_845	Peak_9	Peak_60
	3	Both Dex > Gly (54)	54		Peak_623	Peak_569	Peak_794
	4	Dex-only (115)	115		Peak_499	Peak_229	Peak_514
	Total		895		Peak_236	Peak_746	Peak_422
					Peak_1045	Peak_271	Peak_858
					Peak_669	Peak_588	Peak_213
					Peak_776	Peak_331	Peak_547
					Peak_952	Peak_326	Peak_462
					Peak_608	Peak_660	Peak_78
					Peak_865	Peak_773	Peak_129
					Peak_709	Peak_997	Peak_175
					Peak_1007	Peak_349	Peak_1013
					Peak_906	Peak_658	Peak_885
					Peak_370	Peak_479	Peak_364
					Peak_900	Peak_184	Peak_54
					Peak_1024	Peak_730	Peak_383
					Peak_680	Peak_937	Peak_757
					Peak_781	Peak_318	Peak_978
					Peak_756	Peak_404	Peak_40
					Peak_152	Peak_864	Peak_1002
					Peak_1056	Peak_1031	Peak_81
					Peak_607	Peak_322	Peak_443
					Peak_708	Peak_50	Peak_141
					Peak_991	Peak_106	Peak_792
					Peak_988	Peak_570	Peak_193
					Peak_597	Peak_258	Peak_391
					Peak_56	Peak_384	Peak_686
					Peak_926	Peak_587	Peak_540
					Peak_836	Peak_359	Peak_973
					Peak_1032	Peak_562	Peak_833
					Peak_707	Peak_947	Peak_114
					Peak_982	Peak_223	Peak_470
					Peak_743	Peak_621	Peak_38
					Peak_970	Peak_210	Peak_950
					Peak_931	Peak_70	Peak_622
					Peak_706	Peak_870	Peak_212
					Peak_861	Peak_310	Peak_292
					Peak_246	Peak_304	Peak_675
					Peak_895	Peak_698	Peak_356
					Peak_882	Peak_286	Peak_972
					Peak_687	Peak_506	Peak_676
					Peak_785	Peak_918	Peak_596
					Peak_673	Peak_107	Peak_465
					Peak_867	Peak_488	Peak_996
					Peak_1044	Peak_469	Peak_844
					Peak_664	Peak_793	Peak_89
					Peak_678	Peak_492	Peak_195
					Peak_798	Peak_674	Peak_375
					Peak_822	Peak_398	Peak_1054
					Peak_966	Peak_261	Peak_685
					Peak_954	Peak_161	Peak_1068
					Peak_1017	Peak_49	Peak_489
					Peak_778	Peak_521	Peak_550
					Peak_202	Peak_376	Peak_55
					Peak_853	Peak_529	Peak_980
					Peak_869	Peak_289	Peak_791
					Peak_838	Peak_681	Peak_939
					Peak_907	Peak_353	Peak_580
					Peak_581	Peak_196	Peak_181
					Peak_531	Peak_805	Peak_788
					Peak_825	Peak_325	Peak_522
					Peak_814	Peak_305	Peak_913
					Peak_663	Peak_649	Peak_39
					Peak_704	Peak_315	Peak_82
					Peak_801	Peak_533	Peak_2
					Peak_319	Peak_483	Peak_735
					Peak_748	Peak_745	Peak_28
					Peak_290	Peak_211	Peak_959
					Peak_277	Peak_18	Peak_19
					Peak_813	Peak_424	Peak_835
					Peak_525	Peak_641	Peak_965
					Peak_953	Peak_995	Peak_729
					Peak_625	Peak_899	Peak_647
					Peak_302	Peak_174	Peak_77
					Peak_1050	Peak_328	Peak_976
					Peak_890	Peak_227	Peak_365
					Peak_381	Peak_76	Peak_815
					Peak_796	Peak_143	Peak_1053
					Peak_879	Peak_693	Peak_636
					Peak_487	Peak_267	Peak_717
					Peak_1047	Peak_535	Peak_612
					Peak_667	Peak_421	Peak_855
					Peak_790	Peak_828	Peak_860
					Peak_497	Peak_568	Peak_628
					Peak_819	Peak_259	Peak_576
					Peak_747	Peak_41	Peak_651
					Peak_563	Peak_344	Peak_1020
					Peak_1012	Peak_491	Peak_144
					Peak_732	Peak_79	Peak_866
					Peak_945	Peak_940	Peak_408
					Peak_734	Peak_699	Peak_29
					Peak_921	Peak_820	Peak_1060
					Peak_910	Peak_345	Peak_567
					Peak_903	Peak_103	Peak_61
					Peak_956	Peak_48	Peak_207
					Peak_983	Peak_454	Peak_977
					Peak_765	Peak_593	Peak_716
					Peak_500	Peak_167	Peak_601
					Peak_352	Peak_432	Peak_137
					Peak_606	Peak_979	Peak_97
					Peak_821	Peak_354	Peak_795
					Peak_455	Peak_249	Peak_774
					Peak_71	Peak_64	Peak_888
					Peak_948	Peak_51	Peak_183
					Peak_727	Peak_766	Peak_802
					Peak_633	Peak_273	Peak_10
					Peak_967	Peak_400	Peak_80
					Peak_731	Peak_969	Peak_536
					Peak_917	Peak_285	Peak_105
					Peak_197	Peak_248	Peak_69
					Peak_711	Peak_938	Peak_779
					Peak_928	Peak_515	Peak_994
					Peak_545	Peak_1004	Peak_100
					Peak_590	Peak_205	Peak_108
						Peak_871	Peak_131
						Peak_287	Peak_892
						Peak_619	Peak_23
						Peak_425	Peak_1046
						Peak_668	Peak_1026
						Peak_635	Peak_62
						Peak_620	Peak_659
						Peak_503	Peak_509
						Peak_206	Peak_59
						Peak_96	Peak_179
						Peak_403	Peak_769
						Peak_324	Peak_24
						Peak_1009	Peak_963
						Peak_150	Peak_190
						Peak_336	Peak_602
						Peak_549	Peak_337
						Peak_764	Peak_157
						Peak_372	Peak_32
						Peak_355	Peak_650
						Peak_826	Peak_1059
						Peak_330	Peak_986
						Peak_577	Peak_1051
						Peak_652	Peak_102
						Peak_268	Peak_436
						Peak_393	Peak_357
						Peak_464	Peak_1049
						Peak_231	Peak_474
						Peak_311	Peak_342
						Peak_378	Peak_579
						Peak_111	Peak_220
						Peak_11	Peak_36
						Peak_222	Peak_431
						Peak_254	Peak_852
						Peak_662	Peak_1041
						Peak_385	Peak_701
						Peak_362	Peak_374
						Peak_189	Peak_123
						Peak_442	Peak_901
						Peak_390	Peak_42
						Peak_413	Peak_645
						Peak_91	Peak_694
						Peak_138	Peak_85
						Peak_52	Peak_74
						Peak_406	Peak_58
						Peak_504	Peak_20
						Peak_932	Peak_15
						Peak_915	Peak_891
						Peak_780	Peak_1035
						Peak_490	Peak_132
						Peak_245	Peak_610
						Peak_43	Peak_496
						Peak_407	Peak_72
						Peak_256	Peak_156
						Peak_109	Peak_93
						Peak_120	Peak_783
						Peak_166	Peak_695
						Peak_1015	Peak_655
						Peak_935	Peak_886
						Peak_240	Peak_955
						Peak_435	Peak_338
						Peak_294	Peak_217
						Peak_99	Peak_115
						Peak_235	Peak_12
						Peak_750	Peak_848
						Peak_787	Peak_320
						Peak_1072	Peak_912
						Peak_159	Peak_160
						Peak_423	Peak_975
						Peak_905	Peak_919
						Peak_942	Peak_368
						Peak_153	Peak_133
						Peak_459	Peak_98
						Peak_661	Peak_797
						Peak_556	Peak_984
						Peak_759	Peak_37
						Peak_221	Peak_280
						Peak_191	Peak_1062
						Peak_127	Peak_733
						Peak_1061	Peak_575
						Peak_653	Peak_1030
						Peak_121	Peak_559
						Peak_517	Peak_122
						Peak_204	Peak_75
						Peak_27	Peak_14
						Peak_22	Peak_904
						Peak_914	Peak_296
						Peak_301	Peak_5
						Peak_842	Peak_130
						Peak_3	Peak_239
						Peak_117	Peak_46
						Peak_323	Peak_140
						Peak_112	Peak_67
						Peak_377	Peak_382
						Peak_738	Peak_810
						Peak_494	Peak_595
						Peak_691	Peak_30
						Peak_520	Peak_1042
						Peak_203	Peak_244
						Peak_916	Peak_1008
						Peak_312	Peak_460
						Peak_392	Peak_101
						Peak_555	Peak_6
						Peak_724	Peak_850
						Peak_361	Peak_1023
						Peak_478	Peak_1034
						Peak_897	Peak_25
						Peak_475	Peak_95
						Peak_358	Peak_710
						Peak_57	Peak_951
						Peak_936	Peak_1029
						Peak_618	Peak_116
						Peak_83	Peak_104
						Peak_763	Peak_332
						Peak_327	Peak_180
						Peak_578	Peak_989
						Peak_53	Peak_961
						Peak_269	Peak_154
						Peak_298	Peak_510
						Peak_985	Peak_572
						Peak_472	Peak_65
						Peak_544	Peak_279
						Peak_335	Peak_1036
						Peak_262	Peak_135
						Peak_440	Peak_1011
						Peak_88	Peak_168
						Peak_434	Peak_146
						Peak_941	Peak_87
						Peak_317	Peak_1
						Peak_772	Peak_66
						Peak_507	Peak_884
						Peak_257	Peak_493
						Peak_697	Peak_799
						Peak_275	Peak_31
						Peak_128	Peak_934
						Peak_295	Peak_482
						Peak_718	Peak_313
						Peak_177	Peak_16
						Peak_350	Peak_113
						Peak_449	Peak_1022
						Peak_1014	Peak_188
						Peak_118	Peak_471
						Peak_1071	Peak_178
						Peak_700	Peak_119
						Peak_194	Peak_762
						Peak_771	Peak_1064
						Peak_453	Peak_148
						Peak_307	Peak_92
						Peak_516	Peak_671
						Peak_637
						Peak_761
						Peak_683
						Peak_582
						Peak_876
						Peak_501
						Peak_389
						Peak_752
						Peak_263
						Peak_530
						Peak_367
						Peak_360
						Peak_225
						Peak_565
						Peak_216
						Peak_165
						Peak_784
						Peak_241
						Peak_949
						Peak_126
						Peak_824
						Peak_719
						Peak_495
						Peak_21
						Peak_291
						Peak_142
						Peak_958
						Peak_887
						Peak_705
						Peak_837
						Peak_13
						Peak_441
						Peak_419
						Peak_770
						Peak_486
						Peak_457
						Peak_416
						Peak_857
						Peak_450
						Peak_611
						Peak_110
						Peak_927
						Peak_201
						Peak_387
						Peak_840
						Peak_511
						Peak_185
						Peak_749
						Peak_314
						Peak_448
						Peak_45
						Peak_428
						Peak_883
						Peak_149
						Peak_849
						Peak_591
						Peak_524
						Peak_4
						Peak_1040
						Peak_519
						Peak_574
						Peak_176
						Peak_893
						Peak_863
						Peak_242
						Peak_192
						Peak_340
						Peak_679
						Peak_447
						Peak_339
						Peak_564
						Peak_712
						Peak_604
						Peak_151
						Peak_672
						Peak_626
						Peak_253
						Peak_630
						Peak_541
						Peak_753
						Peak_44
						Peak_288
						Peak_485
						Peak_584
						Peak_946
						Peak_164
						Peak_451
						Peak_841
						Peak_777
						Peak_477
						Peak_379
						Peak_281
						Peak_200
						Peak_90
						Peak_589
						Peak_458
						Peak_186
						Peak_226
						Peak_690
						Peak_992
						Peak_33
						Peak_299
						Peak_615
						Peak_468
						Peak_461
						Peak_68
						Peak_598
						Peak_466
						Peak_721
						Peak_439
						Peak_333
						Peak_1065
						Peak_26
						Peak_388
						Peak_638
						Peak_518
						Peak_808
						Peak_553
						Peak_170
						Peak_139
						Peak_409
						Peak_215
						Peak_1021
						Peak_480
						Peak_539
						Peak_592
						Peak_528
						Peak_603
						Peak_397
						Peak_234
						Peak_929
						Peak_420
						Peak_532
						Peak_639
						Peak_369
						Peak_316
						Peak_293
						Peak_250
						Peak_351
						Peak_560
						Peak_309
						Peak_990
						Peak_632
						Peak_648
						Peak_155
						Peak_689
						Peak_804
						Peak_187
						Peak_282
						Peak_631
						Peak_775
						Peak_896
						Peak_373
						Peak_163
						Peak_571
						Peak_218
						Peak_557
						Peak_807
						Peak_410
						Peak_208
						Peak_728
						Peak_433
						Peak_199
						Peak_760
						Peak_968
						Peak_303
						Peak_877
						Peak_909
						Peak_546
						Peak_173
						Peak_446
						Peak_230
						Peak_670
						Peak_542
						Peak_182
						Peak_426
						Peak_297
						Peak_583
						Peak_831
						Peak_214
						Peak_548
						Peak_17
						Peak_278
						Peak_86
						Peak_1067
						Peak_334
						Peak_73
						Peak_243
						Peak_265
						Peak_35
						Peak_538
						Peak_682
						Peak_429
						Peak_573
						Peak_463
						Peak_498
						Peak_47
						Peak_219
						Peak_624
						Peak_171
						Peak_1006
						Peak_666
						Peak_329
						Peak_233
						Peak_817
						Peak_251
						Peak_347
						Peak_8
						Peak_881
						Peak_1010
						Peak_873
						Peak_321
						Peak_134
						Peak_642
						Peak_124
						Peak_125
						Peak_614
						Peak_665
						Peak_396
						Peak_272
						Peak_688
						Peak_7
						Peak_411
						Peak_806
						Peak_767
						Peak_224
						Peak_430
						Peak_283
						Peak_162
						Peak_34
						Peak_343
						Peak_847
						Peak_654
						Peak_172
						Peak_703
						Peak_427
						Peak_237
						Peak_136
						Peak_851
						Peak_1073
						Peak_228
						Peak_247
						Peak_617
						Peak_640
						Peak_586
						Peak_513
						Peak_84
						Peak_1066
						Peak_657
						Peak_260
						Peak_523
						Peak_418
						Peak_1003
						Peak_266

## Sheet: TCA cycle
PeakN	Peak#	chr	peakStart	peakEnd	peak_center	dexEnrichAve	glyEnrichAve	glyRanking	Target gene (1)	Sc ortholog (1)	Target gene (2)	Sc ortholog (2)	Group	TCA cycles
Peak_651	574	SAKL0H	2071059	2071258	2071163	308.945	406.57	1	SAKL0H24046g	ACO1			2	ACO1	18 / total 21 IDP1, CIT3, and MDH3 are not bound by Sef1
Peak_175	170	SAKL0E	729242	729432	729341	155.66	270.844	2	SAKL0E08866g	KGD1			2	KGD1
Peak_46	46	SAKL0G	979669	979859	979759	92.7386	237.813	3	SAKL0G11462g	AVT3	SAKL0G11440g	SDH1	2	SDH1
Peak_25	25	SAKL0H	1210903	1211093	1210995	41.7499	135.072	4	SAKL0H14146g	SDH4	SAKL0H14168g	MAS1	2	SDH4
Peak_30	30	SAKL0G	290493	290683	290582	40.0711	131.735	5	SAKL0G03520g	IDH2	SAKL0G03498g	UBA2	2	IDH2
Peak_28	28	SAKL0H	2275735	2275925	2275834	37.1742	116.028	8	SAKL0H25850g	SDH2			2	SDH2
Peak_66	65	SAKL0E	71938	72128	72033	23.403	70.3442	9	SAKL0E00946g	FUM1			2	FUM1
Peak_24	24	SAKL0D	761724	761925	761830	14.7448	68.1746	10	SAKL0D09152g	CIT1			2	CIT1
Peak_62	62	SAKL0G	1652436	1652626	1652528	17.887	53.9997	12	SAKL0G19140g	MDH1			2	MDH1
Peak_4	4	SAKL0D	704813	705003	704914	0	52.9072	13	SAKL0D08426g	IDP3			1	IDP3
Peak_160	156	SAKL0E	636834	637031	636936	15.086	33.8388	20	SAKL0E07876g	IDH1	SAKL0E07898g	FMC1	2	IDH1
Peak_108	106	SAKL0E	330626	330816	330722	9.61188	27.6939	27	SAKL0E04136g	SDH3			2	SDH3
Peak_29	29	SAKL0H	1342557	1342749	1342649	4.1846	26.5722	28	SAKL0H15422g	KGD2	SAKL0H15400g	SLX4	2	KGD2
Peak_3	3	SAKL0C	1139248	1139438	1139344	0	25.322	29	SAKL0C12760g	MDH2			1	MDH2
Peak_132	130	SAKL0B	193491	193681	193583	8.52853	22.7206	32	SAKL0B01958g	LPD1			2	LPD1
Peak_77	76	SAKL0H	245092	245282	245187	2.83219	8.29929	113	SAKL0H02464g	LSC2			2	LSC2
Peak_934	790	SAKL0C	407701	407901	407798	2.46203	3.01541	368	SAKL0C04180g	ACO2			2	ACO2
Peak_372	347	SAKL0G	302457	302657	302554	0	1.87639	574	SAKL0G03630g	LSC1	SAKL0G03608g	ARP8	1	LSC1
