# Supplementary material for: Plastic Rewiring of Sef1 Transcriptional Networks and the Potential of Nonfunctional Transcription Factor Binding in Facilitating Adaptive Evolution
Source: Mol Biol Evol. 2021 Jun 27;38(11):4732–47. doi: 10.1093/molbev/msab192 (PMC8557406; doi:10.1093/molbev/msab192)
Supplement: msab192_Supplementary_Data [file msab192_supplementary_data.zip › Table S4_[sef1, YPD] vs [WT, YPD].xlsx]

## Sheet: Raw
# Notes : Created from Advanced Analysis operation: significance Analysis.
#Entitylist : Filtered on Expression (200.0 - 331951.812) in the Raw Data (4572)
#Interpretation : Genotype - Condition
#Experiment: WT vs sef1 (YPD vs YPGly)_Percentile_No baseline transformation
#corrected p-value cut-off:0.05
#Fold change cut-off:1.5
#Selected Test : T Test unpaired
#p-value computation: Asymptotic
#Multiple Testing Correction: No Correction
#
# Technology : Agilent.SingleColor.63206
# Owner : gxuser
# Created On : Wed Apr 05 12:02:20 CST 2017
ProbeName	p-value	FCAbsolute	regulation	[WT, YPD](raw)	[WT, YPGly](raw)	[sef1, YPD](raw)	[sef1, YPGly](raw)	[WT, YPD](normalized)	[WT, YPGly](normalized)	[sef1, YPD](normalized)	[sef1, YPGly](normalized)	Gene_Id	note
SAKL0H24046g_1	0.00170607	2.73798	down	12836	31425	6821.23	16799.4	3.45291	4.21075	1.9998	3.42453	SAKL0H24046g	highly similar to uniprot|P19414 Saccharomyces cerevisiae YLR304C ACO1 Aconitase, required for the tricarboxylic acid (TCA) cycle and also independently required for mitochondrial genome maintenance
SAKL0A09306g_2	0.00990088	1.51913	down	541.256	718.413	501.215	711.262	-1.13508	-1.23509	-1.73832	-1.16684	SAKL0A09306g	similar to uniprot|P38702 Saccharomyces cerevisiae YHR002W LEU5 Mitochondrial carrier protein involved in the accumulation of CoA in the mitochondrial matrix
SAKL0G00924g_2	0.0381015	1.63081	down	2016.83	1784.19	1798.37	2243.07	0.785659	0.117835	0.0800679	0.512028	SAKL0G00924g	weakly similar to uniprot|O00025 Saccharomyces cerevisiae YOR064C YNG1 Subunit of the NuA3 histone acetyltransferase complex that acetylates histone H3
SAKL0E04136g_1	0.01666	1.54142	down	6721.57	13266	6078.81	7808.28	2.51391	2.96783	1.88965	2.31971	SAKL0E04136g	similar to uniprot|P33421 Saccharomyces cerevisiae YKL141W SDH3 (ohnolog of YMR118C) Cytochrome b subunit of succinate dehydrogenase (Sdh1p, Sdh2p, Sdh3p, Sdh4p), which couples the oxidation of succinate to the transfer of electrons to ubiquinone
SAKL0C04246g_1	0.0288798	1.80176	down	178.196	415.077	146.008	513.16	-2.66299	-2.05011	-3.5124	-1.53276	SAKL0C04246g	similar to uniprot|P39538 Saccharomyces cerevisiae YJL197W UBP12 Ubiquitin carboxyl-terminal hydrolase, ubiquitin-specific protease present in the nucleus and cytoplasm that cleaves ubiquitin from ubiquitinated proteins
SAKL0C00154g_2	0.00914966	1.58946	down	426.495	163.014	391.526	112.913	-1.41801	-3.37655	-2.08655	-3.70002	SAKL0C00154g	highly similar to uniprot|P53387 Kluyveromyces lactis KHT2 Hexose transporter 2
SAKL0C05764g_1	0.0269163	1.5685	down	468.519	541.99	451.015	661.01	-1.26226	-1.60393	-1.91165	-1.34339	SAKL0C05764g	similar to uniprot|P34110 Saccharomyces cerevisiae YJL154C VPS35 Endosomal subunit of membrane-associated retromer complex required for retrograde transport
SAKL0E01628g_2	0.0414852	1.60653	down	851.545	595.22	736.971	504.005	-0.432365	-1.52452	-1.11632	-1.55644	SAKL0E01628g	weakly similar to uniprot|Q08054 Saccharomyces cerevisiae YOL007C CSI2 Protein of unknown function
SAKL0E07876g_1	0.00054731	3.40378	down	5741.9	9607.53	2340.72	1775.64	2.21501	2.48649	0.447868	-0.169656	SAKL0E07876g	highly similar to uniprot|P28834 Saccharomyces cerevisiae YNL037C IDH1 Subunit of mitochondrial NAD(+)- dependent isocitrate dehydrogenase, which catalyzes the oxidation of isocitrate to alpha-ketoglutarate in the TCA cycle
SAKL0F12342g_1	2.59206e-06	159.364	down	377.129	719.913	3.09131	2.57786	-1.64289	-1.28745	-8.95907	-9.11542	SAKL0F12342g	similar to uniprot|P34228 Saccharomyces cerevisiae YBL066C SEF1 Putative transcription factor, has homolog in Kluyveromyces lactis
SAKL0A10560g_1	0.046311	1.8927	down	53.3177	419.435	45.7607	348.785	-4.52772	-2.12647	-5.44817	-2.24022	SAKL0A10560g	weakly similar to uniprot|P53912 Saccharomyces cerevisiae YNL134C Putative protein of unknown function with similarity to dehydrogenases from other model organisms
SAKL0G11440g_2	0.0416602	1.51621	down	11102.2	22205.5	9889.65	16828.8	3.15617	3.72545	2.5557	3.46532	SAKL0G11440g	highly similar to uniprot|Q00711 Saccharomyces cerevisiae YKL148C SDH1 (ohnolog of YJL045W) Flavoprotein subunit of succinate dehydrogenase (Sdh1p, Sdh2p, Sdh3p, Sdh4p), which couples the oxidation of succinate to the transfer of electrons to ubiquinone
SAKL0H24442g_1	0.00267336	1.6892	down	979.775	709.13	785.596	526.643	-0.304002	-1.24455	-1.06034	-1.46439	SAKL0H24442g	similar to uniprot|Q12482 Saccharomyces cerevisiae YPR021C AGC1 Mitochondrial amino acid transporter, acts both as a glutamate uniporter and as an aspartate- glutamate exchanger
SAKL0G03520g_2	0.000571836	2.77408	down	5657.16	9171.6	2738.48	1733.79	2.16907	2.45163	0.697065	0.0826638	SAKL0G03520g	highly similar to uniprot|P28241 Saccharomyces cerevisiae YOR136W IDH2 Subunit of mitochondrial NAD(+)- dependent isocitrate dehydrogenase, which catalyzes the oxidation of isocitrate to alpha-ketoglutarate in the TCA cycle
SAKL0H09856g_1	0.0208643	1.84678	down	604.987	490.326	480.72	654.211	-0.951229	-1.77791	-1.83624	-1.37299	SAKL0H09856g	similar to uniprot|P38305 Saccharomyces cerevisiae YBR194W Protein proposed to be associated with the nuclear pore complex
SAKL0B03322g_1	0.00144807	1.57559	down	80.7287	696.842	70.9954	401.526	-3.91879	-1.30919	-4.57468	-1.87055	SAKL0B03322g	similar to uniprot|P40088 Saccharomyces cerevisiae YER145C FTR1 High affinity iron permease involved in the transport of iron across the plasma membrane

## Sheet: Re (16)
ProbeName	FCAbsolute	regulation	[WT, YPD](raw)	[WT, YPGly](raw)	[sef1, YPD](raw)	[sef1, YPGly](raw)	[WT, YPD](normalized)	[WT, YPGly](normalized)	[sef1, YPD](normalized)	[sef1, YPGly](normalized)	Gene_Id	Sc ortholog	note
SAKL0F12342g_1	159.364	down	377.129	719.913	3.09131	2.57786	-1.64289	-1.28745	-8.95907	-9.11542	SAKL0F12342g	SEF1	similar to uniprot|P34228 Saccharomyces cerevisiae YBL066C SEF1 Putative transcription factor, has homolog in Kluyveromyces lactis
SAKL0E07876g_1	3.40378	down	5741.9	9607.53	2340.72	1775.64	2.21501	2.48649	0.447868	-0.169656	SAKL0E07876g	IDH1	highly similar to uniprot|P28834 Saccharomyces cerevisiae YNL037C IDH1 Subunit of mitochondrial NAD(+)- dependent isocitrate dehydrogenase, which catalyzes the oxidation of isocitrate to alpha-ketoglutarate in the TCA cycle
SAKL0G03520g_2	2.77408	down	5657.16	9171.6	2738.48	1733.79	2.16907	2.45163	0.697065	0.0826638	SAKL0G03520g	IDH2	highly similar to uniprot|P28241 Saccharomyces cerevisiae YOR136W IDH2 Subunit of mitochondrial NAD(+)- dependent isocitrate dehydrogenase, which catalyzes the oxidation of isocitrate to alpha-ketoglutarate in the TCA cycle
SAKL0H24046g_1	2.73798	down	12836	31425	6821.23	16799.4	3.45291	4.21075	1.9998	3.42453	SAKL0H24046g	ACO1	highly similar to uniprot|P19414 Saccharomyces cerevisiae YLR304C ACO1 Aconitase, required for the tricarboxylic acid (TCA) cycle and also independently required for mitochondrial genome maintenance
SAKL0A10560g_1	1.8927	down	53.3177	419.435	45.7607	348.785	-4.52772	-2.12647	-5.44817	-2.24022	SAKL0A10560g	YNL134C	weakly similar to uniprot|P53912 Saccharomyces cerevisiae YNL134C Putative protein of unknown function with similarity to dehydrogenases from other model organisms
SAKL0H09856g_1	1.84678	down	604.987	490.326	480.72	654.211	-0.951229	-1.77791	-1.83624	-1.37299	SAKL0H09856g	AIM4	similar to uniprot|P38305 Saccharomyces cerevisiae YBR194W Protein proposed to be associated with the nuclear pore complex
SAKL0C04246g_1	1.80176	down	178.196	415.077	146.008	513.16	-2.66299	-2.05011	-3.5124	-1.53276	SAKL0C04246g	UBP12	similar to uniprot|P39538 Saccharomyces cerevisiae YJL197W UBP12 Ubiquitin carboxyl-terminal hydrolase, ubiquitin-specific protease present in the nucleus and cytoplasm that cleaves ubiquitin from ubiquitinated proteins
SAKL0H24442g_1	1.6892	down	979.775	709.13	785.596	526.643	-0.304002	-1.24455	-1.06034	-1.46439	SAKL0H24442g	AGC1	similar to uniprot|Q12482 Saccharomyces cerevisiae YPR021C AGC1 Mitochondrial amino acid transporter, acts both as a glutamate uniporter and as an aspartate- glutamate exchanger
SAKL0G00924g_2	1.63081	down	2016.83	1784.19	1798.37	2243.07	0.785659	0.117835	0.0800679	0.512028	SAKL0G00924g	YNG1	weakly similar to uniprot|O00025 Saccharomyces cerevisiae YOR064C YNG1 Subunit of the NuA3 histone acetyltransferase complex that acetylates histone H3
SAKL0E01628g_2	1.60653	down	851.545	595.22	736.971	504.005	-0.432365	-1.52452	-1.11632	-1.55644	SAKL0E01628g	CSI2	weakly similar to uniprot|Q08054 Saccharomyces cerevisiae YOL007C CSI2 Protein of unknown function
SAKL0C00154g_2	1.58946	down	426.495	163.014	391.526	112.913	-1.41801	-3.37655	-2.08655	-3.70002	SAKL0C00154g	HXT8	highly similar to uniprot|P53387 Kluyveromyces lactis KHT2 Hexose transporter 2
SAKL0B03322g_1	1.57559	down	80.7287	696.842	70.9954	401.526	-3.91879	-1.30919	-4.57468	-1.87055	SAKL0B03322g	FTR1	similar to uniprot|P40088 Saccharomyces cerevisiae YER145C FTR1 High affinity iron permease involved in the transport of iron across the plasma membrane
SAKL0C05764g_1	1.5685	down	468.519	541.99	451.015	661.01	-1.26226	-1.60393	-1.91165	-1.34339	SAKL0C05764g	VPS35	similar to uniprot|P34110 Saccharomyces cerevisiae YJL154C VPS35 Endosomal subunit of membrane-associated retromer complex required for retrograde transport
SAKL0E04136g_1	1.54142	down	6721.57	13266	6078.81	7808.28	2.51391	2.96783	1.88965	2.31971	SAKL0E04136g	SDH3	similar to uniprot|P33421 Saccharomyces cerevisiae YKL141W SDH3 (ohnolog of YMR118C) Cytochrome b subunit of succinate dehydrogenase (Sdh1p, Sdh2p, Sdh3p, Sdh4p), which couples the oxidation of succinate to the transfer of electrons to ubiquinone
SAKL0A09306g_2	1.51913	down	541.256	718.413	501.215	711.262	-1.13508	-1.23509	-1.73832	-1.16684	SAKL0A09306g	LEU5	similar to uniprot|P38702 Saccharomyces cerevisiae YHR002W LEU5 Mitochondrial carrier protein involved in the accumulation of CoA in the mitochondrial matrix
SAKL0G11440g_2	1.51621	down	11102.2	22205.5	9889.65	16828.8	3.15617	3.72545	2.5557	3.46532	SAKL0G11440g	SDH1	highly similar to uniprot|Q00711 Saccharomyces cerevisiae YKL148C SDH1 (ohnolog of YJL045W) Flavoprotein subunit of succinate dehydrogenase (Sdh1p, Sdh2p, Sdh3p, Sdh4p), which couples the oxidation of succinate to the transfer of electrons to ubiquinone

## Sheet: Down (16)
ProbeName	FCAbsolute	regulation	[WT, YPD](raw)	[WT, YPGly](raw)	[sef1, YPD](raw)	[sef1, YPGly](raw)	[WT, YPD](normalized)	[WT, YPGly](normalized)	[sef1, YPD](normalized)	[sef1, YPGly](normalized)	Gene_Id	Sc ortholog	note
SAKL0F12342g_1	159.364	down	377.129	719.913	3.09131	2.57786	-1.64289	-1.28745	-8.95907	-9.11542	SAKL0F12342g	SEF1	similar to uniprot|P34228 Saccharomyces cerevisiae YBL066C SEF1 Putative transcription factor, has homolog in Kluyveromyces lactis
SAKL0E07876g_1	3.40378	down	5741.9	9607.53	2340.72	1775.64	2.21501	2.48649	0.447868	-0.169656	SAKL0E07876g	IDH1	highly similar to uniprot|P28834 Saccharomyces cerevisiae YNL037C IDH1 Subunit of mitochondrial NAD(+)- dependent isocitrate dehydrogenase, which catalyzes the oxidation of isocitrate to alpha-ketoglutarate in the TCA cycle
SAKL0G03520g_2	2.77408	down	5657.16	9171.6	2738.48	1733.79	2.16907	2.45163	0.697065	0.0826638	SAKL0G03520g	IDH2	highly similar to uniprot|P28241 Saccharomyces cerevisiae YOR136W IDH2 Subunit of mitochondrial NAD(+)- dependent isocitrate dehydrogenase, which catalyzes the oxidation of isocitrate to alpha-ketoglutarate in the TCA cycle
SAKL0H24046g_1	2.73798	down	12836	31425	6821.23	16799.4	3.45291	4.21075	1.9998	3.42453	SAKL0H24046g	ACO1	highly similar to uniprot|P19414 Saccharomyces cerevisiae YLR304C ACO1 Aconitase, required for the tricarboxylic acid (TCA) cycle and also independently required for mitochondrial genome maintenance
SAKL0A10560g_1	1.8927	down	53.3177	419.435	45.7607	348.785	-4.52772	-2.12647	-5.44817	-2.24022	SAKL0A10560g	YNL134C	weakly similar to uniprot|P53912 Saccharomyces cerevisiae YNL134C Putative protein of unknown function with similarity to dehydrogenases from other model organisms
SAKL0H09856g_1	1.84678	down	604.987	490.326	480.72	654.211	-0.951229	-1.77791	-1.83624	-1.37299	SAKL0H09856g	AIM4	similar to uniprot|P38305 Saccharomyces cerevisiae YBR194W Protein proposed to be associated with the nuclear pore complex
SAKL0C04246g_1	1.80176	down	178.196	415.077	146.008	513.16	-2.66299	-2.05011	-3.5124	-1.53276	SAKL0C04246g	UBP12	similar to uniprot|P39538 Saccharomyces cerevisiae YJL197W UBP12 Ubiquitin carboxyl-terminal hydrolase, ubiquitin-specific protease present in the nucleus and cytoplasm that cleaves ubiquitin from ubiquitinated proteins
SAKL0H24442g_1	1.6892	down	979.775	709.13	785.596	526.643	-0.304002	-1.24455	-1.06034	-1.46439	SAKL0H24442g	AGC1	similar to uniprot|Q12482 Saccharomyces cerevisiae YPR021C AGC1 Mitochondrial amino acid transporter, acts both as a glutamate uniporter and as an aspartate- glutamate exchanger
SAKL0G00924g_2	1.63081	down	2016.83	1784.19	1798.37	2243.07	0.785659	0.117835	0.0800679	0.512028	SAKL0G00924g	YNG1	weakly similar to uniprot|O00025 Saccharomyces cerevisiae YOR064C YNG1 Subunit of the NuA3 histone acetyltransferase complex that acetylates histone H3
SAKL0E01628g_2	1.60653	down	851.545	595.22	736.971	504.005	-0.432365	-1.52452	-1.11632	-1.55644	SAKL0E01628g	CSI2	weakly similar to uniprot|Q08054 Saccharomyces cerevisiae YOL007C CSI2 Protein of unknown function
SAKL0C00154g_2	1.58946	down	426.495	163.014	391.526	112.913	-1.41801	-3.37655	-2.08655	-3.70002	SAKL0C00154g	HXT8	highly similar to uniprot|P53387 Kluyveromyces lactis KHT2 Hexose transporter 2
SAKL0B03322g_1	1.57559	down	80.7287	696.842	70.9954	401.526	-3.91879	-1.30919	-4.57468	-1.87055	SAKL0B03322g	FTR1	similar to uniprot|P40088 Saccharomyces cerevisiae YER145C FTR1 High affinity iron permease involved in the transport of iron across the plasma membrane
SAKL0C05764g_1	1.5685	down	468.519	541.99	451.015	661.01	-1.26226	-1.60393	-1.91165	-1.34339	SAKL0C05764g	VPS35	similar to uniprot|P34110 Saccharomyces cerevisiae YJL154C VPS35 Endosomal subunit of membrane-associated retromer complex required for retrograde transport
SAKL0E04136g_1	1.54142	down	6721.57	13266	6078.81	7808.28	2.51391	2.96783	1.88965	2.31971	SAKL0E04136g	SDH3	similar to uniprot|P33421 Saccharomyces cerevisiae YKL141W SDH3 (ohnolog of YMR118C) Cytochrome b subunit of succinate dehydrogenase (Sdh1p, Sdh2p, Sdh3p, Sdh4p), which couples the oxidation of succinate to the transfer of electrons to ubiquinone
SAKL0A09306g_2	1.51913	down	541.256	718.413	501.215	711.262	-1.13508	-1.23509	-1.73832	-1.16684	SAKL0A09306g	LEU5	similar to uniprot|P38702 Saccharomyces cerevisiae YHR002W LEU5 Mitochondrial carrier protein involved in the accumulation of CoA in the mitochondrial matrix
SAKL0G11440g_2	1.51621	down	11102.2	22205.5	9889.65	16828.8	3.15617	3.72545	2.5557	3.46532	SAKL0G11440g	SDH1	highly similar to uniprot|Q00711 Saccharomyces cerevisiae YKL148C SDH1 (ohnolog of YJL045W) Flavoprotein subunit of succinate dehydrogenase (Sdh1p, Sdh2p, Sdh3p, Sdh4p), which couples the oxidation of succinate to the transfer of electrons to ubiquinone
