# Supplementary material for: Plastic Rewiring of Sef1 Transcriptional Networks and the Potential of Nonfunctional Transcription Factor Binding in Facilitating Adaptive Evolution
Source: Mol Biol Evol. 2021 Jun 27;38(11):4732–47. doi: 10.1093/molbev/msab192 (PMC8557406; doi:10.1093/molbev/msab192)
Supplement: msab192_Supplementary_Data [file msab192_supplementary_data.zip › Table S5_[sef1, YPGly] vs [WT, YPGly].xlsx]

## Sheet: Raw
# Notes : Created from Advanced Analysis operation: significance Analysis.
#Entitylist : Filtered on Expression (200.0 - 331951.812) in the Raw Data (4572)
#Interpretation : Genotype - Condition
#Experiment: WT vs sef1 (YPD vs YPGly)_Percentile_No baseline transformation
#corrected p-value cut-off:0.05
#Fold change cut-off:1.5
#Selected Test : T Test unpaired
#p-value computation: Asymptotic
#Multiple Testing Correction: No Correction
#
# Technology : Agilent.SingleColor.63206
# Owner : gxuser
# Created On : Wed Apr 05 12:11:18 CST 2017
ProbeName	p-value	FCAbsolute	regulation	[WT, YPD](raw)	[WT, YPGly](raw)	[sef1, YPD](raw)	[sef1, YPGly](raw)	[WT, YPD](normalized)	[WT, YPGly](normalized)	[sef1, YPD](normalized)	[sef1, YPGly](normalized)	Gene_Id	note
SAKL0G18260g_1	0.00584784	1.73233	down	6614.76	5842.85	9916.81	3247	2.51978	1.77413	2.58301	0.981419	SAKL0G18260g	similar to uniprot|P38879 Saccharomyces cerevisiae YHR193C EGD2 Alpha subunit of the heteromeric nascent polypeptide-associated complex (NAC) involved in protein sorting and translocation, associated with cytoplasmic ribosomes
SAKL0E13024g_1	0.0213185	2.18495	down	1641.12	31394.8	1687.62	13209.5	0.371152	4.13862	-0.128294	3.01102	SAKL0E13024g	similar to uniprot|P33327 Saccharomyces cerevisiae YDL215C GDH2 NAD(+)-dependent glutamate dehydrogenase, degrades glutamate to ammonia and alpha-ketoglutarate
SAKL0H24046g_1	0.0246011	1.72455	down	12836	31425	6821.23	16799.4	3.45291	4.21075	1.9998	3.42453	SAKL0H24046g	highly similar to uniprot|P19414 Saccharomyces cerevisiae YLR304C ACO1 Aconitase, required for the tricarboxylic acid (TCA) cycle and also independently required for mitochondrial genome maintenance
SAKL0E03652g_1	0.000497103	1.84944	up	491.596	1457.46	456.223	2341.24	-1.37641	-0.250394	-1.83763	0.636693	SAKL0E03652g	similar to uniprot|Q04437 Saccharomyces cerevisiae YMR106C YKU80 Subunit of the telomeric Ku complex (Yku70p- Yku80p), involved in telomere length maintenance, structure and telomere position effect
SAKL0H23606g_1	0.00621746	1.65232	up	2306.11	2363.33	3266.75	3487.38	0.94376	0.50539	1.02259	1.22989	SAKL0H23606g	some similarities with uniprot|P53289 Saccharomyces cerevisiae YGR161C RTS3 Putative component of the protein phosphatase type 2A complex
SAKL0C01298g_1	0.039235	1.56686	down	31233.5	41386.9	36713.5	22917.5	4.75761	4.59714	4.49313	3.94926	SAKL0C01298g	no similarity
SAKL0A09196g_2	0.00514815	1.93879	down	83.2901	14425.4	220.457	6764.71	-4.21364	3.0916	-3.33859	2.13644	SAKL0A09196g	highly similar to uniprot|Q02207 Saccharomyces cerevisiae YKR009C FOX2 Multifunctional enzyme of the peroxisomal fatty acid beta-oxidation pathway
SAKL0H02860g_2	0.00824988	1.6499	down	2362.34	4475.4	3058.25	2620.02	0.982992	1.42883	0.906208	0.706451	SAKL0H02860g	highly similar to uniprot|P21954 Saccharomyces cerevisiae YDL066W IDP1 Mitochondrial NADP-specific isocitrate dehydrogenase, catalyzes the oxidation of isocitrate to alpha-ketoglutarate
SAKL0A10142g_1	0.023882	1.5014	down	233.137	417.461	404.947	275.754	-2.33293	-2.03046	-2.1532	-2.61677	SAKL0A10142g	weakly similar to uniprot|P36038 Saccharomyces cerevisiae YKL208W CBT1 Protein involved in 5' end processing of mitochondrial COB, 15S_rRNA, and RPM1 transcripts
SAKL0B10208g_1	0.0169894	1.56224	down	1542.77	1687.8	2537.26	928.922	0.415275	-0.0944586	0.566961	-0.738073	SAKL0B10208g	highly similar to uniprot|P54885 Saccharomyces cerevisiae YOR323C PRO2 Gamma-glutamyl phosphate reductase, catalyzes the second step in proline biosynthesis
SAKL0D11528g_2	0.00581032	1.63238	down	2730.97	1381.09	3561.39	736.821	1.20695	-0.297912	1.14339	-1.00489	SAKL0D11528g	weakly similar to uniprot|P47039 Saccharomyces cerevisiae YJL060W BNA3 Kynurenine aminotransferase, catalyzes formation of kynurenic acid from kynurenine
SAKL0D00572g_1	0.00181101	1.835	up	2222.64	2672.58	2802.4	4266.08	0.919063	0.62394	0.720291	1.49972	SAKL0D00572g	similar to uniprot|Q02773 Saccharomyces cerevisiae YML091C RPM2 Protein subunit of mitochondrial RNase P, has roles in nuclear transcription, cytoplasmic and mitochondrial RNA processing, and mitochondrial translation
SAKL0H11726g_2	0.0064572	2.09861	down	255.531	3484.28	493.781	1632.62	-2.28315	1.03357	-1.85181	-0.0358584	SAKL0H11726g	similar to uniprot|Q03786 Saccharomyces cerevisiae YDR248C Putative protein of unknown function
SAKL0H15312g_1	0.0196591	1.68762	down	777.632	1246.22	1143.09	637.382	-0.635693	-0.597042	-0.502106	-1.35203	SAKL0H15312g	similar to uniprot|Q03768 Saccharomyces cerevisiae YDR152W GIR2 Highly-acidic cytoplasmic RWD domain- containing protein of unknown function, sensitive to proteolysis, N-terminal region has high content of acidic amino acid residues, putative IUP (intrinsically unstructured protein)
SAKL0B11110g_2	0.000455046	1.54497	up	472.091	799.797	765.697	1171.41	-1.30881	-1.10285	-1.09377	-0.475268	SAKL0B11110g	similar to uniprot|P06182 Saccharomyces cerevisiae YAL039C CYC3 Cytochrome c heme lyase (holocytochrome c synthase), attaches heme to apo-cytochrome c (Cyc1p or Cyc7p) in the mitochondrial intermembrane space
SAKL0H21186g_2	0.00644311	1.71609	down	23352.7	16197.4	34845.1	8524.27	4.32695	3.22643	4.42645	2.4473	SAKL0H21186g	highly similar to uniprot|P14120 Saccharomyces cerevisiae YGL030W RPL30 Protein component of the large (60S) ribosomal subunit, has similarity to rat L30 ribosomal protein
SAKL0E00132g_2	0.00292729	3.3439	down	11.1933	1323.65	12.0148	312.408	-6.84509	-0.612237	-7.32409	-2.35377	SAKL0E00132g	similar to uniprot|P38724 Saccharomyces cerevisiae YHL047C ARN2 Transporter, member of the ARN family of transporters that specifically recognize siderophore-iron chelates
SAKL0C13816g_2	0.037221	1.56275	up	1210.44	9632.37	1697.56	14936.4	0.100833	2.54142	0.0771632	3.18551	SAKL0C13816g	similar to uniprot|Q12462 Saccharomyces cerevisiae YOL147C PEX11 Peroxisomal membrane protein required for peroxisome proliferation and medium-chain fatty acid oxidation, most abundant protein in the peroxisomal membrane, regulated by Adr1p and Pip2p-Oaf1p, promoter contains ORE and UAS1-like elements
SAKL0F05170g_2	0.0234028	2.26846	down	330.502	7421.54	387.705	2793.05	-2.10188	2.14359	-2.19142	0.961878	SAKL0F05170g	similar to uniprot|P06208 Saccharomyces cerevisiae YNL104C LEU4 (ohnolog of YOR108W) Alpha-isopropylmalate synthase (2-isopropylmalate synthase)
SAKL0C10846g_2	0.0438648	1.52483	up	283.762	498.061	348.319	680.234	-2.05103	-1.8119	-2.21261	-1.20325	SAKL0C10846g	some similarities with uniprot|Q03446 Saccharomyces cerevisiae YDR003W RCR2 (ohnolog of YBR005W) Vacuolar protein that presumably functions within the endosomal- vacuolar trafficking pathway, affecting events that determine whether plasma membrane proteins are degraded or routed to the plasma membrane
SAKL0A06776g_2	0.00624787	1.52297	down	38578.7	20488.7	48944.5	11621.5	5.07764	3.54891	4.96339	2.94203	SAKL0A06776g	highly similar to uniprot|P25443 Saccharomyces cerevisiae YGL123W RPS2 Protein component of the small (40S) subunit, essential for control of translational accuracy
SAKL0H21362g_1	0.01158	2.38964	down	816.506	1295.57	862.888	456.908	-0.515913	-0.377634	-0.953747	-1.63443	SAKL0H21362g	some similarities with uniprot|P08640 Saccharomyces cerevisiae YIR019C MUC1 GPI-anchored cell surface glycoprotein (flocculin) required for pseudohyphal formation, invasive growth, flocculation, and biofilms
SAKL0E12584g_1	0.00349923	1.62362	down	831.03	1998.17	938.972	1190.86	-0.497603	0.246577	-0.804874	-0.452636	SAKL0E12584g	highly similar to uniprot|P53889 Saccharomyces cerevisiae YNL168C Putative protein of unknown function
SAKL0E08888g_1	0.0056743	1.52694	down	19993.2	12932	31990.4	7236.39	4.11961	2.8654	4.29387	2.25476	SAKL0E08888g	highly similar to uniprot|P05738 Saccharomyces cerevisiae YGL147C RPL9A Protein component of the large (60S) ribosomal subunit, nearly identical to Rpl9Bp and has similarity to E. coli L6 and rat L9 ribosomal proteins
SAKL0C09680g_1	0.00759167	1.50291	down	1421.02	966.206	1952.47	568.134	0.305131	-0.858333	0.278517	-1.44609	SAKL0C09680g	highly similar to uniprot|Q12109 Saccharomyces cerevisiae YOL097C WRS1 Cytoplasmic tryptophanyl-tRNA synthetase, aminoacylates tryptophanyl-tRNA
SAKL0G00462g_2	0.0128099	1.77406	down	598.309	633.42	678.428	317.804	-1.02344	-1.42783	-1.23063	-2.25488	SAKL0G00462g	similar to uniprot|P53584 Saccharomyces cerevisiae YNL237W YTP1 Probable type-III integral membrane protein of unknown function, has regions of similarity to mitochondrial electron transport proteins
SAKL0F11088g_1	0.0221216	1.52296	down	3262.93	3969.44	4466.41	2270.64	1.43171	1.24004	1.34202	0.633159	SAKL0F11088g	highly similar to uniprot|P39517 Saccharomyces cerevisiae YDL160C DHH1 Cytoplasmic DExD/H-box helicase, stimulates mRNA decapping, coordinates distinct steps in mRNA function and decay, interacts with both the decapping and deadenylase complexes, may have a role in mRNA export and translation
SAKL0E14542g_1	0.0302118	1.69136	up	269.58	239.788	371.793	362.788	-2.11714	-2.92274	-2.2258	-2.16456	SAKL0E14542g	weakly similar to uniprot|Q7LGN4 Saccharomyces cerevisiae YOR080W DIA2 Origin-binding F-box protein that forms an SCF ubiquitin ligase complex with Skp1p and Cdc53p
SAKL0G16126g_1	0.0115708	2.21205	down	1033.15	4501.53	1403.36	1790.31	-0.188416	1.28164	-0.239289	0.136255	SAKL0G16126g	highly similar to uniprot|Q6HD38 Bacillus thuringiensis subsp BT9727_4222 ThiJ/PfpI family protein
SAKL0H22924g_1	0.0115736	1.69188	down	11061.2	5426.1	17555.7	2748.53	3.25953	1.55117	3.40988	0.792544	SAKL0H22924g	highly similar to uniprot|P49167 Saccharomyces cerevisiae YLR325C RPL38 Protein component of the large (60S) ribosomal subunit, has similarity to rat L38 ribosomal protein
SAKL0A02772g_1	0.026684	1.59215	down	12432.6	9171.18	18896.2	5018.85	3.38872	2.33317	3.43202	1.6622	SAKL0A02772g	highly similar to uniprot|P05745 Saccharomyces cerevisiae YMR194W RPL36A (ohnolog of YPL249C-A) N- terminally acetylated protein component of the large (60S) ribosomal subunit, nearly identical to Rpl36Bp and has similarity to rat L36 ribosomal protein
SAKL0E11440g_2	0.00946118	2.39012	up	4045.58	3267.22	6312.34	5921.33	1.81786	0.736977	1.95901	1.99406	SAKL0E11440g	conserved hypothetical protein
SAKL0C00418g_1	0.016464	4.04168	down	363.149	7191.01	402.334	1290.44	-1.77879	1.76694	-1.95579	-0.248016	SAKL0C00418g	similar to uniprot|P25379 Saccharomyces cerevisiae YCL064C CHA1 Catabolic L-serine (L-threonine) deaminase, catalyzes the degradation of both L-serine and L- threonine
SAKL0D11946g_1	0.0199492	2.27337	down	60339.3	39252.2	73227.8	14782.5	5.69973	4.54936	5.55281	3.36453	SAKL0D11946g	similar to uniprot|P00724 Saccharomyces cerevisiae YIL162W SUC2 Invertase, sucrose hydrolyzing enzyme
SAKL0H00484g_1	0.023007	1.69036	down	13146.6	8368.81	13867.2	4395.54	3.51001	2.32731	3.10259	1.56998	SAKL0H00484g	some similarities with uniprot|P53334 Saccharomyces cerevisiae YGR279C SCW4 (ohnolog of YMR305C) Cell wall protein with similarity to glucanases
SAKL0C11154g_1	0.000307815	1.68305	down	3211.3	2453.93	5130.64	1294.01	1.41835	0.489765	1.61236	-0.261311	SAKL0C11154g	similar to uniprot|P41920 Saccharomyces cerevisiae YDR002W YRB1 Ran GTPase binding protein
SAKL0A00154g_1	0.00163172	5.61146	down	263.419	17110.7	782.353	2588.85	-2.18238	3.23365	-1.96611	0.745276	SAKL0A00154g	highly similar to uniprot|P40884 Saccharomyces cerevisiae YJL216C Protein of unknown function, similar to alpha-D-glucosidases
SAKL0D00352g_1	0.00405888	1.57344	up	273.456	391.535	336.716	525.467	-2.17761	-2.16049	-2.28108	-1.50656	SAKL0D00352g	similar to uniprot|Q04489 Saccharomyces cerevisiae YML096W Putative protein of unknown function with similarity to asparagine synthetases
SAKL0A06930g_1	0.000590924	1.91635	down	1091.84	1285.67	1367.52	612.522	-0.269826	-0.422872	-0.44145	-1.36123	SAKL0A06930g	similar to uniprot|P38321 Saccharomyces cerevisiae YBR225W Putative protein of unknown function
SAKL0H09460g_2	0.0401797	1.75861	down	13.0621	7378.57	8.43343	4299.52	-7.11143	2.11211	-8.04888	1.29768	SAKL0H09460g	conserved hypothetical protein
SAKL0E15004g_2	0.000253556	2.33394	up	3097.01	5851.71	3452.65	12127.5	1.3078	1.78236	1.04904	3.00512	SAKL0E15004g	similar to uniprot|P36168 Saccharomyces cerevisiae YKR096W (ohnolog of YIL151C) Protein of unknown function that may interact with ribosomes, based on co-purification experiments
SAKL0A00572g_2	0.0441232	1.71776	down	633.805	629.654	824.051	324.637	-0.861786	-1.51372	-1.08981	-2.29425	SAKL0A00572g	some similarities with uniprot|P25653 Saccharomyces cerevisiae YCR089W FIG2 (ohnolog of YNR044W) Cell wall adhesin, expressed specifically during mating
SAKL0F16632g_1	0.0438478	2.70005	up	674.95	485.113	718.748	1156.61	-0.726963	-1.95545	-1.19134	-0.522461	SAKL0F16632g	some similarities with uniprot|P53918 Saccharomyces cerevisiae YNL125C ESBP6 Protein with similarity to monocarboxylate permeases, appears not to be involved in transport of monocarboxylates such as lactate, pyruvate or acetate across the plasma membrane
SAKL0C03278g_2	0.0242022	1.68537	up	1237.21	1763.19	1577.36	2611.23	0.138831	0.062851	-0.0358605	0.815919	SAKL0C03278g	similar to uniprot|P53848 Saccharomyces cerevisiae YNL256W FOL1 Multifunctional enzyme of the folic acid biosynthesis pathway, has dihydropteroate synthetase, dihydro-6-hydroxymethylpterin pyrophosphokinase, and dihydroneopterin aldolase activities
SAKL0A04642g_2	0.0211742	1.69648	down	293.391	142.597	442.886	74.5246	-2.04067	-3.64658	-1.89471	-4.40912	SAKL0A04642g	similar to uniprot|Q08954 Saccharomyces cerevisiae YPL199C Putative protein of unknown function, predicted to be palmitoylated
SAKL0F08426g_2	0.0358168	1.86197	down	2143.99	1802.21	3335.84	746.326	0.88695	-0.106126	0.956898	-1.00295	SAKL0F08426g	highly similar to uniprot|P00498 Saccharomyces cerevisiae YER055C HIS1 ATP phosphoribosyltransferase, a hexameric enzyme, catalyzes the first step in histidine biosynthesis
SAKL0A07656g_2	0.0350504	1.53733	up	3438.09	4342.84	5334.85	6356.14	1.42947	1.27737	1.70889	1.8978	SAKL0A07656g	highly similar to uniprot|P02992 Saccharomyces cerevisiae YOR187W TUF1 Mitochondrial translation elongation factor Tu
SAKL0E11704g_1	0.0359561	1.65817	down	436.104	689.219	809.134	377.686	-1.43604	-1.42829	-1.1208	-2.15788	SAKL0E11704g	similar to uniprot|P53903 Saccharomyces cerevisiae YNL149C PGA2 Essential protein required for maturation of Gas1p and Pho8p
SAKL0F00660g_2	0.0360805	1.56679	down	684.707	1608.02	785.203	920.662	-0.777586	-0.0661633	-1.12874	-0.713976	SAKL0F00660g	similar to uniprot|P19955 Saccharomyces cerevisiae YFR049W YMR31 Mitochondrial ribosomal protein of the small subunit, has similarity to human mitochondrial ribosomal protein MRP-S36
SAKL0C00594g_2	0.000480709	1.9551	up	1806.94	1101.91	2666.12	2023.22	0.561638	-0.642436	0.573745	0.324806	SAKL0C00594g	conserved hypothetical protein
SAKL0B05940g_2	0.000937185	4.10471	down	311.001	718.349	341.741	158.379	-2.00383	-1.22278	-2.30988	-3.26006	SAKL0B05940g	similar to uniprot|Q2ZJS5 Caldicellulosiruptor saccharolyticus DSM 8903 CsacDRAFT_1700 Regulatory protein MerR
SAKL0F16302g_2	0.0426203	1.50272	down	322.763	424.61	425.906	250.902	-1.89085	-1.9856	-1.99101	-2.57318	SAKL0F16302g	weakly similar to uniprot|Q12473 Saccharomyces cerevisiae YLL051C FRE6 (ohnolog of YKL220C) Putative ferric reductase with similarity to Fre2p
SAKL0G11968g_2	0.00656732	4.88623	up	564.288	1124.79	752.127	4307.08	-1.11431	-0.826918	-1.09047	1.4618	SAKL0G11968g	highly similar to uniprot|Q07748 Saccharomyces cerevisiae YDL244W THI13 Protein involved in synthesis of the thiamine precursor hydroxymethylpyrimidine (HMP)
SAKL0C13992g_2	0.0307388	1.7481	down	191.685	232.056	288.611	111.921	-2.61726	-2.91535	-2.54221	-3.72113	SAKL0C13992g	similar to uniprot|P43548 Saccharomyces cerevisiae YFL055W AGP3 Low-affinity amino acid permease, may act to supply the cell with amino acids as nitrogen source in nitrogen-poor conditions
SAKL0C13794g_1	0.000212765	2.87155	up	525.232	1024.05	734.169	2564.11	-1.20178	-0.726675	-1.17934	0.795157	SAKL0C13794g	similar to uniprot|Q12146 Saccharomyces cerevisiae YOL146W PSF3 Subunit of the GINS complex (Sld5p, Psf1p, Psf2p, Psf3p), which is localized to DNA replication origins and implicated in assembly of the DNA replication machinery
SAKL0B06028g_1	0.00199455	4.87811	up	1645.05	669.215	2745.4	2300.47	0.433441	-1.64165	0.781109	0.644672	SAKL0B06028g	similar to uniprot|Q04018 Saccharomyces cerevisiae YMR244W Putative protein of unknown function
SAKL0E03278g_2	0.00650448	1.71352	up	749.945	891.578	1023.79	1340.8	-0.638657	-0.942933	-0.754161	-0.165974	SAKL0E03278g	some similarities with uniprot|P14164 Saccharomyces cerevisiae YKL112W ABF1 DNA binding protein with possible chromatin-reorganizing activity involved in transcriptional activation, gene silencing, and DNA replication and repair
SAKL0H08558g_2	0.00595105	2.60988	up	277.034	5917.07	613.262	16856.9	-2.07307	1.83614	-1.56439	3.22012	SAKL0H08558g	conserved hypothetical protein
SAKL0H07018g_2	0.000109138	5.21624	down	188.68	70667.6	224.514	12614.5	-2.68296	5.38192	-2.87331	2.99891	SAKL0H07018g	conserved hypothetical protein
SAKL0F16324g_1	0.000145594	5.10597	down	193.043	5623.57	308.548	1004.49	-2.71566	1.67193	-2.49919	-0.680252	SAKL0F16324g	conserved hypothetical protein
SAKL0F02178g_1	0.0458767	2.35626	down	11.8131	14776	19.8299	5853.89	-6.82689	3.08339	-6.59245	1.84689	SAKL0F02178g	weakly similar to uniprot|P36035 Saccharomyces cerevisiae YKL217w JEN1 Lactate transporter, required for uptake of lactate and pyruvate
SAKL0D06732g_1	0.0291756	1.60773	down	442.235	401.724	501.983	209.82	-1.67356	-2.12748	-1.79658	-2.8125	SAKL0D06732g	conserved hypothetical protein
SAKL0C10890g_1	0.000968144	3.75433	up	445.895	658.238	694.775	2465.47	-1.39529	-1.44319	-1.22508	0.465369	SAKL0C10890g	weakly similar to uniprot|P38212 Saccharomyces cerevisiae YBR005W RCR1 (ohnolog of YDR003W) Protein of the ER membrane involved in cell wall chitin deposition
SAKL0H20526g_2	0.0104056	1.71823	up	26.0434	180.37	63.8222	282.439	-5.50551	-3.22997	-4.88068	-2.44905	SAKL0H20526g	conserved hypothetical protein
SAKL0G16258g_1	0.0209993	2.11736	up	3564.29	5741.08	4673.1	11213.4	1.43548	1.72597	1.51144	2.80824	SAKL0G16258g	similar to uniprot|Q6B322 Saccharomyces cerevisiae YLR414C Putative protein of unknown function
SAKL0E02024g_2	0.0170414	1.58211	up	4694.83	2972.89	6162.07	4717.04	1.71554	0.821717	1.91813	1.48357	SAKL0E02024g	highly similar to uniprot|P19882 Saccharomyces cerevisiae YLR259C HSP60 Tetradecameric mitochondrial chaperonin required for ATP-dependent folding of precursor polypeptides and complex assembly
SAKL0H16500g_1	0.0242584	1.52703	up	196.019	210.014	300.707	298.799	-2.61476	-3.08362	-2.50538	-2.47289	SAKL0H16500g	similar to uniprot|Q04623 Saccharomyces cerevisiae YDR125C ECM18 (ohnolog of YLR099C) Protein of unknown function, similar to Rlp24p
SAKL0F00858g_2	0.000226257	2.54625	up	640.193	1074.27	959.728	2353.61	-0.944702	-0.705109	-0.829949	0.643266	SAKL0F00858g	similar to uniprot|P53066 Saccharomyces cerevisiae YGL242C Putative protein of unknown function
SAKL0D13750g_2	0.0139596	1.79223	up	96.3204	196.309	194.828	343.224	-3.61359	-3.17925	-3.19321	-2.33749	SAKL0D13750g	no similarity
SAKL0F08756g_1	0.030291	4.47283	up	64.2209	6250.13	87.0631	22611.5	-4.25205	1.54752	-4.44717	3.7087	SAKL0F08756g	highly similar to uniprot|P28240 Saccharomyces cerevisiae YER065C ICL1 Isocitrate lyase, catalyzes the formation of succinate and glyoxylate from isocitrate, a key reaction of the glyoxylate cycle
SAKL0H06534g_1	0.00199448	3.06235	up	248.56	203.085	356.655	551.452	-2.18323	-3.23183	-2.25939	-1.61719	SAKL0H06534g	similar to uniprot|P22216 Saccharomyces cerevisiae YPL153C RAD53 Protein kinase, required for cell-cycle arrest in response to DNA damage
SAKL0G07480g_1	0.00303599	6.23944	up	26.1822	488.453	25.8952	2713.51	-5.90582	-1.84837	-5.90175	0.793045	SAKL0G07480g	similar to uniprot|P25346 Saccharomyces cerevisiae YCR098C GIT1 Plasma membrane permease, mediates uptake of glycerophosphoinositol and glycerophosphocholine as sources of the nutrients inositol and phosphate
SAKL0A07128g_1	7.8944e-06	5.52758	up	6648.48	4493.84	9699.01	23253.9	2.50854	1.43488	2.48072	3.90153	SAKL0A07128g	highly similar to uniprot|P11154 Saccharomyces cerevisiae YGL062W PYC1 (ohnolog of YBR218C) Pyruvate carboxylase isoform, cytoplasmic enzyme that converts pyruvate to oxaloacetate
SAKL0G10582g_2	0.00304721	1.54856	up	782.005	1043.78	1274.68	1450.65	-0.578071	-0.741374	-0.440373	-0.110451	SAKL0G10582g	similar to uniprot|Q05648 Saccharomyces cerevisiae YDR282C Putative protein of unknown function
SAKL0F14366g_1	0.0311444	1.79718	up	234.38	166.524	339.132	278.689	-2.3543	-3.31353	-2.33059	-2.4678	SAKL0F14366g	weakly similar to uniprot|Q07109 Saccharomyces cerevisiae YPR045C Protein of unknown function
SAKL0H21340g_2	0.0135808	2.01792	down	726.454	1088.79	986.479	461.541	-0.681355	-0.638981	-0.806901	-1.65185	SAKL0H21340g	no similarity
SAKL0E15114g_1	0.00793363	1.50562	up	1782.38	14679.9	5368.4	21531.2	0.545672	3.12265	1.20795	3.713	SAKL0E15114g	similar to uniprot|P32191 Saccharomyces cerevisiae YIL155C GUT2 Mitochondrial glycerol-3-phosphate dehydrogenase
SAKL0H12958g_1	0.0320301	1.56589	up	178.161	2191.75	515.152	3296.7	-2.67729	0.326966	-2.30544	0.973949	SAKL0H12958g	similar to uniprot|P07248 Saccharomyces cerevisiae YDR216W ADR1 Carbon source-responsive zinc-finger transcription factor, required for transcription of the glucose-repressed gene ADH2, of peroxisomal protein genes, and of genes required for ethanol, glycerol, and fatty acid utilization
SAKL0D10054g_2	0.0205649	1.74236	up	1008.91	1155.46	1499.31	1925.63	-0.193431	-0.618162	-0.237062	0.182879	SAKL0D10054g	weakly similar to uniprot|Q08157 Saccharomyces cerevisiae YOL019W (ohnolog of YFR012W) Protein of unknown function
SAKL0A03454g_1	0.00105928	1.72194	down	9629.94	12068.5	12223.3	6451.41	3.06961	2.80441	2.89251	2.02037	SAKL0A03454g	uniprot|Q765N2 Saccharomyces kluyveri SAKL0A03454g Sk Fatty acid synthase alpha-subunit
SAKL0G08866g_2	0.00338349	1.51243	up	387.932	358.915	508.288	508.668	-1.59584	-2.23963	-1.68824	-1.64276	SAKL0G08866g	weakly similar to uniprot|Q06676 Saccharomyces cerevisiae YDR319C Putative protein of unknown function, identified as an ortholog of the highly conserved FIT family of proteins involved in triglyceride droplet biosynthesis
SAKL0C00946g_2	0.00406477	2.22173	up	221.604	278.965	288.406	558.858	-2.38083	-2.58325	-2.55879	-1.43157	SAKL0C00946g	some similarities with uniprot|P08458 Saccharomyces cerevisiae YDR523C SPS1 Putative protein serine/threonine kinase expressed at the end of meiosis and localized to the prospore membrane, required for correct localization of enzymes involved in spore wall synthesis
SAKL0D12716g_2	0.0249327	1.77645	up	565.386	1842.33	675.955	2795.79	-1.16004	0.00161791	-1.27331	0.830611	SAKL0D12716g	weakly similar to uniprot|P40355 Saccharomyces cerevisiae YJR061W (ohnolog of YKL201C) Putative protein of unknown function
SAKL0E15246g_1	0.0296039	1.50012	down	65.5404	20451.5	239.815	12717.9	-4.83542	3.59187	-3.80043	3.0068	SAKL0E15246g	similar to uniprot|P27796 Saccharomyces cerevisiae YIL160C POT1 3-ketoacyl-CoA thiolase with broad chain length specificity, cleaves 3-ketoacyl-CoA into acyl-CoA and acetyl-CoA during beta-oxidation of fatty acids
SAKL0D05214g_1	0.0408773	1.94575	up	286.435	500.916	543.663	932.603	-2.07184	-1.91825	-1.66256	-0.957924	SAKL0D05214g	similar to uniprot|P36119 Saccharomyces cerevisiae YKR023W Putative protein of unknown function
SAKL0C09438g_2	0.0303427	1.81281	up	655.008	466.735	924.293	859.728	-0.885601	-1.93968	-0.861085	-1.08145	SAKL0C09438g	similar to uniprot|P32340 Saccharomyces cerevisiae YML120C NDI1 NADH:ubiquinone oxidoreductase, transfers electrons from NADH to ubiquinone in the respiratory chain but does not pump protons, in contrast to the higher eukaryotic multisubunit respiratory complex I
SAKL0F00286g_2	0.0147859	2.20376	up	425.743	767.676	709.193	1544.31	-1.46266	-1.12966	-1.49147	0.0103059	SAKL0F00286g	similar to uniprot|P38196 Saccharomyces cerevisiae YBL042C FUI1 High affinity uridine permease, localized to the plasma membrane
SAKL0E10846g_1	0.0271019	3.85456	up	1821.11	4956.76	1613.96	15520.8	0.392638	1.39362	-0.0298944	3.34019	SAKL0E10846g	highly similar to uniprot|P30952 Saccharomyces cerevisiae YNL117W MLS1 Malate synthase, enzyme of the glyoxylate cycle, involved in utilization of non- fermentable carbon sources
SAKL0F11704g_2	0.02576	2.26966	up	1023.71	4475.45	1613.6	10369.2	-0.285845	1.31128	-0.0420845	2.49375	SAKL0F11704g	similar to uniprot|P32891 Saccharomyces cerevisiae YDL174C DLD1 D-lactate dehydrogenase, oxidizes D-lactate to pyruvate, transcription is heme-dependent, repressed by glucose, and derepressed in ethanol or lactate
SAKL0F16720g_1	0.0207666	1.55121	up	4090.93	3199.52	5691.95	4487.28	1.82965	0.934396	1.71447	1.56779	SAKL0F16720g	similar to uniprot|Q07589 Saccharomyces cerevisiae YDL144C Putative protein of unknown function
SAKL0C03388g_2	0.0100178	1.93964	up	945.497	795.931	1037.99	1336.43	-0.328956	-1.13471	-0.612306	-0.178923	SAKL0C03388g	some similarities with uniprot|P53617 Saccharomyces cerevisiae YNL251C NRD1 RNA-binding protein that interacts with the C-terminal domain of the RNA polymerase II large subunit (Rpo21p), preferentially at phosphorylated Ser5
SAKL0H06358g_1	0.00500073	1.74824	up	420.752	342.053	554.202	592.874	-1.59012	-2.3124	-1.79006	-1.50649	SAKL0H06358g	conserved hypothetical protein
SAKL0C11616g_2	0.000161741	2.0355	down	3830.61	5575.34	5269.09	2575.49	1.70767	1.69637	1.57665	0.670993	SAKL0C11616g	highly similar to uniprot|P32568 Saccharomyces cerevisiae YDR011W SNQ2 Plasma membrane ATP-binding cassette (ABC) transporter, multidrug transporter involved in multidrug resistance and resistance to singlet oxygen species
SAKL0H02464g_2	0.0112765	1.5451	up	2718.92	12821.4	4784.9	18387.2	1.13524	2.95433	1.32625	3.58203	SAKL0H02464g	highly similar to uniprot|P53312 Saccharomyces cerevisiae YGR244C LSC2 Beta subunit of succinyl-CoA ligase, which is a mitochondrial enzyme of the TCA cycle that catalyzes the nucleotide-dependent conversion of succinyl-CoA to succinate
SAKL0H22748g_2	0.00682488	1.71541	up	910.799	1315.86	1320.7	1940.32	-0.372358	-0.386896	-0.388565	0.391658	SAKL0H22748g	similar to uniprot|Q9URQ3 Saccharomyces cerevisiae YLR316C TAD3 Subunit of tRNA-specific adenosine-34 deaminase, forms a heterodimer with Tad2p that converts adenosine to inosine at the wobble position of several tRNAs
SAKL0H26202g_1	0.00308335	3.29419	up	102.094	350.249	126.212	1088.9	-3.88736	-2.32884	-3.6658	-0.608912	SAKL0H26202g	weakly similar to uniprot|P38993 Saccharomyces cerevisiae YMR058W FET3 Ferro-O2-oxidoreductase required for high-affinity iron uptake and involved in mediating resistance to copper ion toxicity, belongs to class of integral membrane multicopper oxidases
SAKL0E07964g_2	0.0401771	1.63313	up	85.2103	1916.39	125.032	3092.47	-3.9629	0.138782	-4.00492	0.846422	SAKL0E07964g	weakly similar to uniprot|P40489 Saccharomyces cerevisiae YIL101C XBP1 Transcriptional repressor that binds to promoter sequences of the cyclin genes, CYS3, and SMF2
SAKL0D15312g_1	0.0190022	1.51163	up	1977.61	1641.49	2938.88	2485.19	0.709502	-0.0233765	0.742859	0.572731	SAKL0D15312g	some similarities with uniprot|P53344 Saccharomyces cerevisiae YGR295C COS6 Protein of unknown function, member of the DUP380 subfamily of conserved, often subtelomerically-encoded proteins
SAKL0E05434g_1	0.000506133	2.19289	up	573.501	698.428	781.356	1395.09	-1.01241	-1.27038	-1.06353	-0.137547	SAKL0E05434g	some similarities with uniprot|P40219 Saccharomyces cerevisiae YMR148W Putative protein of unknown function
SAKL0A07568g_1	0.0142354	1.61746	up	29468.2	24039.2	37170.4	34377.3	4.68085	3.83689	4.54533	4.53062	SAKL0A07568g	uniprot|Q875R9 Saccharomyces kluyveri SAKL0A07568g EXG1 Glucan 1,3- beta-glucosidase precursor
SAKL0E09218g_1	0.0124061	1.5486	up	737.199	772.387	1073.62	1072.23	-0.752814	-1.14238	-0.899632	-0.511416	SAKL0E09218g	some similarities with uniprot|P40463 Saccharomyces cerevisiae YIL135C VHS2 (ohnolog of YNL074C) Cytoplasmic protein of unknown function
SAKL0E13838g_1	0.000540833	1.59729	up	586.914	2050.33	913.622	3013.18	-1.14976	0.284974	-0.956899	0.960603	SAKL0E13838g	similar to uniprot|P48365 Saccharomyces cerevisiae YDL234C GYP7 GTPase-activating protein for yeast Rab family members including: Ypt7p (most effective), Ypt1p, Ypt31p, and Ypt32p (in vitro)
SAKL0C12672g_1	0.00239659	2.19682	up	1762.23	863.668	2011.48	1593.68	0.556698	-1.02451	0.313806	0.110902	SAKL0C12672g	weakly similar to uniprot|Q99383 Saccharomyces cerevisiae YOL123W HRP1 Subunit of cleavage factor I, a five-subunit complex required for the cleavage and polyadenylation of pre-mRNA 3' ends
SAKL0H10846g_2	0.023137	1.55197	up	321.007	1388.35	571.611	1999.17	-2.10259	-0.267758	-1.9426	0.36634	SAKL0H10846g	some similarities with uniprot|Q06701 Saccharomyces cerevisiae YPL054W LEE1 Zinc-finger protein of unknown function
SAKL0C09988g_1	0.000307191	2.55466	up	855.621	642.33	1142.21	1478.87	-0.448391	-1.45056	-0.542661	-0.0974224	SAKL0C09988g	weakly similar to uniprot|Q99316 Saccharomyces cerevisiae YOL088C MPD2 Member of the protein disulfide isomerase (PDI) family, exhibits chaperone activity
SAKL0D00814g_1	0.0161385	1.54825	up	3740.45	37217.3	3651.74	51500.4	0.958546	4.49057	0.902561	5.1212	SAKL0D00814g	similar to uniprot|P25297 Saccharomyces cerevisiae YML123C PHO84 High-affinity inorganic phosphate (Pi) transporter and low-affinity manganese transporter
SAKL0E03300g_1	0.0171495	2.29359	up	378.161	141.919	507.82	280.713	-1.58682	-3.65025	-1.70637	-2.45264	SAKL0E03300g	similar to uniprot|P26793 Saccharomyces cerevisiae YKL113C RAD27 5' to 3' exonuclease, 5' flap endonuclease, required for Okazaki fragment processing and maturation as well as for long-patch base-excision repair
SAKL0C12364g_2	0.00945317	1.60446	up	784.389	985.717	1225	1436.96	-0.548318	-0.870017	-0.54954	-0.187927	SAKL0C12364g	similar to uniprot|P48563 Saccharomyces cerevisiae YNL297C MON2 Peripheral membrane protein with a role in endocytosis and vacuole integrity, interacts with Arl1p and localizes to the endosome
SAKL0D08030g_1	0.000940518	1.63205	up	535.987	1445.86	767	2256.02	-1.10496	-0.251762	-1.21335	0.454925	SAKL0D08030g	weakly similar to uniprot|Q06247 Saccharomyces cerevisiae YLR173W Putative protein of unknown function
SAKL0H11770g_1	0.00175507	2.81499	up	2296.67	85.2763	2900.9	205.686	0.978968	-4.47175	0.847879	-2.97861	SAKL0H11770g	conserved hypothetical protein
SAKL0D00308g_1	0.00231859	1.69131	down	2183.54	1575.02	2940.51	821.559	0.793744	-0.158266	0.829642	-0.916405	SAKL0D00308g	similar to uniprot|Q03103 Saccharomyces cerevisiae YML130C ERO1 Thiol oxidase required for oxidative protein folding in the endoplasmic reticulum
SAKL0H22374g_1	0.000821341	1.58327	up	179.086	256.47	221.724	359.253	-2.71293	-2.72458	-2.8803	-2.06167	SAKL0H22374g	conserved hypothetical protein
SAKL0F00682g_2	0.00444055	2.04344	down	317.432	1194.85	383.201	517.785	-1.93193	-0.475508	-2.16815	-1.50651	SAKL0F00682g	weakly similar to uniprot|P53062 Saccharomyces cerevisiae YGL247W BRR6 Essential nuclear envelope integral membrane protein required for nuclear transport
SAKL0A07480g_1	0.00873897	1.78524	up	265.773	549.965	492.405	936.286	-2.20562	-1.61865	-2.02337	-0.782528	SAKL0A07480g	similar to uniprot|P38358 Saccharomyces cerevisiae YBR293W VBA2 Permease of basic amino acids in the vacuolar membrane
SAKL0E12078g_1	0.0310353	2.48658	down	822.727	6640.8	1016.48	2196.1	-0.652981	1.89275	-0.721249	0.578585	SAKL0E12078g	similar to uniprot|P53183 Saccharomyces cerevisiae YGL039W Oxidoreductase shown to reduce carbonyl compounds to chiral alcohols
SAKL0H11506g_2	0.0133655	2.35319	down	78.8626	371.077	107.334	156.778	-3.91606	-2.28612	-3.96057	-3.52074	SAKL0H11506g	similar to uniprot|P53630 Saccharomyces cerevisiae YNR057C BIO4 Dethiobiotin synthetase, catalyzes the third step in the biotin biosynthesis pathway
SAKL0D03014g_1	0.00132671	1.62048	down	624.087	449.555	751.061	245.343	-0.969189	-1.93426	-1.10469	-2.63068	SAKL0D03014g	highly similar to uniprot|P38238 Saccharomyces cerevisiae YBR061C TRM7 2'-O-ribose methyltransferase, methylates the 2'-O-ribose of nucleotides at positions 32 and 34 of the tRNA anticodon loop
SAKL0E05500g_1	0.00468142	5.6261	up	157.555	394.573	257.57	1911.25	-2.88665	-2.38414	-2.81017	0.107995	SAKL0E05500g	similar to uniprot|Q03085 Saccharomyces cerevisiae YPL033C SRL4 Protein of unknown function
SAKL0H24310g_1	0.0045533	1.77759	up	79.8727	1827.17	156.127	2973.34	-4.05285	0.137664	-3.60937	0.967587	SAKL0H24310g	weakly similar to uniprot|Q06159 Saccharomyces cerevisiae YLR312C Protein of unknown function
SAKL0F15136g_1	0.00074546	7.56128	down	303.285	104.405	393.267	16.0579	-2.02676	-3.99334	-2.10374	-6.91197	SAKL0F15136g	similar to uniprot|P47144 Saccharomyces cerevisiae YJR106W ECM27 Non-essential protein of unknown function
SAKL0D01694g_2	0.0292435	1.58485	up	442.106	487.487	637.957	703.629	-1.41335	-1.77135	-1.42729	-1.107	SAKL0D01694g	similar to uniprot|Q03530 Saccharomyces cerevisiae YMR274C RCE1 Type II CAAX prenyl protease involved in the proteolysis and maturation of Ras and the a-factor mating pheromone
SAKL0F09108g_2	0.0084392	6.66422	up	7211.57	74.7929	9912.72	423.933	2.45578	-4.62939	2.63058	-1.89296	SAKL0F09108g	highly similar to uniprot|P40047 Saccharomyces cerevisiae YER073W ALD5 Mitochondrial aldehyde dehydrogenase, involved in regulation or biosynthesis of electron transport chain components and acetate formation
SAKL0G10186g_2	0.0147824	2.24466	up	612.815	344.21	1041.45	788.062	-1.08402	-2.38832	-0.77361	-1.22183	SAKL0G10186g	similar to uniprot|P38771 Saccharomyces cerevisiae YHR038W RRF1 Mitochondrial ribosome recycling factor, essential for mitochondrial protein synthesis and for the maintenance of the respiratory function of mitochondria
SAKL0C04048g_1	0.0219436	2.33518	up	2472.94	1337.98	2869.4	2692.09	0.89604	-0.38918	0.874787	0.834356	SAKL0C04048g	some similarities with uniprot|P32319 Saccharomyces cerevisiae YBL017C PEP1 Type I transmembrane sorting receptor for multiple vacuolar hydrolases
SAKL0H15092g_2	0.0220485	2.98241	up	972.296	469.601	784.172	1326.69	-0.280732	-1.92501	-1.14659	-0.348527	SAKL0H15092g	similar to uniprot|Q03770 Saccharomyces cerevisiae YDR160W SSY1 Component of the SPS plasma membrane amino acid sensor system (Ssy1p-Ptr3p-Ssy5p), which senses external amino acid concentration and transmits intracellular signals that result in regulation of expression of amino acid permease genes
SAKL0D14872g_2	0.00999535	1.61292	up	1957.37	529.791	2523.36	828.15	0.681952	-1.6724	0.551716	-0.982725	SAKL0D14872g	similar to uniprot|P39714 Saccharomyces cerevisiae YAL060W BDH1 NAD-dependent (R,R)-butanediol dehydrogenase, catalyzes oxidation of (R,R)-2,3-butanediol to (3R)- acetoin, oxidation of meso-butanediol to (3S)-acetoin, and reduction of acetoin
SAKL0A10208g_2	0.0123786	1.81081	up	6172.15	9004.93	8436.02	15228.3	2.42722	2.3203	2.33116	3.17694	SAKL0A10208g	similar to uniprot|P12866 Saccharomyces cerevisiae YKL209C STE6 Plasma membrane ATP-binding cassette (ABC) transporter required for the export of a-factor, catalyzes ATP hydrolysis coupled to a-factor transport
SAKL0H20966g_1	0.0163959	2.46276	up	2705.65	5615.47	3644.13	12938.2	0.992443	1.53934	1.14866	2.83962	SAKL0H20966g	conserved hypothetical protein
SAKL0A00726g_2	0.0141056	2.24189	up	874.315	174.859	1622.47	409.14	-0.41604	-3.23199	-0.173027	-2.06728	SAKL0A00726g	similar to uniprot|P36172 Saccharomyces cerevisiae YKR105C VBA5 (ohnolog of YCL069W) Putative transporter of the Major Facilitator Superfamily (MFS)
SAKL0H08536g_1	0.0477383	1.51912	up	3130.86	3889.84	5609.66	5022.82	1.31218	1.1713	1.6497	1.77453	SAKL0H08536g	similar to uniprot|P00812 Saccharomyces cerevisiae YPL111W CAR1 Arginase, responsible for arginine degradation, expression responds to both induction by arginine and nitrogen catabolite repression
SAKL0H04444g_2	0.0160825	1.66175	up	55.9218	184.553	109.795	291.292	-4.38973	-3.24754	-4.08717	-2.51484	SAKL0H04444g	conserved hypothetical protein
SAKL0D14982g_1	0.0384644	1.59716	up	8207.97	533.086	9360.78	786.751	2.65705	-1.68144	2.45509	-1.00593	SAKL0D14982g	highly similar to uniprot|P07262 Saccharomyces cerevisiae YOR375C GDH1 (ohnolog of YAL062W) NADP(+)- dependent glutamate dehydrogenase, synthesizes glutamate from ammonia and alpha-ketoglutarate
SAKL0D04246g_2	0.000661098	2.1347	up	389.767	331.861	507.038	611.802	-1.61	-2.42331	-1.74435	-1.32928	SAKL0D04246g	weakly similar to uniprot|Q7LGR2 Saccharomyces cerevisiae YDR017C KCS1 Inositol hexakisphosphate (IP6) and inositol heptakisphosphate (IP7) kinase
SAKL0D02794g_2	0.000344424	12.5014	up	3779.91	711.1	2382.1	10413.7	-2.71804	-1.27151	-2.1785	2.3725	SAKL0D02794g	similar to uniprot|P15992 Saccharomyces cerevisiae YBR072W HSP26 Small heat shock protein (sHSP) with chaperone activity
SAKL0B01584g_1	0.000570494	1.6628	up	19230.5	14732.9	26855	22531	4.05618	3.10411	3.99632	3.83772	SAKL0B01584g	uniprot|P12384 Saccharomyces kluyveri SAKL0B01584g STE2 Pheromone alpha factor receptor
SAKL0E12166g_2	0.00352748	2.07852	up	115.251	703.279	144.193	1482.48	-3.35932	-1.25861	-3.62125	-0.203059	SAKL0E12166g	conserved hypothetical protein
SAKL0C04972g_2	0.0267097	1.79755	up	323.935	167.54	326.257	267.896	-2.01182	-3.31378	-2.26776	-2.46775	SAKL0C04972g	similar to uniprot|P06783 Saccharomyces cerevisiae YKL178C STE3 Receptor for a factor receptor, transcribed in alpha cells and required for mating by alpha cells, couples to MAP kinase cascade to mediate pheromone response
SAKL0E02354g_2	0.0310434	1.60695	up	289.21	232.166	368.258	358.807	-1.98942	-2.96163	-2.266	-2.2773	SAKL0E02354g	similar to uniprot|P35201 Saccharomyces cerevisiae YKL089W MIF2 Kinetochore protein with homology to human CENP-C, required for structural integrity of the spindle during anaphase spindle elongation, interacts with histones H2A, H2B, and H4, phosphorylated by Ipl1p
SAKL0C05016g_1	0.0279334	1.54576	up	2412.06	565.84	2775.03	813.055	1.02216	-1.57382	0.827151	-0.945506	SAKL0C05016g	similar to uniprot|P46992 Saccharomyces cerevisiae YJL171C GPI-anchored cell wall protein of unknown function
SAKL0H14454g_2	0.00512041	1.96245	up	4438.29	5275.66	4635.55	10593.6	1.12351	1.6588	1.39449	2.63146	SAKL0H14454g	similar to uniprot|Q12329 Saccharomyces cerevisiae YDR171W HSP42 Small heat shock protein (sHSP) with chaperone activity
SAKL0F10670g_1	0.0435589	1.57723	up	307.384	236.922	370.636	354.846	-1.91603	-2.93296	-2.18918	-2.27557	SAKL0F10670g	similar to uniprot|P53378 Saccharomyces cerevisiae YLR212C TUB4 Gamma-tubulin, involved in nucleating microtubules from both the cytoplasmic and nuclear faces of the spindle pole body
SAKL0C02112g_Xhyb1_SAKL0C00176g	0.0013894	5.04478	down	180.153	7232.47	464.091	1209.04	-2.73405	1.99225	-2.71265	-0.342544	SAKL0C02112g	highly similar to uniprot|Q08295 Saccharomyces cerevisiae YOL157C Putative protein of unknown function
SAKL0G16236g_1	0.000465951	6.32814	down	2977.08	5709.22	3235.16	874.847	1.23779	1.72556	0.795439	-0.936218	SAKL0G16236g	weakly similar to uniprot|P34231 Saccharomyces cerevisiae YKL187C (ohnolog of YLR413W) Putative protein of unknown function
SAKL0B02860g_1	0.000601513	1.55934	down	237.104	409.434	368.594	235.802	-2.38836	-2.07837	-2.26861	-2.71931	SAKL0B02860g	similar to uniprot|Q12341 Saccharomyces cerevisiae YPL001W HAT1 Catalytic subunit of the Hat1p-Hat2p histone acetyltransferase complex that uses the cofactor acetyl coenzyme A, to acetylate free nuclear and cytoplasmic histone H4
SAKL0D06292g_1	0.00259879	2.38974	up	672.468	1314.24	631.141	2783.78	-0.883727	-0.363961	-1.3812	0.89289	SAKL0D06292g	no similarity
SAKL0G04642g_1	0.0146312	1.68832	down	495.01	1536.02	666.76	807.299	-1.3603	-0.134509	-1.31944	-0.890094	SAKL0G04642g	similar to uniprot|P32317 Saccharomyces cerevisiae YEL052W AFG1 Conserved protein that may act as a chaperone in the degradation of misfolded or unassembled cytochrome c oxidase subunits
SAKL0B10010g_2	0.00461167	1.63033	up	314.081	1216.08	523.697	1911.43	-1.87021	-0.506588	-1.6561	0.198577	SAKL0B10010g	similar to uniprot|P31386 Saccharomyces cerevisiae YAL020C ATS1 Protein required, with Elongator complex, Kti11p, and Kti12p, for modification of wobble nucleosides in tRNA
SAKL0C13904g_1	0.0115077	1.61313	down	104.92	378.317	170.533	223.151	-3.51104	-2.21747	-3.37122	-2.90733	SAKL0C13904g	similar to uniprot|P25379 Saccharomyces cerevisiae YCL064C CHA1 Catabolic L-serine (L-threonine) deaminase, catalyzes the degradation of both L-serine and L- threonine
SAKL0G18128g_2	0.00456085	2.15703	up	1435.31	3193.99	1913.28	6947.94	0.247271	0.928902	0.114186	2.03795	SAKL0G18128g	similar to uniprot|P25335 Saccharomyces cerevisiae YIR029W DAL2 Allantoicase, converts allantoate to urea and ureidoglycolate in the second step of allantoin degradation
SAKL0B12232g_2	0.0213219	2.06244	up	63.8408	422.057	122.104	847.234	-4.17451	-2.13416	-3.84938	-1.08981	SAKL0B12232g	conserved hypothetical protein
SAKL0H10428g_1	0.000313322	1.88895	down	20043.3	34149.7	21986.6	17060.6	4.12988	4.32246	3.74713	3.40487	SAKL0H10428g	no similarity
SAKL0E08140g_2	0.000345055	1.88667	up	180.628	305.554	275.293	525.115	-2.72276	-2.51268	-2.60956	-1.59684	SAKL0E08140g	conserved hypothetical protein
SAKL0G10010g_1	0.00320484	1.57732	up	387.353	358.919	506.437	526.551	-1.66932	-2.23766	-1.72942	-1.58019	SAKL0G10010g	similar to uniprot|P38769 Saccharomyces cerevisiae YHR035W Putative protein of unknown function
SAKL0C11044g_2	0.00130632	1.52962	up	417.192	695.024	524.537	994.535	-1.49524	-1.27274	-1.68654	-0.659566	SAKL0C11044g	similar to uniprot|P38211 Saccharomyces cerevisiae YBR004C GPI18 Functional ortholog of human PIG-V, which is a mannosyltransferase that transfers the second mannose in glycosylphosphatidylinositol biosynthesis
SAKL0E03168g_2	0.0439975	1.7737	up	5788.53	1711.92	7512.66	3286.79	2.34759	-0.0327468	2.1932	0.794017	SAKL0E03168g	highly similar to uniprot|P43545 Saccharomyces cerevisiae YFL059W SNZ3 (ohnolog of YNL333W) Member of a stationary phase-induced gene family
SAKL0F15070g_1	0.0148961	1.99761	down	1921.31	1353.95	2359.82	615.725	0.565171	-0.300578	0.539474	-1.29886	SAKL0F15070g	similar to uniprot|P27614 Saccharomyces cerevisiae YJL172W CPS1 Vacuolar carboxypeptidase yscS
SAKL0E07876g_1	0.00221797	6.30346	down	5741.9	9607.53	2340.72	1775.64	2.21501	2.48649	0.447868	-0.169656	SAKL0E07876g	highly similar to uniprot|P28834 Saccharomyces cerevisiae YNL037C IDH1 Subunit of mitochondrial NAD(+)- dependent isocitrate dehydrogenase, which catalyzes the oxidation of isocitrate to alpha-ketoglutarate in the TCA cycle
SAKL0D09130g_1	0.00455575	1.78989	down	3014.81	6680.06	4802.63	3620.93	1.36376	1.94216	1.4896	1.10229	SAKL0D09130g	similar to uniprot|P25349 Saccharomyces cerevisiae YCR004C YCP4 Protein of unknown function, has sequence and structural similarity to flavodoxins
SAKL0C00880g_1	0.00345399	1.57282	up	802.299	990.331	1132.49	1417.55	-0.511242	-0.749546	-0.549104	-0.096195	SAKL0C00880g	similar to uniprot|P32460 Saccharomyces cerevisiae YIR030C DCG1 Protein of unknown function, expression is sensitive to nitrogen catabolite repression and regulated by Dal80p
SAKL0F12342g_1	2.85843e-07	227.224	down	377.129	719.913	3.09131	2.57786	-1.64289	-1.28745	-8.95907	-9.11542	SAKL0F12342g	similar to uniprot|P34228 Saccharomyces cerevisiae YBL066C SEF1 Putative transcription factor, has homolog in Kluyveromyces lactis
SAKL0B00264g_1	0.0219703	12.21	down	7.20884	2312.99	8.55377	177.831	-7.70284	-0.212373	-8.11883	-3.82237	SAKL0B00264g	similar to uniprot|Q12300 Saccharomyces cerevisiae YDL138W RGT2 (ohnolog of YDL194W) Plasma membrane glucose receptor, highly similar to Snf3p
SAKL0H26180g_1	0.0474416	2.15533	up	234.716	2734.23	331.994	5185.96	-2.66061	0.636323	-2.42255	1.74423	SAKL0H26180g	conserved hypothetical protein
SAKL0H25366g_2	0.0124772	1.68467	down	21.3325	950.124	30.3118	482.346	-5.79693	-0.929112	-6.12726	-1.68158	SAKL0H25366g	weakly similar to uniprot|P38741 Saccharomyces cerevisiae YHL024W RIM4 Putative RNA-binding protein required for the expression of early and middle sporulation genes
SAKL0H20108g_1	0.000876356	2.5855	up	226.484	554.474	284.805	1269.45	-2.4916	-1.61267	-2.59047	-0.24223	SAKL0H20108g	weakly similar to uniprot|P38995 Saccharomyces cerevisiae YDR270W CCC2 Cu(+2)-transporting P-type ATPase, required for export of copper from the cytosol into an extracytosolic compartment
SAKL0G04136g_1	0.00453015	1.78106	up	544.941	1473.5	828.686	2415.37	-1.22547	-0.169387	-1.1543	0.663353	SAKL0G04136g	weakly similar to uniprot|Q99325 Saccharomyces cerevisiae YOR152C Putative protein of unknown function
SAKL0A01122g_1	0.00333543	2.64225	up	51.8375	1558.59	99.571	3849.61	-4.77259	-0.0966282	-4.22397	1.30514	SAKL0A01122g	some similarities with uniprot|P40530 Saccharomyces cerevisiae YIL042C PKP1 Mitochondrial protein kinase involved in negative regulation of pyruvate dehydrogenase complex activity by phosphorylating the ser-133 residue of the Pda1p subunit
SAKL0H07172g_1	0.000579242	2.037	up	178.819	873.623	237.255	1686.81	-2.7578	-0.98773	-2.88179	0.038717	SAKL0H07172g	similar to uniprot|Q03012 Saccharomyces cerevisiae YPL138C SPP1 Subunit of COMPASS (Set1C), a complex which methylates histone H3 on lysine 4 and is required in telomeric transcriptional silencing
SAKL0E03476g_1	0.00115882	1.77969	up	82.2914	1426.99	150.486	2405.46	-4.05563	-0.245588	-3.88599	0.586038	SAKL0E03476g	similar to uniprot|Q03175 Saccharomyces cerevisiae YMR101C SRT1 Cis-prenyltransferase involved in synthesis of long-chain dolichols (19-22 isoprene units
SAKL0H08756g_1	0.00377065	1.61532	up	163.149	360.649	256.18	527.089	-2.90859	-2.2129	-2.6359	-1.52108	SAKL0H08756g	similar to uniprot|P38292 Saccharomyces cerevisiae YBR168W PEX32 Peroxisomal integral membrane protein, involved in negative regulation of peroxisome size
SAKL0E11660g_2	0.0204793	1.86884	up	128	266.099	175.369	491.683	-3.2265	-2.77223	-3.23078	-1.87009	SAKL0E11660g	conserved hypothetical protein
SAKL0E15026g_2	0.00922508	1.59472	up	288.048	581.978	479.045	916.555	-2.00978	-1.51708	-1.85356	-0.843771	SAKL0E15026g	conserved hypothetical protein
SAKL0C01738g_2	0.00511169	2.07936	up	380.949	731.044	454.485	1388.47	-1.62732	-1.19267	-1.88784	-0.136536	SAKL0C01738g	conserved hypothetical protein
SAKL0G02024g_2	0.0244003	1.69042	up	275.379	233.552	395.553	344.69	-2.12193	-2.92283	-2.1457	-2.16545	SAKL0G02024g	weakly similar to uniprot|P32380 Saccharomyces cerevisiae YDR356W SPC110 Inner plaque spindle pole body (SPB) component, ortholog of human kendrin
SAKL0D04026g_1	0.0206601	1.53529	down	1824.82	2628.66	2426.83	1580.97	0.673215	0.552428	0.591385	-0.0660856	SAKL0D04026g	similar to uniprot|P48015 Saccharomyces cerevisiae YDR019C GCV1 T subunit of the mitochondrial glycine decarboxylase complex, required for the catabolism of glycine to 5,10-methylene-THF
SAKL0C04994g_1	0.0312352	1.55118	up	5167.15	1211.63	6057.51	1769.17	2.10016	-0.479125	1.95602	0.154242	SAKL0C04994g	similar to uniprot|P46992 Saccharomyces cerevisiae YJL171C GPI-anchored cell wall protein of unknown function
SAKL0C07084g_2	0.00018537	2.60639	up	217.61	276.143	279.783	717.262	-2.37656	-2.62076	-2.59855	-1.2387	SAKL0C07084g	similar to uniprot|P36138 Saccharomyces cerevisiae YKR045C Putative protein of unknown function
SAKL0E02838g_1	7.37324e-06	9.3451	down	10712.5	21299.1	10672.2	2035.44	3.15767	3.60312	2.70632	0.378911	SAKL0E02838g	uniprot|Q6XQ71 Saccharomyces kluyveri SAKL0E02838g ADH4 Alcohol dehydrogenase 4
SAKL0B06094g_2	0.00212431	1.7139	down	8674.04	23853.4	9754.65	13118.2	2.91402	3.80713	2.5911	3.02985	SAKL0B06094g	similar to uniprot|P30624 Saccharomyces cerevisiae YOR317W FAA1 (ohnolog of YMR246W) Long chain fatty acyl- CoA synthetase with a preference for C12:0-C16:0 fatty acids
SAKL0E08998g_2	0.0484974	1.60416	down	679.094	974.943	683.035	563.872	-0.880041	-0.869695	-1.3012	-1.55151	SAKL0E08998g	similar to uniprot|P40467 Saccharomyces cerevisiae YIL130W ASG1 Zinc cluster protein proposed to function as a transcriptional regulator involved in the stress response
SAKL0C09922g_2	0.01203	2.9774	up	1413.83	768.555	1897.46	2285.1	0.282343	-1.18447	0.187906	0.389582	SAKL0C09922g	similar to uniprot|P38115 Saccharomyces cerevisiae YBR149W ARA1 NADP+ dependent arabinose dehydrogenase, involved in carbohydrate metabolism
SAKL0A05654g_Xhyb1_SAKL0A05698g	5.46263e-06	14.9981	down	296.485	25213	515.236	1503.01	-1.96988	3.82829	-1.80776	-0.0784149	SAKL0A05654g	highly similar to uniprot|P38158 Saccharomyces cerevisiae YBR299W MAL32 Maltase (alpha-D-glucosidase), inducible protein involved in maltose catabolism
SAKL0E04796g_2	0.0371695	2.18	up	403.206	424.481	628.87	927.061	-1.52278	-2.19938	-1.50386	-1.07506	SAKL0E04796g	some similarities with uniprot|Q07988 Saccharomyces cerevisiae YLR040C Putative protein of unknown function
SAKL0F14806g_2	0.00045102	1.80681	up	89.3009	1635.73	177.438	2816.28	-3.75318	-0.023546	-3.60426	0.829897	SAKL0F14806g	similar to uniprot|P38191 Saccharomyces cerevisiae YBL049W MOH1 Protein of unknown function, has homology to kinase Snf7p
SAKL0A05698g_1	0.00806365	2.16131	down	129.993	1794.26	243.443	688.628	-3.20667	0.0505607	-3.02316	-1.06134	SAKL0A05698g	highly similar to uniprot|P53051 Saccharomyces cerevisiae YGR287C Protein of unknown function that may interact with ribosomes, based on co-purification experiments
SAKL0C02816g_1	0.00207133	1.58424	down	427.968	982.512	546.208	566.148	-1.44394	-0.770398	-1.60645	-1.43419	SAKL0C02816g	similar to uniprot|P33339 Saccharomyces cerevisiae YGR047C TFC4 One of six subunits of the RNA polymerase III transcription initiation factor complex (TFIIIC)
SAKL0F15488g_1	0.0259195	1.60533	up	1631.77	1091.82	2160.93	1539.54	0.472307	-0.714006	0.345239	-0.0311384	SAKL0F15488g	similar to uniprot|P11972 Saccharomyces cerevisiae YLR452C SST2 GTPase-activating protein for Gpa1p, regulates desensitization to alpha factor pheromone
SAKL0A04554g_1	0.0229723	1.76906	up	118.653	6939.35	235.502	11777.9	-3.46926	2.05083	-3.16731	2.8738	SAKL0A04554g	conserved hypothetical protein
SAKL0H17490g_1	0.0217819	1.59824	up	1845.01	2330.86	2542.51	3183.38	0.648689	0.438754	0.555238	1.11523	SAKL0H17490g	weakly similar to uniprot|P32917 Saccharomyces cerevisiae YDR103W STE5 Pheromone-response scaffold protein
SAKL0E15290g_2	0.0122894	2.08592	up	51.4314	258.733	65.0169	484.757	-4.4953	-2.79805	-4.72502	-1.73737	SAKL0E15290g	similar to uniprot|P25621 Saccharomyces cerevisiae YCR028C FEN2 Plasma membrane H+-pantothenate symporter
SAKL0G04576g_1	0.0254493	1.69311	up	821.877	829.522	1105.33	1411.34	-0.550105	-1.04529	-0.606024	-0.285614	SAKL0G04576g	similar to uniprot|Q04033 Saccharomyces cerevisiae YDR415C Putative protein of unknown function
SAKL0H14388g_1	0.00909481	1.93082	up	686.225	382.412	846.359	733.331	-0.74066	-2.13011	-1.0202	-1.1809	SAKL0H14388g	similar to uniprot|Q12436 Saccharomyces cerevisiae YLR130C ZRT2 Low-affinity zinc transporter of the plasma membrane
SAKL0D14938g_1	0.0491068	2.41111	down	455.005	1487.85	695.882	486.827	-1.41026	-0.583219	-1.24203	-1.85291	SAKL0D14938g	similar to uniprot|Q04894 Saccharomyces cerevisiae YMR318C ADH6 NADPH-dependent medium chain alcohol dehydrogenase with broad substrate specificity
SAKL0E06248g_2	0.0288986	1.85564	up	672.614	408.028	821.856	724.865	-0.843895	-2.09966	-1.01184	-1.20774	SAKL0E06248g	similar to uniprot|Q03829 Saccharomyces cerevisiae YMR166C Predicted transporter of the mitochondrial inner membrane
SAKL0D10912g_2	0.0390408	1.55325	up	211.312	217.148	269.856	311.48	-2.54494	-3.07138	-2.59572	-2.43608	SAKL0D10912g	similar to uniprot|P25345 Saccharomyces cerevisiae YCR024C SLM5 Mitochondrial asparaginyl-tRNA synthetase
SAKL0A01144g_2	0.00124108	1.73352	up	214.413	336.902	358.628	559.021	-2.51239	-2.31623	-2.22514	-1.52253	SAKL0A01144g	similar to uniprot|P17261 Saccharomyces cerevisiae YCR075C ERS1 Protein with similarity to human cystinosin, which is a H(+)-driven transporter involved in L-cystine export from lysosomes and implicated in the disease cystinosis
SAKL0E13882g_2	0.00767423	1.6399	up	365.69	502.542	443.697	795.817	-1.73106	-1.77106	-1.89518	-1.05745	SAKL0E13882g	similar to uniprot|P40152 Saccharomyces cerevisiae YNL217W Hypothetical protein
SAKL0A00132g_1	0.00682228	1.78351	down	352.256	313.846	448.357	157.57	-1.74725	-2.40165	-1.89526	-3.23637	SAKL0A00132g	similar to uniprot|P32331 Saccharomyces cerevisiae YPR058W YMC1 (ohnolog of YBR104W) Mitochondrial protein, putative inner membrane transporter with a role in oleate metabolism and glutamate biosynthesis
SAKL0A09856g_1	0.0125499	1.66421	up	280.943	811.653	676.671	1219.58	-2.14501	-1.0296	-1.62445	-0.29476	SAKL0A09856g	some similarities with uniprot|P32862 Saccharomyces cerevisiae YKL038W RGT1 Glucose-responsive transcription factor that regulates expression of several glucose transporter (HXT) genes in response to glucose
SAKL0B09768g_2	0.00019983	1.52458	up	495.645	635.27	639.963	910.353	-1.23546	-1.42932	-1.37609	-0.820908	SAKL0B09768g	similar to uniprot|Q08213 Saccharomyces cerevisiae YOL042W NGL1 Putative endonuclease, has a domain similar to a magnesium-dependent endonuclease motif in mRNA deadenylase Ccr4p
SAKL0E12144g_1	0.00565837	2.89808	up	68.6832	3521.14	58.5564	9451.42	-4.84754	0.956743	-4.96147	2.49184	SAKL0E12144g	conserved hypothetical protein
SAKL0G04994g_2	0.0193701	3.78967	up	115.074	122.158	147.924	407.741	-3.69482	-3.89156	-3.59166	-1.96949	SAKL0G04994g	weakly similar to uniprot|P25346 Saccharomyces cerevisiae YCR098C GIT1 Plasma membrane permease, mediates uptake of glycerophosphoinositol and glycerophosphocholine as sources of the nutrients inositol and phosphate
SAKL0C07106g_1	0.00230756	1.54119	up	1690.32	1618.94	2282.73	2358.79	0.585854	-0.0560622	0.485452	0.567985	SAKL0C07106g	similar to uniprot|P46956 Saccharomyces cerevisiae YJL117W PHO86 Endoplasmic reticulum (ER) resident protein required for ER exit of the high-affinity phosphate transporter Pho84p, specifically required for packaging of Pho84p into COPII vesicles
SAKL0G04026g_1	0.00849682	2.18962	up	95.3141	458.301	159.822	914.933	-3.70432	-1.94037	-3.51417	-0.809692	SAKL0G04026g	similar to uniprot|P21623 Saccharomyces cerevisiae YDR403W DIT1 Sporulation-specific enzyme required for spore wall maturation, involved in the production of a soluble LL-dityrosine-containing precursor of the spore wall
SAKL0H09284g_1	0.000597285	1.51186	down	1180.36	1069.78	1521.1	667.217	-0.00923801	-0.668934	-0.170427	-1.26526	SAKL0H09284g	similar to uniprot|P21825 Saccharomyces cerevisiae YPL094C SEC62 Essential subunit of Sec63 complex (Sec63p, Sec62p, Sec66p and Sec72p)
SAKL0H18590g_1	0.00809649	1.51918	up	228.21	220.667	274.549	297.452	-2.39915	-2.98918	-2.59893	-2.38589	SAKL0H18590g	uniprot|O13377 Saccharomyces kluyveri SAKL0H18590g PET122 Protein PET122, mitochondrial precursor
SAKL0H00176g_2	0.0130672	2.36171	down	123.717	865.347	156.578	313.438	-3.38803	-0.990822	-3.38013	-2.23066	SAKL0H00176g	conserved hypothetical protein
SAKL0G11352g_2	0.0450956	1.50058	down	90069.6	48226.3	109872	27647.9	6.27734	4.82367	6.13302	4.23815	SAKL0G11352g	highly similar to uniprot|P00950 Saccharomyces cerevisiae YKL152C GPM1 Tetrameric phosphoglycerate mutase, mediates the conversion of 3-phosphoglycerate to 2- phosphoglycerate during glycolysis and the reverse reaction during gluconeogenesis
SAKL0A07414g_2	0.013245	1.51109	down	1528.98	1601.91	1687.23	1020.12	0.358758	-0.103348	0.0264902	-0.698936	SAKL0A07414g	highly similar to uniprot|P53173 Saccharomyces cerevisiae YGL054C ERV14 (ohnolog of YBR210W) Protein localized to COPII-coated vesicles, involved in vesicle formation and incorporation of specific secretory cargo
SAKL0A00176g_1	0.0321709	1.69776	down	92.2985	1372.75	177.062	791.058	-3.65487	-0.380256	-3.43074	-1.14389	SAKL0A00176g	similar to uniprot|P36087 Saccharomyces cerevisiae YKL070W Putative protein of unknown function
SAKL0G17050g_1	0.00472277	1.77653	up	9697.52	4651.16	12324.2	7072.7	3.08352	1.34891	2.97085	2.17797	SAKL0G17050g	highly similar to uniprot|P50094 Saccharomyces cerevisiae YML056C IMD4 (ohnolog of YLR432W) Inosine monophosphate dehydrogenase, catalyzes the first step of GMP biosynthesis, member of a four-gene family in S. cerevisiae, constitutively expressed
SAKL0H14652g_2	0.00661161	1.66405	up	2352.43	4375.48	3840.29	7089.74	0.944041	1.34456	1.0169	2.07926	SAKL0H14652g	weakly similar to uniprot|Q99296 Saccharomyces cerevisiae YLR149C Putative protein of unknown function
SAKL0H24926g_2	0.00856453	3.55055	up	2628.11	3187.3	2918.26	12167.4	1.1183	0.911248	0.910564	2.73929	SAKL0H24926g	similar to uniprot|P00358 Saccharomyces cerevisiae YJR009C TDH2 (ohnolog of YGR192C) Glyceraldehyde-3- phosphate dehydrogenase, isozyme 2, involved in glycolysis and gluconeogenesis
SAKL0C03498g_2	0.0003252	1.54872	up	535.797	584.698	747.077	818.658	-1.07092	-1.58605	-1.15659	-0.95498	SAKL0C03498g	similar to uniprot|P47139 Saccharomyces cerevisiae YJR098C Putative protein of unknown function
SAKL0H25652g_2	0.0178477	1.6219	up	289.895	273.736	376.15	411.782	-2.08016	-2.70408	-2.18183	-2.00639	SAKL0H25652g	similar to uniprot|Q9P4W6 Saccharomyces cerevisiae YLL035W GRC3 Protein of unknown function, required for cell growth and possibly involved in rRNA processing
SAKL0C10054g_1	0.00449687	2.04526	up	687.294	832.874	879.688	1553.38	-0.72361	-0.983582	-0.902328	0.0487061	SAKL0C10054g	similar to uniprot|P33312 Saccharomyces cerevisiae YBR153W RIB7 Diaminohydroxyphoshoribosylaminopyrimidine deaminase
SAKL0C07524g_1	0.0156695	1.96288	up	695.395	1223.93	740.273	2220.27	-0.750394	-0.426741	-1.23737	0.546229	SAKL0C07524g	similar to uniprot|P47177 Saccharomyces cerevisiae YJR149W Putative protein of unknown function
SAKL0C00176g_Xhyb1_SAKL0A00154g	0.000218261	5.94034	down	130.422	3640.64	275.64	517.357	-3.19037	1.03344	-3.05641	-1.53711	SAKL0C00176g	highly similar to uniprot|P40884 Saccharomyces cerevisiae YJL216C Protein of unknown function, similar to alpha-D-glucosidases
SAKL0G00440g_1	0.0020382	2.19912	up	1454.5	1386.2	2024.65	2734.71	0.274543	-0.309672	0.275289	0.827253	SAKL0G00440g	similar to uniprot|P13134 Saccharomyces cerevisiae YNL238W KEX2 Subtilisin-like protease (proprotein convertase), a calcium-dependent serine protease involved in the activation of proproteins of the secretory pathway
SAKL0H02354g_1	0.00265034	1.73841	down	330.663	695.706	496.483	347.108	-1.88467	-1.37891	-1.80119	-2.17668	SAKL0H02354g	some similarities with uniprot|P53050 Saccharomyces cerevisiae YGR249W MGA1 Protein similar to heat shock transcription factor
SAKL0G14938g_1	2.27043e-05	5.96434	up	597.011	5968.7	2091.26	34541.9	-1.20737	1.82825	-0.645402	4.40462	SAKL0G14938g	similar to uniprot|P36035 Saccharomyces cerevisiae YKL217W JEN1 Lactate transporter, required for uptake of lactate and pyruvate
SAKL0B02266g_1	0.0445742	1.6823	up	433.608	434.81	670.13	761.514	-1.47922	-2.02881	-1.25687	-1.27838	SAKL0B02266g	conserved hypothetical protein
SAKL0H09020g_2	0.00353872	3.70901	down	1448.67	7377.96	1695.15	1616.47	0.0412047	1.87106	-0.161081	-0.0199754	SAKL0H09020g	weakly similar to uniprot|P53219 Saccharomyces cerevisiae YGR031W Putative protein of unknown function
SAKL0D02310g_1	0.0098478	2.92933	down	297.806	290.361	418.342	86.7224	-1.97077	-2.78646	-2.00105	-4.33702	SAKL0D02310g	similar to uniprot|Q04847 Saccharomyces cerevisiae YMR258C Protein of unknown function with similarity to F- box proteins
SAKL0D06006g_1	0.00937002	1.63894	up	4254.91	5402.36	4734.8	8077.24	1.83746	1.66343	1.55802	2.37619	SAKL0D06006g	some similarities with uniprot|P47032 Saccharomyces cerevisiae YJL079C PRY1 (ohnolog of YKR013W) Protein of unknown function
SAKL0E04862g_1	0.00466732	1.75174	up	40.7739	336.338	72.8327	533.927	-5.00691	-2.42356	-4.64741	-1.61477	SAKL0E04862g	weakly similar to uniprot|P40209 Saccharomyces cerevisiae YMR136W GAT2 Protein containing GATA family zinc finger motifs
SAKL0E09944g_1	0.00804545	1.64009	up	905.059	2687.34	1314.55	4205.63	-0.379969	0.675124	-0.330478	1.3889	SAKL0E09944g	similar to uniprot|Q12511 Saccharomyces cerevisiae YOR090C PTC5 Mitochondrial type 2C protein phosphatase involved in regulation of pyruvate dehydrogenase activity by dephosphorylating the ser-133 residue of the Pda1p subunit
SAKL0D14542g_2	0.00318831	1.63134	up	366.755	442.694	468.147	665.867	-1.76107	-1.95498	-1.88019	-1.24893	SAKL0D14542g	weakly similar to uniprot|P39720 Saccharomyces cerevisiae YAL051W OAF1 (ohnolog of YOR363C) Oleate- activated transcription factor, acts alone and as a heterodimer with Pip2p
SAKL0G14916g_2	0.0229909	1.78254	down	3200.62	23714.9	2657.84	11847.4	1.17169	3.79909	0.582303	2.96516	SAKL0G14916g	uniprot|Q875Q9 Saccharomyces kluyveri SAKL0G14916g DIP5
SAKL0E11110g_1	0.00739457	1.52657	up	196.023	325.562	216.885	457.733	-2.71977	-2.3522	-2.89669	-1.74191	SAKL0E11110g	similar to uniprot|P53918 Saccharomyces cerevisiae YNL125C ESBP6 Protein with similarity to monocarboxylate permeases, appears not to be involved in transport of monocarboxylates such as lactate, pyruvate or acetate across the plasma membrane
SAKL0A02046g_2	0.00621025	1.55068	down	7588.89	9899.57	8916.93	6011.18	2.69705	2.53	2.43696	1.8971	SAKL0A02046g	highly similar to uniprot|Q00955 Saccharomyces cerevisiae YNR016C ACC1 (ohnolog of YMR207C) Acetyl-CoA carboxylase, biotin containing enzyme that catalyzes the carboxylation of acetyl-CoA to form malonyl-CoA
SAKL0A05676g_1	0.00114404	60.1769	down	17.7452	12103.1	26.8971	337.133	-6.22626	2.69428	-6.15536	-3.21686	SAKL0A05676g	similar to uniprot|P53048 Saccharomyces cerevisiae YGR289C MAL11 Inducible high-affinity maltose transporter (alpha-glucoside transporter)
SAKL0F11550g_2	0.0287706	2.17789	up	406.64	537.187	583.942	1184.97	-1.73671	-1.76058	-1.50028	-0.637648	SAKL0F11550g	some similarities with uniprot|Q05777 Saccharomyces cerevisiae YLR194C Structural constituent of the cell wall attached to the plasma membrane by a GPI-anchor
SAKL0G03520g_2	7.236e-05	5.16571	down	5657.16	9171.6	2738.48	1733.79	2.16907	2.45163	0.697065	0.0826638	SAKL0G03520g	highly similar to uniprot|P28241 Saccharomyces cerevisiae YOR136W IDH2 Subunit of mitochondrial NAD(+)- dependent isocitrate dehydrogenase, which catalyzes the oxidation of isocitrate to alpha-ketoglutarate in the TCA cycle
SAKL0A09482g_2	0.00946682	1.82923	up	356.298	873.732	514.093	1516.91	-2.20225	-0.930526	-1.9234	-0.0592873	SAKL0A09482g	some similarities with uniprot|P54785 Saccharomyces cerevisiae YMR070W MOT3 Nuclear transcription factor with two Cys2-His2 zinc fingers
SAKL0H04268g_1	0.00658814	1.63438	up	232.311	770.943	311.755	1093.47	-2.38245	-1.18076	-2.37633	-0.47202	SAKL0H04268g	similar to uniprot|Q12129 Saccharomyces cerevisiae YLR363C NMD4 Protein interacting with Nam7p, may be involved in the nonsense-mediated mRNA decay pathway
SAKL0C10010g_2	0.000295895	3.32582	up	2258.73	5120.97	2427.18	15278.2	0.872248	1.58307	0.582142	3.31678	SAKL0C10010g	conserved hypothetical protein
SAKL0G08668g_2	0.0387897	1.61777	up	160.424	263.027	232.259	417.541	-2.92181	-2.74528	-2.87268	-2.05127	SAKL0G08668g	similar to uniprot|P38796 Saccharomyces cerevisiae YHR075C PPE1 Protein with carboxyl methyl esterase activity that may have a role in demethylation of the phosphoprotein phosphatase catalytic subunit
SAKL0B08184g_1	0.000144087	5.44195	down	22817.1	80368.9	22092.8	12792.8	4.24638	5.536	3.80262	3.09187	SAKL0B08184g	uniprot|Q9P8S5 Saccharomyces kluyveri SAKL0B08184g Alcohol dehydrogenase isozyme 3
SAKL0H15422g_1	0.0026217	1.8896	down	3471.44	12875.2	4046.47	6596.09	1.56331	2.93485	1.28242	2.01677	SAKL0H15422g	similar to uniprot|P19262 Saccharomyces cerevisiae YDR148C KGD2 Dihydrolipoyl transsuccinylase, component of the mitochondrial alpha-ketoglutarate dehydrogenase complex, which catalyzes the oxidative decarboxylation of alpha-ketoglutarate to succinyl-CoA in the TCA cycle
SAKL0G12320g_2	0.0251963	2.60939	up	325.445	315.851	433.005	718.672	-1.83534	-2.48914	-2.02574	-1.10542	SAKL0G12320g	some similarities with uniprot|P20840 Saccharomyces cerevisiae YJR004C SAG1 Alpha-agglutinin of alpha-cells, binds to Aga1p during agglutination, N-terminal half is homologous to the immunoglobulin superfamily and contains binding site for a-agglutinin, C-terminal half is highly glycosylated and contains GPI anchor
SAKL0E15048g_2	0.00260723	5.38236	up	93.1707	9630.34	124.782	47469.9	-3.6249	2.47659	-3.89195	4.90483	SAKL0E15048g	highly similar to uniprot|P10963 Saccharomyces cerevisiae YKR097W PCK1 Phosphoenolpyruvate carboxykinase, key enzyme in gluconeogenesis, catalyzes early reaction in carbohydrate biosynthesis, glucose represses transcription and accelerates mRNA degradation, regulated by Mcm1p and Cat8p, located in the cytosol
SAKL0D05192g_1	0.00270926	1.67218	up	413.519	524.912	606.207	802.476	-1.52229	-1.71284	-1.45102	-0.971114	SAKL0D05192g	conserved hypothetical protein
SAKL0H14674g_2	0.000417465	2.20252	up	1609.59	2744.77	2115.87	5468.61	0.220294	0.689961	0.321063	1.82912	SAKL0H14674g	similar to uniprot|P06101 Saccharomyces cerevisiae YDR168W CDC37 Essential Hsp90p co-chaperone
SAKL0E11792g_1	0.0255472	1.99845	down	1134.82	2913.94	1953.83	1222.67	-0.0161233	0.725503	0.123153	-0.273378	SAKL0E11792g	highly similar to uniprot|P18562 Saccharomyces cerevisiae YHR128W FUR1 Uracil phosphoribosyltransferase, synthesizes UMP from uracil
SAKL0C11330g_2	6.97895e-05	1.91811	up	1314.39	1646.02	2058.14	2857.71	0.211419	-0.0577743	0.272478	0.881909	SAKL0C11330g	similar to uniprot|P35194 Saccharomyces cerevisiae YBL004W UTP20 Component of the small-subunit (SSU) processome, which is involved in the biogenesis of the 18S rRNA
SAKL0B12474g_2	0.0223119	1.55145	up	377.931	293.906	506.355	455.299	-1.61282	-2.54557	-1.76251	-1.91195	SAKL0B12474g	similar to uniprot|P40099 Saccharomyces cerevisiae YER183C FAU1 5,10-methenyltetrahydrofolate synthetase, involved in folic acid biosynthesis
SAKL0B12518g_1	0.00501693	1.50446	up	170.032	240.535	180.539	335.692	-2.8373	-2.83511	-3.22616	-2.24586	SAKL0B12518g	conserved hypothetical protein
SAKL0C08514g_1	0.000216583	1.79819	up	473.657	505.934	583.957	851.882	-1.33047	-1.76583	-1.56323	-0.919286	SAKL0C08514g	weakly similar to uniprot|Q08229 Saccharomyces cerevisiae YOL070C NBA1 Protein of unknown function, localizes to the bud neck and cytoplasm
SAKL0E14520g_2	0.000996296	1.55835	up	310.488	338.359	398.264	502.239	-1.95614	-2.31498	-2.06932	-1.67496	SAKL0E14520g	similar to uniprot|Q12067 Saccharomyces cerevisiae YOR079C ATX2 Golgi membrane protein involved in manganese homeostasis
SAKL0F16500g_1	0.00278531	2.75854	down	123.24	412.972	165.304	129.053	-3.59507	-2.03869	-3.42606	-3.5026	SAKL0F16500g	conserved hypothetical protein
SAKL0G13398g_2	0.00226955	1.76935	up	17405	48254.2	19347	75362.1	3.87838	4.83366	3.53077	5.65687	SAKL0G13398g	highly similar to uniprot|P32318 Saccharomyces cerevisiae YGR144W THI4 Thiazole synthase, catalyzes formation of a thiazole intermediate during thiamine biosynthesis
SAKL0H00374g_2	0.0382521	1.76232	up	190.317	8994.08	286.069	14346.1	-2.68367	2.37955	-2.7707	3.19702	SAKL0H00374g	weakly similar to uniprot|P07246 Saccharomyces cerevisiae YMR083W ADH3 Mitochondrial alcohol dehydrogenase isozyme III
SAKL0H24178g_1	0.00180703	6.60911	up	195.235	125.774	253.525	740.919	-2.91347	-3.92839	-3.07992	-1.20393	SAKL0H24178g	similar to uniprot|P38892 Saccharomyces cerevisiae YHR209W CRG1 Putative S-adenosylmethionine-dependent methyltransferase
SAKL0H03344g_1	0.00283005	1.92006	up	266.718	143.732	351.578	252.482	-2.14541	-3.62247	-2.28638	-2.68132	SAKL0H03344g	similar to uniprot|P11325 Saccharomyces cerevisiae YLR382C NAM2 Mitochondrial leucyl-tRNA synthetase, also has a direct role in splicing of several mitochondrial group I introns
SAKL0G16104g_1	0.00399682	1.94525	down	10392.2	16576.7	12187.8	7776.99	3.18485	3.24978	2.89183	2.28982	SAKL0G16104g	highly similar to uniprot|P07149 Saccharomyces cerevisiae YKL182W FAS1 Beta subunit of fatty acid synthetase, which catalyzes the synthesis of long-chain saturated fatty acids
SAKL0H08954g_1	0.0471569	1.52237	up	427.902	706.676	717.939	1052.73	-1.47094	-1.31616	-1.31214	-0.709841	SAKL0H08954g	similar to uniprot|P15179 Saccharomyces cerevisiae YPL104W MSD1 Mitochondrial aspartyl-tRNA synthetase, required for acylation of aspartyl-tRNA
SAKL0B12628g_1	0.0245164	4.0413	down	379.756	910.859	443.363	162.517	-1.62159	-1.23475	-1.96641	-3.24957	SAKL0B12628g	similar to uniprot|P38124 Saccharomyces cerevisiae YBR008C FLR1 Plasma membrane multidrug transporter of the major facilitator superfamily, involved in efflux of fluconazole, diazaborine, benomyl, methotrexate, and other drugs
SAKL0F05060g_2	0.00941735	2.28828	down	148.644	723.346	195.063	263.942	-2.98557	-1.44399	-3.08417	-2.63826	SAKL0F05060g	some similarities with uniprot|P40002 Saccharomyces cerevisiae YEL007W (ohnolog of YHR177W) Putative protein with sequence similarity to S. pombe gti1+ (gluconate transport inducer 1)
SAKL0B01716g_1	0.0152175	1.97921	down	488.639	1444.99	966.598	683.949	-1.32308	-0.337916	-1.0014	-1.32284	SAKL0B01716g	conserved hypothetical protein
SAKL0B02926g_1	0.00739341	3.75332	down	8.28125	21329.1	10.9489	5114.97	-7.37546	3.61512	-7.34682	1.70696	SAKL0B02926g	highly similar to uniprot|P43635 Saccharomyces cerevisiae YPR001W CIT3 Dual specificity mitochondrial citrate and methylcitrate synthase
SAKL0H03740g_1	0.0254655	2.17387	up	319.646	9154.52	693.012	19409.4	-1.84025	2.45515	-1.45909	3.57542	SAKL0H03740g	highly similar to uniprot|P09201 Saccharomyces cerevisiae YLR377C FBP1 Fructose-1,6-bisphosphatase, key regulatory enzyme in the gluconeogenesis pathway, required for glucose metabolism
SAKL0E09482g_2	0.00331969	1.52728	up	252.646	444.788	288.279	641.578	-2.22959	-1.96039	-2.47093	-1.34942	SAKL0E09482g	similar to uniprot|P48233 Saccharomyces cerevisiae YNL083W SAL1 ADP/ATP transporter

## Sheet: Re (262)
ProbeName	FCAbsolute	regulation	[WT, YPD](raw)	[WT, YPGly](raw)	[sef1, YPD](raw)	[sef1, YPGly](raw)	[WT, YPD](normalized)	[WT, YPGly](normalized)	[sef1, YPD](normalized)	[sef1, YPGly](normalized)	Gene_Id	Sc ortholog	note
SAKL0D02794g_2	12.5014	up	3779.91	711.1	2382.1	10413.7	-2.71804	-1.27151	-2.1785	2.3725	SAKL0D02794g	HSP26	similar to uniprot|P15992 Saccharomyces cerevisiae YBR072W HSP26 Small heat shock protein (sHSP) with chaperone activity
SAKL0F09108g_2	6.66422	up	7211.57	74.7929	9912.72	423.933	2.45578	-4.62939	2.63058	-1.89296	SAKL0F09108g	ALD5	highly similar to uniprot|P40047 Saccharomyces cerevisiae YER073W ALD5 Mitochondrial aldehyde dehydrogenase, involved in regulation or biosynthesis of electron transport chain components and acetate formation
SAKL0H24178g_1	6.60911	up	195.235	125.774	253.525	740.919	-2.91347	-3.92839	-3.07992	-1.20393	SAKL0H24178g	CRG1	similar to uniprot|P38892 Saccharomyces cerevisiae YHR209W CRG1 Putative S-adenosylmethionine-dependent methyltransferase
SAKL0G07480g_1	6.23944	up	26.1822	488.453	25.8952	2713.51	-5.90582	-1.84837	-5.90175	0.793045	SAKL0G07480g	GIT1	similar to uniprot|P25346 Saccharomyces cerevisiae YCR098C GIT1 Plasma membrane permease, mediates uptake of glycerophosphoinositol and glycerophosphocholine as sources of the nutrients inositol and phosphate
SAKL0G14938g_1	5.96434	up	597.011	5968.7	2091.26	34541.9	-1.20737	1.82825	-0.645402	4.40462	SAKL0G14938g	JEN1	similar to uniprot|P36035 Saccharomyces cerevisiae YKL217W JEN1 Lactate transporter, required for uptake of lactate and pyruvate
SAKL0E05500g_1	5.6261	up	157.555	394.573	257.57	1911.25	-2.88665	-2.38414	-2.81017	0.107995	SAKL0E05500g	SRL4	similar to uniprot|Q03085 Saccharomyces cerevisiae YPL033C SRL4 Protein of unknown function
SAKL0A07128g_1	5.52758	up	6648.48	4493.84	9699.01	23253.9	2.50854	1.43488	2.48072	3.90153	SAKL0A07128g	PYC1	highly similar to uniprot|P11154 Saccharomyces cerevisiae YGL062W PYC1 (ohnolog of YBR218C) Pyruvate carboxylase isoform, cytoplasmic enzyme that converts pyruvate to oxaloacetate
SAKL0E15048g_2	5.38236	up	93.1707	9630.34	124.782	47469.9	-3.6249	2.47659	-3.89195	4.90483	SAKL0E15048g	PCK1	highly similar to uniprot|P10963 Saccharomyces cerevisiae YKR097W PCK1 Phosphoenolpyruvate carboxykinase, key enzyme in gluconeogenesis, catalyzes early reaction in carbohydrate biosynthesis, glucose represses transcription and accelerates mRNA degradation, regulated by Mcm1p and Cat8p, located in the cytosol
SAKL0G11968g_2	4.88623	up	564.288	1124.79	752.127	4307.08	-1.11431	-0.826918	-1.09047	1.4618	SAKL0G11968g	THI13	highly similar to uniprot|Q07748 Saccharomyces cerevisiae YDL244W THI13 Protein involved in synthesis of the thiamine precursor hydroxymethylpyrimidine (HMP)
SAKL0B06028g_1	4.87811	up	1645.05	669.215	2745.4	2300.47	0.433441	-1.64165	0.781109	0.644672	SAKL0B06028g	YMR244W	similar to uniprot|Q04018 Saccharomyces cerevisiae YMR244W Putative protein of unknown function
SAKL0F08756g_1	4.47283	up	64.2209	6250.13	87.0631	22611.5	-4.25205	1.54752	-4.44717	3.7087	SAKL0F08756g	ICL1	highly similar to uniprot|P28240 Saccharomyces cerevisiae YER065C ICL1 Isocitrate lyase, catalyzes the formation of succinate and glyoxylate from isocitrate, a key reaction of the glyoxylate cycle
SAKL0E10846g_1	3.85456	up	1821.11	4956.76	1613.96	15520.8	0.392638	1.39362	-0.0298944	3.34019	SAKL0E10846g	MLS1	highly similar to uniprot|P30952 Saccharomyces cerevisiae YNL117W MLS1 Malate synthase, enzyme of the glyoxylate cycle, involved in utilization of non- fermentable carbon sources
SAKL0G04994g_2	3.78967	up	115.074	122.158	147.924	407.741	-3.69482	-3.89156	-3.59166	-1.96949	SAKL0G04994g	GIT1	weakly similar to uniprot|P25346 Saccharomyces cerevisiae YCR098C GIT1 Plasma membrane permease, mediates uptake of glycerophosphoinositol and glycerophosphocholine as sources of the nutrients inositol and phosphate
SAKL0C10890g_1	3.75433	up	445.895	658.238	694.775	2465.47	-1.39529	-1.44319	-1.22508	0.465369	SAKL0C10890g	RCR2	weakly similar to uniprot|P38212 Saccharomyces cerevisiae YBR005W RCR1 (ohnolog of YDR003W) Protein of the ER membrane involved in cell wall chitin deposition
SAKL0H24926g_2	3.55055	up	2628.11	3187.3	2918.26	12167.4	1.1183	0.911248	0.910564	2.73929	SAKL0H24926g	TDH3	similar to uniprot|P00358 Saccharomyces cerevisiae YJR009C TDH2 (ohnolog of YGR192C) Glyceraldehyde-3- phosphate dehydrogenase, isozyme 2, involved in glycolysis and gluconeogenesis
SAKL0C10010g_2	3.32582	up	2258.73	5120.97	2427.18	15278.2	0.872248	1.58307	0.582142	3.31678	SAKL0C10010g	0	conserved hypothetical protein
SAKL0H26202g_1	3.29419	up	102.094	350.249	126.212	1088.9	-3.88736	-2.32884	-3.6658	-0.608912	SAKL0H26202g	FET2	weakly similar to uniprot|P38993 Saccharomyces cerevisiae YMR058W FET3 Ferro-O2-oxidoreductase required for high-affinity iron uptake and involved in mediating resistance to copper ion toxicity, belongs to class of integral membrane multicopper oxidases
SAKL0H06534g_1	3.06235	up	248.56	203.085	356.655	551.452	-2.18323	-3.23183	-2.25939	-1.61719	SAKL0H06534g	RAD53	similar to uniprot|P22216 Saccharomyces cerevisiae YPL153C RAD53 Protein kinase, required for cell-cycle arrest in response to DNA damage
SAKL0H15092g_2	2.98241	up	972.296	469.601	784.172	1326.69	-0.280732	-1.92501	-1.14659	-0.348527	SAKL0H15092g	SSY1	similar to uniprot|Q03770 Saccharomyces cerevisiae YDR160W SSY1 Component of the SPS plasma membrane amino acid sensor system (Ssy1p-Ptr3p-Ssy5p), which senses external amino acid concentration and transmits intracellular signals that result in regulation of expression of amino acid permease genes
SAKL0C09922g_2	2.9774	up	1413.83	768.555	1897.46	2285.1	0.282343	-1.18447	0.187906	0.389582	SAKL0C09922g	ARA1	similar to uniprot|P38115 Saccharomyces cerevisiae YBR149W ARA1 NADP+ dependent arabinose dehydrogenase, involved in carbohydrate metabolism
SAKL0E12144g_1	2.89808	up	68.6832	3521.14	58.5564	9451.42	-4.84754	0.956743	-4.96147	2.49184	SAKL0E12144g	SPL2	conserved hypothetical protein
SAKL0C13794g_1	2.87155	up	525.232	1024.05	734.169	2564.11	-1.20178	-0.726675	-1.17934	0.795157	SAKL0C13794g	PSF3	similar to uniprot|Q12146 Saccharomyces cerevisiae YOL146W PSF3 Subunit of the GINS complex (Sld5p, Psf1p, Psf2p, Psf3p), which is localized to DNA replication origins and implicated in assembly of the DNA replication machinery
SAKL0H11770g_1	2.81499	up	2296.67	85.2763	2900.9	205.686	0.978968	-4.47175	0.847879	-2.97861	SAKL0H11770g	0	conserved hypothetical protein
SAKL0F16632g_1	2.70005	up	674.95	485.113	718.748	1156.61	-0.726963	-1.95545	-1.19134	-0.522461	SAKL0F16632g	ESBP6	some similarities with uniprot|P53918 Saccharomyces cerevisiae YNL125C ESBP6 Protein with similarity to monocarboxylate permeases, appears not to be involved in transport of monocarboxylates such as lactate, pyruvate or acetate across the plasma membrane
SAKL0A01122g_1	2.64225	up	51.8375	1558.59	99.571	3849.61	-4.77259	-0.0966282	-4.22397	1.30514	SAKL0A01122g	PKP1	some similarities with uniprot|P40530 Saccharomyces cerevisiae YIL042C PKP1 Mitochondrial protein kinase involved in negative regulation of pyruvate dehydrogenase complex activity by phosphorylating the ser-133 residue of the Pda1p subunit
SAKL0H08558g_2	2.60988	up	277.034	5917.07	613.262	16856.9	-2.07307	1.83614	-1.56439	3.22012	SAKL0H08558g	0	conserved hypothetical protein
SAKL0G12320g_2	2.60939	up	325.445	315.851	433.005	718.672	-1.83534	-2.48914	-2.02574	-1.10542	SAKL0G12320g	SAG1	some similarities with uniprot|P20840 Saccharomyces cerevisiae YJR004C SAG1 Alpha-agglutinin of alpha-cells, binds to Aga1p during agglutination, N-terminal half is homologous to the immunoglobulin superfamily and contains binding site for a-agglutinin, C-terminal half is highly glycosylated and contains GPI anchor
SAKL0C07084g_2	2.60639	up	217.61	276.143	279.783	717.262	-2.37656	-2.62076	-2.59855	-1.2387	SAKL0C07084g	YKR045C	similar to uniprot|P36138 Saccharomyces cerevisiae YKR045C Putative protein of unknown function
SAKL0H20108g_1	2.5855	up	226.484	554.474	284.805	1269.45	-2.4916	-1.61267	-2.59047	-0.24223	SAKL0H20108g	CCC2	weakly similar to uniprot|P38995 Saccharomyces cerevisiae YDR270W CCC2 Cu(+2)-transporting P-type ATPase, required for export of copper from the cytosol into an extracytosolic compartment
SAKL0C09988g_1	2.55466	up	855.621	642.33	1142.21	1478.87	-0.448391	-1.45056	-0.542661	-0.0974224	SAKL0C09988g	MPD2	weakly similar to uniprot|Q99316 Saccharomyces cerevisiae YOL088C MPD2 Member of the protein disulfide isomerase (PDI) family, exhibits chaperone activity
SAKL0F00858g_2	2.54625	up	640.193	1074.27	959.728	2353.61	-0.944702	-0.705109	-0.829949	0.643266	SAKL0F00858g	YGL242C	similar to uniprot|P53066 Saccharomyces cerevisiae YGL242C Putative protein of unknown function
SAKL0H20966g_1	2.46276	up	2705.65	5615.47	3644.13	12938.2	0.992443	1.53934	1.14866	2.83962	SAKL0H20966g	ECL1	conserved hypothetical protein
SAKL0E11440g_2	2.39012	up	4045.58	3267.22	6312.34	5921.33	1.81786	0.736977	1.95901	1.99406	SAKL0E11440g	CWP1	conserved hypothetical protein
SAKL0D06292g_1	2.38974	up	672.468	1314.24	631.141	2783.78	-0.883727	-0.363961	-1.3812	0.89289	SAKL0D06292g	0	no similarity
SAKL0C04048g_1	2.33518	up	2472.94	1337.98	2869.4	2692.09	0.89604	-0.38918	0.874787	0.834356	SAKL0C04048g	PEP1	some similarities with uniprot|P32319 Saccharomyces cerevisiae YBL017C PEP1 Type I transmembrane sorting receptor for multiple vacuolar hydrolases
SAKL0E15004g_2	2.33394	up	3097.01	5851.71	3452.65	12127.5	1.3078	1.78236	1.04904	3.00512	SAKL0E15004g	YIL151C	similar to uniprot|P36168 Saccharomyces cerevisiae YKR096W (ohnolog of YIL151C) Protein of unknown function that may interact with ribosomes, based on co-purification experiments
SAKL0E03300g_1	2.29359	up	378.161	141.919	507.82	280.713	-1.58682	-3.65025	-1.70637	-2.45264	SAKL0E03300g	RAD27	similar to uniprot|P26793 Saccharomyces cerevisiae YKL113C RAD27 5' to 3' exonuclease, 5' flap endonuclease, required for Okazaki fragment processing and maturation as well as for long-patch base-excision repair
SAKL0F11704g_2	2.26966	up	1023.71	4475.45	1613.6	10369.2	-0.285845	1.31128	-0.0420845	2.49375	SAKL0F11704g	DLD1	similar to uniprot|P32891 Saccharomyces cerevisiae YDL174C DLD1 D-lactate dehydrogenase, oxidizes D-lactate to pyruvate, transcription is heme-dependent, repressed by glucose, and derepressed in ethanol or lactate
SAKL0G10186g_2	2.24466	up	612.815	344.21	1041.45	788.062	-1.08402	-2.38832	-0.77361	-1.22183	SAKL0G10186g	RRF1	similar to uniprot|P38771 Saccharomyces cerevisiae YHR038W RRF1 Mitochondrial ribosome recycling factor, essential for mitochondrial protein synthesis and for the maintenance of the respiratory function of mitochondria
SAKL0A00726g_2	2.24189	up	874.315	174.859	1622.47	409.14	-0.41604	-3.23199	-0.173027	-2.06728	SAKL0A00726g	YKR105C	similar to uniprot|P36172 Saccharomyces cerevisiae YKR105C VBA5 (ohnolog of YCL069W) Putative transporter of the Major Facilitator Superfamily (MFS)
SAKL0C00946g_2	2.22173	up	221.604	278.965	288.406	558.858	-2.38083	-2.58325	-2.55879	-1.43157	SAKL0C00946g	SPS1	some similarities with uniprot|P08458 Saccharomyces cerevisiae YDR523C SPS1 Putative protein serine/threonine kinase expressed at the end of meiosis and localized to the prospore membrane, required for correct localization of enzymes involved in spore wall synthesis
SAKL0F00286g_2	2.20376	up	425.743	767.676	709.193	1544.31	-1.46266	-1.12966	-1.49147	0.0103059	SAKL0F00286g	FUI1	similar to uniprot|P38196 Saccharomyces cerevisiae YBL042C FUI1 High affinity uridine permease, localized to the plasma membrane
SAKL0H14674g_2	2.20252	up	1609.59	2744.77	2115.87	5468.61	0.220294	0.689961	0.321063	1.82912	SAKL0H14674g	CDC37	similar to uniprot|P06101 Saccharomyces cerevisiae YDR168W CDC37 Essential Hsp90p co-chaperone
SAKL0G00440g_1	2.19912	up	1454.5	1386.2	2024.65	2734.71	0.274543	-0.309672	0.275289	0.827253	SAKL0G00440g	KEX2	similar to uniprot|P13134 Saccharomyces cerevisiae YNL238W KEX2 Subtilisin-like protease (proprotein convertase), a calcium-dependent serine protease involved in the activation of proproteins of the secretory pathway
SAKL0C12672g_1	2.19682	up	1762.23	863.668	2011.48	1593.68	0.556698	-1.02451	0.313806	0.110902	SAKL0C12672g	HRP1	weakly similar to uniprot|Q99383 Saccharomyces cerevisiae YOL123W HRP1 Subunit of cleavage factor I, a five-subunit complex required for the cleavage and polyadenylation of pre-mRNA 3' ends
SAKL0E05434g_1	2.19289	up	573.501	698.428	781.356	1395.09	-1.01241	-1.27038	-1.06353	-0.137547	SAKL0E05434g	OSW5	some similarities with uniprot|P40219 Saccharomyces cerevisiae YMR148W Putative protein of unknown function
SAKL0G04026g_1	2.18962	up	95.3141	458.301	159.822	914.933	-3.70432	-1.94037	-3.51417	-0.809692	SAKL0G04026g	DIT1	similar to uniprot|P21623 Saccharomyces cerevisiae YDR403W DIT1 Sporulation-specific enzyme required for spore wall maturation, involved in the production of a soluble LL-dityrosine-containing precursor of the spore wall
SAKL0E04796g_2	2.18	up	403.206	424.481	628.87	927.061	-1.52278	-2.19938	-1.50386	-1.07506	SAKL0E04796g	YLR040C	some similarities with uniprot|Q07988 Saccharomyces cerevisiae YLR040C Putative protein of unknown function
SAKL0F11550g_2	2.17789	up	406.64	537.187	583.942	1184.97	-1.73671	-1.76058	-1.50028	-0.637648	SAKL0F11550g	YLR194C	some similarities with uniprot|Q05777 Saccharomyces cerevisiae YLR194C Structural constituent of the cell wall attached to the plasma membrane by a GPI-anchor
SAKL0H03740g_1	2.17387	up	319.646	9154.52	693.012	19409.4	-1.84025	2.45515	-1.45909	3.57542	SAKL0H03740g	FBP1	highly similar to uniprot|P09201 Saccharomyces cerevisiae YLR377C FBP1 Fructose-1,6-bisphosphatase, key regulatory enzyme in the gluconeogenesis pathway, required for glucose metabolism
SAKL0G18128g_2	2.15703	up	1435.31	3193.99	1913.28	6947.94	0.247271	0.928902	0.114186	2.03795	SAKL0G18128g	DAL2	similar to uniprot|P25335 Saccharomyces cerevisiae YIR029W DAL2 Allantoicase, converts allantoate to urea and ureidoglycolate in the second step of allantoin degradation
SAKL0H26180g_1	2.15533	up	234.716	2734.23	331.994	5185.96	-2.66061	0.636323	-2.42255	1.74423	SAKL0H26180g	0	conserved hypothetical protein
SAKL0D04246g_2	2.1347	up	389.767	331.861	507.038	611.802	-1.61	-2.42331	-1.74435	-1.32928	SAKL0D04246g	KCS1	weakly similar to uniprot|Q7LGR2 Saccharomyces cerevisiae YDR017C KCS1 Inositol hexakisphosphate (IP6) and inositol heptakisphosphate (IP7) kinase
SAKL0G16258g_1	2.11736	up	3564.29	5741.08	4673.1	11213.4	1.43548	1.72597	1.51144	2.80824	SAKL0G16258g	PUN1	similar to uniprot|Q6B322 Saccharomyces cerevisiae YLR414C Putative protein of unknown function
SAKL0E15290g_2	2.08592	up	51.4314	258.733	65.0169	484.757	-4.4953	-2.79805	-4.72502	-1.73737	SAKL0E15290g	FEN2	similar to uniprot|P25621 Saccharomyces cerevisiae YCR028C FEN2 Plasma membrane H+-pantothenate symporter
SAKL0C01738g_2	2.07936	up	380.949	731.044	454.485	1388.47	-1.62732	-1.19267	-1.88784	-0.136536	SAKL0C01738g	OYE3	conserved hypothetical protein
SAKL0E12166g_2	2.07852	up	115.251	703.279	144.193	1482.48	-3.35932	-1.25861	-3.62125	-0.203059	SAKL0E12166g	0	conserved hypothetical protein
SAKL0B12232g_2	2.06244	up	63.8408	422.057	122.104	847.234	-4.17451	-2.13416	-3.84938	-1.08981	SAKL0B12232g	0	conserved hypothetical protein
SAKL0C10054g_1	2.04526	up	687.294	832.874	879.688	1553.38	-0.72361	-0.983582	-0.902328	0.0487061	SAKL0C10054g	RIB7	similar to uniprot|P33312 Saccharomyces cerevisiae YBR153W RIB7 Diaminohydroxyphoshoribosylaminopyrimidine deaminase
SAKL0H07172g_1	2.037	up	178.819	873.623	237.255	1686.81	-2.7578	-0.98773	-2.88179	0.038717	SAKL0H07172g	SPP1	similar to uniprot|Q03012 Saccharomyces cerevisiae YPL138C SPP1 Subunit of COMPASS (Set1C), a complex which methylates histone H3 on lysine 4 and is required in telomeric transcriptional silencing
SAKL0C07524g_1	1.96288	up	695.395	1223.93	740.273	2220.27	-0.750394	-0.426741	-1.23737	0.546229	SAKL0C07524g	YJR149W	similar to uniprot|P47177 Saccharomyces cerevisiae YJR149W Putative protein of unknown function
SAKL0H14454g_2	1.96245	up	4438.29	5275.66	4635.55	10593.6	1.12351	1.6588	1.39449	2.63146	SAKL0H14454g	HSP42	similar to uniprot|Q12329 Saccharomyces cerevisiae YDR171W HSP42 Small heat shock protein (sHSP) with chaperone activity
SAKL0C00594g_2	1.9551	up	1806.94	1101.91	2666.12	2023.22	0.561638	-0.642436	0.573745	0.324806	SAKL0C00594g	0	conserved hypothetical protein
SAKL0D05214g_1	1.94575	up	286.435	500.916	543.663	932.603	-2.07184	-1.91825	-1.66256	-0.957924	SAKL0D05214g	YKR023W	similar to uniprot|P36119 Saccharomyces cerevisiae YKR023W Putative protein of unknown function
SAKL0C03388g_2	1.93964	up	945.497	795.931	1037.99	1336.43	-0.328956	-1.13471	-0.612306	-0.178923	SAKL0C03388g	NRD1	some similarities with uniprot|P53617 Saccharomyces cerevisiae YNL251C NRD1 RNA-binding protein that interacts with the C-terminal domain of the RNA polymerase II large subunit (Rpo21p), preferentially at phosphorylated Ser5
SAKL0H14388g_1	1.93082	up	686.225	382.412	846.359	733.331	-0.74066	-2.13011	-1.0202	-1.1809	SAKL0H14388g	ZRT1	similar to uniprot|Q12436 Saccharomyces cerevisiae YLR130C ZRT2 Low-affinity zinc transporter of the plasma membrane
SAKL0H03344g_1	1.92006	up	266.718	143.732	351.578	252.482	-2.14541	-3.62247	-2.28638	-2.68132	SAKL0H03344g	NAM2	similar to uniprot|P11325 Saccharomyces cerevisiae YLR382C NAM2 Mitochondrial leucyl-tRNA synthetase, also has a direct role in splicing of several mitochondrial group I introns
SAKL0C11330g_2	1.91811	up	1314.39	1646.02	2058.14	2857.71	0.211419	-0.0577743	0.272478	0.881909	SAKL0C11330g	UTP20	similar to uniprot|P35194 Saccharomyces cerevisiae YBL004W UTP20 Component of the small-subunit (SSU) processome, which is involved in the biogenesis of the 18S rRNA
SAKL0E08140g_2	1.88667	up	180.628	305.554	275.293	525.115	-2.72276	-2.51268	-2.60956	-1.59684	SAKL0E08140g	0	conserved hypothetical protein
SAKL0E11660g_2	1.86884	up	128	266.099	175.369	491.683	-3.2265	-2.77223	-3.23078	-1.87009	SAKL0E11660g	0	conserved hypothetical protein
SAKL0E06248g_2	1.85564	up	672.614	408.028	821.856	724.865	-0.843895	-2.09966	-1.01184	-1.20774	SAKL0E06248g	YMR166C	similar to uniprot|Q03829 Saccharomyces cerevisiae YMR166C Predicted transporter of the mitochondrial inner membrane
SAKL0E03652g_1	1.84944	up	491.596	1457.46	456.223	2341.24	-1.37641	-0.250394	-1.83763	0.636693	SAKL0E03652g	YKU80	similar to uniprot|Q04437 Saccharomyces cerevisiae YMR106C YKU80 Subunit of the telomeric Ku complex (Yku70p- Yku80p), involved in telomere length maintenance, structure and telomere position effect
SAKL0D00572g_1	1.835	up	2222.64	2672.58	2802.4	4266.08	0.919063	0.62394	0.720291	1.49972	SAKL0D00572g	RPM2	similar to uniprot|Q02773 Saccharomyces cerevisiae YML091C RPM2 Protein subunit of mitochondrial RNase P, has roles in nuclear transcription, cytoplasmic and mitochondrial RNA processing, and mitochondrial translation
SAKL0A09482g_2	1.82923	up	356.298	873.732	514.093	1516.91	-2.20225	-0.930526	-1.9234	-0.0592873	SAKL0A09482g	MOT3	some similarities with uniprot|P54785 Saccharomyces cerevisiae YMR070W MOT3 Nuclear transcription factor with two Cys2-His2 zinc fingers
SAKL0C09438g_2	1.81281	up	655.008	466.735	924.293	859.728	-0.885601	-1.93968	-0.861085	-1.08145	SAKL0C09438g	NDI1	similar to uniprot|P32340 Saccharomyces cerevisiae YML120C NDI1 NADH:ubiquinone oxidoreductase, transfers electrons from NADH to ubiquinone in the respiratory chain but does not pump protons, in contrast to the higher eukaryotic multisubunit respiratory complex I
SAKL0A10208g_2	1.81081	up	6172.15	9004.93	8436.02	15228.3	2.42722	2.3203	2.33116	3.17694	SAKL0A10208g	STE6	similar to uniprot|P12866 Saccharomyces cerevisiae YKL209C STE6 Plasma membrane ATP-binding cassette (ABC) transporter required for the export of a-factor, catalyzes ATP hydrolysis coupled to a-factor transport
SAKL0F14806g_2	1.80681	up	89.3009	1635.73	177.438	2816.28	-3.75318	-0.023546	-3.60426	0.829897	SAKL0F14806g	MOH1	similar to uniprot|P38191 Saccharomyces cerevisiae YBL049W MOH1 Protein of unknown function, has homology to kinase Snf7p
SAKL0C08514g_1	1.79819	up	473.657	505.934	583.957	851.882	-1.33047	-1.76583	-1.56323	-0.919286	SAKL0C08514g	NBA1	weakly similar to uniprot|Q08229 Saccharomyces cerevisiae YOL070C NBA1 Protein of unknown function, localizes to the bud neck and cytoplasm
SAKL0C04972g_2	1.79755	up	323.935	167.54	326.257	267.896	-2.01182	-3.31378	-2.26776	-2.46775	SAKL0C04972g	STE3	similar to uniprot|P06783 Saccharomyces cerevisiae YKL178C STE3 Receptor for a factor receptor, transcribed in alpha cells and required for mating by alpha cells, couples to MAP kinase cascade to mediate pheromone response
SAKL0F14366g_1	1.79718	up	234.38	166.524	339.132	278.689	-2.3543	-3.31353	-2.33059	-2.4678	SAKL0F14366g	THP3	weakly similar to uniprot|Q07109 Saccharomyces cerevisiae YPR045C Protein of unknown function
SAKL0D13750g_2	1.79223	up	96.3204	196.309	194.828	343.224	-3.61359	-3.17925	-3.19321	-2.33749	SAKL0D13750g	0	no similarity
SAKL0A07480g_1	1.78524	up	265.773	549.965	492.405	936.286	-2.20562	-1.61865	-2.02337	-0.782528	SAKL0A07480g	VBA2	similar to uniprot|P38358 Saccharomyces cerevisiae YBR293W VBA2 Permease of basic amino acids in the vacuolar membrane
SAKL0G04136g_1	1.78106	up	544.941	1473.5	828.686	2415.37	-1.22547	-0.169387	-1.1543	0.663353	SAKL0G04136g	YOR152C	weakly similar to uniprot|Q99325 Saccharomyces cerevisiae YOR152C Putative protein of unknown function
SAKL0E03476g_1	1.77969	up	82.2914	1426.99	150.486	2405.46	-4.05563	-0.245588	-3.88599	0.586038	SAKL0E03476g	SRT1	similar to uniprot|Q03175 Saccharomyces cerevisiae YMR101C SRT1 Cis-prenyltransferase involved in synthesis of long-chain dolichols (19-22 isoprene units
SAKL0H24310g_1	1.77759	up	79.8727	1827.17	156.127	2973.34	-4.05285	0.137664	-3.60937	0.967587	SAKL0H24310g	YLR312C	weakly similar to uniprot|Q06159 Saccharomyces cerevisiae YLR312C Protein of unknown function
SAKL0G17050g_1	1.77653	up	9697.52	4651.16	12324.2	7072.7	3.08352	1.34891	2.97085	2.17797	SAKL0G17050g	IMD3	highly similar to uniprot|P50094 Saccharomyces cerevisiae YML056C IMD4 (ohnolog of YLR432W) Inosine monophosphate dehydrogenase, catalyzes the first step of GMP biosynthesis, member of a four-gene family in S. cerevisiae, constitutively expressed
SAKL0D12716g_2	1.77645	up	565.386	1842.33	675.955	2795.79	-1.16004	0.00161791	-1.27331	0.830611	SAKL0D12716g	MNN4	weakly similar to uniprot|P40355 Saccharomyces cerevisiae YJR061W (ohnolog of YKL201C) Putative protein of unknown function
SAKL0E03168g_2	1.7737	up	5788.53	1711.92	7512.66	3286.79	2.34759	-0.0327468	2.1932	0.794017	SAKL0E03168g	SNZ1	highly similar to uniprot|P43545 Saccharomyces cerevisiae YFL059W SNZ3 (ohnolog of YNL333W) Member of a stationary phase-induced gene family
SAKL0G13398g_2	1.76935	up	17405	48254.2	19347	75362.1	3.87838	4.83366	3.53077	5.65687	SAKL0G13398g	THI4	highly similar to uniprot|P32318 Saccharomyces cerevisiae YGR144W THI4 Thiazole synthase, catalyzes formation of a thiazole intermediate during thiamine biosynthesis
SAKL0A04554g_1	1.76906	up	118.653	6939.35	235.502	11777.9	-3.46926	2.05083	-3.16731	2.8738	SAKL0A04554g	YIG1	conserved hypothetical protein
SAKL0H00374g_2	1.76232	up	190.317	8994.08	286.069	14346.1	-2.68367	2.37955	-2.7707	3.19702	SAKL0H00374g	ADH5	weakly similar to uniprot|P07246 Saccharomyces cerevisiae YMR083W ADH3 Mitochondrial alcohol dehydrogenase isozyme III
SAKL0E04862g_1	1.75174	up	40.7739	336.338	72.8327	533.927	-5.00691	-2.42356	-4.64741	-1.61477	SAKL0E04862g	GAT2	weakly similar to uniprot|P40209 Saccharomyces cerevisiae YMR136W GAT2 Protein containing GATA family zinc finger motifs
SAKL0H06358g_1	1.74824	up	420.752	342.053	554.202	592.874	-1.59012	-2.3124	-1.79006	-1.50649	SAKL0H06358g	0	conserved hypothetical protein
SAKL0D10054g_2	1.74236	up	1008.91	1155.46	1499.31	1925.63	-0.193431	-0.618162	-0.237062	0.182879	SAKL0D10054g	DCV1	weakly similar to uniprot|Q08157 Saccharomyces cerevisiae YOL019W (ohnolog of YFR012W) Protein of unknown function
SAKL0A01144g_2	1.73352	up	214.413	336.902	358.628	559.021	-2.51239	-2.31623	-2.22514	-1.52253	SAKL0A01144g	ERS1	similar to uniprot|P17261 Saccharomyces cerevisiae YCR075C ERS1 Protein with similarity to human cystinosin, which is a H(+)-driven transporter involved in L-cystine export from lysosomes and implicated in the disease cystinosis
SAKL0H20526g_2	1.71823	up	26.0434	180.37	63.8222	282.439	-5.50551	-3.22997	-4.88068	-2.44905	SAKL0H20526g	0	conserved hypothetical protein
SAKL0H22748g_2	1.71541	up	910.799	1315.86	1320.7	1940.32	-0.372358	-0.386896	-0.388565	0.391658	SAKL0H22748g	TAD3	similar to uniprot|Q9URQ3 Saccharomyces cerevisiae YLR316C TAD3 Subunit of tRNA-specific adenosine-34 deaminase, forms a heterodimer with Tad2p that converts adenosine to inosine at the wobble position of several tRNAs
SAKL0E03278g_2	1.71352	up	749.945	891.578	1023.79	1340.8	-0.638657	-0.942933	-0.754161	-0.165974	SAKL0E03278g	ABF1	some similarities with uniprot|P14164 Saccharomyces cerevisiae YKL112W ABF1 DNA binding protein with possible chromatin-reorganizing activity involved in transcriptional activation, gene silencing, and DNA replication and repair
SAKL0G04576g_1	1.69311	up	821.877	829.522	1105.33	1411.34	-0.550105	-1.04529	-0.606024	-0.285614	SAKL0G04576g	YDR415C	similar to uniprot|Q04033 Saccharomyces cerevisiae YDR415C Putative protein of unknown function
SAKL0E14542g_1	1.69136	up	269.58	239.788	371.793	362.788	-2.11714	-2.92274	-2.2258	-2.16456	SAKL0E14542g	DIA2	weakly similar to uniprot|Q7LGN4 Saccharomyces cerevisiae YOR080W DIA2 Origin-binding F-box protein that forms an SCF ubiquitin ligase complex with Skp1p and Cdc53p
SAKL0G02024g_2	1.69042	up	275.379	233.552	395.553	344.69	-2.12193	-2.92283	-2.1457	-2.16545	SAKL0G02024g	SPC110	weakly similar to uniprot|P32380 Saccharomyces cerevisiae YDR356W SPC110 Inner plaque spindle pole body (SPB) component, ortholog of human kendrin
SAKL0C03278g_2	1.68537	up	1237.21	1763.19	1577.36	2611.23	0.138831	0.062851	-0.0358605	0.815919	SAKL0C03278g	FOL1	similar to uniprot|P53848 Saccharomyces cerevisiae YNL256W FOL1 Multifunctional enzyme of the folic acid biosynthesis pathway, has dihydropteroate synthetase, dihydro-6-hydroxymethylpterin pyrophosphokinase, and dihydroneopterin aldolase activities
SAKL0B02266g_1	1.6823	up	433.608	434.81	670.13	761.514	-1.47922	-2.02881	-1.25687	-1.27838	SAKL0B02266g	0	conserved hypothetical protein
SAKL0D05192g_1	1.67218	up	413.519	524.912	606.207	802.476	-1.52229	-1.71284	-1.45102	-0.971114	SAKL0D05192g	0	conserved hypothetical protein
SAKL0A09856g_1	1.66421	up	280.943	811.653	676.671	1219.58	-2.14501	-1.0296	-1.62445	-0.29476	SAKL0A09856g	RGT1	some similarities with uniprot|P32862 Saccharomyces cerevisiae YKL038W RGT1 Glucose-responsive transcription factor that regulates expression of several glucose transporter (HXT) genes in response to glucose
SAKL0H14652g_2	1.66405	up	2352.43	4375.48	3840.29	7089.74	0.944041	1.34456	1.0169	2.07926	SAKL0H14652g	YLR149C	weakly similar to uniprot|Q99296 Saccharomyces cerevisiae YLR149C Putative protein of unknown function
SAKL0B01584g_1	1.6628	up	19230.5	14732.9	26855	22531	4.05618	3.10411	3.99632	3.83772	SAKL0B01584g	STE2	uniprot|P12384 Saccharomyces kluyveri SAKL0B01584g STE2 Pheromone alpha factor receptor
SAKL0H04444g_2	1.66175	up	55.9218	184.553	109.795	291.292	-4.38973	-3.24754	-4.08717	-2.51484	SAKL0H04444g	0	conserved hypothetical protein
SAKL0H23606g_1	1.65232	up	2306.11	2363.33	3266.75	3487.38	0.94376	0.50539	1.02259	1.22989	SAKL0H23606g	RTS3	some similarities with uniprot|P53289 Saccharomyces cerevisiae YGR161C RTS3 Putative component of the protein phosphatase type 2A complex
SAKL0E09944g_1	1.64009	up	905.059	2687.34	1314.55	4205.63	-0.379969	0.675124	-0.330478	1.3889	SAKL0E09944g	PTC5	similar to uniprot|Q12511 Saccharomyces cerevisiae YOR090C PTC5 Mitochondrial type 2C protein phosphatase involved in regulation of pyruvate dehydrogenase activity by dephosphorylating the ser-133 residue of the Pda1p subunit
SAKL0E13882g_2	1.6399	up	365.69	502.542	443.697	795.817	-1.73106	-1.77106	-1.89518	-1.05745	SAKL0E13882g	YNL217W	similar to uniprot|P40152 Saccharomyces cerevisiae YNL217W Hypothetical protein
SAKL0D06006g_1	1.63894	up	4254.91	5402.36	4734.8	8077.24	1.83746	1.66343	1.55802	2.37619	SAKL0D06006g	PRY3	some similarities with uniprot|P47032 Saccharomyces cerevisiae YJL079C PRY1 (ohnolog of YKR013W) Protein of unknown function
SAKL0H04268g_1	1.63438	up	232.311	770.943	311.755	1093.47	-2.38245	-1.18076	-2.37633	-0.47202	SAKL0H04268g	NMD4	similar to uniprot|Q12129 Saccharomyces cerevisiae YLR363C NMD4 Protein interacting with Nam7p, may be involved in the nonsense-mediated mRNA decay pathway
SAKL0E07964g_2	1.63313	up	85.2103	1916.39	125.032	3092.47	-3.9629	0.138782	-4.00492	0.846422	SAKL0E07964g	XBP1	weakly similar to uniprot|P40489 Saccharomyces cerevisiae YIL101C XBP1 Transcriptional repressor that binds to promoter sequences of the cyclin genes, CYS3, and SMF2
SAKL0D08030g_1	1.63205	up	535.987	1445.86	767	2256.02	-1.10496	-0.251762	-1.21335	0.454925	SAKL0D08030g	YLR173W	weakly similar to uniprot|Q06247 Saccharomyces cerevisiae YLR173W Putative protein of unknown function
SAKL0D14542g_2	1.63134	up	366.755	442.694	468.147	665.867	-1.76107	-1.95498	-1.88019	-1.24893	SAKL0D14542g	OAF1	weakly similar to uniprot|P39720 Saccharomyces cerevisiae YAL051W OAF1 (ohnolog of YOR363C) Oleate- activated transcription factor, acts alone and as a heterodimer with Pip2p
SAKL0B10010g_2	1.63033	up	314.081	1216.08	523.697	1911.43	-1.87021	-0.506588	-1.6561	0.198577	SAKL0B10010g	ATS1	similar to uniprot|P31386 Saccharomyces cerevisiae YAL020C ATS1 Protein required, with Elongator complex, Kti11p, and Kti12p, for modification of wobble nucleosides in tRNA
SAKL0H25652g_2	1.6219	up	289.895	273.736	376.15	411.782	-2.08016	-2.70408	-2.18183	-2.00639	SAKL0H25652g	GRC3	similar to uniprot|Q9P4W6 Saccharomyces cerevisiae YLL035W GRC3 Protein of unknown function, required for cell growth and possibly involved in rRNA processing
SAKL0G08668g_2	1.61777	up	160.424	263.027	232.259	417.541	-2.92181	-2.74528	-2.87268	-2.05127	SAKL0G08668g	PPE1	similar to uniprot|P38796 Saccharomyces cerevisiae YHR075C PPE1 Protein with carboxyl methyl esterase activity that may have a role in demethylation of the phosphoprotein phosphatase catalytic subunit
SAKL0A07568g_1	1.61746	up	29468.2	24039.2	37170.4	34377.3	4.68085	3.83689	4.54533	4.53062	SAKL0A07568g	EXG1	uniprot|Q875R9 Saccharomyces kluyveri SAKL0A07568g EXG1 Glucan 1,3- beta-glucosidase precursor
SAKL0H08756g_1	1.61532	up	163.149	360.649	256.18	527.089	-2.90859	-2.2129	-2.6359	-1.52108	SAKL0H08756g	PEX32	similar to uniprot|P38292 Saccharomyces cerevisiae YBR168W PEX32 Peroxisomal integral membrane protein, involved in negative regulation of peroxisome size
SAKL0D14872g_2	1.61292	up	1957.37	529.791	2523.36	828.15	0.681952	-1.6724	0.551716	-0.982725	SAKL0D14872g	BDH1	similar to uniprot|P39714 Saccharomyces cerevisiae YAL060W BDH1 NAD-dependent (R,R)-butanediol dehydrogenase, catalyzes oxidation of (R,R)-2,3-butanediol to (3R)- acetoin, oxidation of meso-butanediol to (3S)-acetoin, and reduction of acetoin
SAKL0E02354g_2	1.60695	up	289.21	232.166	368.258	358.807	-1.98942	-2.96163	-2.266	-2.2773	SAKL0E02354g	MIF2	similar to uniprot|P35201 Saccharomyces cerevisiae YKL089W MIF2 Kinetochore protein with homology to human CENP-C, required for structural integrity of the spindle during anaphase spindle elongation, interacts with histones H2A, H2B, and H4, phosphorylated by Ipl1p
SAKL0F15488g_1	1.60533	up	1631.77	1091.82	2160.93	1539.54	0.472307	-0.714006	0.345239	-0.0311384	SAKL0F15488g	SST2	similar to uniprot|P11972 Saccharomyces cerevisiae YLR452C SST2 GTPase-activating protein for Gpa1p, regulates desensitization to alpha factor pheromone
SAKL0C12364g_2	1.60446	up	784.389	985.717	1225	1436.96	-0.548318	-0.870017	-0.54954	-0.187927	SAKL0C12364g	MON2	similar to uniprot|P48563 Saccharomyces cerevisiae YNL297C MON2 Peripheral membrane protein with a role in endocytosis and vacuole integrity, interacts with Arl1p and localizes to the endosome
SAKL0H17490g_1	1.59824	up	1845.01	2330.86	2542.51	3183.38	0.648689	0.438754	0.555238	1.11523	SAKL0H17490g	STE5	weakly similar to uniprot|P32917 Saccharomyces cerevisiae YDR103W STE5 Pheromone-response scaffold protein
SAKL0E13838g_1	1.59729	up	586.914	2050.33	913.622	3013.18	-1.14976	0.284974	-0.956899	0.960603	SAKL0E13838g	GYP7	similar to uniprot|P48365 Saccharomyces cerevisiae YDL234C GYP7 GTPase-activating protein for yeast Rab family members including: Ypt7p (most effective), Ypt1p, Ypt31p, and Ypt32p (in vitro)
SAKL0D14982g_1	1.59716	up	8207.97	533.086	9360.78	786.751	2.65705	-1.68144	2.45509	-1.00593	SAKL0D14982g	GDH3	highly similar to uniprot|P07262 Saccharomyces cerevisiae YOR375C GDH1 (ohnolog of YAL062W) NADP(+)- dependent glutamate dehydrogenase, synthesizes glutamate from ammonia and alpha-ketoglutarate
SAKL0E15026g_2	1.59472	up	288.048	581.978	479.045	916.555	-2.00978	-1.51708	-1.85356	-0.843771	SAKL0E15026g	YIL152W	conserved hypothetical protein
SAKL0D01694g_2	1.58485	up	442.106	487.487	637.957	703.629	-1.41335	-1.77135	-1.42729	-1.107	SAKL0D01694g	RCE1	similar to uniprot|Q03530 Saccharomyces cerevisiae YMR274C RCE1 Type II CAAX prenyl protease involved in the proteolysis and maturation of Ras and the a-factor mating pheromone
SAKL0H22374g_1	1.58327	up	179.086	256.47	221.724	359.253	-2.71293	-2.72458	-2.8803	-2.06167	SAKL0H22374g	RDR1	conserved hypothetical protein
SAKL0E02024g_2	1.58211	up	4694.83	2972.89	6162.07	4717.04	1.71554	0.821717	1.91813	1.48357	SAKL0E02024g	HSP60	highly similar to uniprot|P19882 Saccharomyces cerevisiae YLR259C HSP60 Tetradecameric mitochondrial chaperonin required for ATP-dependent folding of precursor polypeptides and complex assembly
SAKL0G10010g_1	1.57732	up	387.353	358.919	506.437	526.551	-1.66932	-2.23766	-1.72942	-1.58019	SAKL0G10010g	YHR035W	similar to uniprot|P38769 Saccharomyces cerevisiae YHR035W Putative protein of unknown function
SAKL0F10670g_1	1.57723	up	307.384	236.922	370.636	354.846	-1.91603	-2.93296	-2.18918	-2.27557	SAKL0F10670g	TUB4	similar to uniprot|P53378 Saccharomyces cerevisiae YLR212C TUB4 Gamma-tubulin, involved in nucleating microtubules from both the cytoplasmic and nuclear faces of the spindle pole body
SAKL0D00352g_1	1.57344	up	273.456	391.535	336.716	525.467	-2.17761	-2.16049	-2.28108	-1.50656	SAKL0D00352g	YML096W	similar to uniprot|Q04489 Saccharomyces cerevisiae YML096W Putative protein of unknown function with similarity to asparagine synthetases
SAKL0C00880g_1	1.57282	up	802.299	990.331	1132.49	1417.55	-0.511242	-0.749546	-0.549104	-0.096195	SAKL0C00880g	DCG1	similar to uniprot|P32460 Saccharomyces cerevisiae YIR030C DCG1 Protein of unknown function, expression is sensitive to nitrogen catabolite repression and regulated by Dal80p
SAKL0H12958g_1	1.56589	up	178.161	2191.75	515.152	3296.7	-2.67729	0.326966	-2.30544	0.973949	SAKL0H12958g	ADR1	similar to uniprot|P07248 Saccharomyces cerevisiae YDR216W ADR1 Carbon source-responsive zinc-finger transcription factor, required for transcription of the glucose-repressed gene ADH2, of peroxisomal protein genes, and of genes required for ethanol, glycerol, and fatty acid utilization
SAKL0C13816g_2	1.56275	up	1210.44	9632.37	1697.56	14936.4	0.100833	2.54142	0.0771632	3.18551	SAKL0C13816g	PEX11	similar to uniprot|Q12462 Saccharomyces cerevisiae YOL147C PEX11 Peroxisomal membrane protein required for peroxisome proliferation and medium-chain fatty acid oxidation, most abundant protein in the peroxisomal membrane, regulated by Adr1p and Pip2p-Oaf1p, promoter contains ORE and UAS1-like elements
SAKL0E14520g_2	1.55835	up	310.488	338.359	398.264	502.239	-1.95614	-2.31498	-2.06932	-1.67496	SAKL0E14520g	ATX2	similar to uniprot|Q12067 Saccharomyces cerevisiae YOR079C ATX2 Golgi membrane protein involved in manganese homeostasis
SAKL0D10912g_2	1.55325	up	211.312	217.148	269.856	311.48	-2.54494	-3.07138	-2.59572	-2.43608	SAKL0D10912g	SLM5	similar to uniprot|P25345 Saccharomyces cerevisiae YCR024C SLM5 Mitochondrial asparaginyl-tRNA synthetase
SAKL0H10846g_2	1.55197	up	321.007	1388.35	571.611	1999.17	-2.10259	-0.267758	-1.9426	0.36634	SAKL0H10846g	LEE1	some similarities with uniprot|Q06701 Saccharomyces cerevisiae YPL054W LEE1 Zinc-finger protein of unknown function
SAKL0B12474g_2	1.55145	up	377.931	293.906	506.355	455.299	-1.61282	-2.54557	-1.76251	-1.91195	SAKL0B12474g	FAU1	similar to uniprot|P40099 Saccharomyces cerevisiae YER183C FAU1 5,10-methenyltetrahydrofolate synthetase, involved in folic acid biosynthesis
SAKL0F16720g_1	1.55121	up	4090.93	3199.52	5691.95	4487.28	1.82965	0.934396	1.71447	1.56779	SAKL0F16720g	YDL144C	similar to uniprot|Q07589 Saccharomyces cerevisiae YDL144C Putative protein of unknown function
SAKL0C04994g_1	1.55118	up	5167.15	1211.63	6057.51	1769.17	2.10016	-0.479125	1.95602	0.154242	SAKL0C04994g	YJL171C	similar to uniprot|P46992 Saccharomyces cerevisiae YJL171C GPI-anchored cell wall protein of unknown function
SAKL0C03498g_2	1.54872	up	535.797	584.698	747.077	818.658	-1.07092	-1.58605	-1.15659	-0.95498	SAKL0C03498g	YJR098C	similar to uniprot|P47139 Saccharomyces cerevisiae YJR098C Putative protein of unknown function
SAKL0E09218g_1	1.5486	up	737.199	772.387	1073.62	1072.23	-0.752814	-1.14238	-0.899632	-0.511416	SAKL0E09218g	VHS2	some similarities with uniprot|P40463 Saccharomyces cerevisiae YIL135C VHS2 (ohnolog of YNL074C) Cytoplasmic protein of unknown function
SAKL0G10582g_2	1.54856	up	782.005	1043.78	1274.68	1450.65	-0.578071	-0.741374	-0.440373	-0.110451	SAKL0G10582g	YDR282C	similar to uniprot|Q05648 Saccharomyces cerevisiae YDR282C Putative protein of unknown function
SAKL0D00814g_1	1.54825	up	3740.45	37217.3	3651.74	51500.4	0.958546	4.49057	0.902561	5.1212	SAKL0D00814g	PHO84	similar to uniprot|P25297 Saccharomyces cerevisiae YML123C PHO84 High-affinity inorganic phosphate (Pi) transporter and low-affinity manganese transporter
SAKL0C05016g_1	1.54576	up	2412.06	565.84	2775.03	813.055	1.02216	-1.57382	0.827151	-0.945506	SAKL0C05016g	YJL171C	similar to uniprot|P46992 Saccharomyces cerevisiae YJL171C GPI-anchored cell wall protein of unknown function
SAKL0H02464g_2	1.5451	up	2718.92	12821.4	4784.9	18387.2	1.13524	2.95433	1.32625	3.58203	SAKL0H02464g	LSC2	highly similar to uniprot|P53312 Saccharomyces cerevisiae YGR244C LSC2 Beta subunit of succinyl-CoA ligase, which is a mitochondrial enzyme of the TCA cycle that catalyzes the nucleotide-dependent conversion of succinyl-CoA to succinate
SAKL0B11110g_2	1.54497	up	472.091	799.797	765.697	1171.41	-1.30881	-1.10285	-1.09377	-0.475268	SAKL0B11110g	CYC3	similar to uniprot|P06182 Saccharomyces cerevisiae YAL039C CYC3 Cytochrome c heme lyase (holocytochrome c synthase), attaches heme to apo-cytochrome c (Cyc1p or Cyc7p) in the mitochondrial intermembrane space
SAKL0C07106g_1	1.54119	up	1690.32	1618.94	2282.73	2358.79	0.585854	-0.0560622	0.485452	0.567985	SAKL0C07106g	PHO86	similar to uniprot|P46956 Saccharomyces cerevisiae YJL117W PHO86 Endoplasmic reticulum (ER) resident protein required for ER exit of the high-affinity phosphate transporter Pho84p, specifically required for packaging of Pho84p into COPII vesicles
SAKL0A07656g_2	1.53733	up	3438.09	4342.84	5334.85	6356.14	1.42947	1.27737	1.70889	1.8978	SAKL0A07656g	TUF1	highly similar to uniprot|P02992 Saccharomyces cerevisiae YOR187W TUF1 Mitochondrial translation elongation factor Tu
SAKL0C11044g_2	1.52962	up	417.192	695.024	524.537	994.535	-1.49524	-1.27274	-1.68654	-0.659566	SAKL0C11044g	GPI18	similar to uniprot|P38211 Saccharomyces cerevisiae YBR004C GPI18 Functional ortholog of human PIG-V, which is a mannosyltransferase that transfers the second mannose in glycosylphosphatidylinositol biosynthesis
SAKL0E09482g_2	1.52728	up	252.646	444.788	288.279	641.578	-2.22959	-1.96039	-2.47093	-1.34942	SAKL0E09482g	SAL1	similar to uniprot|P48233 Saccharomyces cerevisiae YNL083W SAL1 ADP/ATP transporter
SAKL0H16500g_1	1.52703	up	196.019	210.014	300.707	298.799	-2.61476	-3.08362	-2.50538	-2.47289	SAKL0H16500g	ECM18	similar to uniprot|Q04623 Saccharomyces cerevisiae YDR125C ECM18 (ohnolog of YLR099C) Protein of unknown function, similar to Rlp24p
SAKL0E11110g_1	1.52657	up	196.023	325.562	216.885	457.733	-2.71977	-2.3522	-2.89669	-1.74191	SAKL0E11110g	ESBP6	similar to uniprot|P53918 Saccharomyces cerevisiae YNL125C ESBP6 Protein with similarity to monocarboxylate permeases, appears not to be involved in transport of monocarboxylates such as lactate, pyruvate or acetate across the plasma membrane
SAKL0C10846g_2	1.52483	up	283.762	498.061	348.319	680.234	-2.05103	-1.8119	-2.21261	-1.20325	SAKL0C10846g	RCR2	some similarities with uniprot|Q03446 Saccharomyces cerevisiae YDR003W RCR2 (ohnolog of YBR005W) Vacuolar protein that presumably functions within the endosomal- vacuolar trafficking pathway, affecting events that determine whether plasma membrane proteins are degraded or routed to the plasma membrane
SAKL0B09768g_2	1.52458	up	495.645	635.27	639.963	910.353	-1.23546	-1.42932	-1.37609	-0.820908	SAKL0B09768g	NGL1	similar to uniprot|Q08213 Saccharomyces cerevisiae YOL042W NGL1 Putative endonuclease, has a domain similar to a magnesium-dependent endonuclease motif in mRNA deadenylase Ccr4p
SAKL0H08954g_1	1.52237	up	427.902	706.676	717.939	1052.73	-1.47094	-1.31616	-1.31214	-0.709841	SAKL0H08954g	MSD1	similar to uniprot|P15179 Saccharomyces cerevisiae YPL104W MSD1 Mitochondrial aspartyl-tRNA synthetase, required for acylation of aspartyl-tRNA
SAKL0H18590g_1	1.51918	up	228.21	220.667	274.549	297.452	-2.39915	-2.98918	-2.59893	-2.38589	SAKL0H18590g	PET122	uniprot|O13377 Saccharomyces kluyveri SAKL0H18590g PET122 Protein PET122, mitochondrial precursor
SAKL0H08536g_1	1.51912	up	3130.86	3889.84	5609.66	5022.82	1.31218	1.1713	1.6497	1.77453	SAKL0H08536g	CAR1	similar to uniprot|P00812 Saccharomyces cerevisiae YPL111W CAR1 Arginase, responsible for arginine degradation, expression responds to both induction by arginine and nitrogen catabolite repression
SAKL0G08866g_2	1.51243	up	387.932	358.915	508.288	508.668	-1.59584	-2.23963	-1.68824	-1.64276	SAKL0G08866g	YFT2	weakly similar to uniprot|Q06676 Saccharomyces cerevisiae YDR319C Putative protein of unknown function, identified as an ortholog of the highly conserved FIT family of proteins involved in triglyceride droplet biosynthesis
SAKL0D15312g_1	1.51163	up	1977.61	1641.49	2938.88	2485.19	0.709502	-0.0233765	0.742859	0.572731	SAKL0D15312g	COS6	some similarities with uniprot|P53344 Saccharomyces cerevisiae YGR295C COS6 Protein of unknown function, member of the DUP380 subfamily of conserved, often subtelomerically-encoded proteins
SAKL0E15114g_1	1.50562	up	1782.38	14679.9	5368.4	21531.2	0.545672	3.12265	1.20795	3.713	SAKL0E15114g	GUT2	similar to uniprot|P32191 Saccharomyces cerevisiae YIL155C GUT2 Mitochondrial glycerol-3-phosphate dehydrogenase
SAKL0B12518g_1	1.50446	up	170.032	240.535	180.539	335.692	-2.8373	-2.83511	-3.22616	-2.24586	SAKL0B12518g	0	conserved hypothetical protein
SAKL0F12342g_1	227.224	down	377.129	719.913	3.09131	2.57786	-1.64289	-1.28745	-8.95907	-9.11542	SAKL0F12342g	SEF1	similar to uniprot|P34228 Saccharomyces cerevisiae YBL066C SEF1 Putative transcription factor, has homolog in Kluyveromyces lactis
SAKL0A05676g_1	60.1769	down	17.7452	12103.1	26.8971	337.133	-6.22626	2.69428	-6.15536	-3.21686	SAKL0A05676g	MAL11	similar to uniprot|P53048 Saccharomyces cerevisiae YGR289C MAL11 Inducible high-affinity maltose transporter (alpha-glucoside transporter)
SAKL0A05654g_Xhyb1_SAKL0A05698g	14.9981	down	296.485	25213	515.236	1503.01	-1.96988	3.82829	-1.80776	-0.0784149	SAKL0A05654g	IMA1	highly similar to uniprot|P38158 Saccharomyces cerevisiae YBR299W MAL32 Maltase (alpha-D-glucosidase), inducible protein involved in maltose catabolism
SAKL0B00264g_1	12.21	down	7.20884	2312.99	8.55377	177.831	-7.70284	-0.212373	-8.11883	-3.82237	SAKL0B00264g	RGT2	similar to uniprot|Q12300 Saccharomyces cerevisiae YDL138W RGT2 (ohnolog of YDL194W) Plasma membrane glucose receptor, highly similar to Snf3p
SAKL0E02838g_1	9.3451	down	10712.5	21299.1	10672.2	2035.44	3.15767	3.60312	2.70632	0.378911	SAKL0E02838g	ADH3	uniprot|Q6XQ71 Saccharomyces kluyveri SAKL0E02838g ADH4 Alcohol dehydrogenase 4
SAKL0F15136g_1	7.56128	down	303.285	104.405	393.267	16.0579	-2.02676	-3.99334	-2.10374	-6.91197	SAKL0F15136g	ECM27	similar to uniprot|P47144 Saccharomyces cerevisiae YJR106W ECM27 Non-essential protein of unknown function
SAKL0G16236g_1	6.32814	down	2977.08	5709.22	3235.16	874.847	1.23779	1.72556	0.795439	-0.936218	SAKL0G16236g	YLR413W	weakly similar to uniprot|P34231 Saccharomyces cerevisiae YKL187C (ohnolog of YLR413W) Putative protein of unknown function
SAKL0E07876g_1	6.30346	down	5741.9	9607.53	2340.72	1775.64	2.21501	2.48649	0.447868	-0.169656	SAKL0E07876g	IDH1	highly similar to uniprot|P28834 Saccharomyces cerevisiae YNL037C IDH1 Subunit of mitochondrial NAD(+)- dependent isocitrate dehydrogenase, which catalyzes the oxidation of isocitrate to alpha-ketoglutarate in the TCA cycle
SAKL0C00176g_Xhyb1_SAKL0A00154g	5.94034	down	130.422	3640.64	275.64	517.357	-3.19037	1.03344	-3.05641	-1.53711	SAKL0C00176g	IMA5	highly similar to uniprot|P40884 Saccharomyces cerevisiae YJL216C Protein of unknown function, similar to alpha-D-glucosidases
SAKL0A00154g_1	5.61146	down	263.419	17110.7	782.353	2588.85	-2.18238	3.23365	-1.96611	0.745276	SAKL0A00154g	IMA5	highly similar to uniprot|P40884 Saccharomyces cerevisiae YJL216C Protein of unknown function, similar to alpha-D-glucosidases
SAKL0B08184g_1	5.44195	down	22817.1	80368.9	22092.8	12792.8	4.24638	5.536	3.80262	3.09187	SAKL0B08184g	ADH3	uniprot|Q9P8S5 Saccharomyces kluyveri SAKL0B08184g Alcohol dehydrogenase isozyme 3
SAKL0H07018g_2	5.21624	down	188.68	70667.6	224.514	12614.5	-2.68296	5.38192	-2.87331	2.99891	SAKL0H07018g	0	conserved hypothetical protein
SAKL0G03520g_2	5.16571	down	5657.16	9171.6	2738.48	1733.79	2.16907	2.45163	0.697065	0.0826638	SAKL0G03520g	IDH2	highly similar to uniprot|P28241 Saccharomyces cerevisiae YOR136W IDH2 Subunit of mitochondrial NAD(+)- dependent isocitrate dehydrogenase, which catalyzes the oxidation of isocitrate to alpha-ketoglutarate in the TCA cycle
SAKL0F16324g_1	5.10597	down	193.043	5623.57	308.548	1004.49	-2.71566	1.67193	-2.49919	-0.680252	SAKL0F16324g	0	conserved hypothetical protein
SAKL0C02112g_Xhyb1_SAKL0C00176g	5.04478	down	180.153	7232.47	464.091	1209.04	-2.73405	1.99225	-2.71265	-0.342544	SAKL0C02112g	IMA1	highly similar to uniprot|Q08295 Saccharomyces cerevisiae YOL157C Putative protein of unknown function
SAKL0B05940g_2	4.10471	down	311.001	718.349	341.741	158.379	-2.00383	-1.22278	-2.30988	-3.26006	SAKL0B05940g	0	similar to uniprot|Q2ZJS5 Caldicellulosiruptor saccharolyticus DSM 8903 CsacDRAFT_1700 Regulatory protein MerR
SAKL0C00418g_1	4.04168	down	363.149	7191.01	402.334	1290.44	-1.77879	1.76694	-1.95579	-0.248016	SAKL0C00418g	CHA1	similar to uniprot|P25379 Saccharomyces cerevisiae YCL064C CHA1 Catabolic L-serine (L-threonine) deaminase, catalyzes the degradation of both L-serine and L- threonine
SAKL0B12628g_1	4.0413	down	379.756	910.859	443.363	162.517	-1.62159	-1.23475	-1.96641	-3.24957	SAKL0B12628g	FLR1	similar to uniprot|P38124 Saccharomyces cerevisiae YBR008C FLR1 Plasma membrane multidrug transporter of the major facilitator superfamily, involved in efflux of fluconazole, diazaborine, benomyl, methotrexate, and other drugs
SAKL0B02926g_1	3.75332	down	8.28125	21329.1	10.9489	5114.97	-7.37546	3.61512	-7.34682	1.70696	SAKL0B02926g	CIT3	highly similar to uniprot|P43635 Saccharomyces cerevisiae YPR001W CIT3 Dual specificity mitochondrial citrate and methylcitrate synthase
SAKL0H09020g_2	3.70901	down	1448.67	7377.96	1695.15	1616.47	0.0412047	1.87106	-0.161081	-0.0199754	SAKL0H09020g	IMO32	weakly similar to uniprot|P53219 Saccharomyces cerevisiae YGR031W Putative protein of unknown function
SAKL0E00132g_2	3.3439	down	11.1933	1323.65	12.0148	312.408	-6.84509	-0.612237	-7.32409	-2.35377	SAKL0E00132g	ARN4	similar to uniprot|P38724 Saccharomyces cerevisiae YHL047C ARN2 Transporter, member of the ARN family of transporters that specifically recognize siderophore-iron chelates
SAKL0D02310g_1	2.92933	down	297.806	290.361	418.342	86.7224	-1.97077	-2.78646	-2.00105	-4.33702	SAKL0D02310g	ROY1	similar to uniprot|Q04847 Saccharomyces cerevisiae YMR258C Protein of unknown function with similarity to F- box proteins
SAKL0F16500g_1	2.75854	down	123.24	412.972	165.304	129.053	-3.59507	-2.03869	-3.42606	-3.5026	SAKL0F16500g	0	conserved hypothetical protein
SAKL0E12078g_1	2.48658	down	822.727	6640.8	1016.48	2196.1	-0.652981	1.89275	-0.721249	0.578585	SAKL0E12078g	GRE2	similar to uniprot|P53183 Saccharomyces cerevisiae YGL039W Oxidoreductase shown to reduce carbonyl compounds to chiral alcohols
SAKL0D14938g_1	2.41111	down	455.005	1487.85	695.882	486.827	-1.41026	-0.583219	-1.24203	-1.85291	SAKL0D14938g	ADH6	similar to uniprot|Q04894 Saccharomyces cerevisiae YMR318C ADH6 NADPH-dependent medium chain alcohol dehydrogenase with broad substrate specificity
SAKL0H21362g_1	2.38964	down	816.506	1295.57	862.888	456.908	-0.515913	-0.377634	-0.953747	-1.63443	SAKL0H21362g	MUC1	some similarities with uniprot|P08640 Saccharomyces cerevisiae YIR019C MUC1 GPI-anchored cell surface glycoprotein (flocculin) required for pseudohyphal formation, invasive growth, flocculation, and biofilms
SAKL0H00176g_2	2.36171	down	123.717	865.347	156.578	313.438	-3.38803	-0.990822	-3.38013	-2.23066	SAKL0H00176g	FLO1	conserved hypothetical protein
SAKL0F02178g_1	2.35626	down	11.8131	14776	19.8299	5853.89	-6.82689	3.08339	-6.59245	1.84689	SAKL0F02178g	JEN1	weakly similar to uniprot|P36035 Saccharomyces cerevisiae YKL217w JEN1 Lactate transporter, required for uptake of lactate and pyruvate
SAKL0H11506g_2	2.35319	down	78.8626	371.077	107.334	156.778	-3.91606	-2.28612	-3.96057	-3.52074	SAKL0H11506g	BIO4	similar to uniprot|P53630 Saccharomyces cerevisiae YNR057C BIO4 Dethiobiotin synthetase, catalyzes the third step in the biotin biosynthesis pathway
SAKL0F05060g_2	2.28828	down	148.644	723.346	195.063	263.942	-2.98557	-1.44399	-3.08417	-2.63826	SAKL0F05060g	MIT1	some similarities with uniprot|P40002 Saccharomyces cerevisiae YEL007W (ohnolog of YHR177W) Putative protein with sequence similarity to S. pombe gti1+ (gluconate transport inducer 1)
SAKL0D11946g_1	2.27337	down	60339.3	39252.2	73227.8	14782.5	5.69973	4.54936	5.55281	3.36453	SAKL0D11946g	SUC2	similar to uniprot|P00724 Saccharomyces cerevisiae YIL162W SUC2 Invertase, sucrose hydrolyzing enzyme
SAKL0F05170g_2	2.26846	down	330.502	7421.54	387.705	2793.05	-2.10188	2.14359	-2.19142	0.961878	SAKL0F05170g	LEU9	similar to uniprot|P06208 Saccharomyces cerevisiae YNL104C LEU4 (ohnolog of YOR108W) Alpha-isopropylmalate synthase (2-isopropylmalate synthase)
SAKL0G16126g_1	2.21205	down	1033.15	4501.53	1403.36	1790.31	-0.188416	1.28164	-0.239289	0.136255	SAKL0G16126g	HSP31	highly similar to uniprot|Q6HD38 Bacillus thuringiensis subsp BT9727_4222 ThiJ/PfpI family protein
SAKL0E13024g_1	2.18495	down	1641.12	31394.8	1687.62	13209.5	0.371152	4.13862	-0.128294	3.01102	SAKL0E13024g	GDH2	similar to uniprot|P33327 Saccharomyces cerevisiae YDL215C GDH2 NAD(+)-dependent glutamate dehydrogenase, degrades glutamate to ammonia and alpha-ketoglutarate
SAKL0A05698g_1	2.16131	down	129.993	1794.26	243.443	688.628	-3.20667	0.0505607	-3.02316	-1.06134	SAKL0A05698g	IMA1	highly similar to uniprot|P53051 Saccharomyces cerevisiae YGR287C Protein of unknown function that may interact with ribosomes, based on co-purification experiments
SAKL0H11726g_2	2.09861	down	255.531	3484.28	493.781	1632.62	-2.28315	1.03357	-1.85181	-0.0358584	SAKL0H11726g	YDR248C	similar to uniprot|Q03786 Saccharomyces cerevisiae YDR248C Putative protein of unknown function
SAKL0F00682g_2	2.04344	down	317.432	1194.85	383.201	517.785	-1.93193	-0.475508	-2.16815	-1.50651	SAKL0F00682g	BRR6	weakly similar to uniprot|P53062 Saccharomyces cerevisiae YGL247W BRR6 Essential nuclear envelope integral membrane protein required for nuclear transport
SAKL0C11616g_2	2.0355	down	3830.61	5575.34	5269.09	2575.49	1.70767	1.69637	1.57665	0.670993	SAKL0C11616g	SNQ2	highly similar to uniprot|P32568 Saccharomyces cerevisiae YDR011W SNQ2 Plasma membrane ATP-binding cassette (ABC) transporter, multidrug transporter involved in multidrug resistance and resistance to singlet oxygen species
SAKL0H21340g_2	2.01792	down	726.454	1088.79	986.479	461.541	-0.681355	-0.638981	-0.806901	-1.65185	SAKL0H21340g	0	no similarity
SAKL0E11792g_1	1.99845	down	1134.82	2913.94	1953.83	1222.67	-0.0161233	0.725503	0.123153	-0.273378	SAKL0E11792g	FUR1	highly similar to uniprot|P18562 Saccharomyces cerevisiae YHR128W FUR1 Uracil phosphoribosyltransferase, synthesizes UMP from uracil
SAKL0F15070g_1	1.99761	down	1921.31	1353.95	2359.82	615.725	0.565171	-0.300578	0.539474	-1.29886	SAKL0F15070g	CPS1	similar to uniprot|P27614 Saccharomyces cerevisiae YJL172W CPS1 Vacuolar carboxypeptidase yscS
SAKL0B01716g_1	1.97921	down	488.639	1444.99	966.598	683.949	-1.32308	-0.337916	-1.0014	-1.32284	SAKL0B01716g	YLR053C	conserved hypothetical protein
SAKL0G16104g_1	1.94525	down	10392.2	16576.7	12187.8	7776.99	3.18485	3.24978	2.89183	2.28982	SAKL0G16104g	FAS1	highly similar to uniprot|P07149 Saccharomyces cerevisiae YKL182W FAS1 Beta subunit of fatty acid synthetase, which catalyzes the synthesis of long-chain saturated fatty acids
SAKL0A09196g_2	1.93879	down	83.2901	14425.4	220.457	6764.71	-4.21364	3.0916	-3.33859	2.13644	SAKL0A09196g	FOX2	highly similar to uniprot|Q02207 Saccharomyces cerevisiae YKR009C FOX2 Multifunctional enzyme of the peroxisomal fatty acid beta-oxidation pathway
SAKL0A06930g_1	1.91635	down	1091.84	1285.67	1367.52	612.522	-0.269826	-0.422872	-0.44145	-1.36123	SAKL0A06930g	YBR225W	similar to uniprot|P38321 Saccharomyces cerevisiae YBR225W Putative protein of unknown function
SAKL0H15422g_1	1.8896	down	3471.44	12875.2	4046.47	6596.09	1.56331	2.93485	1.28242	2.01677	SAKL0H15422g	KGD2	similar to uniprot|P19262 Saccharomyces cerevisiae YDR148C KGD2 Dihydrolipoyl transsuccinylase, component of the mitochondrial alpha-ketoglutarate dehydrogenase complex, which catalyzes the oxidative decarboxylation of alpha-ketoglutarate to succinyl-CoA in the TCA cycle
SAKL0H10428g_1	1.88895	down	20043.3	34149.7	21986.6	17060.6	4.12988	4.32246	3.74713	3.40487	SAKL0H10428g	0	no similarity
SAKL0F08426g_2	1.86197	down	2143.99	1802.21	3335.84	746.326	0.88695	-0.106126	0.956898	-1.00295	SAKL0F08426g	HIS1	highly similar to uniprot|P00498 Saccharomyces cerevisiae YER055C HIS1 ATP phosphoribosyltransferase, a hexameric enzyme, catalyzes the first step in histidine biosynthesis
SAKL0D09130g_1	1.78989	down	3014.81	6680.06	4802.63	3620.93	1.36376	1.94216	1.4896	1.10229	SAKL0D09130g	YCP4	similar to uniprot|P25349 Saccharomyces cerevisiae YCR004C YCP4 Protein of unknown function, has sequence and structural similarity to flavodoxins
SAKL0A00132g_1	1.78351	down	352.256	313.846	448.357	157.57	-1.74725	-2.40165	-1.89526	-3.23637	SAKL0A00132g	YMC2	similar to uniprot|P32331 Saccharomyces cerevisiae YPR058W YMC1 (ohnolog of YBR104W) Mitochondrial protein, putative inner membrane transporter with a role in oleate metabolism and glutamate biosynthesis
SAKL0G14916g_2	1.78254	down	3200.62	23714.9	2657.84	11847.4	1.17169	3.79909	0.582303	2.96516	SAKL0G14916g	DIP5	uniprot|Q875Q9 Saccharomyces kluyveri SAKL0G14916g DIP5
SAKL0G00462g_2	1.77406	down	598.309	633.42	678.428	317.804	-1.02344	-1.42783	-1.23063	-2.25488	SAKL0G00462g	YTP1	similar to uniprot|P53584 Saccharomyces cerevisiae YNL237W YTP1 Probable type-III integral membrane protein of unknown function, has regions of similarity to mitochondrial electron transport proteins
SAKL0H09460g_2	1.75861	down	13.0621	7378.57	8.43343	4299.52	-7.11143	2.11211	-8.04888	1.29768	SAKL0H09460g	SPS19	conserved hypothetical protein
SAKL0C13992g_2	1.7481	down	191.685	232.056	288.611	111.921	-2.61726	-2.91535	-2.54221	-3.72113	SAKL0C13992g	AGP3	similar to uniprot|P43548 Saccharomyces cerevisiae YFL055W AGP3 Low-affinity amino acid permease, may act to supply the cell with amino acids as nitrogen source in nitrogen-poor conditions
SAKL0H02354g_1	1.73841	down	330.663	695.706	496.483	347.108	-1.88467	-1.37891	-1.80119	-2.17668	SAKL0H02354g	MGA1	some similarities with uniprot|P53050 Saccharomyces cerevisiae YGR249W MGA1 Protein similar to heat shock transcription factor
SAKL0G18260g_1	1.73233	down	6614.76	5842.85	9916.81	3247	2.51978	1.77413	2.58301	0.981419	SAKL0G18260g	EGD2	similar to uniprot|P38879 Saccharomyces cerevisiae YHR193C EGD2 Alpha subunit of the heteromeric nascent polypeptide-associated complex (NAC) involved in protein sorting and translocation, associated with cytoplasmic ribosomes
SAKL0H24046g_1	1.72455	down	12836	31425	6821.23	16799.4	3.45291	4.21075	1.9998	3.42453	SAKL0H24046g	ACO1	highly similar to uniprot|P19414 Saccharomyces cerevisiae YLR304C ACO1 Aconitase, required for the tricarboxylic acid (TCA) cycle and also independently required for mitochondrial genome maintenance
SAKL0A03454g_1	1.72194	down	9629.94	12068.5	12223.3	6451.41	3.06961	2.80441	2.89251	2.02037	SAKL0A03454g	FAS2	uniprot|Q765N2 Saccharomyces kluyveri SAKL0A03454g Sk Fatty acid synthase alpha-subunit
SAKL0A00572g_2	1.71776	down	633.805	629.654	824.051	324.637	-0.861786	-1.51372	-1.08981	-2.29425	SAKL0A00572g	FIG2	some similarities with uniprot|P25653 Saccharomyces cerevisiae YCR089W FIG2 (ohnolog of YNR044W) Cell wall adhesin, expressed specifically during mating
SAKL0H21186g_2	1.71609	down	23352.7	16197.4	34845.1	8524.27	4.32695	3.22643	4.42645	2.4473	SAKL0H21186g	RPL30	highly similar to uniprot|P14120 Saccharomyces cerevisiae YGL030W RPL30 Protein component of the large (60S) ribosomal subunit, has similarity to rat L30 ribosomal protein
SAKL0B06094g_2	1.7139	down	8674.04	23853.4	9754.65	13118.2	2.91402	3.80713	2.5911	3.02985	SAKL0B06094g	FAA1	similar to uniprot|P30624 Saccharomyces cerevisiae YOR317W FAA1 (ohnolog of YMR246W) Long chain fatty acyl- CoA synthetase with a preference for C12:0-C16:0 fatty acids
SAKL0A00176g_1	1.69776	down	92.2985	1372.75	177.062	791.058	-3.65487	-0.380256	-3.43074	-1.14389	SAKL0A00176g	YKL070W	similar to uniprot|P36087 Saccharomyces cerevisiae YKL070W Putative protein of unknown function
SAKL0A04642g_2	1.69648	down	293.391	142.597	442.886	74.5246	-2.04067	-3.64658	-1.89471	-4.40912	SAKL0A04642g	YPL199C	similar to uniprot|Q08954 Saccharomyces cerevisiae YPL199C Putative protein of unknown function, predicted to be palmitoylated
SAKL0H22924g_1	1.69188	down	11061.2	5426.1	17555.7	2748.53	3.25953	1.55117	3.40988	0.792544	SAKL0H22924g	RPL38	highly similar to uniprot|P49167 Saccharomyces cerevisiae YLR325C RPL38 Protein component of the large (60S) ribosomal subunit, has similarity to rat L38 ribosomal protein
SAKL0D00308g_1	1.69131	down	2183.54	1575.02	2940.51	821.559	0.793744	-0.158266	0.829642	-0.916405	SAKL0D00308g	ERO1	similar to uniprot|Q03103 Saccharomyces cerevisiae YML130C ERO1 Thiol oxidase required for oxidative protein folding in the endoplasmic reticulum
SAKL0H00484g_1	1.69036	down	13146.6	8368.81	13867.2	4395.54	3.51001	2.32731	3.10259	1.56998	SAKL0H00484g	SCW4	some similarities with uniprot|P53334 Saccharomyces cerevisiae YGR279C SCW4 (ohnolog of YMR305C) Cell wall protein with similarity to glucanases
SAKL0G04642g_1	1.68832	down	495.01	1536.02	666.76	807.299	-1.3603	-0.134509	-1.31944	-0.890094	SAKL0G04642g	AFG1	similar to uniprot|P32317 Saccharomyces cerevisiae YEL052W AFG1 Conserved protein that may act as a chaperone in the degradation of misfolded or unassembled cytochrome c oxidase subunits
SAKL0H15312g_1	1.68762	down	777.632	1246.22	1143.09	637.382	-0.635693	-0.597042	-0.502106	-1.35203	SAKL0H15312g	GIR2	similar to uniprot|Q03768 Saccharomyces cerevisiae YDR152W GIR2 Highly-acidic cytoplasmic RWD domain- containing protein of unknown function, sensitive to proteolysis, N-terminal region has high content of acidic amino acid residues, putative IUP (intrinsically unstructured protein)
SAKL0H25366g_2	1.68467	down	21.3325	950.124	30.3118	482.346	-5.79693	-0.929112	-6.12726	-1.68158	SAKL0H25366g	RIM4	weakly similar to uniprot|P38741 Saccharomyces cerevisiae YHL024W RIM4 Putative RNA-binding protein required for the expression of early and middle sporulation genes
SAKL0C11154g_1	1.68305	down	3211.3	2453.93	5130.64	1294.01	1.41835	0.489765	1.61236	-0.261311	SAKL0C11154g	YRB1	similar to uniprot|P41920 Saccharomyces cerevisiae YDR002W YRB1 Ran GTPase binding protein
SAKL0E11704g_1	1.65817	down	436.104	689.219	809.134	377.686	-1.43604	-1.42829	-1.1208	-2.15788	SAKL0E11704g	PGA2	similar to uniprot|P53903 Saccharomyces cerevisiae YNL149C PGA2 Essential protein required for maturation of Gas1p and Pho8p
SAKL0H02860g_2	1.6499	down	2362.34	4475.4	3058.25	2620.02	0.982992	1.42883	0.906208	0.706451	SAKL0H02860g	IDP1	highly similar to uniprot|P21954 Saccharomyces cerevisiae YDL066W IDP1 Mitochondrial NADP-specific isocitrate dehydrogenase, catalyzes the oxidation of isocitrate to alpha-ketoglutarate
SAKL0D11528g_2	1.63238	down	2730.97	1381.09	3561.39	736.821	1.20695	-0.297912	1.14339	-1.00489	SAKL0D11528g	BNA3	weakly similar to uniprot|P47039 Saccharomyces cerevisiae YJL060W BNA3 Kynurenine aminotransferase, catalyzes formation of kynurenic acid from kynurenine
SAKL0E12584g_1	1.62362	down	831.03	1998.17	938.972	1190.86	-0.497603	0.246577	-0.804874	-0.452636	SAKL0E12584g	FMP41	highly similar to uniprot|P53889 Saccharomyces cerevisiae YNL168C Putative protein of unknown function
SAKL0D03014g_1	1.62048	down	624.087	449.555	751.061	245.343	-0.969189	-1.93426	-1.10469	-2.63068	SAKL0D03014g	TRM7	highly similar to uniprot|P38238 Saccharomyces cerevisiae YBR061C TRM7 2'-O-ribose methyltransferase, methylates the 2'-O-ribose of nucleotides at positions 32 and 34 of the tRNA anticodon loop
SAKL0C13904g_1	1.61313	down	104.92	378.317	170.533	223.151	-3.51104	-2.21747	-3.37122	-2.90733	SAKL0C13904g	CHA1	similar to uniprot|P25379 Saccharomyces cerevisiae YCL064C CHA1 Catabolic L-serine (L-threonine) deaminase, catalyzes the degradation of both L-serine and L- threonine
SAKL0D06732g_1	1.60773	down	442.235	401.724	501.983	209.82	-1.67356	-2.12748	-1.79658	-2.8125	SAKL0D06732g	BAS1	conserved hypothetical protein
SAKL0E08998g_2	1.60416	down	679.094	974.943	683.035	563.872	-0.880041	-0.869695	-1.3012	-1.55151	SAKL0E08998g	ASG1	similar to uniprot|P40467 Saccharomyces cerevisiae YIL130W ASG1 Zinc cluster protein proposed to function as a transcriptional regulator involved in the stress response
SAKL0A02772g_1	1.59215	down	12432.6	9171.18	18896.2	5018.85	3.38872	2.33317	3.43202	1.6622	SAKL0A02772g	RPL36B	highly similar to uniprot|P05745 Saccharomyces cerevisiae YMR194W RPL36A (ohnolog of YPL249C-A) N- terminally acetylated protein component of the large (60S) ribosomal subunit, nearly identical to Rpl36Bp and has similarity to rat L36 ribosomal protein
SAKL0C02816g_1	1.58424	down	427.968	982.512	546.208	566.148	-1.44394	-0.770398	-1.60645	-1.43419	SAKL0C02816g	TFC4	similar to uniprot|P33339 Saccharomyces cerevisiae YGR047C TFC4 One of six subunits of the RNA polymerase III transcription initiation factor complex (TFIIIC)
SAKL0C01298g_1	1.56686	down	31233.5	41386.9	36713.5	22917.5	4.75761	4.59714	4.49313	3.94926	SAKL0C01298g	0	no similarity
SAKL0F00660g_2	1.56679	down	684.707	1608.02	785.203	920.662	-0.777586	-0.0661633	-1.12874	-0.713976	SAKL0F00660g	YMR31	similar to uniprot|P19955 Saccharomyces cerevisiae YFR049W YMR31 Mitochondrial ribosomal protein of the small subunit, has similarity to human mitochondrial ribosomal protein MRP-S36
SAKL0B10208g_1	1.56224	down	1542.77	1687.8	2537.26	928.922	0.415275	-0.0944586	0.566961	-0.738073	SAKL0B10208g	PRO2	highly similar to uniprot|P54885 Saccharomyces cerevisiae YOR323C PRO2 Gamma-glutamyl phosphate reductase, catalyzes the second step in proline biosynthesis
SAKL0B02860g_1	1.55934	down	237.104	409.434	368.594	235.802	-2.38836	-2.07837	-2.26861	-2.71931	SAKL0B02860g	HAT1	similar to uniprot|Q12341 Saccharomyces cerevisiae YPL001W HAT1 Catalytic subunit of the Hat1p-Hat2p histone acetyltransferase complex that uses the cofactor acetyl coenzyme A, to acetylate free nuclear and cytoplasmic histone H4
SAKL0A02046g_2	1.55068	down	7588.89	9899.57	8916.93	6011.18	2.69705	2.53	2.43696	1.8971	SAKL0A02046g	ACC1	highly similar to uniprot|Q00955 Saccharomyces cerevisiae YNR016C ACC1 (ohnolog of YMR207C) Acetyl-CoA carboxylase, biotin containing enzyme that catalyzes the carboxylation of acetyl-CoA to form malonyl-CoA
SAKL0D04026g_1	1.53529	down	1824.82	2628.66	2426.83	1580.97	0.673215	0.552428	0.591385	-0.0660856	SAKL0D04026g	GCV1	similar to uniprot|P48015 Saccharomyces cerevisiae YDR019C GCV1 T subunit of the mitochondrial glycine decarboxylase complex, required for the catabolism of glycine to 5,10-methylene-THF
SAKL0E08888g_1	1.52694	down	19993.2	12932	31990.4	7236.39	4.11961	2.8654	4.29387	2.25476	SAKL0E08888g	RPL9B	highly similar to uniprot|P05738 Saccharomyces cerevisiae YGL147C RPL9A Protein component of the large (60S) ribosomal subunit, nearly identical to Rpl9Bp and has similarity to E. coli L6 and rat L9 ribosomal proteins
SAKL0A06776g_2	1.52297	down	38578.7	20488.7	48944.5	11621.5	5.07764	3.54891	4.96339	2.94203	SAKL0A06776g	RPS2	highly similar to uniprot|P25443 Saccharomyces cerevisiae YGL123W RPS2 Protein component of the small (40S) subunit, essential for control of translational accuracy
SAKL0F11088g_1	1.52296	down	3262.93	3969.44	4466.41	2270.64	1.43171	1.24004	1.34202	0.633159	SAKL0F11088g	DHH1	highly similar to uniprot|P39517 Saccharomyces cerevisiae YDL160C DHH1 Cytoplasmic DExD/H-box helicase, stimulates mRNA decapping, coordinates distinct steps in mRNA function and decay, interacts with both the decapping and deadenylase complexes, may have a role in mRNA export and translation
SAKL0H09284g_1	1.51186	down	1180.36	1069.78	1521.1	667.217	-0.00923801	-0.668934	-0.170427	-1.26526	SAKL0H09284g	SEC62	similar to uniprot|P21825 Saccharomyces cerevisiae YPL094C SEC62 Essential subunit of Sec63 complex (Sec63p, Sec62p, Sec66p and Sec72p)
SAKL0A07414g_2	1.51109	down	1528.98	1601.91	1687.23	1020.12	0.358758	-0.103348	0.0264902	-0.698936	SAKL0A07414g	ERV14	highly similar to uniprot|P53173 Saccharomyces cerevisiae YGL054C ERV14 (ohnolog of YBR210W) Protein localized to COPII-coated vesicles, involved in vesicle formation and incorporation of specific secretory cargo
SAKL0C09680g_1	1.50291	down	1421.02	966.206	1952.47	568.134	0.305131	-0.858333	0.278517	-1.44609	SAKL0C09680g	WRS1	highly similar to uniprot|Q12109 Saccharomyces cerevisiae YOL097C WRS1 Cytoplasmic tryptophanyl-tRNA synthetase, aminoacylates tryptophanyl-tRNA
SAKL0F16302g_2	1.50272	down	322.763	424.61	425.906	250.902	-1.89085	-1.9856	-1.99101	-2.57318	SAKL0F16302g	FRE6	weakly similar to uniprot|Q12473 Saccharomyces cerevisiae YLL051C FRE6 (ohnolog of YKL220C) Putative ferric reductase with similarity to Fre2p
SAKL0A10142g_1	1.5014	down	233.137	417.461	404.947	275.754	-2.33293	-2.03046	-2.1532	-2.61677	SAKL0A10142g	CBT1	weakly similar to uniprot|P36038 Saccharomyces cerevisiae YKL208W CBT1 Protein involved in 5' end processing of mitochondrial COB, 15S_rRNA, and RPM1 transcripts
SAKL0G11352g_2	1.50058	down	90069.6	48226.3	109872	27647.9	6.27734	4.82367	6.13302	4.23815	SAKL0G11352g	GPM1	highly similar to uniprot|P00950 Saccharomyces cerevisiae YKL152C GPM1 Tetrameric phosphoglycerate mutase, mediates the conversion of 3-phosphoglycerate to 2- phosphoglycerate during glycolysis and the reverse reaction during gluconeogenesis
SAKL0E15246g_1	1.50012	down	65.5404	20451.5	239.815	12717.9	-4.83542	3.59187	-3.80043	3.0068	SAKL0E15246g	POT1	similar to uniprot|P27796 Saccharomyces cerevisiae YIL160C POT1 3-ketoacyl-CoA thiolase with broad chain length specificity, cleaves 3-ketoacyl-CoA into acyl-CoA and acetyl-CoA during beta-oxidation of fatty acids

## Sheet: Up (166)
ProbeName	FCAbsolute	regulation	[WT, YPD](raw)	[WT, YPGly](raw)	[sef1, YPD](raw)	[sef1, YPGly](raw)	[WT, YPD](normalized)	[WT, YPGly](normalized)	[sef1, YPD](normalized)	[sef1, YPGly](normalized)	Gene_Id	Sc ortholog	note
SAKL0D02794g_2	12.5014	up	3779.91	711.1	2382.1	10413.7	-2.71804	-1.27151	-2.1785	2.3725	SAKL0D02794g	HSP26	similar to uniprot|P15992 Saccharomyces cerevisiae YBR072W HSP26 Small heat shock protein (sHSP) with chaperone activity
SAKL0F09108g_2	6.66422	up	7211.57	74.7929	9912.72	423.933	2.45578	-4.62939	2.63058	-1.89296	SAKL0F09108g	ALD5	highly similar to uniprot|P40047 Saccharomyces cerevisiae YER073W ALD5 Mitochondrial aldehyde dehydrogenase, involved in regulation or biosynthesis of electron transport chain components and acetate formation
SAKL0H24178g_1	6.60911	up	195.235	125.774	253.525	740.919	-2.91347	-3.92839	-3.07992	-1.20393	SAKL0H24178g	CRG1	similar to uniprot|P38892 Saccharomyces cerevisiae YHR209W CRG1 Putative S-adenosylmethionine-dependent methyltransferase
SAKL0G07480g_1	6.23944	up	26.1822	488.453	25.8952	2713.51	-5.90582	-1.84837	-5.90175	0.793045	SAKL0G07480g	GIT1	similar to uniprot|P25346 Saccharomyces cerevisiae YCR098C GIT1 Plasma membrane permease, mediates uptake of glycerophosphoinositol and glycerophosphocholine as sources of the nutrients inositol and phosphate
SAKL0G14938g_1	5.96434	up	597.011	5968.7	2091.26	34541.9	-1.20737	1.82825	-0.645402	4.40462	SAKL0G14938g	JEN1	similar to uniprot|P36035 Saccharomyces cerevisiae YKL217W JEN1 Lactate transporter, required for uptake of lactate and pyruvate
SAKL0E05500g_1	5.6261	up	157.555	394.573	257.57	1911.25	-2.88665	-2.38414	-2.81017	0.107995	SAKL0E05500g	SRL4	similar to uniprot|Q03085 Saccharomyces cerevisiae YPL033C SRL4 Protein of unknown function
SAKL0A07128g_1	5.52758	up	6648.48	4493.84	9699.01	23253.9	2.50854	1.43488	2.48072	3.90153	SAKL0A07128g	PYC1	highly similar to uniprot|P11154 Saccharomyces cerevisiae YGL062W PYC1 (ohnolog of YBR218C) Pyruvate carboxylase isoform, cytoplasmic enzyme that converts pyruvate to oxaloacetate
SAKL0E15048g_2	5.38236	up	93.1707	9630.34	124.782	47469.9	-3.6249	2.47659	-3.89195	4.90483	SAKL0E15048g	PCK1	highly similar to uniprot|P10963 Saccharomyces cerevisiae YKR097W PCK1 Phosphoenolpyruvate carboxykinase, key enzyme in gluconeogenesis, catalyzes early reaction in carbohydrate biosynthesis, glucose represses transcription and accelerates mRNA degradation, regulated by Mcm1p and Cat8p, located in the cytosol
SAKL0G11968g_2	4.88623	up	564.288	1124.79	752.127	4307.08	-1.11431	-0.826918	-1.09047	1.4618	SAKL0G11968g	THI13	highly similar to uniprot|Q07748 Saccharomyces cerevisiae YDL244W THI13 Protein involved in synthesis of the thiamine precursor hydroxymethylpyrimidine (HMP)
SAKL0B06028g_1	4.87811	up	1645.05	669.215	2745.4	2300.47	0.433441	-1.64165	0.781109	0.644672	SAKL0B06028g	YMR244W	similar to uniprot|Q04018 Saccharomyces cerevisiae YMR244W Putative protein of unknown function
SAKL0F08756g_1	4.47283	up	64.2209	6250.13	87.0631	22611.5	-4.25205	1.54752	-4.44717	3.7087	SAKL0F08756g	ICL1	highly similar to uniprot|P28240 Saccharomyces cerevisiae YER065C ICL1 Isocitrate lyase, catalyzes the formation of succinate and glyoxylate from isocitrate, a key reaction of the glyoxylate cycle
SAKL0E10846g_1	3.85456	up	1821.11	4956.76	1613.96	15520.8	0.392638	1.39362	-0.0298944	3.34019	SAKL0E10846g	MLS1	highly similar to uniprot|P30952 Saccharomyces cerevisiae YNL117W MLS1 Malate synthase, enzyme of the glyoxylate cycle, involved in utilization of non- fermentable carbon sources
SAKL0G04994g_2	3.78967	up	115.074	122.158	147.924	407.741	-3.69482	-3.89156	-3.59166	-1.96949	SAKL0G04994g	GIT1	weakly similar to uniprot|P25346 Saccharomyces cerevisiae YCR098C GIT1 Plasma membrane permease, mediates uptake of glycerophosphoinositol and glycerophosphocholine as sources of the nutrients inositol and phosphate
SAKL0C10890g_1	3.75433	up	445.895	658.238	694.775	2465.47	-1.39529	-1.44319	-1.22508	0.465369	SAKL0C10890g	RCR2	weakly similar to uniprot|P38212 Saccharomyces cerevisiae YBR005W RCR1 (ohnolog of YDR003W) Protein of the ER membrane involved in cell wall chitin deposition
SAKL0H24926g_2	3.55055	up	2628.11	3187.3	2918.26	12167.4	1.1183	0.911248	0.910564	2.73929	SAKL0H24926g	TDH3	similar to uniprot|P00358 Saccharomyces cerevisiae YJR009C TDH2 (ohnolog of YGR192C) Glyceraldehyde-3- phosphate dehydrogenase, isozyme 2, involved in glycolysis and gluconeogenesis
SAKL0C10010g_2	3.32582	up	2258.73	5120.97	2427.18	15278.2	0.872248	1.58307	0.582142	3.31678	SAKL0C10010g	0	conserved hypothetical protein
SAKL0H26202g_1	3.29419	up	102.094	350.249	126.212	1088.9	-3.88736	-2.32884	-3.6658	-0.608912	SAKL0H26202g	FET2	weakly similar to uniprot|P38993 Saccharomyces cerevisiae YMR058W FET3 Ferro-O2-oxidoreductase required for high-affinity iron uptake and involved in mediating resistance to copper ion toxicity, belongs to class of integral membrane multicopper oxidases
SAKL0H06534g_1	3.06235	up	248.56	203.085	356.655	551.452	-2.18323	-3.23183	-2.25939	-1.61719	SAKL0H06534g	RAD53	similar to uniprot|P22216 Saccharomyces cerevisiae YPL153C RAD53 Protein kinase, required for cell-cycle arrest in response to DNA damage
SAKL0H15092g_2	2.98241	up	972.296	469.601	784.172	1326.69	-0.280732	-1.92501	-1.14659	-0.348527	SAKL0H15092g	SSY1	similar to uniprot|Q03770 Saccharomyces cerevisiae YDR160W SSY1 Component of the SPS plasma membrane amino acid sensor system (Ssy1p-Ptr3p-Ssy5p), which senses external amino acid concentration and transmits intracellular signals that result in regulation of expression of amino acid permease genes
SAKL0C09922g_2	2.9774	up	1413.83	768.555	1897.46	2285.1	0.282343	-1.18447	0.187906	0.389582	SAKL0C09922g	ARA1	similar to uniprot|P38115 Saccharomyces cerevisiae YBR149W ARA1 NADP+ dependent arabinose dehydrogenase, involved in carbohydrate metabolism
SAKL0E12144g_1	2.89808	up	68.6832	3521.14	58.5564	9451.42	-4.84754	0.956743	-4.96147	2.49184	SAKL0E12144g	SPL2	conserved hypothetical protein
SAKL0C13794g_1	2.87155	up	525.232	1024.05	734.169	2564.11	-1.20178	-0.726675	-1.17934	0.795157	SAKL0C13794g	PSF3	similar to uniprot|Q12146 Saccharomyces cerevisiae YOL146W PSF3 Subunit of the GINS complex (Sld5p, Psf1p, Psf2p, Psf3p), which is localized to DNA replication origins and implicated in assembly of the DNA replication machinery
SAKL0H11770g_1	2.81499	up	2296.67	85.2763	2900.9	205.686	0.978968	-4.47175	0.847879	-2.97861	SAKL0H11770g	0	conserved hypothetical protein
SAKL0F16632g_1	2.70005	up	674.95	485.113	718.748	1156.61	-0.726963	-1.95545	-1.19134	-0.522461	SAKL0F16632g	ESBP6	some similarities with uniprot|P53918 Saccharomyces cerevisiae YNL125C ESBP6 Protein with similarity to monocarboxylate permeases, appears not to be involved in transport of monocarboxylates such as lactate, pyruvate or acetate across the plasma membrane
SAKL0A01122g_1	2.64225	up	51.8375	1558.59	99.571	3849.61	-4.77259	-0.0966282	-4.22397	1.30514	SAKL0A01122g	PKP1	some similarities with uniprot|P40530 Saccharomyces cerevisiae YIL042C PKP1 Mitochondrial protein kinase involved in negative regulation of pyruvate dehydrogenase complex activity by phosphorylating the ser-133 residue of the Pda1p subunit
SAKL0H08558g_2	2.60988	up	277.034	5917.07	613.262	16856.9	-2.07307	1.83614	-1.56439	3.22012	SAKL0H08558g	0	conserved hypothetical protein
SAKL0G12320g_2	2.60939	up	325.445	315.851	433.005	718.672	-1.83534	-2.48914	-2.02574	-1.10542	SAKL0G12320g	SAG1	some similarities with uniprot|P20840 Saccharomyces cerevisiae YJR004C SAG1 Alpha-agglutinin of alpha-cells, binds to Aga1p during agglutination, N-terminal half is homologous to the immunoglobulin superfamily and contains binding site for a-agglutinin, C-terminal half is highly glycosylated and contains GPI anchor
SAKL0C07084g_2	2.60639	up	217.61	276.143	279.783	717.262	-2.37656	-2.62076	-2.59855	-1.2387	SAKL0C07084g	YKR045C	similar to uniprot|P36138 Saccharomyces cerevisiae YKR045C Putative protein of unknown function
SAKL0H20108g_1	2.5855	up	226.484	554.474	284.805	1269.45	-2.4916	-1.61267	-2.59047	-0.24223	SAKL0H20108g	CCC2	weakly similar to uniprot|P38995 Saccharomyces cerevisiae YDR270W CCC2 Cu(+2)-transporting P-type ATPase, required for export of copper from the cytosol into an extracytosolic compartment
SAKL0C09988g_1	2.55466	up	855.621	642.33	1142.21	1478.87	-0.448391	-1.45056	-0.542661	-0.0974224	SAKL0C09988g	MPD2	weakly similar to uniprot|Q99316 Saccharomyces cerevisiae YOL088C MPD2 Member of the protein disulfide isomerase (PDI) family, exhibits chaperone activity
SAKL0F00858g_2	2.54625	up	640.193	1074.27	959.728	2353.61	-0.944702	-0.705109	-0.829949	0.643266	SAKL0F00858g	YGL242C	similar to uniprot|P53066 Saccharomyces cerevisiae YGL242C Putative protein of unknown function
SAKL0H20966g_1	2.46276	up	2705.65	5615.47	3644.13	12938.2	0.992443	1.53934	1.14866	2.83962	SAKL0H20966g	ECL1	conserved hypothetical protein
SAKL0E11440g_2	2.39012	up	4045.58	3267.22	6312.34	5921.33	1.81786	0.736977	1.95901	1.99406	SAKL0E11440g	CWP1	conserved hypothetical protein
SAKL0D06292g_1	2.38974	up	672.468	1314.24	631.141	2783.78	-0.883727	-0.363961	-1.3812	0.89289	SAKL0D06292g	0	no similarity
SAKL0C04048g_1	2.33518	up	2472.94	1337.98	2869.4	2692.09	0.89604	-0.38918	0.874787	0.834356	SAKL0C04048g	PEP1	some similarities with uniprot|P32319 Saccharomyces cerevisiae YBL017C PEP1 Type I transmembrane sorting receptor for multiple vacuolar hydrolases
SAKL0E15004g_2	2.33394	up	3097.01	5851.71	3452.65	12127.5	1.3078	1.78236	1.04904	3.00512	SAKL0E15004g	YIL151C	similar to uniprot|P36168 Saccharomyces cerevisiae YKR096W (ohnolog of YIL151C) Protein of unknown function that may interact with ribosomes, based on co-purification experiments
SAKL0E03300g_1	2.29359	up	378.161	141.919	507.82	280.713	-1.58682	-3.65025	-1.70637	-2.45264	SAKL0E03300g	RAD27	similar to uniprot|P26793 Saccharomyces cerevisiae YKL113C RAD27 5' to 3' exonuclease, 5' flap endonuclease, required for Okazaki fragment processing and maturation as well as for long-patch base-excision repair
SAKL0F11704g_2	2.26966	up	1023.71	4475.45	1613.6	10369.2	-0.285845	1.31128	-0.0420845	2.49375	SAKL0F11704g	DLD1	similar to uniprot|P32891 Saccharomyces cerevisiae YDL174C DLD1 D-lactate dehydrogenase, oxidizes D-lactate to pyruvate, transcription is heme-dependent, repressed by glucose, and derepressed in ethanol or lactate
SAKL0G10186g_2	2.24466	up	612.815	344.21	1041.45	788.062	-1.08402	-2.38832	-0.77361	-1.22183	SAKL0G10186g	RRF1	similar to uniprot|P38771 Saccharomyces cerevisiae YHR038W RRF1 Mitochondrial ribosome recycling factor, essential for mitochondrial protein synthesis and for the maintenance of the respiratory function of mitochondria
SAKL0A00726g_2	2.24189	up	874.315	174.859	1622.47	409.14	-0.41604	-3.23199	-0.173027	-2.06728	SAKL0A00726g	YKR105C	similar to uniprot|P36172 Saccharomyces cerevisiae YKR105C VBA5 (ohnolog of YCL069W) Putative transporter of the Major Facilitator Superfamily (MFS)
SAKL0C00946g_2	2.22173	up	221.604	278.965	288.406	558.858	-2.38083	-2.58325	-2.55879	-1.43157	SAKL0C00946g	SPS1	some similarities with uniprot|P08458 Saccharomyces cerevisiae YDR523C SPS1 Putative protein serine/threonine kinase expressed at the end of meiosis and localized to the prospore membrane, required for correct localization of enzymes involved in spore wall synthesis
SAKL0F00286g_2	2.20376	up	425.743	767.676	709.193	1544.31	-1.46266	-1.12966	-1.49147	0.0103059	SAKL0F00286g	FUI1	similar to uniprot|P38196 Saccharomyces cerevisiae YBL042C FUI1 High affinity uridine permease, localized to the plasma membrane
SAKL0H14674g_2	2.20252	up	1609.59	2744.77	2115.87	5468.61	0.220294	0.689961	0.321063	1.82912	SAKL0H14674g	CDC37	similar to uniprot|P06101 Saccharomyces cerevisiae YDR168W CDC37 Essential Hsp90p co-chaperone
SAKL0G00440g_1	2.19912	up	1454.5	1386.2	2024.65	2734.71	0.274543	-0.309672	0.275289	0.827253	SAKL0G00440g	KEX2	similar to uniprot|P13134 Saccharomyces cerevisiae YNL238W KEX2 Subtilisin-like protease (proprotein convertase), a calcium-dependent serine protease involved in the activation of proproteins of the secretory pathway
SAKL0C12672g_1	2.19682	up	1762.23	863.668	2011.48	1593.68	0.556698	-1.02451	0.313806	0.110902	SAKL0C12672g	HRP1	weakly similar to uniprot|Q99383 Saccharomyces cerevisiae YOL123W HRP1 Subunit of cleavage factor I, a five-subunit complex required for the cleavage and polyadenylation of pre-mRNA 3' ends
SAKL0E05434g_1	2.19289	up	573.501	698.428	781.356	1395.09	-1.01241	-1.27038	-1.06353	-0.137547	SAKL0E05434g	OSW5	some similarities with uniprot|P40219 Saccharomyces cerevisiae YMR148W Putative protein of unknown function
SAKL0G04026g_1	2.18962	up	95.3141	458.301	159.822	914.933	-3.70432	-1.94037	-3.51417	-0.809692	SAKL0G04026g	DIT1	similar to uniprot|P21623 Saccharomyces cerevisiae YDR403W DIT1 Sporulation-specific enzyme required for spore wall maturation, involved in the production of a soluble LL-dityrosine-containing precursor of the spore wall
SAKL0E04796g_2	2.18	up	403.206	424.481	628.87	927.061	-1.52278	-2.19938	-1.50386	-1.07506	SAKL0E04796g	YLR040C	some similarities with uniprot|Q07988 Saccharomyces cerevisiae YLR040C Putative protein of unknown function
SAKL0F11550g_2	2.17789	up	406.64	537.187	583.942	1184.97	-1.73671	-1.76058	-1.50028	-0.637648	SAKL0F11550g	YLR194C	some similarities with uniprot|Q05777 Saccharomyces cerevisiae YLR194C Structural constituent of the cell wall attached to the plasma membrane by a GPI-anchor
SAKL0H03740g_1	2.17387	up	319.646	9154.52	693.012	19409.4	-1.84025	2.45515	-1.45909	3.57542	SAKL0H03740g	FBP1	highly similar to uniprot|P09201 Saccharomyces cerevisiae YLR377C FBP1 Fructose-1,6-bisphosphatase, key regulatory enzyme in the gluconeogenesis pathway, required for glucose metabolism
SAKL0G18128g_2	2.15703	up	1435.31	3193.99	1913.28	6947.94	0.247271	0.928902	0.114186	2.03795	SAKL0G18128g	DAL2	similar to uniprot|P25335 Saccharomyces cerevisiae YIR029W DAL2 Allantoicase, converts allantoate to urea and ureidoglycolate in the second step of allantoin degradation
SAKL0H26180g_1	2.15533	up	234.716	2734.23	331.994	5185.96	-2.66061	0.636323	-2.42255	1.74423	SAKL0H26180g	0	conserved hypothetical protein
SAKL0D04246g_2	2.1347	up	389.767	331.861	507.038	611.802	-1.61	-2.42331	-1.74435	-1.32928	SAKL0D04246g	KCS1	weakly similar to uniprot|Q7LGR2 Saccharomyces cerevisiae YDR017C KCS1 Inositol hexakisphosphate (IP6) and inositol heptakisphosphate (IP7) kinase
SAKL0G16258g_1	2.11736	up	3564.29	5741.08	4673.1	11213.4	1.43548	1.72597	1.51144	2.80824	SAKL0G16258g	PUN1	similar to uniprot|Q6B322 Saccharomyces cerevisiae YLR414C Putative protein of unknown function
SAKL0E15290g_2	2.08592	up	51.4314	258.733	65.0169	484.757	-4.4953	-2.79805	-4.72502	-1.73737	SAKL0E15290g	FEN2	similar to uniprot|P25621 Saccharomyces cerevisiae YCR028C FEN2 Plasma membrane H+-pantothenate symporter
SAKL0C01738g_2	2.07936	up	380.949	731.044	454.485	1388.47	-1.62732	-1.19267	-1.88784	-0.136536	SAKL0C01738g	OYE3	conserved hypothetical protein
SAKL0E12166g_2	2.07852	up	115.251	703.279	144.193	1482.48	-3.35932	-1.25861	-3.62125	-0.203059	SAKL0E12166g	0	conserved hypothetical protein
SAKL0B12232g_2	2.06244	up	63.8408	422.057	122.104	847.234	-4.17451	-2.13416	-3.84938	-1.08981	SAKL0B12232g	0	conserved hypothetical protein
SAKL0C10054g_1	2.04526	up	687.294	832.874	879.688	1553.38	-0.72361	-0.983582	-0.902328	0.0487061	SAKL0C10054g	RIB7	similar to uniprot|P33312 Saccharomyces cerevisiae YBR153W RIB7 Diaminohydroxyphoshoribosylaminopyrimidine deaminase
SAKL0H07172g_1	2.037	up	178.819	873.623	237.255	1686.81	-2.7578	-0.98773	-2.88179	0.038717	SAKL0H07172g	SPP1	similar to uniprot|Q03012 Saccharomyces cerevisiae YPL138C SPP1 Subunit of COMPASS (Set1C), a complex which methylates histone H3 on lysine 4 and is required in telomeric transcriptional silencing
SAKL0C07524g_1	1.96288	up	695.395	1223.93	740.273	2220.27	-0.750394	-0.426741	-1.23737	0.546229	SAKL0C07524g	YJR149W	similar to uniprot|P47177 Saccharomyces cerevisiae YJR149W Putative protein of unknown function
SAKL0H14454g_2	1.96245	up	4438.29	5275.66	4635.55	10593.6	1.12351	1.6588	1.39449	2.63146	SAKL0H14454g	HSP42	similar to uniprot|Q12329 Saccharomyces cerevisiae YDR171W HSP42 Small heat shock protein (sHSP) with chaperone activity
SAKL0C00594g_2	1.9551	up	1806.94	1101.91	2666.12	2023.22	0.561638	-0.642436	0.573745	0.324806	SAKL0C00594g	0	conserved hypothetical protein
SAKL0D05214g_1	1.94575	up	286.435	500.916	543.663	932.603	-2.07184	-1.91825	-1.66256	-0.957924	SAKL0D05214g	YKR023W	similar to uniprot|P36119 Saccharomyces cerevisiae YKR023W Putative protein of unknown function
SAKL0C03388g_2	1.93964	up	945.497	795.931	1037.99	1336.43	-0.328956	-1.13471	-0.612306	-0.178923	SAKL0C03388g	NRD1	some similarities with uniprot|P53617 Saccharomyces cerevisiae YNL251C NRD1 RNA-binding protein that interacts with the C-terminal domain of the RNA polymerase II large subunit (Rpo21p), preferentially at phosphorylated Ser5
SAKL0H14388g_1	1.93082	up	686.225	382.412	846.359	733.331	-0.74066	-2.13011	-1.0202	-1.1809	SAKL0H14388g	ZRT1	similar to uniprot|Q12436 Saccharomyces cerevisiae YLR130C ZRT2 Low-affinity zinc transporter of the plasma membrane
SAKL0H03344g_1	1.92006	up	266.718	143.732	351.578	252.482	-2.14541	-3.62247	-2.28638	-2.68132	SAKL0H03344g	NAM2	similar to uniprot|P11325 Saccharomyces cerevisiae YLR382C NAM2 Mitochondrial leucyl-tRNA synthetase, also has a direct role in splicing of several mitochondrial group I introns
SAKL0C11330g_2	1.91811	up	1314.39	1646.02	2058.14	2857.71	0.211419	-0.0577743	0.272478	0.881909	SAKL0C11330g	UTP20	similar to uniprot|P35194 Saccharomyces cerevisiae YBL004W UTP20 Component of the small-subunit (SSU) processome, which is involved in the biogenesis of the 18S rRNA
SAKL0E08140g_2	1.88667	up	180.628	305.554	275.293	525.115	-2.72276	-2.51268	-2.60956	-1.59684	SAKL0E08140g	0	conserved hypothetical protein
SAKL0E11660g_2	1.86884	up	128	266.099	175.369	491.683	-3.2265	-2.77223	-3.23078	-1.87009	SAKL0E11660g	0	conserved hypothetical protein
SAKL0E06248g_2	1.85564	up	672.614	408.028	821.856	724.865	-0.843895	-2.09966	-1.01184	-1.20774	SAKL0E06248g	YMR166C	similar to uniprot|Q03829 Saccharomyces cerevisiae YMR166C Predicted transporter of the mitochondrial inner membrane
SAKL0E03652g_1	1.84944	up	491.596	1457.46	456.223	2341.24	-1.37641	-0.250394	-1.83763	0.636693	SAKL0E03652g	YKU80	similar to uniprot|Q04437 Saccharomyces cerevisiae YMR106C YKU80 Subunit of the telomeric Ku complex (Yku70p- Yku80p), involved in telomere length maintenance, structure and telomere position effect
SAKL0D00572g_1	1.835	up	2222.64	2672.58	2802.4	4266.08	0.919063	0.62394	0.720291	1.49972	SAKL0D00572g	RPM2	similar to uniprot|Q02773 Saccharomyces cerevisiae YML091C RPM2 Protein subunit of mitochondrial RNase P, has roles in nuclear transcription, cytoplasmic and mitochondrial RNA processing, and mitochondrial translation
SAKL0A09482g_2	1.82923	up	356.298	873.732	514.093	1516.91	-2.20225	-0.930526	-1.9234	-0.0592873	SAKL0A09482g	MOT3	some similarities with uniprot|P54785 Saccharomyces cerevisiae YMR070W MOT3 Nuclear transcription factor with two Cys2-His2 zinc fingers
SAKL0C09438g_2	1.81281	up	655.008	466.735	924.293	859.728	-0.885601	-1.93968	-0.861085	-1.08145	SAKL0C09438g	NDI1	similar to uniprot|P32340 Saccharomyces cerevisiae YML120C NDI1 NADH:ubiquinone oxidoreductase, transfers electrons from NADH to ubiquinone in the respiratory chain but does not pump protons, in contrast to the higher eukaryotic multisubunit respiratory complex I
SAKL0A10208g_2	1.81081	up	6172.15	9004.93	8436.02	15228.3	2.42722	2.3203	2.33116	3.17694	SAKL0A10208g	STE6	similar to uniprot|P12866 Saccharomyces cerevisiae YKL209C STE6 Plasma membrane ATP-binding cassette (ABC) transporter required for the export of a-factor, catalyzes ATP hydrolysis coupled to a-factor transport
SAKL0F14806g_2	1.80681	up	89.3009	1635.73	177.438	2816.28	-3.75318	-0.023546	-3.60426	0.829897	SAKL0F14806g	MOH1	similar to uniprot|P38191 Saccharomyces cerevisiae YBL049W MOH1 Protein of unknown function, has homology to kinase Snf7p
SAKL0C08514g_1	1.79819	up	473.657	505.934	583.957	851.882	-1.33047	-1.76583	-1.56323	-0.919286	SAKL0C08514g	NBA1	weakly similar to uniprot|Q08229 Saccharomyces cerevisiae YOL070C NBA1 Protein of unknown function, localizes to the bud neck and cytoplasm
SAKL0C04972g_2	1.79755	up	323.935	167.54	326.257	267.896	-2.01182	-3.31378	-2.26776	-2.46775	SAKL0C04972g	STE3	similar to uniprot|P06783 Saccharomyces cerevisiae YKL178C STE3 Receptor for a factor receptor, transcribed in alpha cells and required for mating by alpha cells, couples to MAP kinase cascade to mediate pheromone response
SAKL0F14366g_1	1.79718	up	234.38	166.524	339.132	278.689	-2.3543	-3.31353	-2.33059	-2.4678	SAKL0F14366g	THP3	weakly similar to uniprot|Q07109 Saccharomyces cerevisiae YPR045C Protein of unknown function
SAKL0D13750g_2	1.79223	up	96.3204	196.309	194.828	343.224	-3.61359	-3.17925	-3.19321	-2.33749	SAKL0D13750g	0	no similarity
SAKL0A07480g_1	1.78524	up	265.773	549.965	492.405	936.286	-2.20562	-1.61865	-2.02337	-0.782528	SAKL0A07480g	VBA2	similar to uniprot|P38358 Saccharomyces cerevisiae YBR293W VBA2 Permease of basic amino acids in the vacuolar membrane
SAKL0G04136g_1	1.78106	up	544.941	1473.5	828.686	2415.37	-1.22547	-0.169387	-1.1543	0.663353	SAKL0G04136g	YOR152C	weakly similar to uniprot|Q99325 Saccharomyces cerevisiae YOR152C Putative protein of unknown function
SAKL0E03476g_1	1.77969	up	82.2914	1426.99	150.486	2405.46	-4.05563	-0.245588	-3.88599	0.586038	SAKL0E03476g	SRT1	similar to uniprot|Q03175 Saccharomyces cerevisiae YMR101C SRT1 Cis-prenyltransferase involved in synthesis of long-chain dolichols (19-22 isoprene units
SAKL0H24310g_1	1.77759	up	79.8727	1827.17	156.127	2973.34	-4.05285	0.137664	-3.60937	0.967587	SAKL0H24310g	YLR312C	weakly similar to uniprot|Q06159 Saccharomyces cerevisiae YLR312C Protein of unknown function
SAKL0G17050g_1	1.77653	up	9697.52	4651.16	12324.2	7072.7	3.08352	1.34891	2.97085	2.17797	SAKL0G17050g	IMD3	highly similar to uniprot|P50094 Saccharomyces cerevisiae YML056C IMD4 (ohnolog of YLR432W) Inosine monophosphate dehydrogenase, catalyzes the first step of GMP biosynthesis, member of a four-gene family in S. cerevisiae, constitutively expressed
SAKL0D12716g_2	1.77645	up	565.386	1842.33	675.955	2795.79	-1.16004	0.00161791	-1.27331	0.830611	SAKL0D12716g	MNN4	weakly similar to uniprot|P40355 Saccharomyces cerevisiae YJR061W (ohnolog of YKL201C) Putative protein of unknown function
SAKL0E03168g_2	1.7737	up	5788.53	1711.92	7512.66	3286.79	2.34759	-0.0327468	2.1932	0.794017	SAKL0E03168g	SNZ1	highly similar to uniprot|P43545 Saccharomyces cerevisiae YFL059W SNZ3 (ohnolog of YNL333W) Member of a stationary phase-induced gene family
SAKL0G13398g_2	1.76935	up	17405	48254.2	19347	75362.1	3.87838	4.83366	3.53077	5.65687	SAKL0G13398g	THI4	highly similar to uniprot|P32318 Saccharomyces cerevisiae YGR144W THI4 Thiazole synthase, catalyzes formation of a thiazole intermediate during thiamine biosynthesis
SAKL0A04554g_1	1.76906	up	118.653	6939.35	235.502	11777.9	-3.46926	2.05083	-3.16731	2.8738	SAKL0A04554g	YIG1	conserved hypothetical protein
SAKL0H00374g_2	1.76232	up	190.317	8994.08	286.069	14346.1	-2.68367	2.37955	-2.7707	3.19702	SAKL0H00374g	ADH5	weakly similar to uniprot|P07246 Saccharomyces cerevisiae YMR083W ADH3 Mitochondrial alcohol dehydrogenase isozyme III
SAKL0E04862g_1	1.75174	up	40.7739	336.338	72.8327	533.927	-5.00691	-2.42356	-4.64741	-1.61477	SAKL0E04862g	GAT2	weakly similar to uniprot|P40209 Saccharomyces cerevisiae YMR136W GAT2 Protein containing GATA family zinc finger motifs
SAKL0H06358g_1	1.74824	up	420.752	342.053	554.202	592.874	-1.59012	-2.3124	-1.79006	-1.50649	SAKL0H06358g	0	conserved hypothetical protein
SAKL0D10054g_2	1.74236	up	1008.91	1155.46	1499.31	1925.63	-0.193431	-0.618162	-0.237062	0.182879	SAKL0D10054g	DCV1	weakly similar to uniprot|Q08157 Saccharomyces cerevisiae YOL019W (ohnolog of YFR012W) Protein of unknown function
SAKL0A01144g_2	1.73352	up	214.413	336.902	358.628	559.021	-2.51239	-2.31623	-2.22514	-1.52253	SAKL0A01144g	ERS1	similar to uniprot|P17261 Saccharomyces cerevisiae YCR075C ERS1 Protein with similarity to human cystinosin, which is a H(+)-driven transporter involved in L-cystine export from lysosomes and implicated in the disease cystinosis
SAKL0H20526g_2	1.71823	up	26.0434	180.37	63.8222	282.439	-5.50551	-3.22997	-4.88068	-2.44905	SAKL0H20526g	0	conserved hypothetical protein
SAKL0H22748g_2	1.71541	up	910.799	1315.86	1320.7	1940.32	-0.372358	-0.386896	-0.388565	0.391658	SAKL0H22748g	TAD3	similar to uniprot|Q9URQ3 Saccharomyces cerevisiae YLR316C TAD3 Subunit of tRNA-specific adenosine-34 deaminase, forms a heterodimer with Tad2p that converts adenosine to inosine at the wobble position of several tRNAs
SAKL0E03278g_2	1.71352	up	749.945	891.578	1023.79	1340.8	-0.638657	-0.942933	-0.754161	-0.165974	SAKL0E03278g	ABF1	some similarities with uniprot|P14164 Saccharomyces cerevisiae YKL112W ABF1 DNA binding protein with possible chromatin-reorganizing activity involved in transcriptional activation, gene silencing, and DNA replication and repair
SAKL0G04576g_1	1.69311	up	821.877	829.522	1105.33	1411.34	-0.550105	-1.04529	-0.606024	-0.285614	SAKL0G04576g	YDR415C	similar to uniprot|Q04033 Saccharomyces cerevisiae YDR415C Putative protein of unknown function
SAKL0E14542g_1	1.69136	up	269.58	239.788	371.793	362.788	-2.11714	-2.92274	-2.2258	-2.16456	SAKL0E14542g	DIA2	weakly similar to uniprot|Q7LGN4 Saccharomyces cerevisiae YOR080W DIA2 Origin-binding F-box protein that forms an SCF ubiquitin ligase complex with Skp1p and Cdc53p
SAKL0G02024g_2	1.69042	up	275.379	233.552	395.553	344.69	-2.12193	-2.92283	-2.1457	-2.16545	SAKL0G02024g	SPC110	weakly similar to uniprot|P32380 Saccharomyces cerevisiae YDR356W SPC110 Inner plaque spindle pole body (SPB) component, ortholog of human kendrin
SAKL0C03278g_2	1.68537	up	1237.21	1763.19	1577.36	2611.23	0.138831	0.062851	-0.0358605	0.815919	SAKL0C03278g	FOL1	similar to uniprot|P53848 Saccharomyces cerevisiae YNL256W FOL1 Multifunctional enzyme of the folic acid biosynthesis pathway, has dihydropteroate synthetase, dihydro-6-hydroxymethylpterin pyrophosphokinase, and dihydroneopterin aldolase activities
SAKL0B02266g_1	1.6823	up	433.608	434.81	670.13	761.514	-1.47922	-2.02881	-1.25687	-1.27838	SAKL0B02266g	0	conserved hypothetical protein
SAKL0D05192g_1	1.67218	up	413.519	524.912	606.207	802.476	-1.52229	-1.71284	-1.45102	-0.971114	SAKL0D05192g	0	conserved hypothetical protein
SAKL0A09856g_1	1.66421	up	280.943	811.653	676.671	1219.58	-2.14501	-1.0296	-1.62445	-0.29476	SAKL0A09856g	RGT1	some similarities with uniprot|P32862 Saccharomyces cerevisiae YKL038W RGT1 Glucose-responsive transcription factor that regulates expression of several glucose transporter (HXT) genes in response to glucose
SAKL0H14652g_2	1.66405	up	2352.43	4375.48	3840.29	7089.74	0.944041	1.34456	1.0169	2.07926	SAKL0H14652g	YLR149C	weakly similar to uniprot|Q99296 Saccharomyces cerevisiae YLR149C Putative protein of unknown function
SAKL0B01584g_1	1.6628	up	19230.5	14732.9	26855	22531	4.05618	3.10411	3.99632	3.83772	SAKL0B01584g	STE2	uniprot|P12384 Saccharomyces kluyveri SAKL0B01584g STE2 Pheromone alpha factor receptor
SAKL0H04444g_2	1.66175	up	55.9218	184.553	109.795	291.292	-4.38973	-3.24754	-4.08717	-2.51484	SAKL0H04444g	0	conserved hypothetical protein
SAKL0H23606g_1	1.65232	up	2306.11	2363.33	3266.75	3487.38	0.94376	0.50539	1.02259	1.22989	SAKL0H23606g	RTS3	some similarities with uniprot|P53289 Saccharomyces cerevisiae YGR161C RTS3 Putative component of the protein phosphatase type 2A complex
SAKL0E09944g_1	1.64009	up	905.059	2687.34	1314.55	4205.63	-0.379969	0.675124	-0.330478	1.3889	SAKL0E09944g	PTC5	similar to uniprot|Q12511 Saccharomyces cerevisiae YOR090C PTC5 Mitochondrial type 2C protein phosphatase involved in regulation of pyruvate dehydrogenase activity by dephosphorylating the ser-133 residue of the Pda1p subunit
SAKL0E13882g_2	1.6399	up	365.69	502.542	443.697	795.817	-1.73106	-1.77106	-1.89518	-1.05745	SAKL0E13882g	YNL217W	similar to uniprot|P40152 Saccharomyces cerevisiae YNL217W Hypothetical protein
SAKL0D06006g_1	1.63894	up	4254.91	5402.36	4734.8	8077.24	1.83746	1.66343	1.55802	2.37619	SAKL0D06006g	PRY3	some similarities with uniprot|P47032 Saccharomyces cerevisiae YJL079C PRY1 (ohnolog of YKR013W) Protein of unknown function
SAKL0H04268g_1	1.63438	up	232.311	770.943	311.755	1093.47	-2.38245	-1.18076	-2.37633	-0.47202	SAKL0H04268g	NMD4	similar to uniprot|Q12129 Saccharomyces cerevisiae YLR363C NMD4 Protein interacting with Nam7p, may be involved in the nonsense-mediated mRNA decay pathway
SAKL0E07964g_2	1.63313	up	85.2103	1916.39	125.032	3092.47	-3.9629	0.138782	-4.00492	0.846422	SAKL0E07964g	XBP1	weakly similar to uniprot|P40489 Saccharomyces cerevisiae YIL101C XBP1 Transcriptional repressor that binds to promoter sequences of the cyclin genes, CYS3, and SMF2
SAKL0D08030g_1	1.63205	up	535.987	1445.86	767	2256.02	-1.10496	-0.251762	-1.21335	0.454925	SAKL0D08030g	YLR173W	weakly similar to uniprot|Q06247 Saccharomyces cerevisiae YLR173W Putative protein of unknown function
SAKL0D14542g_2	1.63134	up	366.755	442.694	468.147	665.867	-1.76107	-1.95498	-1.88019	-1.24893	SAKL0D14542g	OAF1	weakly similar to uniprot|P39720 Saccharomyces cerevisiae YAL051W OAF1 (ohnolog of YOR363C) Oleate- activated transcription factor, acts alone and as a heterodimer with Pip2p
SAKL0B10010g_2	1.63033	up	314.081	1216.08	523.697	1911.43	-1.87021	-0.506588	-1.6561	0.198577	SAKL0B10010g	ATS1	similar to uniprot|P31386 Saccharomyces cerevisiae YAL020C ATS1 Protein required, with Elongator complex, Kti11p, and Kti12p, for modification of wobble nucleosides in tRNA
SAKL0H25652g_2	1.6219	up	289.895	273.736	376.15	411.782	-2.08016	-2.70408	-2.18183	-2.00639	SAKL0H25652g	GRC3	similar to uniprot|Q9P4W6 Saccharomyces cerevisiae YLL035W GRC3 Protein of unknown function, required for cell growth and possibly involved in rRNA processing
SAKL0G08668g_2	1.61777	up	160.424	263.027	232.259	417.541	-2.92181	-2.74528	-2.87268	-2.05127	SAKL0G08668g	PPE1	similar to uniprot|P38796 Saccharomyces cerevisiae YHR075C PPE1 Protein with carboxyl methyl esterase activity that may have a role in demethylation of the phosphoprotein phosphatase catalytic subunit
SAKL0A07568g_1	1.61746	up	29468.2	24039.2	37170.4	34377.3	4.68085	3.83689	4.54533	4.53062	SAKL0A07568g	EXG1	uniprot|Q875R9 Saccharomyces kluyveri SAKL0A07568g EXG1 Glucan 1,3- beta-glucosidase precursor
SAKL0H08756g_1	1.61532	up	163.149	360.649	256.18	527.089	-2.90859	-2.2129	-2.6359	-1.52108	SAKL0H08756g	PEX32	similar to uniprot|P38292 Saccharomyces cerevisiae YBR168W PEX32 Peroxisomal integral membrane protein, involved in negative regulation of peroxisome size
SAKL0D14872g_2	1.61292	up	1957.37	529.791	2523.36	828.15	0.681952	-1.6724	0.551716	-0.982725	SAKL0D14872g	BDH1	similar to uniprot|P39714 Saccharomyces cerevisiae YAL060W BDH1 NAD-dependent (R,R)-butanediol dehydrogenase, catalyzes oxidation of (R,R)-2,3-butanediol to (3R)- acetoin, oxidation of meso-butanediol to (3S)-acetoin, and reduction of acetoin
SAKL0E02354g_2	1.60695	up	289.21	232.166	368.258	358.807	-1.98942	-2.96163	-2.266	-2.2773	SAKL0E02354g	MIF2	similar to uniprot|P35201 Saccharomyces cerevisiae YKL089W MIF2 Kinetochore protein with homology to human CENP-C, required for structural integrity of the spindle during anaphase spindle elongation, interacts with histones H2A, H2B, and H4, phosphorylated by Ipl1p
SAKL0F15488g_1	1.60533	up	1631.77	1091.82	2160.93	1539.54	0.472307	-0.714006	0.345239	-0.0311384	SAKL0F15488g	SST2	similar to uniprot|P11972 Saccharomyces cerevisiae YLR452C SST2 GTPase-activating protein for Gpa1p, regulates desensitization to alpha factor pheromone
SAKL0C12364g_2	1.60446	up	784.389	985.717	1225	1436.96	-0.548318	-0.870017	-0.54954	-0.187927	SAKL0C12364g	MON2	similar to uniprot|P48563 Saccharomyces cerevisiae YNL297C MON2 Peripheral membrane protein with a role in endocytosis and vacuole integrity, interacts with Arl1p and localizes to the endosome
SAKL0H17490g_1	1.59824	up	1845.01	2330.86	2542.51	3183.38	0.648689	0.438754	0.555238	1.11523	SAKL0H17490g	STE5	weakly similar to uniprot|P32917 Saccharomyces cerevisiae YDR103W STE5 Pheromone-response scaffold protein
SAKL0E13838g_1	1.59729	up	586.914	2050.33	913.622	3013.18	-1.14976	0.284974	-0.956899	0.960603	SAKL0E13838g	GYP7	similar to uniprot|P48365 Saccharomyces cerevisiae YDL234C GYP7 GTPase-activating protein for yeast Rab family members including: Ypt7p (most effective), Ypt1p, Ypt31p, and Ypt32p (in vitro)
SAKL0D14982g_1	1.59716	up	8207.97	533.086	9360.78	786.751	2.65705	-1.68144	2.45509	-1.00593	SAKL0D14982g	GDH3	highly similar to uniprot|P07262 Saccharomyces cerevisiae YOR375C GDH1 (ohnolog of YAL062W) NADP(+)- dependent glutamate dehydrogenase, synthesizes glutamate from ammonia and alpha-ketoglutarate
SAKL0E15026g_2	1.59472	up	288.048	581.978	479.045	916.555	-2.00978	-1.51708	-1.85356	-0.843771	SAKL0E15026g	YIL152W	conserved hypothetical protein
SAKL0D01694g_2	1.58485	up	442.106	487.487	637.957	703.629	-1.41335	-1.77135	-1.42729	-1.107	SAKL0D01694g	RCE1	similar to uniprot|Q03530 Saccharomyces cerevisiae YMR274C RCE1 Type II CAAX prenyl protease involved in the proteolysis and maturation of Ras and the a-factor mating pheromone
SAKL0H22374g_1	1.58327	up	179.086	256.47	221.724	359.253	-2.71293	-2.72458	-2.8803	-2.06167	SAKL0H22374g	RDR1	conserved hypothetical protein
SAKL0E02024g_2	1.58211	up	4694.83	2972.89	6162.07	4717.04	1.71554	0.821717	1.91813	1.48357	SAKL0E02024g	HSP60	highly similar to uniprot|P19882 Saccharomyces cerevisiae YLR259C HSP60 Tetradecameric mitochondrial chaperonin required for ATP-dependent folding of precursor polypeptides and complex assembly
SAKL0G10010g_1	1.57732	up	387.353	358.919	506.437	526.551	-1.66932	-2.23766	-1.72942	-1.58019	SAKL0G10010g	YHR035W	similar to uniprot|P38769 Saccharomyces cerevisiae YHR035W Putative protein of unknown function
SAKL0F10670g_1	1.57723	up	307.384	236.922	370.636	354.846	-1.91603	-2.93296	-2.18918	-2.27557	SAKL0F10670g	TUB4	similar to uniprot|P53378 Saccharomyces cerevisiae YLR212C TUB4 Gamma-tubulin, involved in nucleating microtubules from both the cytoplasmic and nuclear faces of the spindle pole body
SAKL0D00352g_1	1.57344	up	273.456	391.535	336.716	525.467	-2.17761	-2.16049	-2.28108	-1.50656	SAKL0D00352g	YML096W	similar to uniprot|Q04489 Saccharomyces cerevisiae YML096W Putative protein of unknown function with similarity to asparagine synthetases
SAKL0C00880g_1	1.57282	up	802.299	990.331	1132.49	1417.55	-0.511242	-0.749546	-0.549104	-0.096195	SAKL0C00880g	DCG1	similar to uniprot|P32460 Saccharomyces cerevisiae YIR030C DCG1 Protein of unknown function, expression is sensitive to nitrogen catabolite repression and regulated by Dal80p
SAKL0H12958g_1	1.56589	up	178.161	2191.75	515.152	3296.7	-2.67729	0.326966	-2.30544	0.973949	SAKL0H12958g	ADR1	similar to uniprot|P07248 Saccharomyces cerevisiae YDR216W ADR1 Carbon source-responsive zinc-finger transcription factor, required for transcription of the glucose-repressed gene ADH2, of peroxisomal protein genes, and of genes required for ethanol, glycerol, and fatty acid utilization
SAKL0C13816g_2	1.56275	up	1210.44	9632.37	1697.56	14936.4	0.100833	2.54142	0.0771632	3.18551	SAKL0C13816g	PEX11	similar to uniprot|Q12462 Saccharomyces cerevisiae YOL147C PEX11 Peroxisomal membrane protein required for peroxisome proliferation and medium-chain fatty acid oxidation, most abundant protein in the peroxisomal membrane, regulated by Adr1p and Pip2p-Oaf1p, promoter contains ORE and UAS1-like elements
SAKL0E14520g_2	1.55835	up	310.488	338.359	398.264	502.239	-1.95614	-2.31498	-2.06932	-1.67496	SAKL0E14520g	ATX2	similar to uniprot|Q12067 Saccharomyces cerevisiae YOR079C ATX2 Golgi membrane protein involved in manganese homeostasis
SAKL0D10912g_2	1.55325	up	211.312	217.148	269.856	311.48	-2.54494	-3.07138	-2.59572	-2.43608	SAKL0D10912g	SLM5	similar to uniprot|P25345 Saccharomyces cerevisiae YCR024C SLM5 Mitochondrial asparaginyl-tRNA synthetase
SAKL0H10846g_2	1.55197	up	321.007	1388.35	571.611	1999.17	-2.10259	-0.267758	-1.9426	0.36634	SAKL0H10846g	LEE1	some similarities with uniprot|Q06701 Saccharomyces cerevisiae YPL054W LEE1 Zinc-finger protein of unknown function
SAKL0B12474g_2	1.55145	up	377.931	293.906	506.355	455.299	-1.61282	-2.54557	-1.76251	-1.91195	SAKL0B12474g	FAU1	similar to uniprot|P40099 Saccharomyces cerevisiae YER183C FAU1 5,10-methenyltetrahydrofolate synthetase, involved in folic acid biosynthesis
SAKL0F16720g_1	1.55121	up	4090.93	3199.52	5691.95	4487.28	1.82965	0.934396	1.71447	1.56779	SAKL0F16720g	YDL144C	similar to uniprot|Q07589 Saccharomyces cerevisiae YDL144C Putative protein of unknown function
SAKL0C04994g_1	1.55118	up	5167.15	1211.63	6057.51	1769.17	2.10016	-0.479125	1.95602	0.154242	SAKL0C04994g	YJL171C	similar to uniprot|P46992 Saccharomyces cerevisiae YJL171C GPI-anchored cell wall protein of unknown function
SAKL0C03498g_2	1.54872	up	535.797	584.698	747.077	818.658	-1.07092	-1.58605	-1.15659	-0.95498	SAKL0C03498g	YJR098C	similar to uniprot|P47139 Saccharomyces cerevisiae YJR098C Putative protein of unknown function
SAKL0E09218g_1	1.5486	up	737.199	772.387	1073.62	1072.23	-0.752814	-1.14238	-0.899632	-0.511416	SAKL0E09218g	VHS2	some similarities with uniprot|P40463 Saccharomyces cerevisiae YIL135C VHS2 (ohnolog of YNL074C) Cytoplasmic protein of unknown function
SAKL0G10582g_2	1.54856	up	782.005	1043.78	1274.68	1450.65	-0.578071	-0.741374	-0.440373	-0.110451	SAKL0G10582g	YDR282C	similar to uniprot|Q05648 Saccharomyces cerevisiae YDR282C Putative protein of unknown function
SAKL0D00814g_1	1.54825	up	3740.45	37217.3	3651.74	51500.4	0.958546	4.49057	0.902561	5.1212	SAKL0D00814g	PHO84	similar to uniprot|P25297 Saccharomyces cerevisiae YML123C PHO84 High-affinity inorganic phosphate (Pi) transporter and low-affinity manganese transporter
SAKL0C05016g_1	1.54576	up	2412.06	565.84	2775.03	813.055	1.02216	-1.57382	0.827151	-0.945506	SAKL0C05016g	YJL171C	similar to uniprot|P46992 Saccharomyces cerevisiae YJL171C GPI-anchored cell wall protein of unknown function
SAKL0H02464g_2	1.5451	up	2718.92	12821.4	4784.9	18387.2	1.13524	2.95433	1.32625	3.58203	SAKL0H02464g	LSC2	highly similar to uniprot|P53312 Saccharomyces cerevisiae YGR244C LSC2 Beta subunit of succinyl-CoA ligase, which is a mitochondrial enzyme of the TCA cycle that catalyzes the nucleotide-dependent conversion of succinyl-CoA to succinate
SAKL0B11110g_2	1.54497	up	472.091	799.797	765.697	1171.41	-1.30881	-1.10285	-1.09377	-0.475268	SAKL0B11110g	CYC3	similar to uniprot|P06182 Saccharomyces cerevisiae YAL039C CYC3 Cytochrome c heme lyase (holocytochrome c synthase), attaches heme to apo-cytochrome c (Cyc1p or Cyc7p) in the mitochondrial intermembrane space
SAKL0C07106g_1	1.54119	up	1690.32	1618.94	2282.73	2358.79	0.585854	-0.0560622	0.485452	0.567985	SAKL0C07106g	PHO86	similar to uniprot|P46956 Saccharomyces cerevisiae YJL117W PHO86 Endoplasmic reticulum (ER) resident protein required for ER exit of the high-affinity phosphate transporter Pho84p, specifically required for packaging of Pho84p into COPII vesicles
SAKL0A07656g_2	1.53733	up	3438.09	4342.84	5334.85	6356.14	1.42947	1.27737	1.70889	1.8978	SAKL0A07656g	TUF1	highly similar to uniprot|P02992 Saccharomyces cerevisiae YOR187W TUF1 Mitochondrial translation elongation factor Tu
SAKL0C11044g_2	1.52962	up	417.192	695.024	524.537	994.535	-1.49524	-1.27274	-1.68654	-0.659566	SAKL0C11044g	GPI18	similar to uniprot|P38211 Saccharomyces cerevisiae YBR004C GPI18 Functional ortholog of human PIG-V, which is a mannosyltransferase that transfers the second mannose in glycosylphosphatidylinositol biosynthesis
SAKL0E09482g_2	1.52728	up	252.646	444.788	288.279	641.578	-2.22959	-1.96039	-2.47093	-1.34942	SAKL0E09482g	SAL1	similar to uniprot|P48233 Saccharomyces cerevisiae YNL083W SAL1 ADP/ATP transporter
SAKL0H16500g_1	1.52703	up	196.019	210.014	300.707	298.799	-2.61476	-3.08362	-2.50538	-2.47289	SAKL0H16500g	ECM18	similar to uniprot|Q04623 Saccharomyces cerevisiae YDR125C ECM18 (ohnolog of YLR099C) Protein of unknown function, similar to Rlp24p
SAKL0E11110g_1	1.52657	up	196.023	325.562	216.885	457.733	-2.71977	-2.3522	-2.89669	-1.74191	SAKL0E11110g	ESBP6	similar to uniprot|P53918 Saccharomyces cerevisiae YNL125C ESBP6 Protein with similarity to monocarboxylate permeases, appears not to be involved in transport of monocarboxylates such as lactate, pyruvate or acetate across the plasma membrane
SAKL0C10846g_2	1.52483	up	283.762	498.061	348.319	680.234	-2.05103	-1.8119	-2.21261	-1.20325	SAKL0C10846g	RCR2	some similarities with uniprot|Q03446 Saccharomyces cerevisiae YDR003W RCR2 (ohnolog of YBR005W) Vacuolar protein that presumably functions within the endosomal- vacuolar trafficking pathway, affecting events that determine whether plasma membrane proteins are degraded or routed to the plasma membrane
SAKL0B09768g_2	1.52458	up	495.645	635.27	639.963	910.353	-1.23546	-1.42932	-1.37609	-0.820908	SAKL0B09768g	NGL1	similar to uniprot|Q08213 Saccharomyces cerevisiae YOL042W NGL1 Putative endonuclease, has a domain similar to a magnesium-dependent endonuclease motif in mRNA deadenylase Ccr4p
SAKL0H08954g_1	1.52237	up	427.902	706.676	717.939	1052.73	-1.47094	-1.31616	-1.31214	-0.709841	SAKL0H08954g	MSD1	similar to uniprot|P15179 Saccharomyces cerevisiae YPL104W MSD1 Mitochondrial aspartyl-tRNA synthetase, required for acylation of aspartyl-tRNA
SAKL0H18590g_1	1.51918	up	228.21	220.667	274.549	297.452	-2.39915	-2.98918	-2.59893	-2.38589	SAKL0H18590g	PET122	uniprot|O13377 Saccharomyces kluyveri SAKL0H18590g PET122 Protein PET122, mitochondrial precursor
SAKL0H08536g_1	1.51912	up	3130.86	3889.84	5609.66	5022.82	1.31218	1.1713	1.6497	1.77453	SAKL0H08536g	CAR1	similar to uniprot|P00812 Saccharomyces cerevisiae YPL111W CAR1 Arginase, responsible for arginine degradation, expression responds to both induction by arginine and nitrogen catabolite repression
SAKL0G08866g_2	1.51243	up	387.932	358.915	508.288	508.668	-1.59584	-2.23963	-1.68824	-1.64276	SAKL0G08866g	YFT2	weakly similar to uniprot|Q06676 Saccharomyces cerevisiae YDR319C Putative protein of unknown function, identified as an ortholog of the highly conserved FIT family of proteins involved in triglyceride droplet biosynthesis
SAKL0D15312g_1	1.51163	up	1977.61	1641.49	2938.88	2485.19	0.709502	-0.0233765	0.742859	0.572731	SAKL0D15312g	COS6	some similarities with uniprot|P53344 Saccharomyces cerevisiae YGR295C COS6 Protein of unknown function, member of the DUP380 subfamily of conserved, often subtelomerically-encoded proteins
SAKL0E15114g_1	1.50562	up	1782.38	14679.9	5368.4	21531.2	0.545672	3.12265	1.20795	3.713	SAKL0E15114g	GUT2	similar to uniprot|P32191 Saccharomyces cerevisiae YIL155C GUT2 Mitochondrial glycerol-3-phosphate dehydrogenase
SAKL0B12518g_1	1.50446	up	170.032	240.535	180.539	335.692	-2.8373	-2.83511	-3.22616	-2.24586	SAKL0B12518g	0	conserved hypothetical protein

## Sheet: Down (96)
ProbeName	FCAbsolute	regulation	[WT, YPD](raw)	[WT, YPGly](raw)	[sef1, YPD](raw)	[sef1, YPGly](raw)	[WT, YPD](normalized)	[WT, YPGly](normalized)	[sef1, YPD](normalized)	[sef1, YPGly](normalized)	Gene_Id	Sc ortholog	note
SAKL0F12342g_1	227.224	down	377.129	719.913	3.09131	2.57786	-1.64289	-1.28745	-8.95907	-9.11542	SAKL0F12342g	SEF1	similar to uniprot|P34228 Saccharomyces cerevisiae YBL066C SEF1 Putative transcription factor, has homolog in Kluyveromyces lactis
SAKL0A05676g_1	60.1769	down	17.7452	12103.1	26.8971	337.133	-6.22626	2.69428	-6.15536	-3.21686	SAKL0A05676g	MAL11	similar to uniprot|P53048 Saccharomyces cerevisiae YGR289C MAL11 Inducible high-affinity maltose transporter (alpha-glucoside transporter)
SAKL0A05654g_Xhyb1_SAKL0A05698g	14.9981	down	296.485	25213	515.236	1503.01	-1.96988	3.82829	-1.80776	-0.0784149	SAKL0A05654g	IMA1	highly similar to uniprot|P38158 Saccharomyces cerevisiae YBR299W MAL32 Maltase (alpha-D-glucosidase), inducible protein involved in maltose catabolism
SAKL0B00264g_1	12.21	down	7.20884	2312.99	8.55377	177.831	-7.70284	-0.212373	-8.11883	-3.82237	SAKL0B00264g	RGT2	similar to uniprot|Q12300 Saccharomyces cerevisiae YDL138W RGT2 (ohnolog of YDL194W) Plasma membrane glucose receptor, highly similar to Snf3p
SAKL0E02838g_1	9.3451	down	10712.5	21299.1	10672.2	2035.44	3.15767	3.60312	2.70632	0.378911	SAKL0E02838g	ADH3	uniprot|Q6XQ71 Saccharomyces kluyveri SAKL0E02838g ADH4 Alcohol dehydrogenase 4
SAKL0F15136g_1	7.56128	down	303.285	104.405	393.267	16.0579	-2.02676	-3.99334	-2.10374	-6.91197	SAKL0F15136g	ECM27	similar to uniprot|P47144 Saccharomyces cerevisiae YJR106W ECM27 Non-essential protein of unknown function
SAKL0G16236g_1	6.32814	down	2977.08	5709.22	3235.16	874.847	1.23779	1.72556	0.795439	-0.936218	SAKL0G16236g	YLR413W	weakly similar to uniprot|P34231 Saccharomyces cerevisiae YKL187C (ohnolog of YLR413W) Putative protein of unknown function
SAKL0E07876g_1	6.30346	down	5741.9	9607.53	2340.72	1775.64	2.21501	2.48649	0.447868	-0.169656	SAKL0E07876g	IDH1	highly similar to uniprot|P28834 Saccharomyces cerevisiae YNL037C IDH1 Subunit of mitochondrial NAD(+)- dependent isocitrate dehydrogenase, which catalyzes the oxidation of isocitrate to alpha-ketoglutarate in the TCA cycle
SAKL0C00176g_Xhyb1_SAKL0A00154g	5.94034	down	130.422	3640.64	275.64	517.357	-3.19037	1.03344	-3.05641	-1.53711	SAKL0C00176g	IMA5	highly similar to uniprot|P40884 Saccharomyces cerevisiae YJL216C Protein of unknown function, similar to alpha-D-glucosidases
SAKL0A00154g_1	5.61146	down	263.419	17110.7	782.353	2588.85	-2.18238	3.23365	-1.96611	0.745276	SAKL0A00154g	IMA5	highly similar to uniprot|P40884 Saccharomyces cerevisiae YJL216C Protein of unknown function, similar to alpha-D-glucosidases
SAKL0B08184g_1	5.44195	down	22817.1	80368.9	22092.8	12792.8	4.24638	5.536	3.80262	3.09187	SAKL0B08184g	ADH3	uniprot|Q9P8S5 Saccharomyces kluyveri SAKL0B08184g Alcohol dehydrogenase isozyme 3
SAKL0H07018g_2	5.21624	down	188.68	70667.6	224.514	12614.5	-2.68296	5.38192	-2.87331	2.99891	SAKL0H07018g	0	conserved hypothetical protein
SAKL0G03520g_2	5.16571	down	5657.16	9171.6	2738.48	1733.79	2.16907	2.45163	0.697065	0.0826638	SAKL0G03520g	IDH2	highly similar to uniprot|P28241 Saccharomyces cerevisiae YOR136W IDH2 Subunit of mitochondrial NAD(+)- dependent isocitrate dehydrogenase, which catalyzes the oxidation of isocitrate to alpha-ketoglutarate in the TCA cycle
SAKL0F16324g_1	5.10597	down	193.043	5623.57	308.548	1004.49	-2.71566	1.67193	-2.49919	-0.680252	SAKL0F16324g	0	conserved hypothetical protein
SAKL0C02112g_Xhyb1_SAKL0C00176g	5.04478	down	180.153	7232.47	464.091	1209.04	-2.73405	1.99225	-2.71265	-0.342544	SAKL0C02112g	IMA1	highly similar to uniprot|Q08295 Saccharomyces cerevisiae YOL157C Putative protein of unknown function
SAKL0B05940g_2	4.10471	down	311.001	718.349	341.741	158.379	-2.00383	-1.22278	-2.30988	-3.26006	SAKL0B05940g	0	similar to uniprot|Q2ZJS5 Caldicellulosiruptor saccharolyticus DSM 8903 CsacDRAFT_1700 Regulatory protein MerR
SAKL0C00418g_1	4.04168	down	363.149	7191.01	402.334	1290.44	-1.77879	1.76694	-1.95579	-0.248016	SAKL0C00418g	CHA1	similar to uniprot|P25379 Saccharomyces cerevisiae YCL064C CHA1 Catabolic L-serine (L-threonine) deaminase, catalyzes the degradation of both L-serine and L- threonine
SAKL0B12628g_1	4.0413	down	379.756	910.859	443.363	162.517	-1.62159	-1.23475	-1.96641	-3.24957	SAKL0B12628g	FLR1	similar to uniprot|P38124 Saccharomyces cerevisiae YBR008C FLR1 Plasma membrane multidrug transporter of the major facilitator superfamily, involved in efflux of fluconazole, diazaborine, benomyl, methotrexate, and other drugs
SAKL0B02926g_1	3.75332	down	8.28125	21329.1	10.9489	5114.97	-7.37546	3.61512	-7.34682	1.70696	SAKL0B02926g	CIT3	highly similar to uniprot|P43635 Saccharomyces cerevisiae YPR001W CIT3 Dual specificity mitochondrial citrate and methylcitrate synthase
SAKL0H09020g_2	3.70901	down	1448.67	7377.96	1695.15	1616.47	0.0412047	1.87106	-0.161081	-0.0199754	SAKL0H09020g	IMO32	weakly similar to uniprot|P53219 Saccharomyces cerevisiae YGR031W Putative protein of unknown function
SAKL0E00132g_2	3.3439	down	11.1933	1323.65	12.0148	312.408	-6.84509	-0.612237	-7.32409	-2.35377	SAKL0E00132g	ARN4	similar to uniprot|P38724 Saccharomyces cerevisiae YHL047C ARN2 Transporter, member of the ARN family of transporters that specifically recognize siderophore-iron chelates
SAKL0D02310g_1	2.92933	down	297.806	290.361	418.342	86.7224	-1.97077	-2.78646	-2.00105	-4.33702	SAKL0D02310g	ROY1	similar to uniprot|Q04847 Saccharomyces cerevisiae YMR258C Protein of unknown function with similarity to F- box proteins
SAKL0F16500g_1	2.75854	down	123.24	412.972	165.304	129.053	-3.59507	-2.03869	-3.42606	-3.5026	SAKL0F16500g	0	conserved hypothetical protein
SAKL0E12078g_1	2.48658	down	822.727	6640.8	1016.48	2196.1	-0.652981	1.89275	-0.721249	0.578585	SAKL0E12078g	GRE2	similar to uniprot|P53183 Saccharomyces cerevisiae YGL039W Oxidoreductase shown to reduce carbonyl compounds to chiral alcohols
SAKL0D14938g_1	2.41111	down	455.005	1487.85	695.882	486.827	-1.41026	-0.583219	-1.24203	-1.85291	SAKL0D14938g	ADH6	similar to uniprot|Q04894 Saccharomyces cerevisiae YMR318C ADH6 NADPH-dependent medium chain alcohol dehydrogenase with broad substrate specificity
SAKL0H21362g_1	2.38964	down	816.506	1295.57	862.888	456.908	-0.515913	-0.377634	-0.953747	-1.63443	SAKL0H21362g	MUC1	some similarities with uniprot|P08640 Saccharomyces cerevisiae YIR019C MUC1 GPI-anchored cell surface glycoprotein (flocculin) required for pseudohyphal formation, invasive growth, flocculation, and biofilms
SAKL0H00176g_2	2.36171	down	123.717	865.347	156.578	313.438	-3.38803	-0.990822	-3.38013	-2.23066	SAKL0H00176g	FLO1	conserved hypothetical protein
SAKL0F02178g_1	2.35626	down	11.8131	14776	19.8299	5853.89	-6.82689	3.08339	-6.59245	1.84689	SAKL0F02178g	JEN1	weakly similar to uniprot|P36035 Saccharomyces cerevisiae YKL217w JEN1 Lactate transporter, required for uptake of lactate and pyruvate
SAKL0H11506g_2	2.35319	down	78.8626	371.077	107.334	156.778	-3.91606	-2.28612	-3.96057	-3.52074	SAKL0H11506g	BIO4	similar to uniprot|P53630 Saccharomyces cerevisiae YNR057C BIO4 Dethiobiotin synthetase, catalyzes the third step in the biotin biosynthesis pathway
SAKL0F05060g_2	2.28828	down	148.644	723.346	195.063	263.942	-2.98557	-1.44399	-3.08417	-2.63826	SAKL0F05060g	MIT1	some similarities with uniprot|P40002 Saccharomyces cerevisiae YEL007W (ohnolog of YHR177W) Putative protein with sequence similarity to S. pombe gti1+ (gluconate transport inducer 1)
SAKL0D11946g_1	2.27337	down	60339.3	39252.2	73227.8	14782.5	5.69973	4.54936	5.55281	3.36453	SAKL0D11946g	SUC2	similar to uniprot|P00724 Saccharomyces cerevisiae YIL162W SUC2 Invertase, sucrose hydrolyzing enzyme
SAKL0F05170g_2	2.26846	down	330.502	7421.54	387.705	2793.05	-2.10188	2.14359	-2.19142	0.961878	SAKL0F05170g	LEU9	similar to uniprot|P06208 Saccharomyces cerevisiae YNL104C LEU4 (ohnolog of YOR108W) Alpha-isopropylmalate synthase (2-isopropylmalate synthase)
SAKL0G16126g_1	2.21205	down	1033.15	4501.53	1403.36	1790.31	-0.188416	1.28164	-0.239289	0.136255	SAKL0G16126g	HSP31	highly similar to uniprot|Q6HD38 Bacillus thuringiensis subsp BT9727_4222 ThiJ/PfpI family protein
SAKL0E13024g_1	2.18495	down	1641.12	31394.8	1687.62	13209.5	0.371152	4.13862	-0.128294	3.01102	SAKL0E13024g	GDH2	similar to uniprot|P33327 Saccharomyces cerevisiae YDL215C GDH2 NAD(+)-dependent glutamate dehydrogenase, degrades glutamate to ammonia and alpha-ketoglutarate
SAKL0A05698g_1	2.16131	down	129.993	1794.26	243.443	688.628	-3.20667	0.0505607	-3.02316	-1.06134	SAKL0A05698g	IMA1	highly similar to uniprot|P53051 Saccharomyces cerevisiae YGR287C Protein of unknown function that may interact with ribosomes, based on co-purification experiments
SAKL0H11726g_2	2.09861	down	255.531	3484.28	493.781	1632.62	-2.28315	1.03357	-1.85181	-0.0358584	SAKL0H11726g	YDR248C	similar to uniprot|Q03786 Saccharomyces cerevisiae YDR248C Putative protein of unknown function
SAKL0F00682g_2	2.04344	down	317.432	1194.85	383.201	517.785	-1.93193	-0.475508	-2.16815	-1.50651	SAKL0F00682g	BRR6	weakly similar to uniprot|P53062 Saccharomyces cerevisiae YGL247W BRR6 Essential nuclear envelope integral membrane protein required for nuclear transport
SAKL0C11616g_2	2.0355	down	3830.61	5575.34	5269.09	2575.49	1.70767	1.69637	1.57665	0.670993	SAKL0C11616g	SNQ2	highly similar to uniprot|P32568 Saccharomyces cerevisiae YDR011W SNQ2 Plasma membrane ATP-binding cassette (ABC) transporter, multidrug transporter involved in multidrug resistance and resistance to singlet oxygen species
SAKL0H21340g_2	2.01792	down	726.454	1088.79	986.479	461.541	-0.681355	-0.638981	-0.806901	-1.65185	SAKL0H21340g	0	no similarity
SAKL0E11792g_1	1.99845	down	1134.82	2913.94	1953.83	1222.67	-0.0161233	0.725503	0.123153	-0.273378	SAKL0E11792g	FUR1	highly similar to uniprot|P18562 Saccharomyces cerevisiae YHR128W FUR1 Uracil phosphoribosyltransferase, synthesizes UMP from uracil
SAKL0F15070g_1	1.99761	down	1921.31	1353.95	2359.82	615.725	0.565171	-0.300578	0.539474	-1.29886	SAKL0F15070g	CPS1	similar to uniprot|P27614 Saccharomyces cerevisiae YJL172W CPS1 Vacuolar carboxypeptidase yscS
SAKL0B01716g_1	1.97921	down	488.639	1444.99	966.598	683.949	-1.32308	-0.337916	-1.0014	-1.32284	SAKL0B01716g	YLR053C	conserved hypothetical protein
SAKL0G16104g_1	1.94525	down	10392.2	16576.7	12187.8	7776.99	3.18485	3.24978	2.89183	2.28982	SAKL0G16104g	FAS1	highly similar to uniprot|P07149 Saccharomyces cerevisiae YKL182W FAS1 Beta subunit of fatty acid synthetase, which catalyzes the synthesis of long-chain saturated fatty acids
SAKL0A09196g_2	1.93879	down	83.2901	14425.4	220.457	6764.71	-4.21364	3.0916	-3.33859	2.13644	SAKL0A09196g	FOX2	highly similar to uniprot|Q02207 Saccharomyces cerevisiae YKR009C FOX2 Multifunctional enzyme of the peroxisomal fatty acid beta-oxidation pathway
SAKL0A06930g_1	1.91635	down	1091.84	1285.67	1367.52	612.522	-0.269826	-0.422872	-0.44145	-1.36123	SAKL0A06930g	YBR225W	similar to uniprot|P38321 Saccharomyces cerevisiae YBR225W Putative protein of unknown function
SAKL0H15422g_1	1.8896	down	3471.44	12875.2	4046.47	6596.09	1.56331	2.93485	1.28242	2.01677	SAKL0H15422g	KGD2	similar to uniprot|P19262 Saccharomyces cerevisiae YDR148C KGD2 Dihydrolipoyl transsuccinylase, component of the mitochondrial alpha-ketoglutarate dehydrogenase complex, which catalyzes the oxidative decarboxylation of alpha-ketoglutarate to succinyl-CoA in the TCA cycle
SAKL0H10428g_1	1.88895	down	20043.3	34149.7	21986.6	17060.6	4.12988	4.32246	3.74713	3.40487	SAKL0H10428g	0	no similarity
SAKL0F08426g_2	1.86197	down	2143.99	1802.21	3335.84	746.326	0.88695	-0.106126	0.956898	-1.00295	SAKL0F08426g	HIS1	highly similar to uniprot|P00498 Saccharomyces cerevisiae YER055C HIS1 ATP phosphoribosyltransferase, a hexameric enzyme, catalyzes the first step in histidine biosynthesis
SAKL0D09130g_1	1.78989	down	3014.81	6680.06	4802.63	3620.93	1.36376	1.94216	1.4896	1.10229	SAKL0D09130g	YCP4	similar to uniprot|P25349 Saccharomyces cerevisiae YCR004C YCP4 Protein of unknown function, has sequence and structural similarity to flavodoxins
SAKL0A00132g_1	1.78351	down	352.256	313.846	448.357	157.57	-1.74725	-2.40165	-1.89526	-3.23637	SAKL0A00132g	YMC2	similar to uniprot|P32331 Saccharomyces cerevisiae YPR058W YMC1 (ohnolog of YBR104W) Mitochondrial protein, putative inner membrane transporter with a role in oleate metabolism and glutamate biosynthesis
SAKL0G14916g_2	1.78254	down	3200.62	23714.9	2657.84	11847.4	1.17169	3.79909	0.582303	2.96516	SAKL0G14916g	DIP5	uniprot|Q875Q9 Saccharomyces kluyveri SAKL0G14916g DIP5
SAKL0G00462g_2	1.77406	down	598.309	633.42	678.428	317.804	-1.02344	-1.42783	-1.23063	-2.25488	SAKL0G00462g	YTP1	similar to uniprot|P53584 Saccharomyces cerevisiae YNL237W YTP1 Probable type-III integral membrane protein of unknown function, has regions of similarity to mitochondrial electron transport proteins
SAKL0H09460g_2	1.75861	down	13.0621	7378.57	8.43343	4299.52	-7.11143	2.11211	-8.04888	1.29768	SAKL0H09460g	SPS19	conserved hypothetical protein
SAKL0C13992g_2	1.7481	down	191.685	232.056	288.611	111.921	-2.61726	-2.91535	-2.54221	-3.72113	SAKL0C13992g	AGP3	similar to uniprot|P43548 Saccharomyces cerevisiae YFL055W AGP3 Low-affinity amino acid permease, may act to supply the cell with amino acids as nitrogen source in nitrogen-poor conditions
SAKL0H02354g_1	1.73841	down	330.663	695.706	496.483	347.108	-1.88467	-1.37891	-1.80119	-2.17668	SAKL0H02354g	MGA1	some similarities with uniprot|P53050 Saccharomyces cerevisiae YGR249W MGA1 Protein similar to heat shock transcription factor
SAKL0G18260g_1	1.73233	down	6614.76	5842.85	9916.81	3247	2.51978	1.77413	2.58301	0.981419	SAKL0G18260g	EGD2	similar to uniprot|P38879 Saccharomyces cerevisiae YHR193C EGD2 Alpha subunit of the heteromeric nascent polypeptide-associated complex (NAC) involved in protein sorting and translocation, associated with cytoplasmic ribosomes
SAKL0H24046g_1	1.72455	down	12836	31425	6821.23	16799.4	3.45291	4.21075	1.9998	3.42453	SAKL0H24046g	ACO1	highly similar to uniprot|P19414 Saccharomyces cerevisiae YLR304C ACO1 Aconitase, required for the tricarboxylic acid (TCA) cycle and also independently required for mitochondrial genome maintenance
SAKL0A03454g_1	1.72194	down	9629.94	12068.5	12223.3	6451.41	3.06961	2.80441	2.89251	2.02037	SAKL0A03454g	FAS2	uniprot|Q765N2 Saccharomyces kluyveri SAKL0A03454g Sk Fatty acid synthase alpha-subunit
SAKL0A00572g_2	1.71776	down	633.805	629.654	824.051	324.637	-0.861786	-1.51372	-1.08981	-2.29425	SAKL0A00572g	FIG2	some similarities with uniprot|P25653 Saccharomyces cerevisiae YCR089W FIG2 (ohnolog of YNR044W) Cell wall adhesin, expressed specifically during mating
SAKL0H21186g_2	1.71609	down	23352.7	16197.4	34845.1	8524.27	4.32695	3.22643	4.42645	2.4473	SAKL0H21186g	RPL30	highly similar to uniprot|P14120 Saccharomyces cerevisiae YGL030W RPL30 Protein component of the large (60S) ribosomal subunit, has similarity to rat L30 ribosomal protein
SAKL0B06094g_2	1.7139	down	8674.04	23853.4	9754.65	13118.2	2.91402	3.80713	2.5911	3.02985	SAKL0B06094g	FAA1	similar to uniprot|P30624 Saccharomyces cerevisiae YOR317W FAA1 (ohnolog of YMR246W) Long chain fatty acyl- CoA synthetase with a preference for C12:0-C16:0 fatty acids
SAKL0A00176g_1	1.69776	down	92.2985	1372.75	177.062	791.058	-3.65487	-0.380256	-3.43074	-1.14389	SAKL0A00176g	YKL070W	similar to uniprot|P36087 Saccharomyces cerevisiae YKL070W Putative protein of unknown function
SAKL0A04642g_2	1.69648	down	293.391	142.597	442.886	74.5246	-2.04067	-3.64658	-1.89471	-4.40912	SAKL0A04642g	YPL199C	similar to uniprot|Q08954 Saccharomyces cerevisiae YPL199C Putative protein of unknown function, predicted to be palmitoylated
SAKL0H22924g_1	1.69188	down	11061.2	5426.1	17555.7	2748.53	3.25953	1.55117	3.40988	0.792544	SAKL0H22924g	RPL38	highly similar to uniprot|P49167 Saccharomyces cerevisiae YLR325C RPL38 Protein component of the large (60S) ribosomal subunit, has similarity to rat L38 ribosomal protein
SAKL0D00308g_1	1.69131	down	2183.54	1575.02	2940.51	821.559	0.793744	-0.158266	0.829642	-0.916405	SAKL0D00308g	ERO1	similar to uniprot|Q03103 Saccharomyces cerevisiae YML130C ERO1 Thiol oxidase required for oxidative protein folding in the endoplasmic reticulum
SAKL0H00484g_1	1.69036	down	13146.6	8368.81	13867.2	4395.54	3.51001	2.32731	3.10259	1.56998	SAKL0H00484g	SCW4	some similarities with uniprot|P53334 Saccharomyces cerevisiae YGR279C SCW4 (ohnolog of YMR305C) Cell wall protein with similarity to glucanases
SAKL0G04642g_1	1.68832	down	495.01	1536.02	666.76	807.299	-1.3603	-0.134509	-1.31944	-0.890094	SAKL0G04642g	AFG1	similar to uniprot|P32317 Saccharomyces cerevisiae YEL052W AFG1 Conserved protein that may act as a chaperone in the degradation of misfolded or unassembled cytochrome c oxidase subunits
SAKL0H15312g_1	1.68762	down	777.632	1246.22	1143.09	637.382	-0.635693	-0.597042	-0.502106	-1.35203	SAKL0H15312g	GIR2	similar to uniprot|Q03768 Saccharomyces cerevisiae YDR152W GIR2 Highly-acidic cytoplasmic RWD domain- containing protein of unknown function, sensitive to proteolysis, N-terminal region has high content of acidic amino acid residues, putative IUP (intrinsically unstructured protein)
SAKL0H25366g_2	1.68467	down	21.3325	950.124	30.3118	482.346	-5.79693	-0.929112	-6.12726	-1.68158	SAKL0H25366g	RIM4	weakly similar to uniprot|P38741 Saccharomyces cerevisiae YHL024W RIM4 Putative RNA-binding protein required for the expression of early and middle sporulation genes
SAKL0C11154g_1	1.68305	down	3211.3	2453.93	5130.64	1294.01	1.41835	0.489765	1.61236	-0.261311	SAKL0C11154g	YRB1	similar to uniprot|P41920 Saccharomyces cerevisiae YDR002W YRB1 Ran GTPase binding protein
SAKL0E11704g_1	1.65817	down	436.104	689.219	809.134	377.686	-1.43604	-1.42829	-1.1208	-2.15788	SAKL0E11704g	PGA2	similar to uniprot|P53903 Saccharomyces cerevisiae YNL149C PGA2 Essential protein required for maturation of Gas1p and Pho8p
SAKL0H02860g_2	1.6499	down	2362.34	4475.4	3058.25	2620.02	0.982992	1.42883	0.906208	0.706451	SAKL0H02860g	IDP1	highly similar to uniprot|P21954 Saccharomyces cerevisiae YDL066W IDP1 Mitochondrial NADP-specific isocitrate dehydrogenase, catalyzes the oxidation of isocitrate to alpha-ketoglutarate
SAKL0D11528g_2	1.63238	down	2730.97	1381.09	3561.39	736.821	1.20695	-0.297912	1.14339	-1.00489	SAKL0D11528g	BNA3	weakly similar to uniprot|P47039 Saccharomyces cerevisiae YJL060W BNA3 Kynurenine aminotransferase, catalyzes formation of kynurenic acid from kynurenine
SAKL0E12584g_1	1.62362	down	831.03	1998.17	938.972	1190.86	-0.497603	0.246577	-0.804874	-0.452636	SAKL0E12584g	FMP41	highly similar to uniprot|P53889 Saccharomyces cerevisiae YNL168C Putative protein of unknown function
SAKL0D03014g_1	1.62048	down	624.087	449.555	751.061	245.343	-0.969189	-1.93426	-1.10469	-2.63068	SAKL0D03014g	TRM7	highly similar to uniprot|P38238 Saccharomyces cerevisiae YBR061C TRM7 2'-O-ribose methyltransferase, methylates the 2'-O-ribose of nucleotides at positions 32 and 34 of the tRNA anticodon loop
SAKL0C13904g_1	1.61313	down	104.92	378.317	170.533	223.151	-3.51104	-2.21747	-3.37122	-2.90733	SAKL0C13904g	CHA1	similar to uniprot|P25379 Saccharomyces cerevisiae YCL064C CHA1 Catabolic L-serine (L-threonine) deaminase, catalyzes the degradation of both L-serine and L- threonine
SAKL0D06732g_1	1.60773	down	442.235	401.724	501.983	209.82	-1.67356	-2.12748	-1.79658	-2.8125	SAKL0D06732g	BAS1	conserved hypothetical protein
SAKL0E08998g_2	1.60416	down	679.094	974.943	683.035	563.872	-0.880041	-0.869695	-1.3012	-1.55151	SAKL0E08998g	ASG1	similar to uniprot|P40467 Saccharomyces cerevisiae YIL130W ASG1 Zinc cluster protein proposed to function as a transcriptional regulator involved in the stress response
SAKL0A02772g_1	1.59215	down	12432.6	9171.18	18896.2	5018.85	3.38872	2.33317	3.43202	1.6622	SAKL0A02772g	RPL36B	highly similar to uniprot|P05745 Saccharomyces cerevisiae YMR194W RPL36A (ohnolog of YPL249C-A) N- terminally acetylated protein component of the large (60S) ribosomal subunit, nearly identical to Rpl36Bp and has similarity to rat L36 ribosomal protein
SAKL0C02816g_1	1.58424	down	427.968	982.512	546.208	566.148	-1.44394	-0.770398	-1.60645	-1.43419	SAKL0C02816g	TFC4	similar to uniprot|P33339 Saccharomyces cerevisiae YGR047C TFC4 One of six subunits of the RNA polymerase III transcription initiation factor complex (TFIIIC)
SAKL0C01298g_1	1.56686	down	31233.5	41386.9	36713.5	22917.5	4.75761	4.59714	4.49313	3.94926	SAKL0C01298g	0	no similarity
SAKL0F00660g_2	1.56679	down	684.707	1608.02	785.203	920.662	-0.777586	-0.0661633	-1.12874	-0.713976	SAKL0F00660g	YMR31	similar to uniprot|P19955 Saccharomyces cerevisiae YFR049W YMR31 Mitochondrial ribosomal protein of the small subunit, has similarity to human mitochondrial ribosomal protein MRP-S36
SAKL0B10208g_1	1.56224	down	1542.77	1687.8	2537.26	928.922	0.415275	-0.0944586	0.566961	-0.738073	SAKL0B10208g	PRO2	highly similar to uniprot|P54885 Saccharomyces cerevisiae YOR323C PRO2 Gamma-glutamyl phosphate reductase, catalyzes the second step in proline biosynthesis
SAKL0B02860g_1	1.55934	down	237.104	409.434	368.594	235.802	-2.38836	-2.07837	-2.26861	-2.71931	SAKL0B02860g	HAT1	similar to uniprot|Q12341 Saccharomyces cerevisiae YPL001W HAT1 Catalytic subunit of the Hat1p-Hat2p histone acetyltransferase complex that uses the cofactor acetyl coenzyme A, to acetylate free nuclear and cytoplasmic histone H4
SAKL0A02046g_2	1.55068	down	7588.89	9899.57	8916.93	6011.18	2.69705	2.53	2.43696	1.8971	SAKL0A02046g	ACC1	highly similar to uniprot|Q00955 Saccharomyces cerevisiae YNR016C ACC1 (ohnolog of YMR207C) Acetyl-CoA carboxylase, biotin containing enzyme that catalyzes the carboxylation of acetyl-CoA to form malonyl-CoA
SAKL0D04026g_1	1.53529	down	1824.82	2628.66	2426.83	1580.97	0.673215	0.552428	0.591385	-0.0660856	SAKL0D04026g	GCV1	similar to uniprot|P48015 Saccharomyces cerevisiae YDR019C GCV1 T subunit of the mitochondrial glycine decarboxylase complex, required for the catabolism of glycine to 5,10-methylene-THF
SAKL0E08888g_1	1.52694	down	19993.2	12932	31990.4	7236.39	4.11961	2.8654	4.29387	2.25476	SAKL0E08888g	RPL9B	highly similar to uniprot|P05738 Saccharomyces cerevisiae YGL147C RPL9A Protein component of the large (60S) ribosomal subunit, nearly identical to Rpl9Bp and has similarity to E. coli L6 and rat L9 ribosomal proteins
SAKL0A06776g_2	1.52297	down	38578.7	20488.7	48944.5	11621.5	5.07764	3.54891	4.96339	2.94203	SAKL0A06776g	RPS2	highly similar to uniprot|P25443 Saccharomyces cerevisiae YGL123W RPS2 Protein component of the small (40S) subunit, essential for control of translational accuracy
SAKL0F11088g_1	1.52296	down	3262.93	3969.44	4466.41	2270.64	1.43171	1.24004	1.34202	0.633159	SAKL0F11088g	DHH1	highly similar to uniprot|P39517 Saccharomyces cerevisiae YDL160C DHH1 Cytoplasmic DExD/H-box helicase, stimulates mRNA decapping, coordinates distinct steps in mRNA function and decay, interacts with both the decapping and deadenylase complexes, may have a role in mRNA export and translation
SAKL0H09284g_1	1.51186	down	1180.36	1069.78	1521.1	667.217	-0.00923801	-0.668934	-0.170427	-1.26526	SAKL0H09284g	SEC62	similar to uniprot|P21825 Saccharomyces cerevisiae YPL094C SEC62 Essential subunit of Sec63 complex (Sec63p, Sec62p, Sec66p and Sec72p)
SAKL0A07414g_2	1.51109	down	1528.98	1601.91	1687.23	1020.12	0.358758	-0.103348	0.0264902	-0.698936	SAKL0A07414g	ERV14	highly similar to uniprot|P53173 Saccharomyces cerevisiae YGL054C ERV14 (ohnolog of YBR210W) Protein localized to COPII-coated vesicles, involved in vesicle formation and incorporation of specific secretory cargo
SAKL0C09680g_1	1.50291	down	1421.02	966.206	1952.47	568.134	0.305131	-0.858333	0.278517	-1.44609	SAKL0C09680g	WRS1	highly similar to uniprot|Q12109 Saccharomyces cerevisiae YOL097C WRS1 Cytoplasmic tryptophanyl-tRNA synthetase, aminoacylates tryptophanyl-tRNA
SAKL0F16302g_2	1.50272	down	322.763	424.61	425.906	250.902	-1.89085	-1.9856	-1.99101	-2.57318	SAKL0F16302g	FRE6	weakly similar to uniprot|Q12473 Saccharomyces cerevisiae YLL051C FRE6 (ohnolog of YKL220C) Putative ferric reductase with similarity to Fre2p
SAKL0A10142g_1	1.5014	down	233.137	417.461	404.947	275.754	-2.33293	-2.03046	-2.1532	-2.61677	SAKL0A10142g	CBT1	weakly similar to uniprot|P36038 Saccharomyces cerevisiae YKL208W CBT1 Protein involved in 5' end processing of mitochondrial COB, 15S_rRNA, and RPM1 transcripts
SAKL0G11352g_2	1.50058	down	90069.6	48226.3	109872	27647.9	6.27734	4.82367	6.13302	4.23815	SAKL0G11352g	GPM1	highly similar to uniprot|P00950 Saccharomyces cerevisiae YKL152C GPM1 Tetrameric phosphoglycerate mutase, mediates the conversion of 3-phosphoglycerate to 2- phosphoglycerate during glycolysis and the reverse reaction during gluconeogenesis
SAKL0E15246g_1	1.50012	down	65.5404	20451.5	239.815	12717.9	-4.83542	3.59187	-3.80043	3.0068	SAKL0E15246g	POT1	similar to uniprot|P27796 Saccharomyces cerevisiae YIL160C POT1 3-ketoacyl-CoA thiolase with broad chain length specificity, cleaves 3-ketoacyl-CoA into acyl-CoA and acetyl-CoA during beta-oxidation of fatty acids
