# Supplementary material for: Plastic Rewiring of Sef1 Transcriptional Networks and the Potential of Nonfunctional Transcription Factor Binding in Facilitating Adaptive Evolution
Source: Mol Biol Evol. 2021 Jun 27;38(11):4732–47. doi: 10.1093/molbev/msab192 (PMC8557406; doi:10.1093/molbev/msab192)
Supplement: msab192_Supplementary_Data [file msab192_supplementary_data.zip › Table S6_[VP16, YPD] vs [WT, YPD].xlsx]

## Sheet: Raw
# Notes : Created from Advanced Analysis operation: significance Analysis.
#Entitylist : Filtered on Expression (100.0 - 669570.625) in the Raw Data (5260)
#Interpretation : Genotype - Conditions
#Experiment: WT vs Sef1VP16
#corrected p-value cut-off:0.05
#Fold change cut-off:1.5
#Selected Test : T Test unpaired
#p-value computation: Asymptotic
#Multiple Testing Correction: No Correction
#
# Technology : Agilent.SingleColor.63206
# Owner : gxuser
# Created On : Mon Jun 25 15:35:40 CST 2018
ProbeName	p-value	FCAbsolute	regulation	[VP16, YPD](raw)	[VP16, YPGly](raw)	[WT, YPD](raw)	[WT, YPGly](raw)	[VP16, YPD](normalized)	[VP16, YPGly](normalized)	[WT, YPD](normalized)	[WT, YPGly](normalized)	Gene_Id	note
SAKL0H24046g_1	0.00115153	2.42189	up	494122	450905	201207	212376	5.09088	4.76786	3.81474	3.25111	SAKL0H24046g	highly similar to uniprot|P19414 Saccharomyces cerevisiae YLR304C ACO1 Aconitase, required for the tricarboxylic acid (TCA) cycle and also independently required for mitochondrial genome maintenance
SAKL0A05632g_1	0.00745629	2.19668	down	701.937	3485.78	1427.97	5464.68	-4.49356	-2.27997	-3.35823	-2.04395	SAKL0A05632g	weakly similar to uniprot|P33757 Saccharomyces cerevisiae YBR250W SPO23 Protein of unknown function
SAKL0H06006g_2	0.0106643	1.54086	up	3098.51	7893.7	2009.26	9159.19	-2.22825	-1.15047	-2.85199	-1.30058	SAKL0H06006g	similar to uniprot|Q08689 Saccharomyces cerevisiae YOR253W NAT5 Subunit of the N-terminal acetyltransferase NatA (Nat1p, Ard1p, Nat5p)
SAKL0B09922g_1	0.0414577	2.17977	up	480.637	460.043	195.205	556.434	-5.06633	-5.24299	-6.1905	-5.34634	SAKL0B09922g	weakly similar to uniprot|P31379 Saccharomyces cerevisiae YAL018C (ohnolog of YOL048C) Putative protein of unknown function
SAKL0D02046g_1	0.00154763	2.03444	up	8092.3	7750.19	3822.92	6685.18	-0.896882	-1.13033	-1.92152	-1.73952	SAKL0D02046g	weakly similar to uniprot|Q03508 Saccharomyces cerevisiae YMR265C Putative protein of unknown function
SAKL0H07238g_2	0.0184581	1.81905	up	22438.1	15776.7	12502.7	12398	0.6154	-0.152818	-0.247781	-0.884842	SAKL0H07238g	similar to uniprot|Q03020 Saccharomyces cerevisiae YPL135W ISU1 (ohnolog of YOR226C) Conserved protein of the mitochondrial matrix, performs a scaffolding function during assembly of iron-sulfur clusters, interacts physically and functionally with yeast frataxin (Yfh1p)
SAKL0E10692g_1	0.0401537	1.50117	up	3645.49	4111.48	2374.25	3563.07	-2.04119	-2.09989	-2.62727	-2.69582	SAKL0E10692g	highly similar to uniprot|P28000 Saccharomyces cerevisiae YNL113W RPC19 RNA polymerase subunit, common to RNA polymerases I and III
SAKL0A02948g_1	0.0034659	1.59157	down	7944.47	25750.2	12222.2	50657.8	-0.907442	0.608672	-0.236993	1.18029	SAKL0A02948g	highly similar to uniprot|P49095 Saccharomyces cerevisiae YMR189W GCV2 P subunit of the mitochondrial glycine decarboxylase complex, required for the catabolism of glycine to 5,10-methylene-THF
SAKL0A09306g_2	0.00109534	2.50407	up	13260.7	4697.26	5184.05	5090.88	-0.154209	-1.82979	-1.47848	-2.13899	SAKL0A09306g	similar to uniprot|P38702 Saccharomyces cerevisiae YHR002W LEU5 Mitochondrial carrier protein involved in the accumulation of CoA in the mitochondrial matrix
SAKL0E12584g_1	0.000488769	1.51949	up	26847.9	18157.5	17191	16317.2	0.860046	0.119457	0.256464	-0.452383	SAKL0E12584g	highly similar to uniprot|P53889 Saccharomyces cerevisiae YNL168C Putative protein of unknown function
SAKL0H17226g_2	3.85437e-05	2.1087	up	2384.12	5738.68	1085.4	6346.89	-2.66412	-1.55837	-3.74047	-1.819	SAKL0H17226g	similar to uniprot|P46944 Saccharomyces cerevisiae YDR108W GSG1 Subunit of TRAPP (transport protein particle), a multi-subunit complex involved in targeting and/or fusion of ER-to-Golgi transport vesicles with their acceptor compartment
SAKL0B12738g_2	0.00220958	1.97819	down	1278.45	1634.54	2526.23	2206.27	-3.50506	-3.35487	-2.52087	-3.33994	SAKL0B12738g	similar to uniprot|Q08268 Saccharomyces cerevisiae YOL119C MCH4 Protein with similarity to mammalian monocarboxylate permeases, which are involved in transport of monocarboxylic acids across the plasma membrane
SAKL0H23210g_2	0.000220244	2.53289	up	5286.39	7245.96	2027.58	6901.92	-1.50741	-1.2248	-2.84819	-1.6997	SAKL0H23210g	similar to uniprot|P53208 Saccharomyces cerevisiae YGR015C Putative protein of unknown function
SAKL0D05236g_1	0.0202218	1.50468	down	23899.4	12394.6	34701.5	25943.8	0.667987	-0.438921	1.25744	0.217968	SAKL0D05236g	similar to uniprot|P42950 Saccharomyces cerevisiae YJL103C GSM1 Putative zinc cluster protein of unknown function
SAKL0C00418g_1	2.55454e-05	2.2141	down	38749.5	2149.84	84793.6	3232.7	1.40978	-2.95398	2.5565	-2.80666	SAKL0C00418g	similar to uniprot|P25379 Saccharomyces cerevisiae YCL064C CHA1 Catabolic L-serine (L-threonine) deaminase, catalyzes the degradation of both L-serine and L- threonine
SAKL0H11528g_1	0.000396276	2.46162	up	9960.38	2075.63	3984.06	4236.21	-0.551902	-3.02326	-1.85151	-2.39578	SAKL0H11528g	similar to uniprot|P50277 Saccharomyces cerevisiae YNR058W BIO3 7,8-diamino-pelargonic acid aminotransferase (DAPA), catalyzes the second step in the biotin biosynthesis pathway
SAKL0D13222g_2	0.0164756	1.63727	up	31506.7	82470	18271.5	89202.8	1.03364	2.2885	0.322357	2.00057	SAKL0D13222g	similar to uniprot|Q03690 Saccharomyces cerevisiae YMR012W CLU1 eIF3 component of unknown function
SAKL0F00660g_2	0.000794322	2.14747	up	23972.7	18809.3	11207.4	13633.2	0.709012	0.120822	-0.393625	-0.737325	SAKL0F00660g	similar to uniprot|P19955 Saccharomyces cerevisiae YFR049W YMR31 Mitochondrial ribosomal protein of the small subunit, has similarity to human mitochondrial ribosomal protein MRP-S36
SAKL0D02596g_2	0.00205676	1.63561	down	1384.35	1516.74	2270.45	2321.67	-3.40811	-3.47908	-2.69828	-3.26622	SAKL0D02596g	conserved hypothetical protein
SAKL0H19690g_2	0.0174922	1.55695	up	96172.6	142652	61695	135531	2.72167	3.09791	2.08295	2.60487	SAKL0H19690g	highly similar to uniprot|P32316 Saccharomyces cerevisiae YBL015W ACH1 Acetyl-coA hydrolase, primarily localized to mitochondria
SAKL0B05940g_2	3.10375e-05	3.34052	up	24392.1	7520.17	7210.6	5787.98	0.729819	-1.17453	-1.01025	-1.95645	SAKL0B05940g	similar to uniprot|Q2ZJS5 Caldicellulosiruptor saccharolyticus DSM 8903 CsacDRAFT_1700 Regulatory protein MerR
SAKL0B04576g_1	0.00394541	1.56294	down	3408.72	12491.1	5275.34	16454.6	-2.09321	-0.431857	-1.44895	-0.436783	SAKL0B04576g	similar to uniprot|O59832 Schizosaccharomyces pombe SPCC965 SPCC965.12 protein
SAKL0G11968g_2	0.000448024	2.09418	down	4096.14	7696.48	8414.72	15017.2	-1.82689	-1.12597	-0.760505	-0.576599	SAKL0G11968g	highly similar to uniprot|Q07748 Saccharomyces cerevisiae YDL244W THI13 Protein involved in synthesis of the thiamine precursor hydroxymethylpyrimidine (HMP)
SAKL0E05522g_2	0.0180299	1.70446	up	9430.31	8343.75	5643.69	9835.54	-0.626474	-1.00794	-1.39579	-1.18113	SAKL0E05522g	highly similar to uniprot|Q07508 Saccharomyces cerevisiae YDL087C LUC7 Essential protein associated with the U1 snRNP complex
SAKL0B06028g_1	0.00735014	1.52838	up	6179.68	18209.9	3900.8	20374	-1.26938	0.110525	-1.88139	-0.141296	SAKL0B06028g	similar to uniprot|Q04018 Saccharomyces cerevisiae YMR244W Putative protein of unknown function
SAKL0F00396g_1	0.0269293	1.96621	up	9362.99	615.454	4612.46	889.543	-0.677866	-4.78818	-1.65329	-4.65778	SAKL0F00396g	similar to uniprot|P11986 Saccharomyces cerevisiae YJL153C INO1 Inositol 1-phosphate synthase, involved in synthesis of inositol phosphates and inositol-containing phospholipids
SAKL0D06886g_2	0.00267984	1.57818	up	7844.65	15579.6	4856.97	15510.1	-0.896861	-0.0996118	-1.55512	-0.677162	SAKL0D06886g	highly similar to uniprot|P47039 Saccharomyces cerevisiae YJL060W BNA3 Kynurenine aminotransferase, catalyzes formation of kynurenic acid from kynurenine
SAKL0H16544g_2	0.00270232	1.59786	down	6656.56	5504.45	10469	8362.23	-1.14064	-1.61532	-0.464498	-1.41556	SAKL0H16544g	similar to uniprot|P43634 Saccharomyces cerevisiae YLR098C CHA4 DNA binding transcriptional activator, mediates serine/threonine activation of the catabolic L- serine (L-threonine) deaminase (CHA1)
SAKL0E04136g_1	0.00315176	1.75747	up	225541	189425	126776	117095	3.96094	3.50672	3.14744	2.39148	SAKL0E04136g	similar to uniprot|P33421 Saccharomyces cerevisiae YKL141W SDH3 (ohnolog of YMR118C) Cytochrome b subunit of succinate dehydrogenase (Sdh1p, Sdh2p, Sdh3p, Sdh4p), which couples the oxidation of succinate to the transfer of electrons to ubiquinone
SAKL0F08756g_1	0.0188075	1.7231	down	21396.2	582.249	35755	996.925	0.53115	-4.84313	1.31615	-4.48301	SAKL0F08756g	highly similar to uniprot|P28240 Saccharomyces cerevisiae YER065C ICL1 Isocitrate lyase, catalyzes the formation of succinate and glyoxylate from isocitrate, a key reaction of the glyoxylate cycle
SAKL0G06842g_1	0.00347502	2.18923	up	25599.2	51301.7	12183.5	47830	0.799968	1.57957	-0.330457	1.08225	SAKL0G06842g	highly similar to uniprot|P38910 Saccharomyces cerevisiae YOR020C HSP10 Mitochondrial matrix co- chaperonin that inhibits the ATPase activity of Hsp60p, a mitochondrial chaperonin
SAKL0D08646g_1	0.00994147	1.51006	up	2974.12	12596.2	1895.44	14094.8	-2.32448	-0.410203	-2.91909	-0.665691	SAKL0D08646g	similar to uniprot|P38921 Saccharomyces cerevisiae YNL003C PET8 S-adenosylmethionine transporter of the mitochondrial inner membrane, member of the mitochondrial carrier family
SAKL0A02926g_2	0.0309563	1.97744	up	327.515	1746.35	172.782	2035.8	-5.49333	-3.26457	-6.47696	-3.45348	SAKL0A02926g	similar to uniprot|P39709 Saccharomyces cerevisiae YAL067C SEO1 Putative permease, member of the allantoate transporter subfamily of the major facilitator superfamily
SAKL0E11880g_1	0.000120503	1.8172	up	26295	8229.56	13956	9792.94	0.828723	-1.0276	-0.0329981	-1.1891	SAKL0E11880g	conserved hypothetical protein
SAKL0A10120g_2	0.00392769	1.71725	down	1362.62	549.083	2244.98	1078.87	-3.4967	-4.921	-2.71659	-4.37242	SAKL0A10120g	conserved hypothetical protein
SAKL0B12056g_2	0.00399066	1.59645	up	25546.8	72129.5	15138	37981.3	0.740844	2.10541	0.0659723	0.765895	SAKL0B12056g	similar to uniprot|P38993 Saccharomyces cerevisiae YMR058W FET3 Ferro-O2-oxidoreductase required for high- affinity iron uptake and involved in mediating resistance to copper ion toxicity, belongs to class of integral membrane multicopper oxidases
SAKL0A09372g_1	0.037233	1.61117	up	20533.8	14265.9	12822.9	13741.8	0.438274	-0.250741	-0.249835	-0.721923	SAKL0A09372g	similar to uniprot|P36013 Saccharomyces cerevisiae YKL029C MAE1 Mitochondrial malic enzyme, catalyzes the oxidative decarboxylation of malate to pyruvate, which is a key intermediate in sugar metabolism and a precursor for synthesis of several amino acids
SAKL0C08426g_2	0.000731228	2.23222	up	18483.5	13173.8	8292.72	11733.4	0.332255	-0.406935	-0.826225	-0.95451	SAKL0C08426g	similar to uniprot|Q08230 Saccharomyces cerevisiae YOL071W EMI5 Non-essential protein of unknown function required for transcriptional induction of the early meiotic-specific transcription factor IME1, also required for sporulation
SAKL0H06358g_1	0.045217	1.56273	up	3964.57	3859.35	2587.72	4906.82	-1.88733	-2.14926	-2.5314	-2.19712	SAKL0H06358g	conserved hypothetical protein
SAKL0E00946g_1	0.000520914	2.09906	up	195367	124980	91514	70243.2	3.74971	2.90466	2.67996	1.65757	SAKL0E00946g	highly similar to uniprot|P08417 Saccharomyces cerevisiae YPL262W FUM1 Fumarase, converts fumaric acid to L-malic acid in the TCA cycle
SAKL0H26202g_1	0.0209414	1.56776	up	7116.57	8364.99	4446.6	12075.5	-1.05181	-1.01732	-1.70051	-0.897706	SAKL0H26202g	weakly similar to uniprot|P38993 Saccharomyces cerevisiae YMR058W FET3 Ferro-O2-oxidoreductase required for high-affinity iron uptake and involved in mediating resistance to copper ion toxicity, belongs to class of integral membrane multicopper oxidases
SAKL0A00616g_1	0.0015948	3.31199	up	1261.54	938.203	376.76	977.996	-3.60515	-4.22883	-5.33285	-4.60629	SAKL0A00616g	similar to uniprot|P37263 Saccharomyces cerevisiae YCR087C-A Putative protein of unknown function
SAKL0F08888g_1	0.000158921	1.50488	down	28768.1	57293.3	42157.8	88517.4	0.964792	1.77225	1.55444	1.98891	SAKL0F08888g	highly similar to uniprot|Q01217 Saccharomyces cerevisiae YER069W ARG5,6 Protein that is processed in the mitochondrion to yield acetylglutamate kinase and N-acetyl- gamma-glutamyl-phosphate reductase, which catalyze the 2nd and 3rd steps in arginine biosynthesis
SAKL0H23892g_1	0.024217	2.00735	up	20846.4	47838.2	9700.33	41912.1	0.397889	1.5083	-0.607406	0.908018	SAKL0H23892g	highly similar to uniprot|P06106 Saccharomyces cerevisiae YLR303W MET17 Methionine and cysteine synthase (O-acetyl homoserine-O-acetyl serine sulfhydrylase), required for sulfur amino acid synthesis
SAKL0G12188g_2	6.68136e-05	1.62998	up	4061.18	988.504	2428.19	823.539	-1.86087	-4.09057	-2.56573	-4.75741	SAKL0G12188g	conserved hypothetical protein
SAKL0G03498g_2	0.00253649	1.55918	up	12920	12759.8	7974.15	13121.9	-0.222705	-0.405855	-0.863489	-0.766227	SAKL0G03498g	similar to uniprot|P52488 Saccharomyces cerevisiae YDR390C UBA2 Nuclear protein that acts as a heterodimer with Aos1p to activate Smt3p (SUMO) before its conjugation to proteins (sumoylation), which may play a role in protein targeting
SAKL0C12100g_1	0.000337436	1.5305	up	7855.79	15701.2	4952.61	10678.7	-0.92635	-0.145426	-1.54035	-1.11233	SAKL0C12100g	some similarities with uniprot|P24867 Saccharomyces cerevisiae YNL289W PCL1 Pho85 cyclin of the Pcl1,2-like subfamily, involved in entry into the mitotic cell cycle and regulation of morphogenesis, localizes to sites of polarized cell growth
SAKL0C07502g_2	0.00345082	1.57983	up	113663	192399	70870.6	213637	2.97077	3.52786	2.311	3.26189	SAKL0C07502g	highly similar to uniprot|Q00055 Saccharomyces cerevisiae YDL022W GPD1 (ohnolog of YOL059W) NAD-dependent glycerol-3-phosphate dehydrogenase, key enzyme of glycerol synthesis, essential for growth under osmotic stress
SAKL0H09240g_1	0.0091753	2.03887	up	5601.64	4731	2886.71	6267.37	-1.37871	-1.87557	-2.40648	-1.86534	SAKL0H09240g	similar to uniprot|P38295 Saccharomyces cerevisiae YBR177C EHT1 (ohnolog of YPL095C) Acyl-coenzymeA:ethanol O- acyltransferase that plays a minor role in medium-chain fatty acid ethyl ester biosynthesis
SAKL0B03212g_1	0.00085943	1.94024	up	119194	5815.06	60388.1	6622.94	3.02953	-1.53002	2.07329	-1.7972	SAKL0B03212g	similar to uniprot|Q12031 Saccharomyces cerevisiae YPR006C ICL2 2-methylisocitrate lyase of the mitochondrial matrix, functions in the methylcitrate cycle to catalyze the conversion of 2-methylisocitrate to succinate and pyruvate
SAKL0G08008g_1	0.00487441	1.58113	down	69263.2	64698.8	106614	93052.4	2.2323	1.94918	2.89325	2.05924	SAKL0G08008g	highly similar to uniprot|P33302 Saccharomyces cerevisiae YOR153W PDR5 (ohnolog of YDR406W) Plasma membrane ATP-binding cassette (ABC) transporter, multidrug transporter actively regulated by Pdr1p
SAKL0F00682g_2	8.38051e-05	1.84058	up	19286.5	7804.28	10426.2	6587.03	0.39006	-1.1391	-0.490102	-1.78023	SAKL0F00682g	weakly similar to uniprot|P53062 Saccharomyces cerevisiae YGL247W BRR6 Essential nuclear envelope integral membrane protein required for nuclear transport
SAKL0E05500g_1	0.000549345	1.67623	up	5208.02	1562.54	3043.69	2222.74	-1.48927	-3.41479	-2.23449	-3.32702	SAKL0E05500g	similar to uniprot|Q03085 Saccharomyces cerevisiae YPL033C SRL4 Protein of unknown function
SAKL0D14410g_1	0.0010928	2.97485	up	5657.79	2011.49	1932.47	1581.39	-1.38592	-3.12496	-2.95873	-3.89891	SAKL0D14410g	similar to uniprot|P39724 Saccharomyces cerevisiae YAL046C Putative protein of unknown function
SAKL0C10428g_1	0.00552755	1.75239	up	5428.41	6219.07	3032.32	5551.35	-1.46142	-1.46217	-2.27075	-2.02368	SAKL0C10428g	highly similar to uniprot|Q08235 Saccharomyces cerevisiae YOL077C BRX1 Nucleolar protein, constituent of 66S pre-ribosomal particles
SAKL0D09350g_2	0.00142337	1.59154	down	4748.09	2649.65	7432.29	7014.66	-1.62572	-2.66704	-0.955297	-1.66959	SAKL0D09350g	similar to uniprot|Q06593 Saccharomyces cerevisiae YPR194C OPT2 Oligopeptide transporter
SAKL0H14146g_1	2.78399e-05	2.53596	up	257270	238468	100495	108200	4.14614	3.82542	2.80361	2.27225	SAKL0H14146g	similar to uniprot|P37298 Saccharomyces cerevisiae YDR178W SDH4 (ohnolog of YLR164W) Membrane anchor subunit of succinate dehydrogenase (Sdh1p, Sdh2p, Sdh3p, Sdh4p), which couples the oxidation of succinate to the transfer of electrons to ubiquinone
SAKL0A07392g_1	8.30346e-06	3.18468	up	6565.44	2703.03	2031.31	2376.94	-1.15753	-2.66688	-2.82868	-3.2336	SAKL0A07392g	some similarities with uniprot|P38313 Saccharomyces cerevisiae YBR211C AME1 Essential kinetochore protein associated with microtubules and spindle pole bodies
SAKL0G16038g_1	2.84045e-05	2.68199	up	18002.8	24441.2	6647.32	34245.6	0.307994	0.539181	-1.11531	0.614889	SAKL0G16038g	similar to uniprot|Q06686 Saccharomyces cerevisiae YLR411W CTR3 High-affinity copper transporter of the plasma membrane, acts as a trimer
SAKL0D13046g_1	6.83791e-05	3.16839	up	45403.3	23577.2	14297.3	17906.3	1.6103	0.471875	-0.053447	-0.329711	SAKL0D13046g	similar to uniprot|P32860 Saccharomyces cerevisiae YKL040C NFU1 Protein involved in iron metabolism in mitochondria
SAKL0E10670g_2	0.00405018	1.68303	up	57113	32204.3	32747.1	29026	1.95229	0.942524	1.20123	0.34129	SAKL0E10670g	similar to uniprot|P24783 Saccharomyces cerevisiae YNL112W DBP2 Essential ATP-dependent RNA helicase of the DEAD-box protein family, involved in nonsense-mediated mRNA decay and rRNA processing
SAKL0G03278g_1	0.0262286	1.71079	down	31428.8	70166.8	52023	109848	1.03794	2.07186	1.8126	2.30227	SAKL0G03278g	similar to uniprot|Q12359 Saccharomyces cerevisiae YDR384C ATO3 Plasma membrane protein, regulation pattern suggests a possible role in export of ammonia from the cell
SAKL0F15048g_1	0.0422941	1.62458	up	14984.8	1117.73	9185.06	1401.27	0.00958276	-3.92883	-0.690483	-3.99737	SAKL0F15048g	some similarities with uniprot|P38195 Saccharomyces cerevisiae YBL043W ECM13 (ohnolog of YJR115W) Non- essential protein of unknown function
SAKL0G04642g_1	0.000167463	1.81465	up	33121	11079.4	18012.7	9905.03	1.17361	-0.590815	0.313919	-1.17331	SAKL0G04642g	similar to uniprot|P32317 Saccharomyces cerevisiae YEL052W AFG1 Conserved protein that may act as a chaperone in the degradation of misfolded or unassembled cytochrome c oxidase subunits
SAKL0E08866g_2	0.000104164	2.33865	up	162595	131004	68774.5	74151.6	3.48809	2.96612	2.26242	1.73458	SAKL0E08866g	highly similar to uniprot|P20967 Saccharomyces cerevisiae YIL125W KGD1 Component of the mitochondrial alpha-ketoglutarate dehydrogenase complex, which catalyzes a key step in the tricarboxylic acid (TCA) cycle, the oxidative decarboxylation of alpha-ketoglutarate to form succinyl-CoA
SAKL0A02376g_1	0.0200052	1.63615	up	955.995	4690.99	579.115	5362.03	-3.95212	-1.90477	-4.66243	-2.08153	SAKL0A02376g	weakly similar to uniprot|P53718 Saccharomyces cerevisiae YNR009W NRM1 Transcriptional co-repressor of MBF (MCB binding factor)-regulated gene expression
SAKL0G13464g_1	0.0323167	1.72045	down	153515	167169	254260	226864	3.34119	3.32893	4.12398	3.34806	SAKL0G13464g	highly similar to uniprot|P09938 Saccharomyces cerevisiae YJL026W RNR2 (ohnolog of YGR180C) Ribonucleotide-diphosphate reductase (RNR), small subunit
SAKL0H15158g_1	0.0114144	1.73493	up	837.688	754.518	486.428	929.819	-4.12169	-4.49587	-4.91657	-4.59333	SAKL0H15158g	similar to uniprot|Q12367 Saccharomyces cerevisiae YLR137W Putative protein of unknown function
SAKL0C12122g_1	4.066e-05	1.72	up	4145.02	5949.74	2372.05	3357.13	-1.82377	-1.50897	-2.60618	-2.73602	SAKL0C12122g	similar to uniprot|P39980 Saccharomyces cerevisiae YEL065W SIT1 Ferrioxamine B transporter, member of the ARN family of transporters that specifically recognize siderophore-iron chelates
SAKL0E07876g_1	0.000697949	2.27556	up	195219	240117	84632.8	141002	3.75401	3.85419	2.56778	2.66271	SAKL0E07876g	highly similar to uniprot|P28834 Saccharomyces cerevisiae YNL037C IDH1 Subunit of mitochondrial NAD(+)- dependent isocitrate dehydrogenase, which catalyzes the oxidation of isocitrate to alpha-ketoglutarate in the TCA cycle
SAKL0H10252g_1	0.00081039	1.52356	down	508.681	91903.5	762.536	98067.7	-4.85454	2.45634	-4.24709	2.11878	SAKL0H10252g	highly similar to uniprot|P54115 Saccharomyces cerevisiae YPL061W ALD6 Cytosolic aldehyde dehydrogenase, activated by Mg2+ and utilizes NADP+ as the preferred coenzyme
SAKL0E11396g_1	0.0277465	1.51582	down	18204.1	7050.03	27255.2	9216.16	0.328588	-1.25298	0.928689	-1.275	SAKL0E11396g	similar to uniprot|P53912 Saccharomyces cerevisiae YNL134C Putative protein of unknown function with similarity to dehydrogenases from other model organisms
SAKL0B04554g_1	0.0134129	1.65403	down	551.498	879.208	927.15	974.339	-4.76931	-4.24832	-4.04332	-4.52055	SAKL0B04554g	similar to uniprot|P43548 Saccharomyces cerevisiae YFL055W AGP3 Low-affinity amino acid permease, may act to supply the cell with amino acids as nitrogen source in nitrogen-poor conditions
SAKL0H20108g_1	0.00608042	1.51296	down	3917.07	3298.29	5924.2	5500.01	-1.92423	-2.35088	-1.32686	-2.01903	SAKL0H20108g	weakly similar to uniprot|P38995 Saccharomyces cerevisiae YDR270W CCC2 Cu(+2)-transporting P-type ATPase, required for export of copper from the cytosol into an extracytosolic compartment
SAKL0F13442g_1	0.00238556	1.50563	down	3424.69	1500.56	5066.31	1975.1	-2.08978	-3.58467	-1.49942	-3.50439	SAKL0F13442g	similar to uniprot|P48016 Saccharomyces cerevisiae YPR026W ATH1 Acid trehalase required for utilization of extracellular trehalose
SAKL0E00638g_1	0.0203623	1.76014	down	111.684	85.4237	194.827	39.8219	-7.05348	-8.48937	-6.23779	-9.13467	SAKL0E00638g	similar to uniprot|Q12358 Saccharomyces cerevisiae YLL057C JLP1 Fe(II)-dependent sulfonate/alpha- ketoglutarate dioxygenase, involved in sulfonate catabolism for use as a sulfur source, contains sequence that closely resembles a J domain (typified by the E. coli DnaJ protein)
SAKL0D06908g_1	0.00775033	2.12147	up	15194.2	10545.8	7380.52	7488.79	0.0621102	-0.750721	-1.02295	-1.61536	SAKL0D06908g	similar to uniprot|P38345 Saccharomyces cerevisiae YBR269C Putative protein of unknown function
SAKL0F02904g_2	0.0401156	1.6978	up	3067.44	3849.05	1880.23	4964.15	-2.25234	-2.21627	-3.01601	-2.2312	SAKL0F02904g	weakly similar to uniprot|P53274 Saccharomyces cerevisiae YGR126W Putative protein of unknown function
SAKL0H24640g_1	0.0392177	1.59605	up	8906.12	5055.62	5694.76	3612.05	-0.741614	-1.79868	-1.41612	-2.66136	SAKL0H24640g	highly similar to uniprot|P40078 Saccharomyces cerevisiae YER126C NSA2 Protein constituent of 66S pre- ribosomal particles, contributes to processing of the 27S pre-rRNA
SAKL0G13508g_1	0.0111947	2.19964	down	122.968	87.2348	295.241	122.556	-6.92199	-7.57551	-5.78473	-7.51815	SAKL0G13508g	no similarity
SAKL0A00638g_1	0.0321596	2.08422	up	845.153	2111.29	432.17	2956.6	-4.12664	-3.08122	-5.18614	-2.97758	SAKL0A00638g	similar to uniprot|P25651 Saccharomyces cerevisiae YCR086W CSM1 Nucleolar protein that forms a complex with Lrs4p which binds Mam1p at kinetochores during meiosis I to mediate accurate chromosome segregation, may be involved in premeiotic DNA replication
SAKL0A04532g_1	0.0028172	1.63153	up	3652.88	6822.36	2266.22	4927.28	-2.01712	-1.32652	-2.72334	-2.18121	SAKL0A04532g	weakly similar to uniprot|P22149 Saccharomyces cerevisiae YGL071W AFT1 (ohnolog of YPL202C) Transcription factor involved in iron utilization and homeostasis
SAKL0C01826g_1	0.00103158	1.56536	down	80634.1	57637.6	124117	92790.3	2.46813	1.78744	3.11463	2.05612	SAKL0C01826g	similar to uniprot|P14306 Saccharomyces cerevisiae YLR178C TFS1 Carboxypeptidase Y inhibitor, function requires acetylation by the NatB N-terminal acetyltransferase
SAKL0D14938g_1	0.0136089	1.61291	down	10492.7	1752.56	16923.5	2839.92	-0.464191	-3.25304	0.225472	-2.97198	SAKL0D14938g	similar to uniprot|Q04894 Saccharomyces cerevisiae YMR318C ADH6 NADPH-dependent medium chain alcohol dehydrogenase with broad substrate specificity
SAKL0G03322g_1	0.00468371	3.04472	down	66.5299	28.7788	182.386	22.8181	-7.90572	-9.19824	-6.29941	-10.0169	SAKL0G03322g	similar to uniprot|Q12359 Saccharomyces cerevisiae YDR384C ATO3 Plasma membrane protein, regulation pattern suggests a possible role in export of ammonia from the cell
SAKL0A10604g_1	0.0263004	1.50353	down	1149.39	2152.06	1820.03	3009.39	-3.67917	-2.96155	-3.09082	-2.89744	SAKL0A10604g	no similarity
SAKL0G07656g_2	0.034147	1.55307	down	144660	33862.7	217824	42043.9	3.28465	1.0215	3.91977	0.901039	SAKL0G07656g	highly similar to uniprot|P32466 Saccharomyces cerevisiae YDR345C HXT3 (ohnolog of YHR096C) Low affinity glucose transporter of the major facilitator superfamily, expression is induced in low or high glucose conditions
SAKL0A10538g_1	9.359e-05	1.65885	up	34365.2	10633.6	20640.6	17549.5	1.24011	-0.672625	0.509923	-0.344079	SAKL0A10538g	conserved hypothetical protein
SAKL0B12804g_1	0.0208542	1.53306	down	338.572	38.6889	491.532	110.818	-5.50004	-8.77787	-4.88362	-7.65338	SAKL0B12804g	no similarity
SAKL0A10560g_1	0.00306809	1.55885	up	3503.09	362.664	2224.93	311.75	-2.05331	-5.53777	-2.69379	-6.16126	SAKL0A10560g	weakly similar to uniprot|P53912 Saccharomyces cerevisiae YNL134C Putative protein of unknown function with similarity to dehydrogenases from other model organisms
SAKL0E04807g_1	0.0300657	1.65862	up	3742.69	855.765	2222.53	1482.1	-2.00699	-4.30434	-2.73697	-3.91055	SAKL0E04807g	no similarity
SAKL0G11440g_2	0.00337286	1.632	up	268366	279600	162240	205057	4.21217	4.07096	3.50553	3.20162	SAKL0G11440g	highly similar to uniprot|Q00711 Saccharomyces cerevisiae YKL148C SDH1 (ohnolog of YJL045W) Flavoprotein subunit of succinate dehydrogenase (Sdh1p, Sdh2p, Sdh3p, Sdh4p), which couples the oxidation of succinate to the transfer of electrons to ubiquinone
SAKL0A00176g_1	0.00165171	1.5732	down	10649.3	2892.23	16665	4667.31	-0.450224	-2.56047	0.203475	-2.26581	SAKL0A00176g	similar to uniprot|P36087 Saccharomyces cerevisiae YKL070W Putative protein of unknown function
SAKL0D15334g_1	2.46733e-05	4.01973	up	2818.35	1043.15	683.333	722.916	-2.38116	-4.0178	-4.38826	-4.94996	SAKL0D15334g	no similarity
SAKL0H21010g_1	0.000224671	1.823	down	83981.7	3943.84	151073	7982.93	2.52288	-2.09895	3.38919	-1.47987	SAKL0H21010g	similar to uniprot|P32568 Saccharomyces cerevisiae YDR011W SNQ2 Plasma membrane ATP-binding cassette (ABC) transporter, multidrug transporter involved in multidrug resistance and resistance to singlet oxygen species
SAKL0E02046g_1	0.0174076	1.78309	down	417.559	160.169	732.4	342.762	-5.13429	-6.69668	-4.29991	-6.02926	SAKL0E02046g	weakly similar to uniprot|P25568 Saccharomyces cerevisiae YCL038C ATG22 Vacuolar integral membrane protein required for efflux of amino acids during autophagic body breakdown in the vacuole
SAKL0H24442g_1	0.000152367	2.25661	up	9496.89	18276.3	4190.31	15700.1	-0.661808	0.120858	-1.83597	-0.509793	SAKL0H24442g	similar to uniprot|Q12482 Saccharomyces cerevisiae YPR021C AGC1 Mitochondrial amino acid transporter, acts both as a glutamate uniporter and as an aspartate- glutamate exchanger
SAKL0G19140g_1	1.74805e-07	4.05121	up	220951	234362	53684	128110	3.92133	3.81558	1.90298	2.52453	SAKL0G19140g	highly similar to uniprot|P17505 Saccharomyces cerevisiae YKL085W MDH1 Mitochondrial malate dehydrogenase, catalyzes interconversion of malate and oxaloacetate
SAKL0C01276g_BC2	0.000720742	1.63991	up	23562.3	17077.2	14133.8	19209	0.687998	0.0373502	-0.0256197	-0.214713	SAKL0C01276g	similar to uniprot|P25370 Saccharomyces cerevisiae YDR514C (ohnolog of YCL036W) Putative protein of unknown function
SAKL0G10978g_2	0.0124504	1.52094	up	11072.7	16262.3	7415.13	20320.6	-0.402537	-0.0488732	-1.0075	-0.135675	SAKL0G10978g	highly similar to uniprot|Q00772 Saccharomyces cerevisiae YHR030C SLT2 (ohnolog of YKL161C) Serine/threonine MAP kinase involved in regulating the maintenance of cell wall integrity and progression through the cell cycle
SAKL0B08712g_1	0.0108226	1.74252	down	441.229	319.84	784.433	441.908	-5.05719	-5.72613	-4.25602	-5.66412	SAKL0B08712g	conserved hypothetical protein
SAKL0F05610g_2	0.0111111	1.5016	down	52989	86161.2	77814	172469	1.85622	2.36075	2.44272	2.94125	SAKL0F05610g	similar to uniprot|P23180 Saccharomyces cerevisiae YHL021C Putative protein of unknown function
SAKL0G19206g_2	0.0167572	1.56325	up	12491.4	13171.6	8044.97	17005.9	-0.228544	-0.381091	-0.87309	-0.401294	SAKL0G19206g	similar to uniprot|Q00873 Saccharomyces cerevisiae YKL087C CYT2 Cytochrome c1 heme lyase, involved in maturation of cytochrome c1, which is a subunit of the mitochondrial ubiquinol-cytochrome-c reductase
SAKL0C09614g_1	0.00119202	1.86174	down	3743.37	1757.52	6934.06	2172.83	-1.95066	-3.24665	-1.05401	-3.37115	SAKL0C09614g	some similarities with uniprot|P53918 Saccharomyces cerevisiae YNL125C ESBP6 Protein with similarity to monocarboxylate permeases, appears not to be involved in transport of monocarboxylates such as lactate, pyruvate or acetate across the plasma membrane
SAKL0H05412g_1	0.0035198	1.86271	down	246.078	2546.9	467.542	3138.27	-5.91917	-2.71253	-5.02176	-2.83937	SAKL0H05412g	similar to uniprot|Q12256 Saccharomyces cerevisiae YOR273C TPO4 Polyamine transport protein, recognizes spermine, putrescine, and spermidine
SAKL0G03520g_2	9.52278e-06	2.99993	up	281340	342572	92106.9	144601	4.26306	4.366	2.67813	2.6967	SAKL0G03520g	highly similar to uniprot|P28241 Saccharomyces cerevisiae YOR136W IDH2 Subunit of mitochondrial NAD(+)- dependent isocitrate dehydrogenase, which catalyzes the oxidation of isocitrate to alpha-ketoglutarate in the TCA cycle
SAKL0A10626g_1	0.00100873	1.60399	down	24851.1	60828.7	38630.5	65343.1	0.737215	1.85431	1.41888	1.5191	SAKL0A10626g	similar to uniprot|P36007 Saccharomyces cerevisiae YKL218C SRY1 3-hydroxyaspartate dehydratase, deaminates L- threo-3-hydroxyaspartate to form oxaloacetate and ammonia
SAKL0E10626g_2	0.00342482	1.69155	up	11869.7	32217.2	6957.27	24643.9	-0.309679	0.889924	-1.06803	0.118404	SAKL0E10626g	similar to uniprot|P40312 Saccharomyces cerevisiae YNL111C CYB5 Cytochrome b5, involved in the sterol and lipid biosynthesis pathways
SAKL0H15422g_1	2.68719e-05	1.63366	up	180132	100829	107780	64723.2	3.61856	2.58862	2.91045	1.53582	SAKL0H15422g	similar to uniprot|P19262 Saccharomyces cerevisiae YDR148C KGD2 Dihydrolipoyl transsuccinylase, component of the mitochondrial alpha-ketoglutarate dehydrogenase complex, which catalyzes the oxidative decarboxylation of alpha-ketoglutarate to succinyl-CoA in the TCA cycle
SAKL0E07326g_Xhyb1_SAKL0C10692g	0.0298162	1.51583	up	124221	162059	83504.8	199111	3.08611	3.25959	2.486	3.141	SAKL0E07326g	highly similar to uniprot|P61830 Saccharomyces cerevisiae YBR010W HHT1 Histone H3, core histone protein required for chromatin assembly, part of heterochromatin- mediated telomeric and HM silencing
SAKL0B12540g_1	0.0365159	1.58315	down	2005.57	3923.23	2974.75	10231.2	-2.9518	-2.10473	-2.28901	-1.12492	SAKL0B12540g	highly similar to uniprot|P39003 Saccharomyces cerevisiae YDR343C HXT6 (ohnolog of YHR094C) High-affinity glucose transporter of the major facilitator superfamily, nearly identical to Hxt7p, expressed at high basal levels relative to other HXTs, repression of expression by high glucose requires SNF3
SAKL0D00506g_1	0.0243723	1.76219	down	232.549	25.9446	394.027	53.5231	-6.0447	-9.45447	-5.22733	-8.79071	SAKL0D00506g	conserved hypothetical protein
SAKL0B12606g_2	0.0423762	1.79765	down	366.206	66.1269	700.795	102.1	-5.33773	-8.06595	-4.49162	-7.78914	SAKL0B12606g	similar to uniprot|Q06592 Saccharomyces cerevisiae YPR193C HPA2 Tetrameric histone acetyltransferase with similarity to Gcn5p, Hat1p, Elp3p, and Hpa3p
SAKL0A00594g_2	0.00597116	1.55336	up	49832.8	43782.7	32428.5	57497.7	1.75184	1.36441	1.11646	1.36034	SAKL0A00594g	some similarities with uniprot|P15891 Saccharomyces cerevisiae YCR088W ABP1 Actin-binding protein of the cortical actin cytoskeleton, important for activation of the Arp2/3 complex that plays a key role actin in cytoskeleton organization
SAKL0D11484g_2	0.0488754	1.59799	up	30467.6	126577	16719.8	95402.9	0.899104	2.92414	0.222847	2.09853	SAKL0D11484g	conserved hypothetical protein
SAKL0F09328g_1	0.00226329	1.50491	up	7884.63	4466.77	5139.72	5282.07	-0.894702	-1.9096	-1.48438	-2.08055	SAKL0F09328g	similar to uniprot|P40051 Saccharomyces cerevisiae YER078C Mitochondrial protein of unknown function
SAKL0F03718g_2	8.63532e-05	1.59736	up	31511.6	51358.6	19068.5	39676	1.07309	1.61475	0.3974	0.824058	SAKL0F03718g	similar to uniprot|P89103 Saccharomyces cerevisiae YPR125W YLH47 Mitochondrial inner membrane protein exposed to the mitochondrial matrix, associates with mitochondrial ribosomes, NOT required for respiratory growth
SAKL0H24178g_1	0.0395794	1.59821	up	704.367	1017.68	430.493	1782.06	-4.39887	-4.0522	-5.07532	-3.65084	SAKL0H24178g	similar to uniprot|P38892 Saccharomyces cerevisiae YHR209W CRG1 Putative S-adenosylmethionine-dependent methyltransferase
SAKL0G14762g_2	1.99507e-05	6.48512	up	9861.11	4443.84	1493.03	2102.31	-0.596671	-1.90392	-3.2938	-3.40755	SAKL0G14762g	similar to uniprot|P32837 Saccharomyces cerevisiae YDL210W UGA4 Permease that serves as a gamma-aminobutyrate (GABA) transport protein involved in the utilization of GABA as a nitrogen source
SAKL0H04004g_2	0.0063381	1.76143	up	13795.8	11241	7602.94	13691.3	-0.145773	-0.584624	-0.962518	-0.713757	SAKL0H04004g	highly similar to uniprot|Q05931 Saccharomyces cerevisiae YLR369W SSQ1 Mitochondrial hsp70-type molecular chaperone, required for assembly of iron/sulfur clusters into proteins at a step after cluster synthesis, and for maturation of Yfh1p, which is a homolog of human frataxin implicated in Friedreich's ataxia
SAKL0F10802g_1	0.0247961	1.52607	up	5480.56	7008.07	3535.84	7087.94	-1.45692	-1.29213	-2.06673	-1.661	SAKL0F10802g	similar to uniprot|P25441 Saccharomyces cerevisiae YDL150W RPC53 RNA polymerase III subunit C53
SAKL0B00154g_1	0.00337087	2.76598	down	460.854	84.7756	1146.7	169.363	-5.13668	-7.65064	-3.66889	-7.05232	SAKL0B00154g	conserved hypothetical protein
SAKL0B04620g_2	0.000124441	1.86798	up	11394.8	5492.28	6006.7	4411.18	-0.380692	-1.61945	-1.28217	-2.34396	SAKL0B04620g	conserved hypothetical protein
SAKL0B12628g_1	0.000201685	1.92297	down	3598.35	6420.41	6859.93	8534.53	-2.01693	-1.37952	-1.07359	-1.38413	SAKL0B12628g	similar to uniprot|P38124 Saccharomyces cerevisiae YBR008C FLR1 Plasma membrane multidrug transporter of the major facilitator superfamily, involved in efflux of fluconazole, diazaborine, benomyl, methotrexate, and other drugs
SAKL0D03036g_1	0.00138938	1.57147	up	7004.38	13599.9	4475.47	13627.2	-1.06654	-0.32567	-1.71865	-0.714213	SAKL0D03036g	similar to uniprot|Q03201 Saccharomyces cerevisiae YDR041W RSM10 Mitochondrial ribosomal protein of the small subunit, has similarity to E. coli S10 ribosomal protein
SAKL0H03146g_2	0.0287207	1.50664	up	43057.6	85658	29082.9	103037	1.5499	2.30503	0.958561	2.17832	SAKL0H03146g	highly similar to uniprot|P41057 Saccharomyces cerevisiae YLR388W RPS29A (ohnolog of YDL061C) Protein component of the small (40S) ribosomal subunit
SAKL0B03322g_1	0.00928534	1.59612	up	6428.35	1581.16	3942.15	1138.99	-1.23114	-3.40032	-1.90571	-4.29455	SAKL0B03322g	similar to uniprot|P40088 Saccharomyces cerevisiae YER145C FTR1 High affinity iron permease involved in the transport of iron across the plasma membrane

## Sheet: Re (127)
ProbeName	p-value	FCAbsolute	regulation	[VP16, YPD](raw)	[VP16, YPGly](raw)	[WT, YPD](raw)	[WT, YPGly](raw)	[VP16, YPD](normalized)	[VP16, YPGly](normalized)	[WT, YPD](normalized)	[WT, YPGly](normalized)	Gene_Id	Sc ortholog	note
SAKL0G14762g_2	1.99507e-05	6.48512	up	9861.11	4443.84	1493.03	2102.31	-0.596671	-1.90392	-3.2938	-3.40755	SAKL0G14762g	UGA4	similar to uniprot|P32837 Saccharomyces cerevisiae YDL210W UGA4 Permease that serves as a gamma-aminobutyrate (GABA) transport protein involved in the utilization of GABA as a nitrogen source
SAKL0G19140g_1	1.74805e-07	4.05121	up	220951	234362	53684	128110	3.92133	3.81558	1.90298	2.52453	SAKL0G19140g	MDH1	highly similar to uniprot|P17505 Saccharomyces cerevisiae YKL085W MDH1 Mitochondrial malate dehydrogenase, catalyzes interconversion of malate and oxaloacetate
SAKL0D15334g_1	2.46733e-05	4.01973	up	2818.35	1043.15	683.333	722.916	-2.38116	-4.0178	-4.38826	-4.94996	SAKL0D15334g	0	no similarity
SAKL0B05940g_2	3.10375e-05	3.34052	up	24392.1	7520.17	7210.6	5787.98	0.729819	-1.17453	-1.01025	-1.95645	SAKL0B05940g	0	similar to uniprot|Q2ZJS5 Caldicellulosiruptor saccharolyticus DSM 8903 CsacDRAFT_1700 Regulatory protein MerR
SAKL0A00616g_1	0.0015948	3.31199	up	1261.54	938.203	376.76	977.996	-3.60515	-4.22883	-5.33285	-4.60629	SAKL0A00616g	YCR087C-A	similar to uniprot|P37263 Saccharomyces cerevisiae YCR087C-A Putative protein of unknown function
SAKL0A07392g_1	8.30346e-06	3.18468	up	6565.44	2703.03	2031.31	2376.94	-1.15753	-2.66688	-2.82868	-3.2336	SAKL0A07392g	AME1	some similarities with uniprot|P38313 Saccharomyces cerevisiae YBR211C AME1 Essential kinetochore protein associated with microtubules and spindle pole bodies
SAKL0D13046g_1	6.83791e-05	3.16839	up	45403.3	23577.2	14297.3	17906.3	1.6103	0.471875	-0.053447	-0.329711	SAKL0D13046g	NFU1	similar to uniprot|P32860 Saccharomyces cerevisiae YKL040C NFU1 Protein involved in iron metabolism in mitochondria
SAKL0G03520g_2	9.52278e-06	2.99993	up	281340	342572	92106.9	144601	4.26306	4.366	2.67813	2.6967	SAKL0G03520g	IDH2	highly similar to uniprot|P28241 Saccharomyces cerevisiae YOR136W IDH2 Subunit of mitochondrial NAD(+)- dependent isocitrate dehydrogenase, which catalyzes the oxidation of isocitrate to alpha-ketoglutarate in the TCA cycle
SAKL0D14410g_1	0.0010928	2.97485	up	5657.79	2011.49	1932.47	1581.39	-1.38592	-3.12496	-2.95873	-3.89891	SAKL0D14410g	AIM1	similar to uniprot|P39724 Saccharomyces cerevisiae YAL046C Putative protein of unknown function
SAKL0G16038g_1	2.84045e-05	2.68199	up	18002.8	24441.2	6647.32	34245.6	0.307994	0.539181	-1.11531	0.614889	SAKL0G16038g	CTR3	similar to uniprot|Q06686 Saccharomyces cerevisiae YLR411W CTR3 High-affinity copper transporter of the plasma membrane, acts as a trimer
SAKL0H14146g_1	2.78399e-05	2.53596	up	257270	238468	100495	108200	4.14614	3.82542	2.80361	2.27225	SAKL0H14146g	SDH4	similar to uniprot|P37298 Saccharomyces cerevisiae YDR178W SDH4 (ohnolog of YLR164W) Membrane anchor subunit of succinate dehydrogenase (Sdh1p, Sdh2p, Sdh3p, Sdh4p), which couples the oxidation of succinate to the transfer of electrons to ubiquinone
SAKL0H23210g_2	0.000220244	2.53289	up	5286.39	7245.96	2027.58	6901.92	-1.50741	-1.2248	-2.84819	-1.6997	SAKL0H23210g	EAT1	similar to uniprot|P53208 Saccharomyces cerevisiae YGR015C Putative protein of unknown function
SAKL0A09306g_2	0.00109534	2.50407	up	13260.7	4697.26	5184.05	5090.88	-0.154209	-1.82979	-1.47848	-2.13899	SAKL0A09306g	LEU5	similar to uniprot|P38702 Saccharomyces cerevisiae YHR002W LEU5 Mitochondrial carrier protein involved in the accumulation of CoA in the mitochondrial matrix
SAKL0H11528g_1	0.000396276	2.46162	up	9960.38	2075.63	3984.06	4236.21	-0.551902	-3.02326	-1.85151	-2.39578	SAKL0H11528g	BIO3	similar to uniprot|P50277 Saccharomyces cerevisiae YNR058W BIO3 7,8-diamino-pelargonic acid aminotransferase (DAPA), catalyzes the second step in the biotin biosynthesis pathway
SAKL0H24046g_1	0.00115153	2.42189	up	494122	450905	201207	212376	5.09088	4.76786	3.81474	3.25111	SAKL0H24046g	ACO1	highly similar to uniprot|P19414 Saccharomyces cerevisiae YLR304C ACO1 Aconitase, required for the tricarboxylic acid (TCA) cycle and also independently required for mitochondrial genome maintenance
SAKL0E08866g_2	0.000104164	2.33865	up	162595	131004	68774.5	74151.6	3.48809	2.96612	2.26242	1.73458	SAKL0E08866g	KGD1	highly similar to uniprot|P20967 Saccharomyces cerevisiae YIL125W KGD1 Component of the mitochondrial alpha-ketoglutarate dehydrogenase complex, which catalyzes a key step in the tricarboxylic acid (TCA) cycle, the oxidative decarboxylation of alpha-ketoglutarate to form succinyl-CoA
SAKL0E07876g_1	0.000697949	2.27556	up	195219	240117	84632.8	141002	3.75401	3.85419	2.56778	2.66271	SAKL0E07876g	IDH1	highly similar to uniprot|P28834 Saccharomyces cerevisiae YNL037C IDH1 Subunit of mitochondrial NAD(+)- dependent isocitrate dehydrogenase, which catalyzes the oxidation of isocitrate to alpha-ketoglutarate in the TCA cycle
SAKL0H24442g_1	0.000152367	2.25661	up	9496.89	18276.3	4190.31	15700.1	-0.661808	0.120858	-1.83597	-0.509793	SAKL0H24442g	AGC1	similar to uniprot|Q12482 Saccharomyces cerevisiae YPR021C AGC1 Mitochondrial amino acid transporter, acts both as a glutamate uniporter and as an aspartate- glutamate exchanger
SAKL0C08426g_2	0.000731228	2.23222	up	18483.5	13173.8	8292.72	11733.4	0.332255	-0.406935	-0.826225	-0.95451	SAKL0C08426g	SDH5	similar to uniprot|Q08230 Saccharomyces cerevisiae YOL071W EMI5 Non-essential protein of unknown function required for transcriptional induction of the early meiotic-specific transcription factor IME1, also required for sporulation
SAKL0G06842g_1	0.00347502	2.18923	up	25599.2	51301.7	12183.5	47830	0.799968	1.57957	-0.330457	1.08225	SAKL0G06842g	HSP10	highly similar to uniprot|P38910 Saccharomyces cerevisiae YOR020C HSP10 Mitochondrial matrix co- chaperonin that inhibits the ATPase activity of Hsp60p, a mitochondrial chaperonin
SAKL0B09922g_1	0.0414577	2.17977	up	480.637	460.043	195.205	556.434	-5.06633	-5.24299	-6.1905	-5.34634	SAKL0B09922g	RRT8	weakly similar to uniprot|P31379 Saccharomyces cerevisiae YAL018C (ohnolog of YOL048C) Putative protein of unknown function
SAKL0F00660g_2	0.000794322	2.14747	up	23972.7	18809.3	11207.4	13633.2	0.709012	0.120822	-0.393625	-0.737325	SAKL0F00660g	YMR31	similar to uniprot|P19955 Saccharomyces cerevisiae YFR049W YMR31 Mitochondrial ribosomal protein of the small subunit, has similarity to human mitochondrial ribosomal protein MRP-S36
SAKL0D06908g_1	0.00775033	2.12147	up	15194.2	10545.8	7380.52	7488.79	0.0621102	-0.750721	-1.02295	-1.61536	SAKL0D06908g	SDH8	similar to uniprot|P38345 Saccharomyces cerevisiae YBR269C Putative protein of unknown function
SAKL0H17226g_2	3.85437e-05	2.1087	up	2384.12	5738.68	1085.4	6346.89	-2.66412	-1.55837	-3.74047	-1.819	SAKL0H17226g	TRS85	similar to uniprot|P46944 Saccharomyces cerevisiae YDR108W GSG1 Subunit of TRAPP (transport protein particle), a multi-subunit complex involved in targeting and/or fusion of ER-to-Golgi transport vesicles with their acceptor compartment
SAKL0E00946g_1	0.000520914	2.09906	up	195367	124980	91514	70243.2	3.74971	2.90466	2.67996	1.65757	SAKL0E00946g	FUM1	highly similar to uniprot|P08417 Saccharomyces cerevisiae YPL262W FUM1 Fumarase, converts fumaric acid to L-malic acid in the TCA cycle
SAKL0A00638g_1	0.0321596	2.08422	up	845.153	2111.29	432.17	2956.6	-4.12664	-3.08122	-5.18614	-2.97758	SAKL0A00638g	CSM1	similar to uniprot|P25651 Saccharomyces cerevisiae YCR086W CSM1 Nucleolar protein that forms a complex with Lrs4p which binds Mam1p at kinetochores during meiosis I to mediate accurate chromosome segregation, may be involved in premeiotic DNA replication
SAKL0H09240g_1	0.0091753	2.03887	up	5601.64	4731	2886.71	6267.37	-1.37871	-1.87557	-2.40648	-1.86534	SAKL0H09240g	EHT1	similar to uniprot|P38295 Saccharomyces cerevisiae YBR177C EHT1 (ohnolog of YPL095C) Acyl-coenzymeA:ethanol O- acyltransferase that plays a minor role in medium-chain fatty acid ethyl ester biosynthesis
SAKL0D02046g_1	0.00154763	2.03444	up	8092.3	7750.19	3822.92	6685.18	-0.896882	-1.13033	-1.92152	-1.73952	SAKL0D02046g	YMR265C	weakly similar to uniprot|Q03508 Saccharomyces cerevisiae YMR265C Putative protein of unknown function
SAKL0H23892g_1	0.024217	2.00735	up	20846.4	47838.2	9700.33	41912.1	0.397889	1.5083	-0.607406	0.908018	SAKL0H23892g	MET17	highly similar to uniprot|P06106 Saccharomyces cerevisiae YLR303W MET17 Methionine and cysteine synthase (O-acetyl homoserine-O-acetyl serine sulfhydrylase), required for sulfur amino acid synthesis
SAKL0A02926g_2	0.0309563	1.97744	up	327.515	1746.35	172.782	2035.8	-5.49333	-3.26457	-6.47696	-3.45348	SAKL0A02926g	SEO1	similar to uniprot|P39709 Saccharomyces cerevisiae YAL067C SEO1 Putative permease, member of the allantoate transporter subfamily of the major facilitator superfamily
SAKL0F00396g_1	0.0269293	1.96621	up	9362.99	615.454	4612.46	889.543	-0.677866	-4.78818	-1.65329	-4.65778	SAKL0F00396g	INO1	similar to uniprot|P11986 Saccharomyces cerevisiae YJL153C INO1 Inositol 1-phosphate synthase, involved in synthesis of inositol phosphates and inositol-containing phospholipids
SAKL0B03212g_1	0.00085943	1.94024	up	119194	5815.06	60388.1	6622.94	3.02953	-1.53002	2.07329	-1.7972	SAKL0B03212g	ICL2	similar to uniprot|Q12031 Saccharomyces cerevisiae YPR006C ICL2 2-methylisocitrate lyase of the mitochondrial matrix, functions in the methylcitrate cycle to catalyze the conversion of 2-methylisocitrate to succinate and pyruvate
SAKL0B04620g_2	0.000124441	1.86798	up	11394.8	5492.28	6006.7	4411.18	-0.380692	-1.61945	-1.28217	-2.34396	SAKL0B04620g	0	conserved hypothetical protein
SAKL0F00682g_2	8.38051e-05	1.84058	up	19286.5	7804.28	10426.2	6587.03	0.39006	-1.1391	-0.490102	-1.78023	SAKL0F00682g	BRR6	weakly similar to uniprot|P53062 Saccharomyces cerevisiae YGL247W BRR6 Essential nuclear envelope integral membrane protein required for nuclear transport
SAKL0H07238g_2	0.0184581	1.81905	up	22438.1	15776.7	12502.7	12398	0.6154	-0.152818	-0.247781	-0.884842	SAKL0H07238g	ISU1	similar to uniprot|Q03020 Saccharomyces cerevisiae YPL135W ISU1 (ohnolog of YOR226C) Conserved protein of the mitochondrial matrix, performs a scaffolding function during assembly of iron-sulfur clusters, interacts physically and functionally with yeast frataxin (Yfh1p)
SAKL0E11880g_1	0.000120503	1.8172	up	26295	8229.56	13956	9792.94	0.828723	-1.0276	-0.0329981	-1.1891	SAKL0E11880g	CAR1	conserved hypothetical protein
SAKL0G04642g_1	0.000167463	1.81465	up	33121	11079.4	18012.7	9905.03	1.17361	-0.590815	0.313919	-1.17331	SAKL0G04642g	AFG1	similar to uniprot|P32317 Saccharomyces cerevisiae YEL052W AFG1 Conserved protein that may act as a chaperone in the degradation of misfolded or unassembled cytochrome c oxidase subunits
SAKL0H04004g_2	0.0063381	1.76143	up	13795.8	11241	7602.94	13691.3	-0.145773	-0.584624	-0.962518	-0.713757	SAKL0H04004g	SSQ1	highly similar to uniprot|Q05931 Saccharomyces cerevisiae YLR369W SSQ1 Mitochondrial hsp70-type molecular chaperone, required for assembly of iron/sulfur clusters into proteins at a step after cluster synthesis, and for maturation of Yfh1p, which is a homolog of human frataxin implicated in Friedreich's ataxia
SAKL0E04136g_1	0.00315176	1.75747	up	225541	189425	126776	117095	3.96094	3.50672	3.14744	2.39148	SAKL0E04136g	SDH3	similar to uniprot|P33421 Saccharomyces cerevisiae YKL141W SDH3 (ohnolog of YMR118C) Cytochrome b subunit of succinate dehydrogenase (Sdh1p, Sdh2p, Sdh3p, Sdh4p), which couples the oxidation of succinate to the transfer of electrons to ubiquinone
SAKL0C10428g_1	0.00552755	1.75239	up	5428.41	6219.07	3032.32	5551.35	-1.46142	-1.46217	-2.27075	-2.02368	SAKL0C10428g	BRX1	highly similar to uniprot|Q08235 Saccharomyces cerevisiae YOL077C BRX1 Nucleolar protein, constituent of 66S pre-ribosomal particles
SAKL0H15158g_1	0.0114144	1.73493	up	837.688	754.518	486.428	929.819	-4.12169	-4.49587	-4.91657	-4.59333	SAKL0H15158g	RKM5	similar to uniprot|Q12367 Saccharomyces cerevisiae YLR137W Putative protein of unknown function
SAKL0C12122g_1	4.066e-05	1.72	up	4145.02	5949.74	2372.05	3357.13	-1.82377	-1.50897	-2.60618	-2.73602	SAKL0C12122g	SIT1	similar to uniprot|P39980 Saccharomyces cerevisiae YEL065W SIT1 Ferrioxamine B transporter, member of the ARN family of transporters that specifically recognize siderophore-iron chelates
SAKL0E05522g_2	0.0180299	1.70446	up	9430.31	8343.75	5643.69	9835.54	-0.626474	-1.00794	-1.39579	-1.18113	SAKL0E05522g	LUC7	highly similar to uniprot|Q07508 Saccharomyces cerevisiae YDL087C LUC7 Essential protein associated with the U1 snRNP complex
SAKL0F02904g_2	0.0401156	1.6978	up	3067.44	3849.05	1880.23	4964.15	-2.25234	-2.21627	-3.01601	-2.2312	SAKL0F02904g	YGR126W	weakly similar to uniprot|P53274 Saccharomyces cerevisiae YGR126W Putative protein of unknown function
SAKL0E10626g_2	0.00342482	1.69155	up	11869.7	32217.2	6957.27	24643.9	-0.309679	0.889924	-1.06803	0.118404	SAKL0E10626g	CYB5	similar to uniprot|P40312 Saccharomyces cerevisiae YNL111C CYB5 Cytochrome b5, involved in the sterol and lipid biosynthesis pathways
SAKL0E10670g_2	0.00405018	1.68303	up	57113	32204.3	32747.1	29026	1.95229	0.942524	1.20123	0.34129	SAKL0E10670g	DBP2	similar to uniprot|P24783 Saccharomyces cerevisiae YNL112W DBP2 Essential ATP-dependent RNA helicase of the DEAD-box protein family, involved in nonsense-mediated mRNA decay and rRNA processing
SAKL0E05500g_1	0.000549345	1.67623	up	5208.02	1562.54	3043.69	2222.74	-1.48927	-3.41479	-2.23449	-3.32702	SAKL0E05500g	SRL4	similar to uniprot|Q03085 Saccharomyces cerevisiae YPL033C SRL4 Protein of unknown function
SAKL0A10538g_1	9.359e-05	1.65885	up	34365.2	10633.6	20640.6	17549.5	1.24011	-0.672625	0.509923	-0.344079	SAKL0A10538g	0	conserved hypothetical protein
SAKL0E04807g_1	0.0300657	1.65862	up	3742.69	855.765	2222.53	1482.1	-2.00699	-4.30434	-2.73697	-3.91055	SAKL0E04807g	0	no similarity
SAKL0C01276g_BC2	0.000720742	1.63991	up	23562.3	17077.2	14133.8	19209	0.687998	0.0373502	-0.0256197	-0.214713	SAKL0C01276g	YDR514C	similar to uniprot|P25370 Saccharomyces cerevisiae YDR514C (ohnolog of YCL036W) Putative protein of unknown function
SAKL0D13222g_2	0.0164756	1.63727	up	31506.7	82470	18271.5	89202.8	1.03364	2.2885	0.322357	2.00057	SAKL0D13222g	CLU1	similar to uniprot|Q03690 Saccharomyces cerevisiae YMR012W CLU1 eIF3 component of unknown function
SAKL0A02376g_1	0.0200052	1.63615	up	955.995	4690.99	579.115	5362.03	-3.95212	-1.90477	-4.66243	-2.08153	SAKL0A02376g	NRM1	weakly similar to uniprot|P53718 Saccharomyces cerevisiae YNR009W NRM1 Transcriptional co-repressor of MBF (MCB binding factor)-regulated gene expression
SAKL0H15422g_1	2.68719e-05	1.63366	up	180132	100829	107780	64723.2	3.61856	2.58862	2.91045	1.53582	SAKL0H15422g	KGD2	similar to uniprot|P19262 Saccharomyces cerevisiae YDR148C KGD2 Dihydrolipoyl transsuccinylase, component of the mitochondrial alpha-ketoglutarate dehydrogenase complex, which catalyzes the oxidative decarboxylation of alpha-ketoglutarate to succinyl-CoA in the TCA cycle
SAKL0G11440g_2	0.00337286	1.632	up	268366	279600	162240	205057	4.21217	4.07096	3.50553	3.20162	SAKL0G11440g	SDH1	highly similar to uniprot|Q00711 Saccharomyces cerevisiae YKL148C SDH1 (ohnolog of YJL045W) Flavoprotein subunit of succinate dehydrogenase (Sdh1p, Sdh2p, Sdh3p, Sdh4p), which couples the oxidation of succinate to the transfer of electrons to ubiquinone
SAKL0A04532g_1	0.0028172	1.63153	up	3652.88	6822.36	2266.22	4927.28	-2.01712	-1.32652	-2.72334	-2.18121	SAKL0A04532g	AFT1	weakly similar to uniprot|P22149 Saccharomyces cerevisiae YGL071W AFT1 (ohnolog of YPL202C) Transcription factor involved in iron utilization and homeostasis
SAKL0G12188g_2	6.68136e-05	1.62998	up	4061.18	988.504	2428.19	823.539	-1.86087	-4.09057	-2.56573	-4.75741	SAKL0G12188g	0	conserved hypothetical protein
SAKL0F15048g_1	0.0422941	1.62458	up	14984.8	1117.73	9185.06	1401.27	0.00958276	-3.92883	-0.690483	-3.99737	SAKL0F15048g	ECM13	some similarities with uniprot|P38195 Saccharomyces cerevisiae YBL043W ECM13 (ohnolog of YJR115W) Non- essential protein of unknown function
SAKL0A09372g_1	0.037233	1.61117	up	20533.8	14265.9	12822.9	13741.8	0.438274	-0.250741	-0.249835	-0.721923	SAKL0A09372g	MAE1	similar to uniprot|P36013 Saccharomyces cerevisiae YKL029C MAE1 Mitochondrial malic enzyme, catalyzes the oxidative decarboxylation of malate to pyruvate, which is a key intermediate in sugar metabolism and a precursor for synthesis of several amino acids
SAKL0H24178g_1	0.0395794	1.59821	up	704.367	1017.68	430.493	1782.06	-4.39887	-4.0522	-5.07532	-3.65084	SAKL0H24178g	CRG1	similar to uniprot|P38892 Saccharomyces cerevisiae YHR209W CRG1 Putative S-adenosylmethionine-dependent methyltransferase
SAKL0D11484g_2	0.0488754	1.59799	up	30467.6	126577	16719.8	95402.9	0.899104	2.92414	0.222847	2.09853	SAKL0D11484g	SPS19	conserved hypothetical protein
SAKL0F03718g_2	8.63532e-05	1.59736	up	31511.6	51358.6	19068.5	39676	1.07309	1.61475	0.3974	0.824058	SAKL0F03718g	YLH47	similar to uniprot|P89103 Saccharomyces cerevisiae YPR125W YLH47 Mitochondrial inner membrane protein exposed to the mitochondrial matrix, associates with mitochondrial ribosomes, NOT required for respiratory growth
SAKL0B12056g_2	0.00399066	1.59645	up	25546.8	72129.5	15138	37981.3	0.740844	2.10541	0.0659723	0.765895	SAKL0B12056g	FET3	similar to uniprot|P38993 Saccharomyces cerevisiae YMR058W FET3 Ferro-O2-oxidoreductase required for high- affinity iron uptake and involved in mediating resistance to copper ion toxicity, belongs to class of integral membrane multicopper oxidases
SAKL0B03322g_1	0.00928534	1.59612	up	6428.35	1581.16	3942.15	1138.99	-1.23114	-3.40032	-1.90571	-4.29455	SAKL0B03322g	FTR2	similar to uniprot|P40088 Saccharomyces cerevisiae YER145C FTR1 High affinity iron permease involved in the transport of iron across the plasma membrane
SAKL0H24640g_1	0.0392177	1.59605	up	8906.12	5055.62	5694.76	3612.05	-0.741614	-1.79868	-1.41612	-2.66136	SAKL0H24640g	NSA2	highly similar to uniprot|P40078 Saccharomyces cerevisiae YER126C NSA2 Protein constituent of 66S pre- ribosomal particles, contributes to processing of the 27S pre-rRNA
SAKL0C07502g_2	0.00345082	1.57983	up	113663	192399	70870.6	213637	2.97077	3.52786	2.311	3.26189	SAKL0C07502g	GPD1	highly similar to uniprot|Q00055 Saccharomyces cerevisiae YDL022W GPD1 (ohnolog of YOL059W) NAD-dependent glycerol-3-phosphate dehydrogenase, key enzyme of glycerol synthesis, essential for growth under osmotic stress
SAKL0D06886g_2	0.00267984	1.57818	up	7844.65	15579.6	4856.97	15510.1	-0.896861	-0.0996118	-1.55512	-0.677162	SAKL0D06886g	BNA3	highly similar to uniprot|P47039 Saccharomyces cerevisiae YJL060W BNA3 Kynurenine aminotransferase, catalyzes formation of kynurenic acid from kynurenine
SAKL0D03036g_1	0.00138938	1.57147	up	7004.38	13599.9	4475.47	13627.2	-1.06654	-0.32567	-1.71865	-0.714213	SAKL0D03036g	RSM10	similar to uniprot|Q03201 Saccharomyces cerevisiae YDR041W RSM10 Mitochondrial ribosomal protein of the small subunit, has similarity to E. coli S10 ribosomal protein
SAKL0H26202g_1	0.0209414	1.56776	up	7116.57	8364.99	4446.6	12075.5	-1.05181	-1.01732	-1.70051	-0.897706	SAKL0H26202g	FET2	weakly similar to uniprot|P38993 Saccharomyces cerevisiae YMR058W FET3 Ferro-O2-oxidoreductase required for high-affinity iron uptake and involved in mediating resistance to copper ion toxicity, belongs to class of integral membrane multicopper oxidases
SAKL0G19206g_2	0.0167572	1.56325	up	12491.4	13171.6	8044.97	17005.9	-0.228544	-0.381091	-0.87309	-0.401294	SAKL0G19206g	CYT2	similar to uniprot|Q00873 Saccharomyces cerevisiae YKL087C CYT2 Cytochrome c1 heme lyase, involved in maturation of cytochrome c1, which is a subunit of the mitochondrial ubiquinol-cytochrome-c reductase
SAKL0H06358g_1	0.045217	1.56273	up	3964.57	3859.35	2587.72	4906.82	-1.88733	-2.14926	-2.5314	-2.19712	SAKL0H06358g	0	conserved hypothetical protein
SAKL0G03498g_2	0.00253649	1.55918	up	12920	12759.8	7974.15	13121.9	-0.222705	-0.405855	-0.863489	-0.766227	SAKL0G03498g	UBA2	similar to uniprot|P52488 Saccharomyces cerevisiae YDR390C UBA2 Nuclear protein that acts as a heterodimer with Aos1p to activate Smt3p (SUMO) before its conjugation to proteins (sumoylation), which may play a role in protein targeting
SAKL0A10560g_1	0.00306809	1.55885	up	3503.09	362.664	2224.93	311.75	-2.05331	-5.53777	-2.69379	-6.16126	SAKL0A10560g	YNL134C	weakly similar to uniprot|P53912 Saccharomyces cerevisiae YNL134C Putative protein of unknown function with similarity to dehydrogenases from other model organisms
SAKL0H19690g_2	0.0174922	1.55695	up	96172.6	142652	61695	135531	2.72167	3.09791	2.08295	2.60487	SAKL0H19690g	ACH1	highly similar to uniprot|P32316 Saccharomyces cerevisiae YBL015W ACH1 Acetyl-coA hydrolase, primarily localized to mitochondria
SAKL0A00594g_2	0.00597116	1.55336	up	49832.8	43782.7	32428.5	57497.7	1.75184	1.36441	1.11646	1.36034	SAKL0A00594g	ABP1	some similarities with uniprot|P15891 Saccharomyces cerevisiae YCR088W ABP1 Actin-binding protein of the cortical actin cytoskeleton, important for activation of the Arp2/3 complex that plays a key role actin in cytoskeleton organization
SAKL0H06006g_2	0.0106643	1.54086	up	3098.51	7893.7	2009.26	9159.19	-2.22825	-1.15047	-2.85199	-1.30058	SAKL0H06006g	NAT5	similar to uniprot|Q08689 Saccharomyces cerevisiae YOR253W NAT5 Subunit of the N-terminal acetyltransferase NatA (Nat1p, Ard1p, Nat5p)
SAKL0C12100g_1	0.000337436	1.5305	up	7855.79	15701.2	4952.61	10678.7	-0.92635	-0.145426	-1.54035	-1.11233	SAKL0C12100g	PCL1	some similarities with uniprot|P24867 Saccharomyces cerevisiae YNL289W PCL1 Pho85 cyclin of the Pcl1,2-like subfamily, involved in entry into the mitotic cell cycle and regulation of morphogenesis, localizes to sites of polarized cell growth
SAKL0B06028g_1	0.00735014	1.52838	up	6179.68	18209.9	3900.8	20374	-1.26938	0.110525	-1.88139	-0.141296	SAKL0B06028g	YMR244W	similar to uniprot|Q04018 Saccharomyces cerevisiae YMR244W Putative protein of unknown function
SAKL0F10802g_1	0.0247961	1.52607	up	5480.56	7008.07	3535.84	7087.94	-1.45692	-1.29213	-2.06673	-1.661	SAKL0F10802g	RPC53	similar to uniprot|P25441 Saccharomyces cerevisiae YDL150W RPC53 RNA polymerase III subunit C53
SAKL0G10978g_2	0.0124504	1.52094	up	11072.7	16262.3	7415.13	20320.6	-0.402537	-0.0488732	-1.0075	-0.135675	SAKL0G10978g	SLT2	highly similar to uniprot|Q00772 Saccharomyces cerevisiae YHR030C SLT2 (ohnolog of YKL161C) Serine/threonine MAP kinase involved in regulating the maintenance of cell wall integrity and progression through the cell cycle
SAKL0E12584g_1	0.000488769	1.51949	up	26847.9	18157.5	17191	16317.2	0.860046	0.119457	0.256464	-0.452383	SAKL0E12584g	FMP41	highly similar to uniprot|P53889 Saccharomyces cerevisiae YNL168C Putative protein of unknown function
SAKL0E07326g_Xhyb1_SAKL0C10692g	0.0298162	1.51583	up	124221	162059	83504.8	199111	3.08611	3.25959	2.486	3.141	SAKL0E07326g	HHT2	highly similar to uniprot|P61830 Saccharomyces cerevisiae YBR010W HHT1 Histone H3, core histone protein required for chromatin assembly, part of heterochromatin- mediated telomeric and HM silencing
SAKL0D08646g_1	0.00994147	1.51006	up	2974.12	12596.2	1895.44	14094.8	-2.32448	-0.410203	-2.91909	-0.665691	SAKL0D08646g	PET8	similar to uniprot|P38921 Saccharomyces cerevisiae YNL003C PET8 S-adenosylmethionine transporter of the mitochondrial inner membrane, member of the mitochondrial carrier family
SAKL0H03146g_2	0.0287207	1.50664	up	43057.6	85658	29082.9	103037	1.5499	2.30503	0.958561	2.17832	SAKL0H03146g	RPS29B	highly similar to uniprot|P41057 Saccharomyces cerevisiae YLR388W RPS29A (ohnolog of YDL061C) Protein component of the small (40S) ribosomal subunit
SAKL0F09328g_1	0.00226329	1.50491	up	7884.63	4466.77	5139.72	5282.07	-0.894702	-1.9096	-1.48438	-2.08055	SAKL0F09328g	ICP55	similar to uniprot|P40051 Saccharomyces cerevisiae YER078C Mitochondrial protein of unknown function
SAKL0E10692g_1	0.0401537	1.50117	up	3645.49	4111.48	2374.25	3563.07	-2.04119	-2.09989	-2.62727	-2.69582	SAKL0E10692g	RPC19	highly similar to uniprot|P28000 Saccharomyces cerevisiae YNL113W RPC19 RNA polymerase subunit, common to RNA polymerases I and III
SAKL0G03322g_1	0.00468371	3.04472	down	66.5299	28.7788	182.386	22.8181	-7.90572	-9.19824	-6.29941	-10.0169	SAKL0G03322g	ATO3	similar to uniprot|Q12359 Saccharomyces cerevisiae YDR384C ATO3 Plasma membrane protein, regulation pattern suggests a possible role in export of ammonia from the cell
SAKL0B00154g_1	0.00337087	2.76598	down	460.854	84.7756	1146.7	169.363	-5.13668	-7.65064	-3.66889	-7.05232	SAKL0B00154g	0	conserved hypothetical protein
SAKL0C00418g_1	2.55454e-05	2.2141	down	38749.5	2149.84	84793.6	3232.7	1.40978	-2.95398	2.5565	-2.80666	SAKL0C00418g	CHA1	similar to uniprot|P25379 Saccharomyces cerevisiae YCL064C CHA1 Catabolic L-serine (L-threonine) deaminase, catalyzes the degradation of both L-serine and L- threonine
SAKL0G13508g_1	0.0111947	2.19964	down	122.968	87.2348	295.241	122.556	-6.92199	-7.57551	-5.78473	-7.51815	SAKL0G13508g	0	no similarity
SAKL0A05632g_1	0.00745629	2.19668	down	701.937	3485.78	1427.97	5464.68	-4.49356	-2.27997	-3.35823	-2.04395	SAKL0A05632g	SPO23	weakly similar to uniprot|P33757 Saccharomyces cerevisiae YBR250W SPO23 Protein of unknown function
SAKL0G11968g_2	0.000448024	2.09418	down	4096.14	7696.48	8414.72	15017.2	-1.82689	-1.12597	-0.760505	-0.576599	SAKL0G11968g	THI13	highly similar to uniprot|Q07748 Saccharomyces cerevisiae YDL244W THI13 Protein involved in synthesis of the thiamine precursor hydroxymethylpyrimidine (HMP)
SAKL0B12738g_2	0.00220958	1.97819	down	1278.45	1634.54	2526.23	2206.27	-3.50506	-3.35487	-2.52087	-3.33994	SAKL0B12738g	MCH4	similar to uniprot|Q08268 Saccharomyces cerevisiae YOL119C MCH4 Protein with similarity to mammalian monocarboxylate permeases, which are involved in transport of monocarboxylic acids across the plasma membrane
SAKL0B12628g_1	0.000201685	1.92297	down	3598.35	6420.41	6859.93	8534.53	-2.01693	-1.37952	-1.07359	-1.38413	SAKL0B12628g	FLR1	similar to uniprot|P38124 Saccharomyces cerevisiae YBR008C FLR1 Plasma membrane multidrug transporter of the major facilitator superfamily, involved in efflux of fluconazole, diazaborine, benomyl, methotrexate, and other drugs
SAKL0H05412g_1	0.0035198	1.86271	down	246.078	2546.9	467.542	3138.27	-5.91917	-2.71253	-5.02176	-2.83937	SAKL0H05412g	TPO4	similar to uniprot|Q12256 Saccharomyces cerevisiae YOR273C TPO4 Polyamine transport protein, recognizes spermine, putrescine, and spermidine
SAKL0C09614g_1	0.00119202	1.86174	down	3743.37	1757.52	6934.06	2172.83	-1.95066	-3.24665	-1.05401	-3.37115	SAKL0C09614g	ESBP6	some similarities with uniprot|P53918 Saccharomyces cerevisiae YNL125C ESBP6 Protein with similarity to monocarboxylate permeases, appears not to be involved in transport of monocarboxylates such as lactate, pyruvate or acetate across the plasma membrane
SAKL0H21010g_1	0.000224671	1.823	down	83981.7	3943.84	151073	7982.93	2.52288	-2.09895	3.38919	-1.47987	SAKL0H21010g	SNQ2	similar to uniprot|P32568 Saccharomyces cerevisiae YDR011W SNQ2 Plasma membrane ATP-binding cassette (ABC) transporter, multidrug transporter involved in multidrug resistance and resistance to singlet oxygen species
SAKL0B12606g_2	0.0423762	1.79765	down	366.206	66.1269	700.795	102.1	-5.33773	-8.06595	-4.49162	-7.78914	SAKL0B12606g	HPA2	similar to uniprot|Q06592 Saccharomyces cerevisiae YPR193C HPA2 Tetrameric histone acetyltransferase with similarity to Gcn5p, Hat1p, Elp3p, and Hpa3p
SAKL0E02046g_1	0.0174076	1.78309	down	417.559	160.169	732.4	342.762	-5.13429	-6.69668	-4.29991	-6.02926	SAKL0E02046g	ATG22	weakly similar to uniprot|P25568 Saccharomyces cerevisiae YCL038C ATG22 Vacuolar integral membrane protein required for efflux of amino acids during autophagic body breakdown in the vacuole
SAKL0D00506g_1	0.0243723	1.76219	down	232.549	25.9446	394.027	53.5231	-6.0447	-9.45447	-5.22733	-8.79071	SAKL0D00506g	0	conserved hypothetical protein
SAKL0E00638g_1	0.0203623	1.76014	down	111.684	85.4237	194.827	39.8219	-7.05348	-8.48937	-6.23779	-9.13467	SAKL0E00638g	JLP1	similar to uniprot|Q12358 Saccharomyces cerevisiae YLL057C JLP1 Fe(II)-dependent sulfonate/alpha- ketoglutarate dioxygenase, involved in sulfonate catabolism for use as a sulfur source, contains sequence that closely resembles a J domain (typified by the E. coli DnaJ protein)
SAKL0B08712g_1	0.0108226	1.74252	down	441.229	319.84	784.433	441.908	-5.05719	-5.72613	-4.25602	-5.66412	SAKL0B08712g	0	conserved hypothetical protein
SAKL0F08756g_1	0.0188075	1.7231	down	21396.2	582.249	35755	996.925	0.53115	-4.84313	1.31615	-4.48301	SAKL0F08756g	ICL1	highly similar to uniprot|P28240 Saccharomyces cerevisiae YER065C ICL1 Isocitrate lyase, catalyzes the formation of succinate and glyoxylate from isocitrate, a key reaction of the glyoxylate cycle
SAKL0G13464g_1	0.0323167	1.72045	down	153515	167169	254260	226864	3.34119	3.32893	4.12398	3.34806	SAKL0G13464g	RNR2	highly similar to uniprot|P09938 Saccharomyces cerevisiae YJL026W RNR2 (ohnolog of YGR180C) Ribonucleotide-diphosphate reductase (RNR), small subunit
SAKL0A10120g_2	0.00392769	1.71725	down	1362.62	549.083	2244.98	1078.87	-3.4967	-4.921	-2.71659	-4.37242	SAKL0A10120g	0	conserved hypothetical protein
SAKL0G03278g_1	0.0262286	1.71079	down	31428.8	70166.8	52023	109848	1.03794	2.07186	1.8126	2.30227	SAKL0G03278g	ATO3	similar to uniprot|Q12359 Saccharomyces cerevisiae YDR384C ATO3 Plasma membrane protein, regulation pattern suggests a possible role in export of ammonia from the cell
SAKL0B04554g_1	0.0134129	1.65403	down	551.498	879.208	927.15	974.339	-4.76931	-4.24832	-4.04332	-4.52055	SAKL0B04554g	AGP3	similar to uniprot|P43548 Saccharomyces cerevisiae YFL055W AGP3 Low-affinity amino acid permease, may act to supply the cell with amino acids as nitrogen source in nitrogen-poor conditions
SAKL0D02596g_2	0.00205676	1.63561	down	1384.35	1516.74	2270.45	2321.67	-3.40811	-3.47908	-2.69828	-3.26622	SAKL0D02596g	0	conserved hypothetical protein
SAKL0D14938g_1	0.0136089	1.61291	down	10492.7	1752.56	16923.5	2839.92	-0.464191	-3.25304	0.225472	-2.97198	SAKL0D14938g	ADH6	similar to uniprot|Q04894 Saccharomyces cerevisiae YMR318C ADH6 NADPH-dependent medium chain alcohol dehydrogenase with broad substrate specificity
SAKL0A10626g_1	0.00100873	1.60399	down	24851.1	60828.7	38630.5	65343.1	0.737215	1.85431	1.41888	1.5191	SAKL0A10626g	SRY1	similar to uniprot|P36007 Saccharomyces cerevisiae YKL218C SRY1 3-hydroxyaspartate dehydratase, deaminates L- threo-3-hydroxyaspartate to form oxaloacetate and ammonia
SAKL0H16544g_2	0.00270232	1.59786	down	6656.56	5504.45	10469	8362.23	-1.14064	-1.61532	-0.464498	-1.41556	SAKL0H16544g	CHA4	similar to uniprot|P43634 Saccharomyces cerevisiae YLR098C CHA4 DNA binding transcriptional activator, mediates serine/threonine activation of the catabolic L- serine (L-threonine) deaminase (CHA1)
SAKL0A02948g_1	0.0034659	1.59157	down	7944.47	25750.2	12222.2	50657.8	-0.907442	0.608672	-0.236993	1.18029	SAKL0A02948g	GCV2	highly similar to uniprot|P49095 Saccharomyces cerevisiae YMR189W GCV2 P subunit of the mitochondrial glycine decarboxylase complex, required for the catabolism of glycine to 5,10-methylene-THF
SAKL0D09350g_2	0.00142337	1.59154	down	4748.09	2649.65	7432.29	7014.66	-1.62572	-2.66704	-0.955297	-1.66959	SAKL0D09350g	OPT2	similar to uniprot|Q06593 Saccharomyces cerevisiae YPR194C OPT2 Oligopeptide transporter
SAKL0B12540g_1	0.0365159	1.58315	down	2005.57	3923.23	2974.75	10231.2	-2.9518	-2.10473	-2.28901	-1.12492	SAKL0B12540g	HXT1	highly similar to uniprot|P39003 Saccharomyces cerevisiae YDR343C HXT6 (ohnolog of YHR094C) High-affinity glucose transporter of the major facilitator superfamily, nearly identical to Hxt7p, expressed at high basal levels relative to other HXTs, repression of expression by high glucose requires SNF3
SAKL0G08008g_1	0.00487441	1.58113	down	69263.2	64698.8	106614	93052.4	2.2323	1.94918	2.89325	2.05924	SAKL0G08008g	PDR15	highly similar to uniprot|P33302 Saccharomyces cerevisiae YOR153W PDR5 (ohnolog of YDR406W) Plasma membrane ATP-binding cassette (ABC) transporter, multidrug transporter actively regulated by Pdr1p
SAKL0A00176g_1	0.00165171	1.5732	down	10649.3	2892.23	16665	4667.31	-0.450224	-2.56047	0.203475	-2.26581	SAKL0A00176g	YKL070W	similar to uniprot|P36087 Saccharomyces cerevisiae YKL070W Putative protein of unknown function
SAKL0C01826g_1	0.00103158	1.56536	down	80634.1	57637.6	124117	92790.3	2.46813	1.78744	3.11463	2.05612	SAKL0C01826g	TFS1	similar to uniprot|P14306 Saccharomyces cerevisiae YLR178C TFS1 Carboxypeptidase Y inhibitor, function requires acetylation by the NatB N-terminal acetyltransferase
SAKL0B04576g_1	0.00394541	1.56294	down	3408.72	12491.1	5275.34	16454.6	-2.09321	-0.431857	-1.44895	-0.436783	SAKL0B04576g	0	similar to uniprot|O59832 Schizosaccharomyces pombe SPCC965 SPCC965.12 protein
SAKL0G07656g_2	0.034147	1.55307	down	144660	33862.7	217824	42043.9	3.28465	1.0215	3.91977	0.901039	SAKL0G07656g	HXT3	highly similar to uniprot|P32466 Saccharomyces cerevisiae YDR345C HXT3 (ohnolog of YHR096C) Low affinity glucose transporter of the major facilitator superfamily, expression is induced in low or high glucose conditions
SAKL0B12804g_1	0.0208542	1.53306	down	338.572	38.6889	491.532	110.818	-5.50004	-8.77787	-4.88362	-7.65338	SAKL0B12804g	0	no similarity
SAKL0H10252g_1	0.00081039	1.52356	down	508.681	91903.5	762.536	98067.7	-4.85454	2.45634	-4.24709	2.11878	SAKL0H10252g	ALD6	highly similar to uniprot|P54115 Saccharomyces cerevisiae YPL061W ALD6 Cytosolic aldehyde dehydrogenase, activated by Mg2+ and utilizes NADP+ as the preferred coenzyme
SAKL0E11396g_1	0.0277465	1.51582	down	18204.1	7050.03	27255.2	9216.16	0.328588	-1.25298	0.928689	-1.275	SAKL0E11396g	YNL134C	similar to uniprot|P53912 Saccharomyces cerevisiae YNL134C Putative protein of unknown function with similarity to dehydrogenases from other model organisms
SAKL0H20108g_1	0.00608042	1.51296	down	3917.07	3298.29	5924.2	5500.01	-1.92423	-2.35088	-1.32686	-2.01903	SAKL0H20108g	CCC2	weakly similar to uniprot|P38995 Saccharomyces cerevisiae YDR270W CCC2 Cu(+2)-transporting P-type ATPase, required for export of copper from the cytosol into an extracytosolic compartment
SAKL0F13442g_1	0.00238556	1.50563	down	3424.69	1500.56	5066.31	1975.1	-2.08978	-3.58467	-1.49942	-3.50439	SAKL0F13442g	ATH1	similar to uniprot|P48016 Saccharomyces cerevisiae YPR026W ATH1 Acid trehalase required for utilization of extracellular trehalose
SAKL0F08888g_1	0.000158921	1.50488	down	28768.1	57293.3	42157.8	88517.4	0.964792	1.77225	1.55444	1.98891	SAKL0F08888g	ARG5,6	highly similar to uniprot|Q01217 Saccharomyces cerevisiae YER069W ARG5,6 Protein that is processed in the mitochondrion to yield acetylglutamate kinase and N-acetyl- gamma-glutamyl-phosphate reductase, which catalyze the 2nd and 3rd steps in arginine biosynthesis
SAKL0D05236g_1	0.0202218	1.50468	down	23899.4	12394.6	34701.5	25943.8	0.667987	-0.438921	1.25744	0.217968	SAKL0D05236g	GSM1	similar to uniprot|P42950 Saccharomyces cerevisiae YJL103C GSM1 Putative zinc cluster protein of unknown function
SAKL0A10604g_1	0.0263004	1.50353	down	1149.39	2152.06	1820.03	3009.39	-3.67917	-2.96155	-3.09082	-2.89744	SAKL0A10604g	0	no similarity
SAKL0F05610g_2	0.0111111	1.5016	down	52989	86161.2	77814	172469	1.85622	2.36075	2.44272	2.94125	SAKL0F05610g	AIM17	similar to uniprot|P23180 Saccharomyces cerevisiae YHL021C Putative protein of unknown function

## Sheet: Up (85)
ProbeName	p-value	FCAbsolute	regulation	[VP16, YPD](raw)	[VP16, YPGly](raw)	[WT, YPD](raw)	[WT, YPGly](raw)	[VP16, YPD](normalized)	[VP16, YPGly](normalized)	[WT, YPD](normalized)	[WT, YPGly](normalized)	Gene_Id	Sc ortholog	note
SAKL0G14762g_2	1.99507e-05	6.48512	up	9861.11	4443.84	1493.03	2102.31	-0.596671	-1.90392	-3.2938	-3.40755	SAKL0G14762g	UGA4	similar to uniprot|P32837 Saccharomyces cerevisiae YDL210W UGA4 Permease that serves as a gamma-aminobutyrate (GABA) transport protein involved in the utilization of GABA as a nitrogen source
SAKL0G19140g_1	1.74805e-07	4.05121	up	220951	234362	53684	128110	3.92133	3.81558	1.90298	2.52453	SAKL0G19140g	MDH1	highly similar to uniprot|P17505 Saccharomyces cerevisiae YKL085W MDH1 Mitochondrial malate dehydrogenase, catalyzes interconversion of malate and oxaloacetate
SAKL0D15334g_1	2.46733e-05	4.01973	up	2818.35	1043.15	683.333	722.916	-2.38116	-4.0178	-4.38826	-4.94996	SAKL0D15334g	0	no similarity
SAKL0B05940g_2	3.10375e-05	3.34052	up	24392.1	7520.17	7210.6	5787.98	0.729819	-1.17453	-1.01025	-1.95645	SAKL0B05940g	0	similar to uniprot|Q2ZJS5 Caldicellulosiruptor saccharolyticus DSM 8903 CsacDRAFT_1700 Regulatory protein MerR
SAKL0A00616g_1	0.0015948	3.31199	up	1261.54	938.203	376.76	977.996	-3.60515	-4.22883	-5.33285	-4.60629	SAKL0A00616g	YCR087C-A	similar to uniprot|P37263 Saccharomyces cerevisiae YCR087C-A Putative protein of unknown function
SAKL0A07392g_1	8.30346e-06	3.18468	up	6565.44	2703.03	2031.31	2376.94	-1.15753	-2.66688	-2.82868	-3.2336	SAKL0A07392g	AME1	some similarities with uniprot|P38313 Saccharomyces cerevisiae YBR211C AME1 Essential kinetochore protein associated with microtubules and spindle pole bodies
SAKL0D13046g_1	6.83791e-05	3.16839	up	45403.3	23577.2	14297.3	17906.3	1.6103	0.471875	-0.053447	-0.329711	SAKL0D13046g	NFU1	similar to uniprot|P32860 Saccharomyces cerevisiae YKL040C NFU1 Protein involved in iron metabolism in mitochondria
SAKL0G03520g_2	9.52278e-06	2.99993	up	281340	342572	92106.9	144601	4.26306	4.366	2.67813	2.6967	SAKL0G03520g	IDH2	highly similar to uniprot|P28241 Saccharomyces cerevisiae YOR136W IDH2 Subunit of mitochondrial NAD(+)- dependent isocitrate dehydrogenase, which catalyzes the oxidation of isocitrate to alpha-ketoglutarate in the TCA cycle
SAKL0D14410g_1	0.0010928	2.97485	up	5657.79	2011.49	1932.47	1581.39	-1.38592	-3.12496	-2.95873	-3.89891	SAKL0D14410g	AIM1	similar to uniprot|P39724 Saccharomyces cerevisiae YAL046C Putative protein of unknown function
SAKL0G16038g_1	2.84045e-05	2.68199	up	18002.8	24441.2	6647.32	34245.6	0.307994	0.539181	-1.11531	0.614889	SAKL0G16038g	CTR3	similar to uniprot|Q06686 Saccharomyces cerevisiae YLR411W CTR3 High-affinity copper transporter of the plasma membrane, acts as a trimer
SAKL0H14146g_1	2.78399e-05	2.53596	up	257270	238468	100495	108200	4.14614	3.82542	2.80361	2.27225	SAKL0H14146g	SDH4	similar to uniprot|P37298 Saccharomyces cerevisiae YDR178W SDH4 (ohnolog of YLR164W) Membrane anchor subunit of succinate dehydrogenase (Sdh1p, Sdh2p, Sdh3p, Sdh4p), which couples the oxidation of succinate to the transfer of electrons to ubiquinone
SAKL0H23210g_2	0.000220244	2.53289	up	5286.39	7245.96	2027.58	6901.92	-1.50741	-1.2248	-2.84819	-1.6997	SAKL0H23210g	EAT1	similar to uniprot|P53208 Saccharomyces cerevisiae YGR015C Putative protein of unknown function
SAKL0A09306g_2	0.00109534	2.50407	up	13260.7	4697.26	5184.05	5090.88	-0.154209	-1.82979	-1.47848	-2.13899	SAKL0A09306g	LEU5	similar to uniprot|P38702 Saccharomyces cerevisiae YHR002W LEU5 Mitochondrial carrier protein involved in the accumulation of CoA in the mitochondrial matrix
SAKL0H11528g_1	0.000396276	2.46162	up	9960.38	2075.63	3984.06	4236.21	-0.551902	-3.02326	-1.85151	-2.39578	SAKL0H11528g	BIO3	similar to uniprot|P50277 Saccharomyces cerevisiae YNR058W BIO3 7,8-diamino-pelargonic acid aminotransferase (DAPA), catalyzes the second step in the biotin biosynthesis pathway
SAKL0H24046g_1	0.00115153	2.42189	up	494122	450905	201207	212376	5.09088	4.76786	3.81474	3.25111	SAKL0H24046g	ACO1	highly similar to uniprot|P19414 Saccharomyces cerevisiae YLR304C ACO1 Aconitase, required for the tricarboxylic acid (TCA) cycle and also independently required for mitochondrial genome maintenance
SAKL0E08866g_2	0.000104164	2.33865	up	162595	131004	68774.5	74151.6	3.48809	2.96612	2.26242	1.73458	SAKL0E08866g	KGD1	highly similar to uniprot|P20967 Saccharomyces cerevisiae YIL125W KGD1 Component of the mitochondrial alpha-ketoglutarate dehydrogenase complex, which catalyzes a key step in the tricarboxylic acid (TCA) cycle, the oxidative decarboxylation of alpha-ketoglutarate to form succinyl-CoA
SAKL0E07876g_1	0.000697949	2.27556	up	195219	240117	84632.8	141002	3.75401	3.85419	2.56778	2.66271	SAKL0E07876g	IDH1	highly similar to uniprot|P28834 Saccharomyces cerevisiae YNL037C IDH1 Subunit of mitochondrial NAD(+)- dependent isocitrate dehydrogenase, which catalyzes the oxidation of isocitrate to alpha-ketoglutarate in the TCA cycle
SAKL0H24442g_1	0.000152367	2.25661	up	9496.89	18276.3	4190.31	15700.1	-0.661808	0.120858	-1.83597	-0.509793	SAKL0H24442g	AGC1	similar to uniprot|Q12482 Saccharomyces cerevisiae YPR021C AGC1 Mitochondrial amino acid transporter, acts both as a glutamate uniporter and as an aspartate- glutamate exchanger
SAKL0C08426g_2	0.000731228	2.23222	up	18483.5	13173.8	8292.72	11733.4	0.332255	-0.406935	-0.826225	-0.95451	SAKL0C08426g	SDH5	similar to uniprot|Q08230 Saccharomyces cerevisiae YOL071W EMI5 Non-essential protein of unknown function required for transcriptional induction of the early meiotic-specific transcription factor IME1, also required for sporulation
SAKL0G06842g_1	0.00347502	2.18923	up	25599.2	51301.7	12183.5	47830	0.799968	1.57957	-0.330457	1.08225	SAKL0G06842g	HSP10	highly similar to uniprot|P38910 Saccharomyces cerevisiae YOR020C HSP10 Mitochondrial matrix co- chaperonin that inhibits the ATPase activity of Hsp60p, a mitochondrial chaperonin
SAKL0B09922g_1	0.0414577	2.17977	up	480.637	460.043	195.205	556.434	-5.06633	-5.24299	-6.1905	-5.34634	SAKL0B09922g	RRT8	weakly similar to uniprot|P31379 Saccharomyces cerevisiae YAL018C (ohnolog of YOL048C) Putative protein of unknown function
SAKL0F00660g_2	0.000794322	2.14747	up	23972.7	18809.3	11207.4	13633.2	0.709012	0.120822	-0.393625	-0.737325	SAKL0F00660g	YMR31	similar to uniprot|P19955 Saccharomyces cerevisiae YFR049W YMR31 Mitochondrial ribosomal protein of the small subunit, has similarity to human mitochondrial ribosomal protein MRP-S36
SAKL0D06908g_1	0.00775033	2.12147	up	15194.2	10545.8	7380.52	7488.79	0.0621102	-0.750721	-1.02295	-1.61536	SAKL0D06908g	SDH8	similar to uniprot|P38345 Saccharomyces cerevisiae YBR269C Putative protein of unknown function
SAKL0H17226g_2	3.85437e-05	2.1087	up	2384.12	5738.68	1085.4	6346.89	-2.66412	-1.55837	-3.74047	-1.819	SAKL0H17226g	TRS85	similar to uniprot|P46944 Saccharomyces cerevisiae YDR108W GSG1 Subunit of TRAPP (transport protein particle), a multi-subunit complex involved in targeting and/or fusion of ER-to-Golgi transport vesicles with their acceptor compartment
SAKL0E00946g_1	0.000520914	2.09906	up	195367	124980	91514	70243.2	3.74971	2.90466	2.67996	1.65757	SAKL0E00946g	FUM1	highly similar to uniprot|P08417 Saccharomyces cerevisiae YPL262W FUM1 Fumarase, converts fumaric acid to L-malic acid in the TCA cycle
SAKL0A00638g_1	0.0321596	2.08422	up	845.153	2111.29	432.17	2956.6	-4.12664	-3.08122	-5.18614	-2.97758	SAKL0A00638g	CSM1	similar to uniprot|P25651 Saccharomyces cerevisiae YCR086W CSM1 Nucleolar protein that forms a complex with Lrs4p which binds Mam1p at kinetochores during meiosis I to mediate accurate chromosome segregation, may be involved in premeiotic DNA replication
SAKL0H09240g_1	0.0091753	2.03887	up	5601.64	4731	2886.71	6267.37	-1.37871	-1.87557	-2.40648	-1.86534	SAKL0H09240g	EHT1	similar to uniprot|P38295 Saccharomyces cerevisiae YBR177C EHT1 (ohnolog of YPL095C) Acyl-coenzymeA:ethanol O- acyltransferase that plays a minor role in medium-chain fatty acid ethyl ester biosynthesis
SAKL0D02046g_1	0.00154763	2.03444	up	8092.3	7750.19	3822.92	6685.18	-0.896882	-1.13033	-1.92152	-1.73952	SAKL0D02046g	YMR265C	weakly similar to uniprot|Q03508 Saccharomyces cerevisiae YMR265C Putative protein of unknown function
SAKL0H23892g_1	0.024217	2.00735	up	20846.4	47838.2	9700.33	41912.1	0.397889	1.5083	-0.607406	0.908018	SAKL0H23892g	MET17	highly similar to uniprot|P06106 Saccharomyces cerevisiae YLR303W MET17 Methionine and cysteine synthase (O-acetyl homoserine-O-acetyl serine sulfhydrylase), required for sulfur amino acid synthesis
SAKL0A02926g_2	0.0309563	1.97744	up	327.515	1746.35	172.782	2035.8	-5.49333	-3.26457	-6.47696	-3.45348	SAKL0A02926g	SEO1	similar to uniprot|P39709 Saccharomyces cerevisiae YAL067C SEO1 Putative permease, member of the allantoate transporter subfamily of the major facilitator superfamily
SAKL0F00396g_1	0.0269293	1.96621	up	9362.99	615.454	4612.46	889.543	-0.677866	-4.78818	-1.65329	-4.65778	SAKL0F00396g	INO1	similar to uniprot|P11986 Saccharomyces cerevisiae YJL153C INO1 Inositol 1-phosphate synthase, involved in synthesis of inositol phosphates and inositol-containing phospholipids
SAKL0B03212g_1	0.00085943	1.94024	up	119194	5815.06	60388.1	6622.94	3.02953	-1.53002	2.07329	-1.7972	SAKL0B03212g	ICL2	similar to uniprot|Q12031 Saccharomyces cerevisiae YPR006C ICL2 2-methylisocitrate lyase of the mitochondrial matrix, functions in the methylcitrate cycle to catalyze the conversion of 2-methylisocitrate to succinate and pyruvate
SAKL0B04620g_2	0.000124441	1.86798	up	11394.8	5492.28	6006.7	4411.18	-0.380692	-1.61945	-1.28217	-2.34396	SAKL0B04620g	0	conserved hypothetical protein
SAKL0F00682g_2	8.38051e-05	1.84058	up	19286.5	7804.28	10426.2	6587.03	0.39006	-1.1391	-0.490102	-1.78023	SAKL0F00682g	BRR6	weakly similar to uniprot|P53062 Saccharomyces cerevisiae YGL247W BRR6 Essential nuclear envelope integral membrane protein required for nuclear transport
SAKL0H07238g_2	0.0184581	1.81905	up	22438.1	15776.7	12502.7	12398	0.6154	-0.152818	-0.247781	-0.884842	SAKL0H07238g	ISU1	similar to uniprot|Q03020 Saccharomyces cerevisiae YPL135W ISU1 (ohnolog of YOR226C) Conserved protein of the mitochondrial matrix, performs a scaffolding function during assembly of iron-sulfur clusters, interacts physically and functionally with yeast frataxin (Yfh1p)
SAKL0E11880g_1	0.000120503	1.8172	up	26295	8229.56	13956	9792.94	0.828723	-1.0276	-0.0329981	-1.1891	SAKL0E11880g	CAR1	conserved hypothetical protein
SAKL0G04642g_1	0.000167463	1.81465	up	33121	11079.4	18012.7	9905.03	1.17361	-0.590815	0.313919	-1.17331	SAKL0G04642g	AFG1	similar to uniprot|P32317 Saccharomyces cerevisiae YEL052W AFG1 Conserved protein that may act as a chaperone in the degradation of misfolded or unassembled cytochrome c oxidase subunits
SAKL0H04004g_2	0.0063381	1.76143	up	13795.8	11241	7602.94	13691.3	-0.145773	-0.584624	-0.962518	-0.713757	SAKL0H04004g	SSQ1	highly similar to uniprot|Q05931 Saccharomyces cerevisiae YLR369W SSQ1 Mitochondrial hsp70-type molecular chaperone, required for assembly of iron/sulfur clusters into proteins at a step after cluster synthesis, and for maturation of Yfh1p, which is a homolog of human frataxin implicated in Friedreich's ataxia
SAKL0E04136g_1	0.00315176	1.75747	up	225541	189425	126776	117095	3.96094	3.50672	3.14744	2.39148	SAKL0E04136g	SDH3	similar to uniprot|P33421 Saccharomyces cerevisiae YKL141W SDH3 (ohnolog of YMR118C) Cytochrome b subunit of succinate dehydrogenase (Sdh1p, Sdh2p, Sdh3p, Sdh4p), which couples the oxidation of succinate to the transfer of electrons to ubiquinone
SAKL0C10428g_1	0.00552755	1.75239	up	5428.41	6219.07	3032.32	5551.35	-1.46142	-1.46217	-2.27075	-2.02368	SAKL0C10428g	BRX1	highly similar to uniprot|Q08235 Saccharomyces cerevisiae YOL077C BRX1 Nucleolar protein, constituent of 66S pre-ribosomal particles
SAKL0H15158g_1	0.0114144	1.73493	up	837.688	754.518	486.428	929.819	-4.12169	-4.49587	-4.91657	-4.59333	SAKL0H15158g	RKM5	similar to uniprot|Q12367 Saccharomyces cerevisiae YLR137W Putative protein of unknown function
SAKL0C12122g_1	4.066e-05	1.72	up	4145.02	5949.74	2372.05	3357.13	-1.82377	-1.50897	-2.60618	-2.73602	SAKL0C12122g	SIT1	similar to uniprot|P39980 Saccharomyces cerevisiae YEL065W SIT1 Ferrioxamine B transporter, member of the ARN family of transporters that specifically recognize siderophore-iron chelates
SAKL0E05522g_2	0.0180299	1.70446	up	9430.31	8343.75	5643.69	9835.54	-0.626474	-1.00794	-1.39579	-1.18113	SAKL0E05522g	LUC7	highly similar to uniprot|Q07508 Saccharomyces cerevisiae YDL087C LUC7 Essential protein associated with the U1 snRNP complex
SAKL0F02904g_2	0.0401156	1.6978	up	3067.44	3849.05	1880.23	4964.15	-2.25234	-2.21627	-3.01601	-2.2312	SAKL0F02904g	YGR126W	weakly similar to uniprot|P53274 Saccharomyces cerevisiae YGR126W Putative protein of unknown function
SAKL0E10626g_2	0.00342482	1.69155	up	11869.7	32217.2	6957.27	24643.9	-0.309679	0.889924	-1.06803	0.118404	SAKL0E10626g	CYB5	similar to uniprot|P40312 Saccharomyces cerevisiae YNL111C CYB5 Cytochrome b5, involved in the sterol and lipid biosynthesis pathways
SAKL0E10670g_2	0.00405018	1.68303	up	57113	32204.3	32747.1	29026	1.95229	0.942524	1.20123	0.34129	SAKL0E10670g	DBP2	similar to uniprot|P24783 Saccharomyces cerevisiae YNL112W DBP2 Essential ATP-dependent RNA helicase of the DEAD-box protein family, involved in nonsense-mediated mRNA decay and rRNA processing
SAKL0E05500g_1	0.000549345	1.67623	up	5208.02	1562.54	3043.69	2222.74	-1.48927	-3.41479	-2.23449	-3.32702	SAKL0E05500g	SRL4	similar to uniprot|Q03085 Saccharomyces cerevisiae YPL033C SRL4 Protein of unknown function
SAKL0A10538g_1	9.359e-05	1.65885	up	34365.2	10633.6	20640.6	17549.5	1.24011	-0.672625	0.509923	-0.344079	SAKL0A10538g	0	conserved hypothetical protein
SAKL0E04807g_1	0.0300657	1.65862	up	3742.69	855.765	2222.53	1482.1	-2.00699	-4.30434	-2.73697	-3.91055	SAKL0E04807g	0	no similarity
SAKL0C01276g_BC2	0.000720742	1.63991	up	23562.3	17077.2	14133.8	19209	0.687998	0.0373502	-0.0256197	-0.214713	SAKL0C01276g	YDR514C	similar to uniprot|P25370 Saccharomyces cerevisiae YDR514C (ohnolog of YCL036W) Putative protein of unknown function
SAKL0D13222g_2	0.0164756	1.63727	up	31506.7	82470	18271.5	89202.8	1.03364	2.2885	0.322357	2.00057	SAKL0D13222g	CLU1	similar to uniprot|Q03690 Saccharomyces cerevisiae YMR012W CLU1 eIF3 component of unknown function
SAKL0A02376g_1	0.0200052	1.63615	up	955.995	4690.99	579.115	5362.03	-3.95212	-1.90477	-4.66243	-2.08153	SAKL0A02376g	NRM1	weakly similar to uniprot|P53718 Saccharomyces cerevisiae YNR009W NRM1 Transcriptional co-repressor of MBF (MCB binding factor)-regulated gene expression
SAKL0H15422g_1	2.68719e-05	1.63366	up	180132	100829	107780	64723.2	3.61856	2.58862	2.91045	1.53582	SAKL0H15422g	KGD2	similar to uniprot|P19262 Saccharomyces cerevisiae YDR148C KGD2 Dihydrolipoyl transsuccinylase, component of the mitochondrial alpha-ketoglutarate dehydrogenase complex, which catalyzes the oxidative decarboxylation of alpha-ketoglutarate to succinyl-CoA in the TCA cycle
SAKL0G11440g_2	0.00337286	1.632	up	268366	279600	162240	205057	4.21217	4.07096	3.50553	3.20162	SAKL0G11440g	SDH1	highly similar to uniprot|Q00711 Saccharomyces cerevisiae YKL148C SDH1 (ohnolog of YJL045W) Flavoprotein subunit of succinate dehydrogenase (Sdh1p, Sdh2p, Sdh3p, Sdh4p), which couples the oxidation of succinate to the transfer of electrons to ubiquinone
SAKL0A04532g_1	0.0028172	1.63153	up	3652.88	6822.36	2266.22	4927.28	-2.01712	-1.32652	-2.72334	-2.18121	SAKL0A04532g	AFT1	weakly similar to uniprot|P22149 Saccharomyces cerevisiae YGL071W AFT1 (ohnolog of YPL202C) Transcription factor involved in iron utilization and homeostasis
SAKL0G12188g_2	6.68136e-05	1.62998	up	4061.18	988.504	2428.19	823.539	-1.86087	-4.09057	-2.56573	-4.75741	SAKL0G12188g	0	conserved hypothetical protein
SAKL0F15048g_1	0.0422941	1.62458	up	14984.8	1117.73	9185.06	1401.27	0.00958276	-3.92883	-0.690483	-3.99737	SAKL0F15048g	ECM13	some similarities with uniprot|P38195 Saccharomyces cerevisiae YBL043W ECM13 (ohnolog of YJR115W) Non- essential protein of unknown function
SAKL0A09372g_1	0.037233	1.61117	up	20533.8	14265.9	12822.9	13741.8	0.438274	-0.250741	-0.249835	-0.721923	SAKL0A09372g	MAE1	similar to uniprot|P36013 Saccharomyces cerevisiae YKL029C MAE1 Mitochondrial malic enzyme, catalyzes the oxidative decarboxylation of malate to pyruvate, which is a key intermediate in sugar metabolism and a precursor for synthesis of several amino acids
SAKL0H24178g_1	0.0395794	1.59821	up	704.367	1017.68	430.493	1782.06	-4.39887	-4.0522	-5.07532	-3.65084	SAKL0H24178g	CRG1	similar to uniprot|P38892 Saccharomyces cerevisiae YHR209W CRG1 Putative S-adenosylmethionine-dependent methyltransferase
SAKL0D11484g_2	0.0488754	1.59799	up	30467.6	126577	16719.8	95402.9	0.899104	2.92414	0.222847	2.09853	SAKL0D11484g	SPS19	conserved hypothetical protein
SAKL0F03718g_2	8.63532e-05	1.59736	up	31511.6	51358.6	19068.5	39676	1.07309	1.61475	0.3974	0.824058	SAKL0F03718g	YLH47	similar to uniprot|P89103 Saccharomyces cerevisiae YPR125W YLH47 Mitochondrial inner membrane protein exposed to the mitochondrial matrix, associates with mitochondrial ribosomes, NOT required for respiratory growth
SAKL0B12056g_2	0.00399066	1.59645	up	25546.8	72129.5	15138	37981.3	0.740844	2.10541	0.0659723	0.765895	SAKL0B12056g	FET3	similar to uniprot|P38993 Saccharomyces cerevisiae YMR058W FET3 Ferro-O2-oxidoreductase required for high- affinity iron uptake and involved in mediating resistance to copper ion toxicity, belongs to class of integral membrane multicopper oxidases
SAKL0B03322g_1	0.00928534	1.59612	up	6428.35	1581.16	3942.15	1138.99	-1.23114	-3.40032	-1.90571	-4.29455	SAKL0B03322g	FTR2	similar to uniprot|P40088 Saccharomyces cerevisiae YER145C FTR1 High affinity iron permease involved in the transport of iron across the plasma membrane
SAKL0H24640g_1	0.0392177	1.59605	up	8906.12	5055.62	5694.76	3612.05	-0.741614	-1.79868	-1.41612	-2.66136	SAKL0H24640g	NSA2	highly similar to uniprot|P40078 Saccharomyces cerevisiae YER126C NSA2 Protein constituent of 66S pre- ribosomal particles, contributes to processing of the 27S pre-rRNA
SAKL0C07502g_2	0.00345082	1.57983	up	113663	192399	70870.6	213637	2.97077	3.52786	2.311	3.26189	SAKL0C07502g	GPD1	highly similar to uniprot|Q00055 Saccharomyces cerevisiae YDL022W GPD1 (ohnolog of YOL059W) NAD-dependent glycerol-3-phosphate dehydrogenase, key enzyme of glycerol synthesis, essential for growth under osmotic stress
SAKL0D06886g_2	0.00267984	1.57818	up	7844.65	15579.6	4856.97	15510.1	-0.896861	-0.0996118	-1.55512	-0.677162	SAKL0D06886g	BNA3	highly similar to uniprot|P47039 Saccharomyces cerevisiae YJL060W BNA3 Kynurenine aminotransferase, catalyzes formation of kynurenic acid from kynurenine
SAKL0D03036g_1	0.00138938	1.57147	up	7004.38	13599.9	4475.47	13627.2	-1.06654	-0.32567	-1.71865	-0.714213	SAKL0D03036g	RSM10	similar to uniprot|Q03201 Saccharomyces cerevisiae YDR041W RSM10 Mitochondrial ribosomal protein of the small subunit, has similarity to E. coli S10 ribosomal protein
SAKL0H26202g_1	0.0209414	1.56776	up	7116.57	8364.99	4446.6	12075.5	-1.05181	-1.01732	-1.70051	-0.897706	SAKL0H26202g	FET2	weakly similar to uniprot|P38993 Saccharomyces cerevisiae YMR058W FET3 Ferro-O2-oxidoreductase required for high-affinity iron uptake and involved in mediating resistance to copper ion toxicity, belongs to class of integral membrane multicopper oxidases
SAKL0G19206g_2	0.0167572	1.56325	up	12491.4	13171.6	8044.97	17005.9	-0.228544	-0.381091	-0.87309	-0.401294	SAKL0G19206g	CYT2	similar to uniprot|Q00873 Saccharomyces cerevisiae YKL087C CYT2 Cytochrome c1 heme lyase, involved in maturation of cytochrome c1, which is a subunit of the mitochondrial ubiquinol-cytochrome-c reductase
SAKL0H06358g_1	0.045217	1.56273	up	3964.57	3859.35	2587.72	4906.82	-1.88733	-2.14926	-2.5314	-2.19712	SAKL0H06358g	0	conserved hypothetical protein
SAKL0G03498g_2	0.00253649	1.55918	up	12920	12759.8	7974.15	13121.9	-0.222705	-0.405855	-0.863489	-0.766227	SAKL0G03498g	UBA2	similar to uniprot|P52488 Saccharomyces cerevisiae YDR390C UBA2 Nuclear protein that acts as a heterodimer with Aos1p to activate Smt3p (SUMO) before its conjugation to proteins (sumoylation), which may play a role in protein targeting
SAKL0A10560g_1	0.00306809	1.55885	up	3503.09	362.664	2224.93	311.75	-2.05331	-5.53777	-2.69379	-6.16126	SAKL0A10560g	YNL134C	weakly similar to uniprot|P53912 Saccharomyces cerevisiae YNL134C Putative protein of unknown function with similarity to dehydrogenases from other model organisms
SAKL0H19690g_2	0.0174922	1.55695	up	96172.6	142652	61695	135531	2.72167	3.09791	2.08295	2.60487	SAKL0H19690g	ACH1	highly similar to uniprot|P32316 Saccharomyces cerevisiae YBL015W ACH1 Acetyl-coA hydrolase, primarily localized to mitochondria
SAKL0A00594g_2	0.00597116	1.55336	up	49832.8	43782.7	32428.5	57497.7	1.75184	1.36441	1.11646	1.36034	SAKL0A00594g	ABP1	some similarities with uniprot|P15891 Saccharomyces cerevisiae YCR088W ABP1 Actin-binding protein of the cortical actin cytoskeleton, important for activation of the Arp2/3 complex that plays a key role actin in cytoskeleton organization
SAKL0H06006g_2	0.0106643	1.54086	up	3098.51	7893.7	2009.26	9159.19	-2.22825	-1.15047	-2.85199	-1.30058	SAKL0H06006g	NAT5	similar to uniprot|Q08689 Saccharomyces cerevisiae YOR253W NAT5 Subunit of the N-terminal acetyltransferase NatA (Nat1p, Ard1p, Nat5p)
SAKL0C12100g_1	0.000337436	1.5305	up	7855.79	15701.2	4952.61	10678.7	-0.92635	-0.145426	-1.54035	-1.11233	SAKL0C12100g	PCL1	some similarities with uniprot|P24867 Saccharomyces cerevisiae YNL289W PCL1 Pho85 cyclin of the Pcl1,2-like subfamily, involved in entry into the mitotic cell cycle and regulation of morphogenesis, localizes to sites of polarized cell growth
SAKL0B06028g_1	0.00735014	1.52838	up	6179.68	18209.9	3900.8	20374	-1.26938	0.110525	-1.88139	-0.141296	SAKL0B06028g	YMR244W	similar to uniprot|Q04018 Saccharomyces cerevisiae YMR244W Putative protein of unknown function
SAKL0F10802g_1	0.0247961	1.52607	up	5480.56	7008.07	3535.84	7087.94	-1.45692	-1.29213	-2.06673	-1.661	SAKL0F10802g	RPC53	similar to uniprot|P25441 Saccharomyces cerevisiae YDL150W RPC53 RNA polymerase III subunit C53
SAKL0G10978g_2	0.0124504	1.52094	up	11072.7	16262.3	7415.13	20320.6	-0.402537	-0.0488732	-1.0075	-0.135675	SAKL0G10978g	SLT2	highly similar to uniprot|Q00772 Saccharomyces cerevisiae YHR030C SLT2 (ohnolog of YKL161C) Serine/threonine MAP kinase involved in regulating the maintenance of cell wall integrity and progression through the cell cycle
SAKL0E12584g_1	0.000488769	1.51949	up	26847.9	18157.5	17191	16317.2	0.860046	0.119457	0.256464	-0.452383	SAKL0E12584g	FMP41	highly similar to uniprot|P53889 Saccharomyces cerevisiae YNL168C Putative protein of unknown function
SAKL0E07326g_Xhyb1_SAKL0C10692g	0.0298162	1.51583	up	124221	162059	83504.8	199111	3.08611	3.25959	2.486	3.141	SAKL0E07326g	HHT2	highly similar to uniprot|P61830 Saccharomyces cerevisiae YBR010W HHT1 Histone H3, core histone protein required for chromatin assembly, part of heterochromatin- mediated telomeric and HM silencing
SAKL0D08646g_1	0.00994147	1.51006	up	2974.12	12596.2	1895.44	14094.8	-2.32448	-0.410203	-2.91909	-0.665691	SAKL0D08646g	PET8	similar to uniprot|P38921 Saccharomyces cerevisiae YNL003C PET8 S-adenosylmethionine transporter of the mitochondrial inner membrane, member of the mitochondrial carrier family
SAKL0H03146g_2	0.0287207	1.50664	up	43057.6	85658	29082.9	103037	1.5499	2.30503	0.958561	2.17832	SAKL0H03146g	RPS29B	highly similar to uniprot|P41057 Saccharomyces cerevisiae YLR388W RPS29A (ohnolog of YDL061C) Protein component of the small (40S) ribosomal subunit
SAKL0F09328g_1	0.00226329	1.50491	up	7884.63	4466.77	5139.72	5282.07	-0.894702	-1.9096	-1.48438	-2.08055	SAKL0F09328g	ICP55	similar to uniprot|P40051 Saccharomyces cerevisiae YER078C Mitochondrial protein of unknown function
SAKL0E10692g_1	0.0401537	1.50117	up	3645.49	4111.48	2374.25	3563.07	-2.04119	-2.09989	-2.62727	-2.69582	SAKL0E10692g	RPC19	highly similar to uniprot|P28000 Saccharomyces cerevisiae YNL113W RPC19 RNA polymerase subunit, common to RNA polymerases I and III

## Sheet: Down (42)
ProbeName	p-value	FCAbsolute	regulation	[VP16, YPD](raw)	[VP16, YPGly](raw)	[WT, YPD](raw)	[WT, YPGly](raw)	[VP16, YPD](normalized)	[VP16, YPGly](normalized)	[WT, YPD](normalized)	[WT, YPGly](normalized)	Gene_Id	Sc ortholog	note
SAKL0G03322g_1	0.00468371	3.04472	down	66.5299	28.7788	182.386	22.8181	-7.90572	-9.19824	-6.29941	-10.0169	SAKL0G03322g	ATO3	similar to uniprot|Q12359 Saccharomyces cerevisiae YDR384C ATO3 Plasma membrane protein, regulation pattern suggests a possible role in export of ammonia from the cell
SAKL0B00154g_1	0.00337087	2.76598	down	460.854	84.7756	1146.7	169.363	-5.13668	-7.65064	-3.66889	-7.05232	SAKL0B00154g	0	conserved hypothetical protein
SAKL0C00418g_1	2.55454e-05	2.2141	down	38749.5	2149.84	84793.6	3232.7	1.40978	-2.95398	2.5565	-2.80666	SAKL0C00418g	CHA1	similar to uniprot|P25379 Saccharomyces cerevisiae YCL064C CHA1 Catabolic L-serine (L-threonine) deaminase, catalyzes the degradation of both L-serine and L- threonine
SAKL0G13508g_1	0.0111947	2.19964	down	122.968	87.2348	295.241	122.556	-6.92199	-7.57551	-5.78473	-7.51815	SAKL0G13508g	0	no similarity
SAKL0A05632g_1	0.00745629	2.19668	down	701.937	3485.78	1427.97	5464.68	-4.49356	-2.27997	-3.35823	-2.04395	SAKL0A05632g	SPO23	weakly similar to uniprot|P33757 Saccharomyces cerevisiae YBR250W SPO23 Protein of unknown function
SAKL0G11968g_2	0.000448024	2.09418	down	4096.14	7696.48	8414.72	15017.2	-1.82689	-1.12597	-0.760505	-0.576599	SAKL0G11968g	THI13	highly similar to uniprot|Q07748 Saccharomyces cerevisiae YDL244W THI13 Protein involved in synthesis of the thiamine precursor hydroxymethylpyrimidine (HMP)
SAKL0B12738g_2	0.00220958	1.97819	down	1278.45	1634.54	2526.23	2206.27	-3.50506	-3.35487	-2.52087	-3.33994	SAKL0B12738g	MCH4	similar to uniprot|Q08268 Saccharomyces cerevisiae YOL119C MCH4 Protein with similarity to mammalian monocarboxylate permeases, which are involved in transport of monocarboxylic acids across the plasma membrane
SAKL0B12628g_1	0.000201685	1.92297	down	3598.35	6420.41	6859.93	8534.53	-2.01693	-1.37952	-1.07359	-1.38413	SAKL0B12628g	FLR1	similar to uniprot|P38124 Saccharomyces cerevisiae YBR008C FLR1 Plasma membrane multidrug transporter of the major facilitator superfamily, involved in efflux of fluconazole, diazaborine, benomyl, methotrexate, and other drugs
SAKL0H05412g_1	0.0035198	1.86271	down	246.078	2546.9	467.542	3138.27	-5.91917	-2.71253	-5.02176	-2.83937	SAKL0H05412g	TPO4	similar to uniprot|Q12256 Saccharomyces cerevisiae YOR273C TPO4 Polyamine transport protein, recognizes spermine, putrescine, and spermidine
SAKL0C09614g_1	0.00119202	1.86174	down	3743.37	1757.52	6934.06	2172.83	-1.95066	-3.24665	-1.05401	-3.37115	SAKL0C09614g	ESBP6	some similarities with uniprot|P53918 Saccharomyces cerevisiae YNL125C ESBP6 Protein with similarity to monocarboxylate permeases, appears not to be involved in transport of monocarboxylates such as lactate, pyruvate or acetate across the plasma membrane
SAKL0H21010g_1	0.000224671	1.823	down	83981.7	3943.84	151073	7982.93	2.52288	-2.09895	3.38919	-1.47987	SAKL0H21010g	SNQ2	similar to uniprot|P32568 Saccharomyces cerevisiae YDR011W SNQ2 Plasma membrane ATP-binding cassette (ABC) transporter, multidrug transporter involved in multidrug resistance and resistance to singlet oxygen species
SAKL0B12606g_2	0.0423762	1.79765	down	366.206	66.1269	700.795	102.1	-5.33773	-8.06595	-4.49162	-7.78914	SAKL0B12606g	HPA2	similar to uniprot|Q06592 Saccharomyces cerevisiae YPR193C HPA2 Tetrameric histone acetyltransferase with similarity to Gcn5p, Hat1p, Elp3p, and Hpa3p
SAKL0E02046g_1	0.0174076	1.78309	down	417.559	160.169	732.4	342.762	-5.13429	-6.69668	-4.29991	-6.02926	SAKL0E02046g	ATG22	weakly similar to uniprot|P25568 Saccharomyces cerevisiae YCL038C ATG22 Vacuolar integral membrane protein required for efflux of amino acids during autophagic body breakdown in the vacuole
SAKL0D00506g_1	0.0243723	1.76219	down	232.549	25.9446	394.027	53.5231	-6.0447	-9.45447	-5.22733	-8.79071	SAKL0D00506g	0	conserved hypothetical protein
SAKL0E00638g_1	0.0203623	1.76014	down	111.684	85.4237	194.827	39.8219	-7.05348	-8.48937	-6.23779	-9.13467	SAKL0E00638g	JLP1	similar to uniprot|Q12358 Saccharomyces cerevisiae YLL057C JLP1 Fe(II)-dependent sulfonate/alpha- ketoglutarate dioxygenase, involved in sulfonate catabolism for use as a sulfur source, contains sequence that closely resembles a J domain (typified by the E. coli DnaJ protein)
SAKL0B08712g_1	0.0108226	1.74252	down	441.229	319.84	784.433	441.908	-5.05719	-5.72613	-4.25602	-5.66412	SAKL0B08712g	0	conserved hypothetical protein
SAKL0F08756g_1	0.0188075	1.7231	down	21396.2	582.249	35755	996.925	0.53115	-4.84313	1.31615	-4.48301	SAKL0F08756g	ICL1	highly similar to uniprot|P28240 Saccharomyces cerevisiae YER065C ICL1 Isocitrate lyase, catalyzes the formation of succinate and glyoxylate from isocitrate, a key reaction of the glyoxylate cycle
SAKL0G13464g_1	0.0323167	1.72045	down	153515	167169	254260	226864	3.34119	3.32893	4.12398	3.34806	SAKL0G13464g	RNR2	highly similar to uniprot|P09938 Saccharomyces cerevisiae YJL026W RNR2 (ohnolog of YGR180C) Ribonucleotide-diphosphate reductase (RNR), small subunit
SAKL0A10120g_2	0.00392769	1.71725	down	1362.62	549.083	2244.98	1078.87	-3.4967	-4.921	-2.71659	-4.37242	SAKL0A10120g	0	conserved hypothetical protein
SAKL0G03278g_1	0.0262286	1.71079	down	31428.8	70166.8	52023	109848	1.03794	2.07186	1.8126	2.30227	SAKL0G03278g	ATO3	similar to uniprot|Q12359 Saccharomyces cerevisiae YDR384C ATO3 Plasma membrane protein, regulation pattern suggests a possible role in export of ammonia from the cell
SAKL0B04554g_1	0.0134129	1.65403	down	551.498	879.208	927.15	974.339	-4.76931	-4.24832	-4.04332	-4.52055	SAKL0B04554g	AGP3	similar to uniprot|P43548 Saccharomyces cerevisiae YFL055W AGP3 Low-affinity amino acid permease, may act to supply the cell with amino acids as nitrogen source in nitrogen-poor conditions
SAKL0D02596g_2	0.00205676	1.63561	down	1384.35	1516.74	2270.45	2321.67	-3.40811	-3.47908	-2.69828	-3.26622	SAKL0D02596g	0	conserved hypothetical protein
SAKL0D14938g_1	0.0136089	1.61291	down	10492.7	1752.56	16923.5	2839.92	-0.464191	-3.25304	0.225472	-2.97198	SAKL0D14938g	ADH6	similar to uniprot|Q04894 Saccharomyces cerevisiae YMR318C ADH6 NADPH-dependent medium chain alcohol dehydrogenase with broad substrate specificity
SAKL0A10626g_1	0.00100873	1.60399	down	24851.1	60828.7	38630.5	65343.1	0.737215	1.85431	1.41888	1.5191	SAKL0A10626g	SRY1	similar to uniprot|P36007 Saccharomyces cerevisiae YKL218C SRY1 3-hydroxyaspartate dehydratase, deaminates L- threo-3-hydroxyaspartate to form oxaloacetate and ammonia
SAKL0H16544g_2	0.00270232	1.59786	down	6656.56	5504.45	10469	8362.23	-1.14064	-1.61532	-0.464498	-1.41556	SAKL0H16544g	CHA4	similar to uniprot|P43634 Saccharomyces cerevisiae YLR098C CHA4 DNA binding transcriptional activator, mediates serine/threonine activation of the catabolic L- serine (L-threonine) deaminase (CHA1)
SAKL0A02948g_1	0.0034659	1.59157	down	7944.47	25750.2	12222.2	50657.8	-0.907442	0.608672	-0.236993	1.18029	SAKL0A02948g	GCV2	highly similar to uniprot|P49095 Saccharomyces cerevisiae YMR189W GCV2 P subunit of the mitochondrial glycine decarboxylase complex, required for the catabolism of glycine to 5,10-methylene-THF
SAKL0D09350g_2	0.00142337	1.59154	down	4748.09	2649.65	7432.29	7014.66	-1.62572	-2.66704	-0.955297	-1.66959	SAKL0D09350g	OPT2	similar to uniprot|Q06593 Saccharomyces cerevisiae YPR194C OPT2 Oligopeptide transporter
SAKL0B12540g_1	0.0365159	1.58315	down	2005.57	3923.23	2974.75	10231.2	-2.9518	-2.10473	-2.28901	-1.12492	SAKL0B12540g	HXT1	highly similar to uniprot|P39003 Saccharomyces cerevisiae YDR343C HXT6 (ohnolog of YHR094C) High-affinity glucose transporter of the major facilitator superfamily, nearly identical to Hxt7p, expressed at high basal levels relative to other HXTs, repression of expression by high glucose requires SNF3
SAKL0G08008g_1	0.00487441	1.58113	down	69263.2	64698.8	106614	93052.4	2.2323	1.94918	2.89325	2.05924	SAKL0G08008g	PDR15	highly similar to uniprot|P33302 Saccharomyces cerevisiae YOR153W PDR5 (ohnolog of YDR406W) Plasma membrane ATP-binding cassette (ABC) transporter, multidrug transporter actively regulated by Pdr1p
SAKL0A00176g_1	0.00165171	1.5732	down	10649.3	2892.23	16665	4667.31	-0.450224	-2.56047	0.203475	-2.26581	SAKL0A00176g	YKL070W	similar to uniprot|P36087 Saccharomyces cerevisiae YKL070W Putative protein of unknown function
SAKL0C01826g_1	0.00103158	1.56536	down	80634.1	57637.6	124117	92790.3	2.46813	1.78744	3.11463	2.05612	SAKL0C01826g	TFS1	similar to uniprot|P14306 Saccharomyces cerevisiae YLR178C TFS1 Carboxypeptidase Y inhibitor, function requires acetylation by the NatB N-terminal acetyltransferase
SAKL0B04576g_1	0.00394541	1.56294	down	3408.72	12491.1	5275.34	16454.6	-2.09321	-0.431857	-1.44895	-0.436783	SAKL0B04576g	0	similar to uniprot|O59832 Schizosaccharomyces pombe SPCC965 SPCC965.12 protein
SAKL0G07656g_2	0.034147	1.55307	down	144660	33862.7	217824	42043.9	3.28465	1.0215	3.91977	0.901039	SAKL0G07656g	HXT3	highly similar to uniprot|P32466 Saccharomyces cerevisiae YDR345C HXT3 (ohnolog of YHR096C) Low affinity glucose transporter of the major facilitator superfamily, expression is induced in low or high glucose conditions
SAKL0B12804g_1	0.0208542	1.53306	down	338.572	38.6889	491.532	110.818	-5.50004	-8.77787	-4.88362	-7.65338	SAKL0B12804g	0	no similarity
SAKL0H10252g_1	0.00081039	1.52356	down	508.681	91903.5	762.536	98067.7	-4.85454	2.45634	-4.24709	2.11878	SAKL0H10252g	ALD6	highly similar to uniprot|P54115 Saccharomyces cerevisiae YPL061W ALD6 Cytosolic aldehyde dehydrogenase, activated by Mg2+ and utilizes NADP+ as the preferred coenzyme
SAKL0E11396g_1	0.0277465	1.51582	down	18204.1	7050.03	27255.2	9216.16	0.328588	-1.25298	0.928689	-1.275	SAKL0E11396g	YNL134C	similar to uniprot|P53912 Saccharomyces cerevisiae YNL134C Putative protein of unknown function with similarity to dehydrogenases from other model organisms
SAKL0H20108g_1	0.00608042	1.51296	down	3917.07	3298.29	5924.2	5500.01	-1.92423	-2.35088	-1.32686	-2.01903	SAKL0H20108g	CCC2	weakly similar to uniprot|P38995 Saccharomyces cerevisiae YDR270W CCC2 Cu(+2)-transporting P-type ATPase, required for export of copper from the cytosol into an extracytosolic compartment
SAKL0F13442g_1	0.00238556	1.50563	down	3424.69	1500.56	5066.31	1975.1	-2.08978	-3.58467	-1.49942	-3.50439	SAKL0F13442g	ATH1	similar to uniprot|P48016 Saccharomyces cerevisiae YPR026W ATH1 Acid trehalase required for utilization of extracellular trehalose
SAKL0F08888g_1	0.000158921	1.50488	down	28768.1	57293.3	42157.8	88517.4	0.964792	1.77225	1.55444	1.98891	SAKL0F08888g	ARG5,6	highly similar to uniprot|Q01217 Saccharomyces cerevisiae YER069W ARG5,6 Protein that is processed in the mitochondrion to yield acetylglutamate kinase and N-acetyl- gamma-glutamyl-phosphate reductase, which catalyze the 2nd and 3rd steps in arginine biosynthesis
SAKL0D05236g_1	0.0202218	1.50468	down	23899.4	12394.6	34701.5	25943.8	0.667987	-0.438921	1.25744	0.217968	SAKL0D05236g	GSM1	similar to uniprot|P42950 Saccharomyces cerevisiae YJL103C GSM1 Putative zinc cluster protein of unknown function
SAKL0A10604g_1	0.0263004	1.50353	down	1149.39	2152.06	1820.03	3009.39	-3.67917	-2.96155	-3.09082	-2.89744	SAKL0A10604g	0	no similarity
SAKL0F05610g_2	0.0111111	1.5016	down	52989	86161.2	77814	172469	1.85622	2.36075	2.44272	2.94125	SAKL0F05610g	AIM17	similar to uniprot|P23180 Saccharomyces cerevisiae YHL021C Putative protein of unknown function
