# Supplementary material for: Plastic Rewiring of Sef1 Transcriptional Networks and the Potential of Nonfunctional Transcription Factor Binding in Facilitating Adaptive Evolution
Source: Mol Biol Evol. 2021 Jun 27;38(11):4732–47. doi: 10.1093/molbev/msab192 (PMC8557406; doi:10.1093/molbev/msab192)
Supplement: msab192_Supplementary_Data [file msab192_supplementary_data.zip › Table S7_[VP16, YPGly] vs [WT, YPGly].xlsx]

## Sheet: Raw
# Notes : Created from Advanced Analysis operation: significance Analysis.
#Entitylist : Filtered on Expression (100.0 - 669570.625) in the Raw Data (5260)
#Interpretation : Genotype - Conditions
#Experiment: WT vs Sef1VP16
#corrected p-value cut-off:0.05
#Fold change cut-off:1.5
#Selected Test : T Test unpaired
#p-value computation: Asymptotic
#Multiple Testing Correction: No Correction
#
# Technology : Agilent.SingleColor.63206
# Owner : gxuser
# Created On : Mon Jun 25 15:36:42 CST 2018
ProbeName	p-value	FCAbsolute	regulation	[VP16, YPD](raw)	[VP16, YPGly](raw)	[WT, YPD](raw)	[WT, YPGly](raw)	[VP16, YPD](normalized)	[VP16, YPGly](normalized)	[WT, YPD](normalized)	[WT, YPGly](normalized)	Gene_Id	note
SAKL0H09658g_1	0.00316376	1.59678	down	171.492	80.1794	105.014	166.539	-6.50628	-7.74192	-7.11592	-7.06676	SAKL0H09658g	similar to uniprot|P38126 Saccharomyces cerevisiae YBR186W PCH2 Nucleolar component of the pachytene checkpoint, which prevents chromosome segregation when recombination and chromosome synapsis are defective
SAKL0F14784g_1	7.67793e-05	1.83891	up	873.398	1122.57	852.055	811.324	-4.15215	-3.90197	-4.09111	-4.78082	SAKL0F14784g	weakly similar to uniprot|Q08905 Saccharomyces cerevisiae YOR381W FRE3 (ohnolog of YNR060W) Ferric reductase, reduces siderophore-bound iron prior to uptake by transporters
SAKL0H24046g_1	0.000102758	2.86146	up	494122	450905	201207	212376	5.09088	4.76786	3.81474	3.25111	SAKL0H24046g	highly similar to uniprot|P19414 Saccharomyces cerevisiae YLR304C ACO1 Aconitase, required for the tricarboxylic acid (TCA) cycle and also independently required for mitochondrial genome maintenance
SAKL0F02376g_2	0.0359853	1.57311	up	2567.14	10041	2043.5	8371.27	-2.5786	-0.803438	-2.88442	-1.45706	SAKL0F02376g	similar to uniprot|P53286 Saccharomyces cerevisiae YGR142W BTN2 (ohnolog of YPR158W) v-SNARE binding protein that facilitates specific protein retrieval from a late endosome to the Golgi
SAKL0G03916g_1	0.00181934	1.5775	up	5184.84	7338.26	4430.19	6201.95	-1.53284	-1.20937	-1.69625	-1.86701	SAKL0G03916g	similar to uniprot|Q04177 Saccharomyces cerevisiae YDR398W UTP5 Subunit of U3-containing Small Subunit (SSU) processome complex involved in production of 18S rRNA and assembly of small ribosomal subunit
SAKL0F11726g_2	0.00967972	1.53086	down	132639	6176.51	125107	12351.9	3.19239	-1.4881	3.11063	-0.873763	SAKL0F11726g	conserved hypothetical protein
SAKL0D02046g_1	6.25575e-05	1.52541	up	8092.3	7750.19	3822.92	6685.18	-0.896882	-1.13033	-1.92152	-1.73952	SAKL0D02046g	weakly similar to uniprot|Q03508 Saccharomyces cerevisiae YMR265C Putative protein of unknown function
SAKL0F07656g_1	0.0118931	1.50577	down	8550.84	7800.48	10114.4	15246.9	-0.796669	-1.14195	-0.506664	-0.551451	SAKL0F07656g	similar to uniprot|P40543 Saccharomyces cerevisiae YIL024C Putative protein of unknown function
SAKL0H07238g_2	0.0115536	1.66097	up	22438.1	15776.7	12502.7	12398	0.6154	-0.152818	-0.247781	-0.884842	SAKL0H07238g	similar to uniprot|Q03020 Saccharomyces cerevisiae YPL135W ISU1 (ohnolog of YOR226C) Conserved protein of the mitochondrial matrix, performs a scaffolding function during assembly of iron-sulfur clusters, interacts physically and functionally with yeast frataxin (Yfh1p)
SAKL0H14124g_1	0.0333816	1.61006	down	323.995	625.886	496.033	1340.6	-5.50501	-4.81148	-4.93189	-4.12437	SAKL0H14124g	similar to uniprot|Q03981 Saccharomyces cerevisiae YDR179C CSN9 Subunit of the Cop9 signalosome, which is required for deneddylation, or removal of the ubiquitin- like protein Rub1p from Cdc53p (cullin)
SAKL0D05236g_1	0.0107609	1.57668	down	23899.4	12394.6	34701.5	25943.8	0.667987	-0.438921	1.25744	0.217968	SAKL0D05236g	similar to uniprot|P42950 Saccharomyces cerevisiae YJL103C GSM1 Putative zinc cluster protein of unknown function
SAKL0A00154g_1	0.000547269	2.64399	down	133341	8058.57	135072	27714.7	3.18046	-1.09138	3.24093	0.311335	SAKL0A00154g	highly similar to uniprot|P40884 Saccharomyces cerevisiae YJL216C Protein of unknown function, similar to alpha-D-glucosidases
SAKL0E01760g_1	0.00108862	1.6162	up	6214.67	4543.06	5820.38	3757.82	-1.24557	-1.88664	-1.29357	-2.57924	SAKL0E01760g	highly similar to uniprot|Q08096 Saccharomyces cerevisiae YOL010W RCL1 Subunit of U3-containing 90S preribosome processome complex involved in production of 18S rRNA and assembly of small ribosomal subunit
SAKL0H11528g_1	0.000171953	1.54486	down	9960.38	2075.63	3984.06	4236.21	-0.551902	-3.02326	-1.85151	-2.39578	SAKL0H11528g	similar to uniprot|P50277 Saccharomyces cerevisiae YNR058W BIO3 7,8-diamino-pelargonic acid aminotransferase (DAPA), catalyzes the second step in the biotin biosynthesis pathway
SAKL0B05764g_1	0.000526866	1.70699	up	14090.9	43443.8	15550.3	33839	-0.160539	1.35081	0.0912998	0.579358	SAKL0B05764g	highly similar to uniprot|Q04013 Saccharomyces cerevisiae YMR241W YHM2 Mitochondrial DNA-binding protein, component of the mitochondrial nucleoid structure, involved in mtDNA replication and segregation of mitochondrial genomes
SAKL0H05456g_1	0.00120216	1.56893	up	5303.02	10707.5	4708.64	9201.61	-1.49528	-0.642578	-1.59961	-1.29236	SAKL0H05456g	highly similar to uniprot|Q12024 Saccharomyces cerevisiae YOR272W YTM1 Constituent of 66S pre-ribosomal particles, required for maturation of the large ribosomal subunit
SAKL0E14674g_2	0.00241703	1.87638	down	18108.8	3102.13	20524.4	7599.67	0.31175	-2.46838	0.478395	-1.56042	SAKL0E14674g	similar to uniprot|Q12405 Saccharomyces cerevisiae YOR084W LPX1 Oleic acid-inducible, peroxisomal matrix localized lipase
SAKL0H09812g_1	0.00665356	1.51158	up	7605.56	4289.44	7996.51	3836.62	-1.00974	-1.96162	-0.865801	-2.55768	SAKL0H09812g	similar to uniprot|P38127 Saccharomyces cerevisiae YBR192W RIM2 Mitochondrial pyrimidine nucleotide transporter
SAKL0A04180g_1	0.00441079	1.85782	up	7619.7	7454.16	6100.56	5381.92	-0.960476	-1.19661	-1.2703	-2.09022	SAKL0A04180g	highly similar to uniprot|Q08962 Saccharomyces cerevisiae YPL211W NIP7 Nucleolar protein required for 60S ribosome subunit biogenesis, constituent of 66S pre- ribosomal particles
SAKL0F00660g_2	0.00178512	1.81271	up	23972.7	18809.3	11207.4	13633.2	0.709012	0.120822	-0.393625	-0.737325	SAKL0F00660g	similar to uniprot|P19955 Saccharomyces cerevisiae YFR049W YMR31 Mitochondrial ribosomal protein of the small subunit, has similarity to human mitochondrial ribosomal protein MRP-S36
SAKL0G03344g_1	0.00515002	1.96711	up	453.365	2275.69	370.088	1554.34	-5.05153	-2.92972	-5.28616	-3.9058	SAKL0G03344g	similar to uniprot|Q12486 Saccharomyces cerevisiae YOR131C Putative protein of unknown function
SAKL0B05940g_2	0.000146674	1.71942	up	24392.1	7520.17	7210.6	5787.98	0.729819	-1.17453	-1.01025	-1.95645	SAKL0B05940g	similar to uniprot|Q2ZJS5 Caldicellulosiruptor saccharolyticus DSM 8903 CsacDRAFT_1700 Regulatory protein MerR
SAKL0F04334g_2	0.00171432	1.64481	down	157115	20235.1	193584	44269.9	3.43849	0.270144	3.76155	0.988063	SAKL0F04334g	uniprot|Q6XAE9 Saccharomyces kluyveri SAKL0F04334g PDC13 Pyruvate decarboxylase
SAKL0H15070g_2	0.00171799	1.50121	up	5152.84	3953.03	4762.03	3518.93	-1.52871	-2.086	-1.60523	-2.67213	SAKL0H15070g	similar to uniprot|Q03771 Saccharomyces cerevisiae YDR161W Putative protein of unknown function
SAKL0H25850g_1	4.9062e-06	1.90971	up	190147	150144	128132	105559	3.71332	3.16963	3.15848	2.23628	SAKL0H25850g	highly similar to uniprot|P21801 Saccharomyces cerevisiae YLL041C SDH2 Iron-sulfur protein subunit of succinate dehydrogenase (Sdh1p, Sdh2p, Sdh3p, Sdh4p), which couples the oxidation of succinate to the transfer of electrons to ubiquinone
SAKL0B07040g_2	0.000691319	1.53154	down	1907.51	2942.78	2077.79	5918.95	-2.9449	-2.53418	-2.82717	-1.9192	SAKL0B07040g	similar to uniprot|Q12181 Saccharomyces cerevisiae YPR048W TAH18 Protein of unknown function
SAKL0D11968g_2	0.00701385	1.5263	down	9843.24	21335.7	8765.18	41796.5	-0.575506	0.287749	-0.777142	0.897788	SAKL0D11968g	similar to uniprot|P21374 Saccharomyces cerevisiae YJR050W ISY1 Component of the spliceosome complex involved in pre-mRNA splicing, auxiliary splicing factor that may modulate Syf1p activity and help optimize splicing
SAKL0D01210g_1	0.0299413	1.91543	down	211.537	54.9694	260.901	136.509	-6.12607	-8.2971	-5.83178	-7.35943	SAKL0D01210g	some similarities with uniprot|P38363 Saccharomyces cerevisiae YML132W COS3 Protein involved in salt resistance
SAKL0E04136g_1	3.99403e-06	2.16632	up	225541	189425	126776	117095	3.96094	3.50672	3.14744	2.39148	SAKL0E04136g	similar to uniprot|P33421 Saccharomyces cerevisiae YKL141W SDH3 (ohnolog of YMR118C) Cytochrome b subunit of succinate dehydrogenase (Sdh1p, Sdh2p, Sdh3p, Sdh4p), which couples the oxidation of succinate to the transfer of electrons to ubiquinone
SAKL0F12716g_1	0.00590382	1.61943	down	337.959	60.696	409.491	131.245	-5.46133	-8.11104	-5.18973	-7.41556	SAKL0F12716g	some similarities with uniprot|P40065 Saccharomyces cerevisiae YER106W MAM1 Monopolin, kinetochore associated protein involved in chromosome attachment to meiotic spindle
SAKL0E01980g_1	0.00593238	1.64665	up	3183.68	918.455	2782.16	742.127	-2.23257	-4.21615	-2.39057	-4.93569	SAKL0E01980g	similar to uniprot|Q04712 Saccharomyces cerevisiae YML043C RRN11 Protein required for rDNA transcription by RNA polymerase I, component of the core factor (CF) of rDNA transcription factor, which also contains Rrn6p and Rrn7p
SAKL0B04686g_2	0.000615423	1.75133	up	3655.55	940.141	4257.13	723.867	-2.00466	-4.15627	-1.77386	-4.96472	SAKL0B04686g	similar to uniprot|P34227 Saccharomyces cerevisiae YBL064c PRX1 Mitochondrial peroxiredoxin (1-Cys Prx) with thioredoxin peroxidase activity, has a role in reduction of hydroperoxides
SAKL0H12958g_1	0.000724236	1.85158	down	18590.1	6556.13	23855.2	15959.5	0.3381	-1.37315	0.712558	-0.484392	SAKL0H12958g	similar to uniprot|P07248 Saccharomyces cerevisiae YDR216W ADR1 Carbon source-responsive zinc-finger transcription factor, required for transcription of the glucose-repressed gene ADH2, of peroxisomal protein genes, and of genes required for ethanol, glycerol, and fatty acid utilization
SAKL0D11506g_1	0.00164606	1.5741	up	1676.87	6011.38	1566.53	5185.61	-3.18686	-1.46718	-3.24397	-2.12171	SAKL0D11506g	similar to uniprot|P39988 Saccharomyces cerevisiae YEL029C BUD16 Putative pyridoxal kinase, key enzyme in vitamin B6 metabolism
SAKL0E10450g_1	0.000173665	1.60443	up	26990.7	17985.3	23942.2	14920.6	0.879392	0.0898185	0.733281	-0.592242	SAKL0E10450g	some similarities with uniprot|Q99188 Saccharomyces cerevisiae YOR107W RGS2 Negative regulator of glucose- induced cAMP signaling
SAKL0E15246g_1	0.0289924	1.51585	down	171001	2899.82	205240	5847.34	3.56225	-2.53557	3.83795	-1.93545	SAKL0E15246g	similar to uniprot|P27796 Saccharomyces cerevisiae YIL160C POT1 3-ketoacyl-CoA thiolase with broad chain length specificity, cleaves 3-ketoacyl-CoA into acyl-CoA and acetyl-CoA during beta-oxidation of fatty acids
SAKL0H20240g_2	0.00268088	1.54082	up	26347.1	15412.6	23327.5	13318.3	0.836817	-0.143394	0.667479	-0.767087	SAKL0H20240g	highly similar to uniprot|Q12233 Saccharomyces cerevisiae YPR020W ATP20 Subunit g of the mitochondrial F1F0 ATP synthase
SAKL0H15334g_1	0.000122295	1.7949	up	2234.69	6753.56	2251.95	4964.19	-2.71146	-1.3374	-2.7263	-2.18131	SAKL0H15334g	similar to uniprot|P47976 Saccharomyces cerevisiae YDR151C CTH1 (ohnolog of YLR136C) Member of the CCCH zinc finger family
SAKL0F00286g_2	0.000686679	1.68643	down	8954.7	4216.37	10615.6	9470.54	-0.716716	-1.9921	-0.47652	-1.23813	SAKL0F00286g	similar to uniprot|P38196 Saccharomyces cerevisiae YBL042C FUI1 High affinity uridine permease, localized to the plasma membrane
SAKL0H25102g_2	0.00229729	1.92887	down	37.7981	67.4838	48.2156	174.047	-8.62408	-7.94882	-8.49044	-7.00107	SAKL0H25102g	similar to uniprot|P41833 Saccharomyces cerevisiae YGL192W IME4 Probable mRNA N6-adenosine methyltransferase that is required for IME1 transcript accumulation and for sporulation
SAKL0B12056g_2	4.48522e-07	2.53067	up	25546.8	72129.5	15138	37981.3	0.740844	2.10541	0.0659723	0.765895	SAKL0B12056g	similar to uniprot|P38993 Saccharomyces cerevisiae YMR058W FET3 Ferro-O2-oxidoreductase required for high- affinity iron uptake and involved in mediating resistance to copper ion toxicity, belongs to class of integral membrane multicopper oxidases
SAKL0A04928g_1	0.0011897	1.64967	down	100.827	297.445	130.927	660.469	-7.25137	-5.81006	-6.85321	-5.08789	SAKL0A04928g	conserved hypothetical protein
SAKL0D10450g_2	0.00313593	2.33913	down	148456	10009.9	209695	31027.1	3.35254	-0.771676	3.87857	0.454294	SAKL0D10450g	highly similar to gnl|GLV|KLLA0A11110g Kluyveromyces lactis KLLA0A11110g
SAKL0F02618g_1	0.00996692	1.67801	down	8686.69	1833.84	9213.7	4075.05	-0.762027	-3.23128	-0.692684	-2.48453	SAKL0F02618g	similar to uniprot|Q06524 Saccharomyces cerevisiae YPR151C SUE1 Mitochondrial protein required for degradation of unstable forms of cytochrome c
SAKL0B02112g_1	0.0148265	1.64933	down	30984.3	810.144	22135	1764.19	1.07248	-4.40359	0.456822	-3.68171	SAKL0B02112g	weakly similar to uniprot|P53322 Saccharomyces cerevisiae YGR260w TNA1 High affinity nicotinic acid plasma membrane permease, responsible for uptake of low levels of nicotinic acid
SAKL0E00946g_1	3.20805e-06	2.37362	up	195367	124980	91514	70243.2	3.74971	2.90466	2.67996	1.65757	SAKL0E00946g	highly similar to uniprot|P08417 Saccharomyces cerevisiae YPL262W FUM1 Fumarase, converts fumaric acid to L-malic acid in the TCA cycle
SAKL0D08426g_1	0.00184413	2.1269	up	205625	15587.4	138756	9792.05	3.82749	-0.104374	3.25991	-1.19313	SAKL0D08426g	highly similar to uniprot|P41939 Saccharomyces cerevisiae YLR174W IDP2 (ohnolog of YNL009W) Cytosolic NADP-specific isocitrate dehydrogenase, catalyzes oxidation of isocitrate to alpha-ketoglutarate
SAKL0H23892g_1	0.000133207	1.51601	up	20846.4	47838.2	9700.33	41912.1	0.397889	1.5083	-0.607406	0.908018	SAKL0H23892g	highly similar to uniprot|P06106 Saccharomyces cerevisiae YLR303W MET17 Methionine and cysteine synthase (O-acetyl homoserine-O-acetyl serine sulfhydrylase), required for sulfur amino acid synthesis
SAKL0G12188g_2	0.00038073	1.58759	up	4061.18	988.504	2428.19	823.539	-1.86087	-4.09057	-2.56573	-4.75741	SAKL0G12188g	conserved hypothetical protein
SAKL0F08690g_2	0.00308679	1.50249	up	166793	160424	146583	143978	3.49307	3.26528	3.36304	2.67792	SAKL0F08690g	similar to uniprot|P41277 Saccharomyces cerevisiae YIL053W RHR2 (ohnolog of YER062C) Constitutively expressed isoform of DL-glycerol-3-phosphatase
SAKL0D04510g_1	0.0132848	1.84174	up	171.375	2663.31	198.917	1945.18	-6.53742	-2.67679	-6.18918	-3.55786	SAKL0D04510g	similar to uniprot|P36035 Saccharomyces cerevisiae YKL217W JEN1 Lactate transporter, required for uptake of lactate and pyruvate
SAKL0A00220g_2	0.00139176	1.53363	up	17323.8	18175.9	14007.9	15882.4	0.21246	0.109378	-0.0299134	-0.507576	SAKL0A00220g	similar to uniprot|P53742 Saccharomyces cerevisiae YNR053C NOG2 Putative GTPase that associates with pre-60S ribosomal subunits in the nucleolus and is required for their nuclear export and maturation
SAKL0C12100g_1	0.00429201	1.95464	up	7855.79	15701.2	4952.61	10678.7	-0.92635	-0.145426	-1.54035	-1.11233	SAKL0C12100g	some similarities with uniprot|P24867 Saccharomyces cerevisiae YNL289W PCL1 Pho85 cyclin of the Pcl1,2-like subfamily, involved in entry into the mitotic cell cycle and regulation of morphogenesis, localizes to sites of polarized cell growth
SAKL0H25960g_1	0.021173	1.53165	up	133561	267605	113899	241324	3.17583	4.00036	2.98817	3.38527	SAKL0H25960g	highly similar to uniprot|P29453 Saccharomyces cerevisiae YLL045C RPL8B (ohnolog of YHL033C) Ribosomal protein L4 of the large (60S) ribosomal subunit, nearly identical to Rpl8Ap and has similarity to rat L7a ribosomal protein
SAKL0D06754g_1	0.00121913	1.65878	down	40129.6	37434.7	39611.9	81529.8	1.46031	1.12974	1.43454	1.85986	SAKL0D06754g	similar to uniprot|P47044 Saccharomyces cerevisiae YJL055W Putative protein of unknown function, proposed to be involved in the metabolism of purine and pyrimidine base analogues
SAKL0E00660g_2	0.000257221	1.53912	up	8714.51	10486.1	9788.74	9119.67	-0.76268	-0.678412	-0.555039	-1.30052	SAKL0E00660g	highly similar to uniprot|P41819 Saccharomyces cerevisiae YPL266W DIM1 Essential 18S rRNA dimethylase (dimethyladenosine transferase), responsible for conserved m6(2)Am6(2)A dimethylation in 3'-terminal loop of 18S rRNA, part of 90S and 40S pre-particles in nucleolus, involved in pre-ribosomal RNA processing
SAKL0B07392g_2	0.00274016	1.83584	up	9345.59	22804.1	8148.69	16820.9	-0.647597	0.435079	-0.824324	-0.44136	SAKL0B07392g	similar to uniprot|P38260 Saccharomyces cerevisiae YBR101C FES1 Hsp70 (Ssa1p) nucleotide exchange factor, cytosolic homolog of Sil1p, which is the nucleotide exchange factor for BiP (Kar2p) in the endoplasmic reticulum
SAKL0F00682g_2	0.00214117	1.55955	up	19286.5	7804.28	10426.2	6587.03	0.39006	-1.1391	-0.490102	-1.78023	SAKL0F00682g	weakly similar to uniprot|P53062 Saccharomyces cerevisiae YGL247W BRR6 Essential nuclear envelope integral membrane protein required for nuclear transport
SAKL0H09504g_1	0.00084647	1.72832	down	501.401	486.41	527.35	1084.8	-5.13952	-5.1549	-4.81744	-4.36553	SAKL0H09504g	similar to uniprot|P50277 Saccharomyces cerevisiae YNR058W BIO3 7,8-diamino-pelargonic acid aminotransferase (DAPA), catalyzes the second step in the biotin biosynthesis pathway
SAKL0A06116g_2	0.00475404	1.63243	up	2823.96	3124.68	2944.4	2532.17	-2.43404	-2.45642	-2.30612	-3.16343	SAKL0A06116g	similar to uniprot|P38140 Saccharomyces cerevisiae YBR239C Putative protein of unknown function
SAKL0H02684g_1	0.0115543	1.70324	down	103662	12829.1	90465.9	28649	2.83279	-0.442424	2.57606	0.325855	SAKL0H02684g	conserved hypothetical protein
SAKL0A04906g_1	0.004133	1.51253	up	4151.41	2604.57	4320.13	2320.78	-1.88292	-2.68785	-1.7522	-3.28481	SAKL0A04906g	similar to uniprot|Q08932 Saccharomyces cerevisiae YPL193W RSA1 Protein involved in the assembly of 60S ribosomal subunits
SAKL0A00506g_2	0.0364508	1.50215	up	5690.98	9637.17	4484.21	8328.61	-1.37875	-0.872325	-1.72727	-1.45935	SAKL0A00506g	highly similar to uniprot|P53738 Saccharomyces cerevisiae YNR046W TRM112 Subunit of tRNA methyltransferase (MTase) complexes in combination with Trm9p and Trm11p
SAKL0E00792g_2	0.000370861	1.5503	down	116.922	9232.56	83.3447	18794.1	-6.98515	-0.878697	-7.4315	-0.246149	SAKL0E00792g	similar to uniprot|Q08984 Saccharomyces cerevisiae YPL272C Putative protein of unknown function
SAKL0B00440g_2	0.0470016	4.79692	up	183.49	117.449	271.374	20.2028	-6.33998	-7.938	-5.80425	-10.2001	SAKL0B00440g	similar to uniprot|Q12512 Saccharomyces cerevisiae YOL154W ZPS1 Putative GPI-anchored protein
SAKL0F09108g_2	0.000276225	1.6282	up	898.718	93955.1	796.009	77975.1	-4.06774	2.49566	-4.17447	1.79239	SAKL0F09108g	highly similar to uniprot|P40047 Saccharomyces cerevisiae YER073W ALD5 Mitochondrial aldehyde dehydrogenase, involved in regulation or biosynthesis of electron transport chain components and acetate formation
SAKL0D14410g_1	0.0256161	1.70995	up	5657.79	2011.49	1932.47	1581.39	-1.38592	-3.12496	-2.95873	-3.89891	SAKL0D14410g	similar to uniprot|P39724 Saccharomyces cerevisiae YAL046C Putative protein of unknown function
SAKL0D09350g_2	2.69881e-06	1.99647	down	4748.09	2649.65	7432.29	7014.66	-1.62572	-2.66704	-0.955297	-1.66959	SAKL0D09350g	similar to uniprot|Q06593 Saccharomyces cerevisiae YPR194C OPT2 Oligopeptide transporter
SAKL0H14146g_1	1.06427e-07	2.93461	up	257270	238468	100495	108200	4.14614	3.82542	2.80361	2.27225	SAKL0H14146g	similar to uniprot|P37298 Saccharomyces cerevisiae YDR178W SDH4 (ohnolog of YLR164W) Membrane anchor subunit of succinate dehydrogenase (Sdh1p, Sdh2p, Sdh3p, Sdh4p), which couples the oxidation of succinate to the transfer of electrons to ubiquinone
SAKL0D13046g_1	7.30854e-05	1.74302	up	45403.3	23577.2	14297.3	17906.3	1.6103	0.471875	-0.053447	-0.329711	SAKL0D13046g	similar to uniprot|P32860 Saccharomyces cerevisiae YKL040C NFU1 Protein involved in iron metabolism in mitochondria
SAKL0F02068g_2	0.00461092	1.53798	down	143243	5112.47	166461	10399.3	3.30452	-1.71967	3.54098	-1.09863	SAKL0F02068g	similar to uniprot|P13711 Saccharomyces cerevisiae YGL205W POX1 Fatty-acyl coenzyme A oxidase, involved in the fatty acid beta-oxidation pathway
SAKL0E10670g_2	0.0140375	1.51701	up	57113	32204.3	32747.1	29026	1.95229	0.942524	1.20123	0.34129	SAKL0E10670g	similar to uniprot|P24783 Saccharomyces cerevisiae YNL112W DBP2 Essential ATP-dependent RNA helicase of the DEAD-box protein family, involved in nonsense-mediated mRNA decay and rRNA processing
SAKL0C02112g_Xhyb1_SAKL0C00176g	0.000459684	2.53875	down	33888.9	2192.18	32130.1	7430.91	1.09841	-2.94062	1.14043	-1.5965	SAKL0C02112g	highly similar to uniprot|Q08295 Saccharomyces cerevisiae YOL157C Putative protein of unknown function
SAKL0G03146g_1	9.7978e-05	1.63826	up	918.091	1943.63	647.891	1563.03	-4.02244	-3.12865	-4.46284	-3.84081	SAKL0G03146g	similar to uniprot|Q12375 Saccharomyces cerevisiae YOR130C ORT1 Ornithine transporter of the mitochondrial inner membrane, exports ornithine from mitochondria as part of arginine biosynthesis
SAKL0H11000g_2	0.000463569	1.50574	up	132423	6459.2	111125	5757.3	3.18735	-1.37016	2.95111	-1.96063	SAKL0H11000g	similar to uniprot|P53386 Saccharomyces cerevisiae YPR192W AQY1 Spore-specific water channel that mediates the transport of water across cell membranes, developmentally controlled
SAKL0H02178g_1	0.000542201	1.66597	up	2814.79	3493.45	2796.19	2752.89	-2.43168	-2.28891	-2.36075	-3.02527	SAKL0H02178g	highly similar to uniprot|P38719 Saccharomyces cerevisiae YHR169W DBP8 ATPase, putative RNA helicase of the DEAD-box family
SAKL0E08866g_2	1.06811e-06	2.34817	up	162595	131004	68774.5	74151.6	3.48809	2.96612	2.26242	1.73458	SAKL0E08866g	highly similar to uniprot|P20967 Saccharomyces cerevisiae YIL125W KGD1 Component of the mitochondrial alpha-ketoglutarate dehydrogenase complex, which catalyzes a key step in the tricarboxylic acid (TCA) cycle, the oxidative decarboxylation of alpha-ketoglutarate to form succinyl-CoA
SAKL0C12122g_1	1.22536e-07	2.34088	up	4145.02	5949.74	2372.05	3357.13	-1.82377	-1.50897	-2.60618	-2.73602	SAKL0C12122g	similar to uniprot|P39980 Saccharomyces cerevisiae YEL065W SIT1 Ferrioxamine B transporter, member of the ARN family of transporters that specifically recognize siderophore-iron chelates
SAKL0E07876g_1	2.00958e-05	2.28387	up	195219	240117	84632.8	141002	3.75401	3.85419	2.56778	2.66271	SAKL0E07876g	highly similar to uniprot|P28834 Saccharomyces cerevisiae YNL037C IDH1 Subunit of mitochondrial NAD(+)- dependent isocitrate dehydrogenase, which catalyzes the oxidation of isocitrate to alpha-ketoglutarate in the TCA cycle
SAKL0B00264g_1	0.0168499	2.14109	down	13566.8	140.561	13650.9	386.135	-0.169134	-6.96631	-0.139377	-5.86796	SAKL0B00264g	similar to uniprot|Q12300 Saccharomyces cerevisiae YDL138W RGT2 (ohnolog of YDL194W) Plasma membrane glucose receptor, highly similar to Snf3p
SAKL0D06908g_1	0.00811634	1.82088	up	15194.2	10545.8	7380.52	7488.79	0.0621102	-0.750721	-1.02295	-1.61536	SAKL0D06908g	similar to uniprot|P38345 Saccharomyces cerevisiae YBR269C Putative protein of unknown function
SAKL0H00572g_1	0.0167182	1.70319	up	421.172	249.472	446.445	189.043	-5.1341	-6.14119	-5.06315	-6.90943	SAKL0H00572g	some similarities with uniprot|P53335 Saccharomyces cerevisiae YGR280C PXR1 Essential protein involved in rRNA and snoRNA maturation
SAKL0E06864g_1	0.00484211	1.73408	down	72921.4	126473	92899.9	289985	2.33151	2.907	2.7021	3.70117	SAKL0E06864g	similar to uniprot|Q9HFF8 Saccharomyces carlsbergensis FSY1 Fructose symporter
SAKL0G11154g_1	0.00226816	2.10051	up	2490.97	683.148	3025.77	427.835	-2.68604	-4.64907	-2.26761	-5.7198	SAKL0G11154g	weakly similar to uniprot|P18962 Saccharomyces cerevisiae YHR028C DAP2 Dipeptidyl aminopeptidase, synthesized as a glycosylated precursor
SAKL0H24640g_1	0.00530371	1.81842	up	8906.12	5055.62	5694.76	3612.05	-0.741614	-1.79868	-1.41612	-2.66136	SAKL0H24640g	highly similar to uniprot|P40078 Saccharomyces cerevisiae YER126C NSA2 Protein constituent of 66S pre- ribosomal particles, contributes to processing of the 27S pre-rRNA
SAKL0A05698g_1	0.0031753	1.66715	down	26788	3090.36	21976	6769.7	0.880167	-2.45771	0.587714	-1.72032	SAKL0A05698g	highly similar to uniprot|P53051 Saccharomyces cerevisiae YGR287C Protein of unknown function that may interact with ribosomes, based on co-purification experiments
SAKL0A04532g_1	8.0951e-05	1.80837	up	3652.88	6822.36	2266.22	4927.28	-2.01712	-1.32652	-2.72334	-2.18121	SAKL0A04532g	weakly similar to uniprot|P22149 Saccharomyces cerevisiae YGL071W AFT1 (ohnolog of YPL202C) Transcription factor involved in iron utilization and homeostasis
SAKL0B00220g_1	0.000184064	2.51267	down	250.657	3667.79	190.118	12118.2	-6.24742	-2.20735	-6.22638	-0.878131	SAKL0B00220g	similar to uniprot|P00724 Saccharomyces cerevisiae YIL162W SUC2 Invertase, sucrose hydrolyzing enzyme
SAKL0G08140g_2	0.00430541	1.65	up	2346.73	1137.71	2147.31	906.217	-2.63939	-3.92029	-2.78213	-4.64276	SAKL0G08140g	similar to uniprot|P38803 Saccharomyces cerevisiae YHR085W IPI1 Essential component of the Rix1 complex (with Rix1p and Ipi3p) that is required for processing of ITS2 sequences from 35S pre-rRNA
SAKL0A00132g_1	1.24519e-06	1.68992	up	3040.93	12772.3	3039.66	10023.4	-2.34379	-0.403463	-2.24964	-1.16042	SAKL0A00132g	similar to uniprot|P32331 Saccharomyces cerevisiae YPR058W YMC1 (ohnolog of YBR104W) Mitochondrial protein, putative inner membrane transporter with a role in oleate metabolism and glutamate biosynthesis
SAKL0G03322g_1	0.0490535	1.76377	up	66.5299	28.7788	182.386	22.8181	-7.90572	-9.19824	-6.29941	-10.0169	SAKL0G03322g	similar to uniprot|Q12359 Saccharomyces cerevisiae YDR384C ATO3 Plasma membrane protein, regulation pattern suggests a possible role in export of ammonia from the cell
SAKL0E03586g_1	0.00107379	1.66577	up	4144.3	2609.67	3628.31	2108.29	-1.82539	-2.68796	-1.98155	-3.42415	SAKL0E03586g	some similarities with uniprot|P36070 Saccharomyces cerevisiae YKL125W RRN3 Protein required for transcription of rDNA by RNA polymerase I
SAKL0B12804g_1	3.1e-05	2.18025	down	338.572	38.6889	491.532	110.818	-5.50004	-8.77787	-4.88362	-7.65338	SAKL0B12804g	no similarity
SAKL0E13288g_2	0.00152455	1.62673	down	121847	5725.63	159988	12319.5	3.06615	-1.55696	3.48676	-0.854984	SAKL0E13288g	similar to uniprot|Q07651 Saccharomyces cerevisiae YDL222C FMP45 (ohnolog of YNL194C) Integral membrane protein localized to mitochondria (untagged protein)
SAKL0F00110g_1	0.00241714	2.50711	up	123.159	27.7617	204.104	13.5697	-6.90685	-9.36333	-6.39796	-10.6894	SAKL0F00110g	similar to uniprot|P38724 Saccharomyces cerevisiae YHL047C ARN2 Transporter, member of the ARN family of transporters that specifically recognize siderophore-iron chelates
SAKL0A10560g_1	0.00401216	1.5406	up	3503.09	362.664	2224.93	311.75	-2.05331	-5.53777	-2.69379	-6.16126	SAKL0A10560g	weakly similar to uniprot|P53912 Saccharomyces cerevisiae YNL134C Putative protein of unknown function with similarity to dehydrogenases from other model organisms
SAKL0A00880g_1	0.00279877	1.75391	down	133.308	59.5853	241.424	134.614	-6.94486	-8.1837	-5.95178	-7.37313	SAKL0A00880g	similar to uniprot|P32771 Saccharomyces cerevisiae YDL168W SFA1 Bifunctional enzyme containing both alcohol dehydrogenase and glutathione-dependent formaldehyde dehydrogenase activities, functions in formaldehyde detoxification and formation of long chain and complex alcohols, regulated by Hog1p-Sko1p
SAKL0G11440g_2	0.00010592	1.82683	up	268366	279600	162240	205057	4.21217	4.07096	3.50553	3.20162	SAKL0G11440g	highly similar to uniprot|Q00711 Saccharomyces cerevisiae YKL148C SDH1 (ohnolog of YJL045W) Flavoprotein subunit of succinate dehydrogenase (Sdh1p, Sdh2p, Sdh3p, Sdh4p), which couples the oxidation of succinate to the transfer of electrons to ubiquinone
SAKL0F02442g_1	0.000915215	1.71443	up	72901.2	60330.6	65594.8	47284.2	2.13308	1.86255	2.15191	1.08482	SAKL0F02442g	highly similar to uniprot|P53283 Saccharomyces cerevisiae YGR138C TPO2 (ohnolog of YPR156C) Polyamine transport protein specific for spermine
SAKL0D15334g_1	1.57501e-05	1.90813	up	2818.35	1043.15	683.333	722.916	-2.38116	-4.0178	-4.38826	-4.94996	SAKL0D15334g	no similarity
SAKL0A00924g_2	0.00270642	1.52484	up	4601.08	5773.65	4934.78	5077.58	-1.70525	-1.54837	-1.55718	-2.15703	SAKL0A00924g	similar to uniprot|P53734 Saccharomyces cerevisiae YNR038W DBP6 Essential protein involved in ribosome biogenesis
SAKL0H21010g_1	0.000676403	1.53589	down	83981.7	3943.84	151073	7982.93	2.52288	-2.09895	3.38919	-1.47987	SAKL0H21010g	similar to uniprot|P32568 Saccharomyces cerevisiae YDR011W SNQ2 Plasma membrane ATP-binding cassette (ABC) transporter, multidrug transporter involved in multidrug resistance and resistance to singlet oxygen species
SAKL0E02046g_1	0.00105272	1.58823	down	417.559	160.169	732.4	342.762	-5.13429	-6.69668	-4.29991	-6.02926	SAKL0E02046g	weakly similar to uniprot|P25568 Saccharomyces cerevisiae YCL038C ATG22 Vacuolar integral membrane protein required for efflux of amino acids during autophagic body breakdown in the vacuole
SAKL0H24442g_1	0.000119375	1.54826	up	9496.89	18276.3	4190.31	15700.1	-0.661808	0.120858	-1.83597	-0.509793	SAKL0H24442g	similar to uniprot|Q12482 Saccharomyces cerevisiae YPR021C AGC1 Mitochondrial amino acid transporter, acts both as a glutamate uniporter and as an aspartate- glutamate exchanger
SAKL0E00154g_1	0.00746482	1.94702	down	2029.08	75.3097	1897.65	196.642	-2.85285	-7.79404	-2.93899	-6.83277	SAKL0E00154g	conserved hypothetical protein
SAKL0G19140g_1	8.07773e-06	2.44707	up	220951	234362	53684	128110	3.92133	3.81558	1.90298	2.52453	SAKL0G19140g	highly similar to uniprot|P17505 Saccharomyces cerevisiae YKL085W MDH1 Mitochondrial malate dehydrogenase, catalyzes interconversion of malate and oxaloacetate
SAKL0E08580g_2	0.00890134	2.32689	down	78.0213	274.82	139.108	827.123	-7.64	-6.02461	-6.76918	-4.8062	SAKL0E08580g	similar to uniprot|P19097 Saccharomyces cerevisiae YPL231W FAS2 Alpha subunit of fatty acid synthetase, which catalyzes the synthesis of long-chain saturated fatty acids
SAKL0C00176g_Xhyb1_SAKL0A00154g	6.01022e-05	2.64894	down	14001.6	1874.15	17470.5	6573.56	-0.0861661	-3.16879	0.216859	-1.76337	SAKL0C00176g	highly similar to uniprot|P40884 Saccharomyces cerevisiae YJL216C Protein of unknown function, similar to alpha-D-glucosidases
SAKL0H04884g_2	8.79931e-05	1.77353	up	8863.02	13281.7	8295.54	9977.74	-0.715112	-0.345208	-0.800483	-1.17184	SAKL0H04884g	similar to uniprot|Q12305 Saccharomyces cerevisiae YOR285W Protein of unknown function, localized to the mitochondrial outer membrane
SAKL0A09900g_1	0.00535747	1.52658	up	2125.37	7284.74	1907.07	6402.25	-2.86311	-1.22368	-2.93921	-1.83399	SAKL0A09900g	similar to uniprot|P38747 Saccharomyces cerevisiae YHL013C OTU2 Protein of unknown function that may interact with ribosomes, based on co-purification experiments
SAKL0G03740g_2	0.00671589	1.57156	up	8711.68	8757.71	7675.55	7312.91	-0.762804	-0.980589	-0.922525	-1.63279	SAKL0G03740g	similar to uniprot|Q7LHP7 Saccharomyces cerevisiae YOR145C PNO1 Essential nucleolar protein required for pre- 18S rRNA processing, interacts with Dim1p, an 18S rRNA dimethyltransferase, and also with Nob1p, which is involved in proteasome biogenesis
SAKL0B02266g_1	0.000766846	1.75062	up	4570.48	14718.8	4220.31	10953	-1.66739	-0.231739	-1.78455	-1.0396	SAKL0B02266g	conserved hypothetical protein
SAKL0H09020g_2	0.00050895	1.6399	up	66117.1	10835.8	72408.6	8883.3	2.1744	-0.625137	2.31589	-1.33874	SAKL0H09020g	weakly similar to uniprot|P53219 Saccharomyces cerevisiae YGR031W Putative protein of unknown function
SAKL0A05610g_1	4.89878e-05	1.69859	down	1814.74	1384.68	2609.47	3108.4	-3.07278	-3.60835	-2.5014	-2.84401	SAKL0A05610g	some similarities with uniprot|P41817 Saccharomyces cerevisiae YPL177C CUP9 (ohnolog of YGL096W) Homeodomain- containing transcriptional repressor of PTR2, which encodes a major peptide transporter
SAKL0H14498g_1	0.00166775	1.53267	down	380.083	77.6941	498.034	159.967	-5.28992	-7.74608	-4.85764	-7.13003	SAKL0H14498g	uniprot|Q6YFE5 Saccharomyces kluyveri SAKL0H14498g GTP cyclohydrolase
SAKL0G01650g_1	0.00173153	1.51566	up	4920.64	5332.32	6236.78	4721.21	-1.57369	-1.64828	-1.25065	-2.24823	SAKL0G01650g	similar to uniprot|P38995 Saccharomyces cerevisiae YDR270W CCC2 Cu(+2)-transporting P-type ATPase, required for export of copper from the cytosol into an extracytosolic compartment
SAKL0E04862g_1	0.000244417	1.78069	down	3247.34	442.435	4020.89	1044.7	-2.17066	-5.25055	-1.89572	-4.41812	SAKL0E04862g	weakly similar to uniprot|P40209 Saccharomyces cerevisiae YMR136W GAT2 Protein containing GATA family zinc finger motifs
SAKL0F14718g_1	0.000186284	2.14196	up	29046.3	58717.5	30109.6	36705.1	0.997225	1.80991	1.06594	0.710979	SAKL0F14718g	weakly similar to uniprot|Q08905 Saccharomyces cerevisiae YOR381W FRE3 (ohnolog of YNR060W) Ferric reductase, reduces siderophore-bound iron prior to uptake by transporters
SAKL0A05676g_1	0.0220413	1.83908	down	124162	462.316	141353	1134.58	3.08955	-5.22974	3.27459	-4.35076	SAKL0A05676g	similar to uniprot|P53048 Saccharomyces cerevisiae YGR289C MAL11 Inducible high-affinity maltose transporter (alpha-glucoside transporter)
SAKL0G03520g_2	3.81568e-06	3.18059	up	281340	342572	92106.9	144601	4.26306	4.366	2.67813	2.6967	SAKL0G03520g	highly similar to uniprot|P28241 Saccharomyces cerevisiae YOR136W IDH2 Subunit of mitochondrial NAD(+)- dependent isocitrate dehydrogenase, which catalyzes the oxidation of isocitrate to alpha-ketoglutarate in the TCA cycle
SAKL0H23562g_1	0.000410922	1.67829	up	30775.5	62124.5	26283.1	50033.2	1.03442	1.89536	0.878013	1.14837	SAKL0H23562g	some similarities with uniprot|P27476 Saccharomyces cerevisiae YGR159C NSR1 Nucleolar protein that binds nuclear localization sequences, required for pre-rRNA processing and ribosome biogenesis
SAKL0H18920g_2	2.56275e-06	2.05382	up	34860.2	90229.9	32308.8	58658	1.20609	2.43506	1.15163	1.39675	SAKL0H18920g	similar to uniprot|P40088 Saccharomyces cerevisiae YER145C FTR1 High affinity iron permease involved in the transport of iron across the plasma membrane
SAKL0E10626g_2	0.00363516	1.70707	up	11869.7	32217.2	6957.27	24643.9	-0.309679	0.889924	-1.06803	0.118404	SAKL0E10626g	similar to uniprot|P40312 Saccharomyces cerevisiae YNL111C CYB5 Cytochrome b5, involved in the sterol and lipid biosynthesis pathways
SAKL0E00176g_Xhyb1_SAKL0F00132g	0.0453738	1.87543	down	1567.72	125.33	1766.47	332.274	-3.23549	-7.04802	-3.03315	-6.1408	SAKL0E00176g	some similarities with uniprot|Q96W94 Saccharomyces kluyveri PYD3 Beta-alanine synthase
SAKL0E01650g_1	7.30977e-06	1.9681	up	39802.6	90226.4	32262.1	61180.2	1.40928	2.42059	1.1702	1.44378	SAKL0E01650g	highly similar to uniprot|Q03667 Saccharomyces cerevisiae YMR002W MIC17 Mitochondrial intermembrane space cysteine motif protein
SAKL0H13904g_2	0.00398692	2.71422	up	1229.2	511.327	907.687	242.344	-3.65799	-5.1392	-4.04885	-6.57974	SAKL0H13904g	similar to uniprot|Q6Q540 Saccharomyces cerevisiae YDR184C ATC1 Nuclear protein, possibly involved in regulation of cation stress responses and/or in the establishment of bipolar budding pattern
SAKL0H15422g_1	1.80763e-06	2.07455	up	180132	100829	107780	64723.2	3.61856	2.58862	2.91045	1.53582	SAKL0H15422g	similar to uniprot|P19262 Saccharomyces cerevisiae YDR148C KGD2 Dihydrolipoyl transsuccinylase, component of the mitochondrial alpha-ketoglutarate dehydrogenase complex, which catalyzes the oxidative decarboxylation of alpha-ketoglutarate to succinyl-CoA in the TCA cycle
SAKL0G10890g_1	8.47651e-05	1.51955	up	13219.5	22689.7	10982.9	19829.3	-0.222325	0.428286	-0.386123	-0.175356	SAKL0G10890g	similar to uniprot|P38779 Saccharomyces cerevisiae YHR052W CIC1 Essential protein that interacts with proteasome components and has a potential role in proteasome substrate specificity
SAKL0F12518g_1	0.00161199	1.66122	up	4226.72	897.245	3319.04	713.057	-1.80259	-4.25164	-2.14687	-4.98388	SAKL0F12518g	highly similar to uniprot|Q3E840 Saccharomyces cerevisiae YBL071W-A KTI11 Zn-ribbon protein that co- purifies with Dph1, Dph2, Eft2 and Elongator subunits Iki3p, Elp2p, and Elp3p as a complex required for synthesis of diphthamide, a modified histidine residue, and for modification of wobble nucleosides in tRNA
SAKL0H20218g_2	0.00179656	2.01128	up	3832.18	2730.81	3107.87	1829.64	-2.00835	-2.63311	-2.23125	-3.64122	SAKL0H20218g	similar to uniprot|P45818 Saccharomyces cerevisiae YGL171W ROK1 ATP-dependent RNA helicase of the DEAD box family
SAKL0B12540g_1	0.000426541	1.97221	down	2005.57	3923.23	2974.75	10231.2	-2.9518	-2.10473	-2.28901	-1.12492	SAKL0B12540g	highly similar to uniprot|P39003 Saccharomyces cerevisiae YDR343C HXT6 (ohnolog of YHR094C) High-affinity glucose transporter of the major facilitator superfamily, nearly identical to Hxt7p, expressed at high basal levels relative to other HXTs, repression of expression by high glucose requires SNF3
SAKL0G12166g_2	0.000937456	1.62052	up	1388.19	2258.41	1191.42	1863.96	-3.47801	-2.89606	-3.60399	-3.59251	SAKL0G12166g	highly similar to uniprot|Q07904 Saccharomyces cerevisiae YLR004C THI73 Putative plasma membrane permease proposed to be involved in carboxylic acid uptake and repressed by thiamine
SAKL0D11484g_2	0.000128087	1.77229	up	30467.6	126577	16719.8	95402.9	0.899104	2.92414	0.222847	2.09853	SAKL0D11484g	conserved hypothetical protein
SAKL0F03718g_2	6.30637e-05	1.7299	up	31511.6	51358.6	19068.5	39676	1.07309	1.61475	0.3974	0.824058	SAKL0F03718g	similar to uniprot|P89103 Saccharomyces cerevisiae YPR125W YLH47 Mitochondrial inner membrane protein exposed to the mitochondrial matrix, associates with mitochondrial ribosomes, NOT required for respiratory growth
SAKL0F14740g_1	2.45588e-05	2.19664	up	1558.48	10309.3	1651.14	6295.87	-3.23437	-0.690986	-3.16865	-1.82629	SAKL0F14740g	weakly similar to uniprot|Q08908 Saccharomyces cerevisiae YOR384W FRE5 Putative ferric reductase with similarity to Fre2p
SAKL0G14762g_2	4.04661e-06	2.83556	up	9861.11	4443.84	1493.03	2102.31	-0.596671	-1.90392	-3.2938	-3.40755	SAKL0G14762g	similar to uniprot|P32837 Saccharomyces cerevisiae YDL210W UGA4 Permease that serves as a gamma-aminobutyrate (GABA) transport protein involved in the utilization of GABA as a nitrogen source
SAKL0B00154g_1	0.00512024	1.51396	down	460.854	84.7756	1146.7	169.363	-5.13668	-7.65064	-3.66889	-7.05232	SAKL0B00154g	conserved hypothetical protein
SAKL0B04620g_2	0.000252378	1.65234	up	11394.8	5492.28	6006.7	4411.18	-0.380692	-1.61945	-1.28217	-2.34396	SAKL0B04620g	conserved hypothetical protein
SAKL0B03322g_1	0.000275775	1.85861	up	6428.35	1581.16	3942.15	1138.99	-1.23114	-3.40032	-1.90571	-4.29455	SAKL0B03322g	similar to uniprot|P40088 Saccharomyces cerevisiae YER145C FTR1 High affinity iron permease involved in the transport of iron across the plasma membrane

## Sheet: Re (139)
ProbeName	p-value	FCAbsolute	regulation	[VP16, YPD](raw)	[VP16, YPGly](raw)	[WT, YPD](raw)	[WT, YPGly](raw)	[VP16, YPD](normalized)	[VP16, YPGly](normalized)	[WT, YPD](normalized)	[WT, YPGly](normalized)	Gene_Id	Sc ortholog	note
SAKL0B00440g_2	0.0470016	4.79692	up	183.49	117.449	271.374	20.2028	-6.33998	-7.938	-5.80425	-10.2001	SAKL0B00440g	ZPS1	similar to uniprot|Q12512 Saccharomyces cerevisiae YOL154W ZPS1 Putative GPI-anchored protein
SAKL0G03520g_2	3.81568e-06	3.18059	up	281340	342572	92106.9	144601	4.26306	4.366	2.67813	2.6967	SAKL0G03520g	IDH2	highly similar to uniprot|P28241 Saccharomyces cerevisiae YOR136W IDH2 Subunit of mitochondrial NAD(+)- dependent isocitrate dehydrogenase, which catalyzes the oxidation of isocitrate to alpha-ketoglutarate in the TCA cycle
SAKL0H14146g_1	1.06427e-07	2.93461	up	257270	238468	100495	108200	4.14614	3.82542	2.80361	2.27225	SAKL0H14146g	SDH4	similar to uniprot|P37298 Saccharomyces cerevisiae YDR178W SDH4 (ohnolog of YLR164W) Membrane anchor subunit of succinate dehydrogenase (Sdh1p, Sdh2p, Sdh3p, Sdh4p), which couples the oxidation of succinate to the transfer of electrons to ubiquinone
SAKL0H24046g_1	0.000102758	2.86146	up	494122	450905	201207	212376	5.09088	4.76786	3.81474	3.25111	SAKL0H24046g	ACO1	highly similar to uniprot|P19414 Saccharomyces cerevisiae YLR304C ACO1 Aconitase, required for the tricarboxylic acid (TCA) cycle and also independently required for mitochondrial genome maintenance
SAKL0G14762g_2	4.04661e-06	2.83556	up	9861.11	4443.84	1493.03	2102.31	-0.596671	-1.90392	-3.2938	-3.40755	SAKL0G14762g	UGA4	similar to uniprot|P32837 Saccharomyces cerevisiae YDL210W UGA4 Permease that serves as a gamma-aminobutyrate (GABA) transport protein involved in the utilization of GABA as a nitrogen source
SAKL0H13904g_2	0.00398692	2.71422	up	1229.2	511.327	907.687	242.344	-3.65799	-5.1392	-4.04885	-6.57974	SAKL0H13904g	ATC1	similar to uniprot|Q6Q540 Saccharomyces cerevisiae YDR184C ATC1 Nuclear protein, possibly involved in regulation of cation stress responses and/or in the establishment of bipolar budding pattern
SAKL0B12056g_2	4.48522e-07	2.53067	up	25546.8	72129.5	15138	37981.3	0.740844	2.10541	0.0659723	0.765895	SAKL0B12056g	FET3	similar to uniprot|P38993 Saccharomyces cerevisiae YMR058W FET3 Ferro-O2-oxidoreductase required for high- affinity iron uptake and involved in mediating resistance to copper ion toxicity, belongs to class of integral membrane multicopper oxidases
SAKL0F00110g_1	0.00241714	2.50711	up	123.159	27.7617	204.104	13.5697	-6.90685	-9.36333	-6.39796	-10.6894	SAKL0F00110g	ARN3	similar to uniprot|P38724 Saccharomyces cerevisiae YHL047C ARN2 Transporter, member of the ARN family of transporters that specifically recognize siderophore-iron chelates
SAKL0G19140g_1	8.07773e-06	2.44707	up	220951	234362	53684	128110	3.92133	3.81558	1.90298	2.52453	SAKL0G19140g	MDH1	highly similar to uniprot|P17505 Saccharomyces cerevisiae YKL085W MDH1 Mitochondrial malate dehydrogenase, catalyzes interconversion of malate and oxaloacetate
SAKL0E00946g_1	3.20805e-06	2.37362	up	195367	124980	91514	70243.2	3.74971	2.90466	2.67996	1.65757	SAKL0E00946g	FUM1	highly similar to uniprot|P08417 Saccharomyces cerevisiae YPL262W FUM1 Fumarase, converts fumaric acid to L-malic acid in the TCA cycle
SAKL0E08866g_2	1.06811e-06	2.34817	up	162595	131004	68774.5	74151.6	3.48809	2.96612	2.26242	1.73458	SAKL0E08866g	KGD1	highly similar to uniprot|P20967 Saccharomyces cerevisiae YIL125W KGD1 Component of the mitochondrial alpha-ketoglutarate dehydrogenase complex, which catalyzes a key step in the tricarboxylic acid (TCA) cycle, the oxidative decarboxylation of alpha-ketoglutarate to form succinyl-CoA
SAKL0C12122g_1	1.22536e-07	2.34088	up	4145.02	5949.74	2372.05	3357.13	-1.82377	-1.50897	-2.60618	-2.73602	SAKL0C12122g	SIT1	similar to uniprot|P39980 Saccharomyces cerevisiae YEL065W SIT1 Ferrioxamine B transporter, member of the ARN family of transporters that specifically recognize siderophore-iron chelates
SAKL0E07876g_1	2.00958e-05	2.28387	up	195219	240117	84632.8	141002	3.75401	3.85419	2.56778	2.66271	SAKL0E07876g	IDH1	highly similar to uniprot|P28834 Saccharomyces cerevisiae YNL037C IDH1 Subunit of mitochondrial NAD(+)- dependent isocitrate dehydrogenase, which catalyzes the oxidation of isocitrate to alpha-ketoglutarate in the TCA cycle
SAKL0F14740g_1	2.45588e-05	2.19664	up	1558.48	10309.3	1651.14	6295.87	-3.23437	-0.690986	-3.16865	-1.82629	SAKL0F14740g	FRE5	weakly similar to uniprot|Q08908 Saccharomyces cerevisiae YOR384W FRE5 Putative ferric reductase with similarity to Fre2p
SAKL0E04136g_1	3.99403e-06	2.16632	up	225541	189425	126776	117095	3.96094	3.50672	3.14744	2.39148	SAKL0E04136g	SDH3	similar to uniprot|P33421 Saccharomyces cerevisiae YKL141W SDH3 (ohnolog of YMR118C) Cytochrome b subunit of succinate dehydrogenase (Sdh1p, Sdh2p, Sdh3p, Sdh4p), which couples the oxidation of succinate to the transfer of electrons to ubiquinone
SAKL0F14718g_1	0.000186284	2.14196	up	29046.3	58717.5	30109.6	36705.1	0.997225	1.80991	1.06594	0.710979	SAKL0F14718g	FRE4	weakly similar to uniprot|Q08905 Saccharomyces cerevisiae YOR381W FRE3 (ohnolog of YNR060W) Ferric reductase, reduces siderophore-bound iron prior to uptake by transporters
SAKL0D08426g_1	0.00184413	2.1269	up	205625	15587.4	138756	9792.05	3.82749	-0.104374	3.25991	-1.19313	SAKL0D08426g	IDP3	highly similar to uniprot|P41939 Saccharomyces cerevisiae YLR174W IDP2 (ohnolog of YNL009W) Cytosolic NADP-specific isocitrate dehydrogenase, catalyzes oxidation of isocitrate to alpha-ketoglutarate
SAKL0G11154g_1	0.00226816	2.10051	up	2490.97	683.148	3025.77	427.835	-2.68604	-4.64907	-2.26761	-5.7198	SAKL0G11154g	YHR022C	weakly similar to uniprot|P18962 Saccharomyces cerevisiae YHR028C DAP2 Dipeptidyl aminopeptidase, synthesized as a glycosylated precursor
SAKL0H15422g_1	1.80763e-06	2.07455	up	180132	100829	107780	64723.2	3.61856	2.58862	2.91045	1.53582	SAKL0H15422g	KGD2	similar to uniprot|P19262 Saccharomyces cerevisiae YDR148C KGD2 Dihydrolipoyl transsuccinylase, component of the mitochondrial alpha-ketoglutarate dehydrogenase complex, which catalyzes the oxidative decarboxylation of alpha-ketoglutarate to succinyl-CoA in the TCA cycle
SAKL0H18920g_2	2.56275e-06	2.05382	up	34860.2	90229.9	32308.8	58658	1.20609	2.43506	1.15163	1.39675	SAKL0H18920g	FTR1	similar to uniprot|P40088 Saccharomyces cerevisiae YER145C FTR1 High affinity iron permease involved in the transport of iron across the plasma membrane
SAKL0H20218g_2	0.00179656	2.01128	up	3832.18	2730.81	3107.87	1829.64	-2.00835	-2.63311	-2.23125	-3.64122	SAKL0H20218g	ROK1	similar to uniprot|P45818 Saccharomyces cerevisiae YGL171W ROK1 ATP-dependent RNA helicase of the DEAD box family
SAKL0E01650g_1	7.30977e-06	1.9681	up	39802.6	90226.4	32262.1	61180.2	1.40928	2.42059	1.1702	1.44378	SAKL0E01650g	MIC17	highly similar to uniprot|Q03667 Saccharomyces cerevisiae YMR002W MIC17 Mitochondrial intermembrane space cysteine motif protein
SAKL0G03344g_1	0.00515002	1.96711	up	453.365	2275.69	370.088	1554.34	-5.05153	-2.92972	-5.28616	-3.9058	SAKL0G03344g	YOR131C	similar to uniprot|Q12486 Saccharomyces cerevisiae YOR131C Putative protein of unknown function
SAKL0C12100g_1	0.00429201	1.95464	up	7855.79	15701.2	4952.61	10678.7	-0.92635	-0.145426	-1.54035	-1.11233	SAKL0C12100g	PCL1	some similarities with uniprot|P24867 Saccharomyces cerevisiae YNL289W PCL1 Pho85 cyclin of the Pcl1,2-like subfamily, involved in entry into the mitotic cell cycle and regulation of morphogenesis, localizes to sites of polarized cell growth
SAKL0H25850g_1	4.9062e-06	1.90971	up	190147	150144	128132	105559	3.71332	3.16963	3.15848	2.23628	SAKL0H25850g	SDH2	highly similar to uniprot|P21801 Saccharomyces cerevisiae YLL041C SDH2 Iron-sulfur protein subunit of succinate dehydrogenase (Sdh1p, Sdh2p, Sdh3p, Sdh4p), which couples the oxidation of succinate to the transfer of electrons to ubiquinone
SAKL0D15334g_1	1.57501e-05	1.90813	up	2818.35	1043.15	683.333	722.916	-2.38116	-4.0178	-4.38826	-4.94996	SAKL0D15334g	0	no similarity
SAKL0B03322g_1	0.000275775	1.85861	up	6428.35	1581.16	3942.15	1138.99	-1.23114	-3.40032	-1.90571	-4.29455	SAKL0B03322g	FTR2	similar to uniprot|P40088 Saccharomyces cerevisiae YER145C FTR1 High affinity iron permease involved in the transport of iron across the plasma membrane
SAKL0A04180g_1	0.00441079	1.85782	up	7619.7	7454.16	6100.56	5381.92	-0.960476	-1.19661	-1.2703	-2.09022	SAKL0A04180g	NIP7	highly similar to uniprot|Q08962 Saccharomyces cerevisiae YPL211W NIP7 Nucleolar protein required for 60S ribosome subunit biogenesis, constituent of 66S pre- ribosomal particles
SAKL0D04510g_1	0.0132848	1.84174	up	171.375	2663.31	198.917	1945.18	-6.53742	-2.67679	-6.18918	-3.55786	SAKL0D04510g	JEN1	similar to uniprot|P36035 Saccharomyces cerevisiae YKL217W JEN1 Lactate transporter, required for uptake of lactate and pyruvate
SAKL0F14784g_1	7.67793e-05	1.83891	up	873.398	1122.57	852.055	811.324	-4.15215	-3.90197	-4.09111	-4.78082	SAKL0F14784g	FRE2	weakly similar to uniprot|Q08905 Saccharomyces cerevisiae YOR381W FRE3 (ohnolog of YNR060W) Ferric reductase, reduces siderophore-bound iron prior to uptake by transporters
SAKL0B07392g_2	0.00274016	1.83584	up	9345.59	22804.1	8148.69	16820.9	-0.647597	0.435079	-0.824324	-0.44136	SAKL0B07392g	FES1	similar to uniprot|P38260 Saccharomyces cerevisiae YBR101C FES1 Hsp70 (Ssa1p) nucleotide exchange factor, cytosolic homolog of Sil1p, which is the nucleotide exchange factor for BiP (Kar2p) in the endoplasmic reticulum
SAKL0G11440g_2	0.00010592	1.82683	up	268366	279600	162240	205057	4.21217	4.07096	3.50553	3.20162	SAKL0G11440g	SDH1	highly similar to uniprot|Q00711 Saccharomyces cerevisiae YKL148C SDH1 (ohnolog of YJL045W) Flavoprotein subunit of succinate dehydrogenase (Sdh1p, Sdh2p, Sdh3p, Sdh4p), which couples the oxidation of succinate to the transfer of electrons to ubiquinone
SAKL0D06908g_1	0.00811634	1.82088	up	15194.2	10545.8	7380.52	7488.79	0.0621102	-0.750721	-1.02295	-1.61536	SAKL0D06908g	SDH8	similar to uniprot|P38345 Saccharomyces cerevisiae YBR269C Putative protein of unknown function
SAKL0H24640g_1	0.00530371	1.81842	up	8906.12	5055.62	5694.76	3612.05	-0.741614	-1.79868	-1.41612	-2.66136	SAKL0H24640g	NSA2	highly similar to uniprot|P40078 Saccharomyces cerevisiae YER126C NSA2 Protein constituent of 66S pre- ribosomal particles, contributes to processing of the 27S pre-rRNA
SAKL0F00660g_2	0.00178512	1.81271	up	23972.7	18809.3	11207.4	13633.2	0.709012	0.120822	-0.393625	-0.737325	SAKL0F00660g	YMR31	similar to uniprot|P19955 Saccharomyces cerevisiae YFR049W YMR31 Mitochondrial ribosomal protein of the small subunit, has similarity to human mitochondrial ribosomal protein MRP-S36
SAKL0A04532g_1	8.0951e-05	1.80837	up	3652.88	6822.36	2266.22	4927.28	-2.01712	-1.32652	-2.72334	-2.18121	SAKL0A04532g	AFT1	weakly similar to uniprot|P22149 Saccharomyces cerevisiae YGL071W AFT1 (ohnolog of YPL202C) Transcription factor involved in iron utilization and homeostasis
SAKL0H15334g_1	0.000122295	1.7949	up	2234.69	6753.56	2251.95	4964.19	-2.71146	-1.3374	-2.7263	-2.18131	SAKL0H15334g	CTH1	similar to uniprot|P47976 Saccharomyces cerevisiae YDR151C CTH1 (ohnolog of YLR136C) Member of the CCCH zinc finger family
SAKL0H04884g_2	8.79931e-05	1.77353	up	8863.02	13281.7	8295.54	9977.74	-0.715112	-0.345208	-0.800483	-1.17184	SAKL0H04884g	RDL2	similar to uniprot|Q12305 Saccharomyces cerevisiae YOR285W Protein of unknown function, localized to the mitochondrial outer membrane
SAKL0D11484g_2	0.000128087	1.77229	up	30467.6	126577	16719.8	95402.9	0.899104	2.92414	0.222847	2.09853	SAKL0D11484g	SPS19	conserved hypothetical protein
SAKL0G03322g_1	0.0490535	1.76377	up	66.5299	28.7788	182.386	22.8181	-7.90572	-9.19824	-6.29941	-10.0169	SAKL0G03322g	ATO3	similar to uniprot|Q12359 Saccharomyces cerevisiae YDR384C ATO3 Plasma membrane protein, regulation pattern suggests a possible role in export of ammonia from the cell
SAKL0B04686g_2	0.000615423	1.75133	up	3655.55	940.141	4257.13	723.867	-2.00466	-4.15627	-1.77386	-4.96472	SAKL0B04686g	PRX1	similar to uniprot|P34227 Saccharomyces cerevisiae YBL064c PRX1 Mitochondrial peroxiredoxin (1-Cys Prx) with thioredoxin peroxidase activity, has a role in reduction of hydroperoxides
SAKL0B02266g_1	0.000766846	1.75062	up	4570.48	14718.8	4220.31	10953	-1.66739	-0.231739	-1.78455	-1.0396	SAKL0B02266g	0	conserved hypothetical protein
SAKL0D13046g_1	7.30854e-05	1.74302	up	45403.3	23577.2	14297.3	17906.3	1.6103	0.471875	-0.053447	-0.329711	SAKL0D13046g	NFU1	similar to uniprot|P32860 Saccharomyces cerevisiae YKL040C NFU1 Protein involved in iron metabolism in mitochondria
SAKL0F03718g_2	6.30637e-05	1.7299	up	31511.6	51358.6	19068.5	39676	1.07309	1.61475	0.3974	0.824058	SAKL0F03718g	YLH47	similar to uniprot|P89103 Saccharomyces cerevisiae YPR125W YLH47 Mitochondrial inner membrane protein exposed to the mitochondrial matrix, associates with mitochondrial ribosomes, NOT required for respiratory growth
SAKL0B05940g_2	0.000146674	1.71942	up	24392.1	7520.17	7210.6	5787.98	0.729819	-1.17453	-1.01025	-1.95645	SAKL0B05940g	0	similar to uniprot|Q2ZJS5 Caldicellulosiruptor saccharolyticus DSM 8903 CsacDRAFT_1700 Regulatory protein MerR
SAKL0F02442g_1	0.000915215	1.71443	up	72901.2	60330.6	65594.8	47284.2	2.13308	1.86255	2.15191	1.08482	SAKL0F02442g	TPO2	highly similar to uniprot|P53283 Saccharomyces cerevisiae YGR138C TPO2 (ohnolog of YPR156C) Polyamine transport protein specific for spermine
SAKL0D14410g_1	0.0256161	1.70995	up	5657.79	2011.49	1932.47	1581.39	-1.38592	-3.12496	-2.95873	-3.89891	SAKL0D14410g	AIM1	similar to uniprot|P39724 Saccharomyces cerevisiae YAL046C Putative protein of unknown function
SAKL0E10626g_2	0.00363516	1.70707	up	11869.7	32217.2	6957.27	24643.9	-0.309679	0.889924	-1.06803	0.118404	SAKL0E10626g	CYB5	similar to uniprot|P40312 Saccharomyces cerevisiae YNL111C CYB5 Cytochrome b5, involved in the sterol and lipid biosynthesis pathways
SAKL0B05764g_1	0.000526866	1.70699	up	14090.9	43443.8	15550.3	33839	-0.160539	1.35081	0.0912998	0.579358	SAKL0B05764g	YHM2	highly similar to uniprot|Q04013 Saccharomyces cerevisiae YMR241W YHM2 Mitochondrial DNA-binding protein, component of the mitochondrial nucleoid structure, involved in mtDNA replication and segregation of mitochondrial genomes
SAKL0H00572g_1	0.0167182	1.70319	up	421.172	249.472	446.445	189.043	-5.1341	-6.14119	-5.06315	-6.90943	SAKL0H00572g	PXR1	some similarities with uniprot|P53335 Saccharomyces cerevisiae YGR280C PXR1 Essential protein involved in rRNA and snoRNA maturation
SAKL0A00132g_1	1.24519e-06	1.68992	up	3040.93	12772.3	3039.66	10023.4	-2.34379	-0.403463	-2.24964	-1.16042	SAKL0A00132g	YMC2	similar to uniprot|P32331 Saccharomyces cerevisiae YPR058W YMC1 (ohnolog of YBR104W) Mitochondrial protein, putative inner membrane transporter with a role in oleate metabolism and glutamate biosynthesis
SAKL0H23562g_1	0.000410922	1.67829	up	30775.5	62124.5	26283.1	50033.2	1.03442	1.89536	0.878013	1.14837	SAKL0H23562g	NSR1	some similarities with uniprot|P27476 Saccharomyces cerevisiae YGR159C NSR1 Nucleolar protein that binds nuclear localization sequences, required for pre-rRNA processing and ribosome biogenesis
SAKL0H02178g_1	0.000542201	1.66597	up	2814.79	3493.45	2796.19	2752.89	-2.43168	-2.28891	-2.36075	-3.02527	SAKL0H02178g	DBP8	highly similar to uniprot|P38719 Saccharomyces cerevisiae YHR169W DBP8 ATPase, putative RNA helicase of the DEAD-box family
SAKL0E03586g_1	0.00107379	1.66577	up	4144.3	2609.67	3628.31	2108.29	-1.82539	-2.68796	-1.98155	-3.42415	SAKL0E03586g	RRN3	some similarities with uniprot|P36070 Saccharomyces cerevisiae YKL125W RRN3 Protein required for transcription of rDNA by RNA polymerase I
SAKL0F12518g_1	0.00161199	1.66122	up	4226.72	897.245	3319.04	713.057	-1.80259	-4.25164	-2.14687	-4.98388	SAKL0F12518g	KTI11	highly similar to uniprot|Q3E840 Saccharomyces cerevisiae YBL071W-A KTI11 Zn-ribbon protein that co- purifies with Dph1, Dph2, Eft2 and Elongator subunits Iki3p, Elp2p, and Elp3p as a complex required for synthesis of diphthamide, a modified histidine residue, and for modification of wobble nucleosides in tRNA
SAKL0H07238g_2	0.0115536	1.66097	up	22438.1	15776.7	12502.7	12398	0.6154	-0.152818	-0.247781	-0.884842	SAKL0H07238g	ISU1	similar to uniprot|Q03020 Saccharomyces cerevisiae YPL135W ISU1 (ohnolog of YOR226C) Conserved protein of the mitochondrial matrix, performs a scaffolding function during assembly of iron-sulfur clusters, interacts physically and functionally with yeast frataxin (Yfh1p)
SAKL0B04620g_2	0.000252378	1.65234	up	11394.8	5492.28	6006.7	4411.18	-0.380692	-1.61945	-1.28217	-2.34396	SAKL0B04620g	0	conserved hypothetical protein
SAKL0G08140g_2	0.00430541	1.65	up	2346.73	1137.71	2147.31	906.217	-2.63939	-3.92029	-2.78213	-4.64276	SAKL0G08140g	IPI1	similar to uniprot|P38803 Saccharomyces cerevisiae YHR085W IPI1 Essential component of the Rix1 complex (with Rix1p and Ipi3p) that is required for processing of ITS2 sequences from 35S pre-rRNA
SAKL0E01980g_1	0.00593238	1.64665	up	3183.68	918.455	2782.16	742.127	-2.23257	-4.21615	-2.39057	-4.93569	SAKL0E01980g	RRN11	similar to uniprot|Q04712 Saccharomyces cerevisiae YML043C RRN11 Protein required for rDNA transcription by RNA polymerase I, component of the core factor (CF) of rDNA transcription factor, which also contains Rrn6p and Rrn7p
SAKL0H09020g_2	0.00050895	1.6399	up	66117.1	10835.8	72408.6	8883.3	2.1744	-0.625137	2.31589	-1.33874	SAKL0H09020g	IMO32	weakly similar to uniprot|P53219 Saccharomyces cerevisiae YGR031W Putative protein of unknown function
SAKL0G03146g_1	9.7978e-05	1.63826	up	918.091	1943.63	647.891	1563.03	-4.02244	-3.12865	-4.46284	-3.84081	SAKL0G03146g	ORT1	similar to uniprot|Q12375 Saccharomyces cerevisiae YOR130C ORT1 Ornithine transporter of the mitochondrial inner membrane, exports ornithine from mitochondria as part of arginine biosynthesis
SAKL0A06116g_2	0.00475404	1.63243	up	2823.96	3124.68	2944.4	2532.17	-2.43404	-2.45642	-2.30612	-3.16343	SAKL0A06116g	ERT1	similar to uniprot|P38140 Saccharomyces cerevisiae YBR239C Putative protein of unknown function
SAKL0F09108g_2	0.000276225	1.6282	up	898.718	93955.1	796.009	77975.1	-4.06774	2.49566	-4.17447	1.79239	SAKL0F09108g	ALD5	highly similar to uniprot|P40047 Saccharomyces cerevisiae YER073W ALD5 Mitochondrial aldehyde dehydrogenase, involved in regulation or biosynthesis of electron transport chain components and acetate formation
SAKL0G12166g_2	0.000937456	1.62052	up	1388.19	2258.41	1191.42	1863.96	-3.47801	-2.89606	-3.60399	-3.59251	SAKL0G12166g	THI73	highly similar to uniprot|Q07904 Saccharomyces cerevisiae YLR004C THI73 Putative plasma membrane permease proposed to be involved in carboxylic acid uptake and repressed by thiamine
SAKL0E01760g_1	0.00108862	1.6162	up	6214.67	4543.06	5820.38	3757.82	-1.24557	-1.88664	-1.29357	-2.57924	SAKL0E01760g	RCL1	highly similar to uniprot|Q08096 Saccharomyces cerevisiae YOL010W RCL1 Subunit of U3-containing 90S preribosome processome complex involved in production of 18S rRNA and assembly of small ribosomal subunit
SAKL0E10450g_1	0.000173665	1.60443	up	26990.7	17985.3	23942.2	14920.6	0.879392	0.0898185	0.733281	-0.592242	SAKL0E10450g	RGS2	some similarities with uniprot|Q99188 Saccharomyces cerevisiae YOR107W RGS2 Negative regulator of glucose- induced cAMP signaling
SAKL0G12188g_2	0.00038073	1.58759	up	4061.18	988.504	2428.19	823.539	-1.86087	-4.09057	-2.56573	-4.75741	SAKL0G12188g	0	conserved hypothetical protein
SAKL0G03916g_1	0.00181934	1.5775	up	5184.84	7338.26	4430.19	6201.95	-1.53284	-1.20937	-1.69625	-1.86701	SAKL0G03916g	UTP5	similar to uniprot|Q04177 Saccharomyces cerevisiae YDR398W UTP5 Subunit of U3-containing Small Subunit (SSU) processome complex involved in production of 18S rRNA and assembly of small ribosomal subunit
SAKL0D11506g_1	0.00164606	1.5741	up	1676.87	6011.38	1566.53	5185.61	-3.18686	-1.46718	-3.24397	-2.12171	SAKL0D11506g	BUD16	similar to uniprot|P39988 Saccharomyces cerevisiae YEL029C BUD16 Putative pyridoxal kinase, key enzyme in vitamin B6 metabolism
SAKL0F02376g_2	0.0359853	1.57311	up	2567.14	10041	2043.5	8371.27	-2.5786	-0.803438	-2.88442	-1.45706	SAKL0F02376g	BTN2	similar to uniprot|P53286 Saccharomyces cerevisiae YGR142W BTN2 (ohnolog of YPR158W) v-SNARE binding protein that facilitates specific protein retrieval from a late endosome to the Golgi
SAKL0G03740g_2	0.00671589	1.57156	up	8711.68	8757.71	7675.55	7312.91	-0.762804	-0.980589	-0.922525	-1.63279	SAKL0G03740g	PNO1	similar to uniprot|Q7LHP7 Saccharomyces cerevisiae YOR145C PNO1 Essential nucleolar protein required for pre- 18S rRNA processing, interacts with Dim1p, an 18S rRNA dimethyltransferase, and also with Nob1p, which is involved in proteasome biogenesis
SAKL0H05456g_1	0.00120216	1.56893	up	5303.02	10707.5	4708.64	9201.61	-1.49528	-0.642578	-1.59961	-1.29236	SAKL0H05456g	YTM1	highly similar to uniprot|Q12024 Saccharomyces cerevisiae YOR272W YTM1 Constituent of 66S pre-ribosomal particles, required for maturation of the large ribosomal subunit
SAKL0F00682g_2	0.00214117	1.55955	up	19286.5	7804.28	10426.2	6587.03	0.39006	-1.1391	-0.490102	-1.78023	SAKL0F00682g	BRR6	weakly similar to uniprot|P53062 Saccharomyces cerevisiae YGL247W BRR6 Essential nuclear envelope integral membrane protein required for nuclear transport
SAKL0H24442g_1	0.000119375	1.54826	up	9496.89	18276.3	4190.31	15700.1	-0.661808	0.120858	-1.83597	-0.509793	SAKL0H24442g	AGC1	similar to uniprot|Q12482 Saccharomyces cerevisiae YPR021C AGC1 Mitochondrial amino acid transporter, acts both as a glutamate uniporter and as an aspartate- glutamate exchanger
SAKL0H20240g_2	0.00268088	1.54082	up	26347.1	15412.6	23327.5	13318.3	0.836817	-0.143394	0.667479	-0.767087	SAKL0H20240g	ATP20	highly similar to uniprot|Q12233 Saccharomyces cerevisiae YPR020W ATP20 Subunit g of the mitochondrial F1F0 ATP synthase
SAKL0A10560g_1	0.00401216	1.5406	up	3503.09	362.664	2224.93	311.75	-2.05331	-5.53777	-2.69379	-6.16126	SAKL0A10560g	YNL134C	weakly similar to uniprot|P53912 Saccharomyces cerevisiae YNL134C Putative protein of unknown function with similarity to dehydrogenases from other model organisms
SAKL0E00660g_2	0.000257221	1.53912	up	8714.51	10486.1	9788.74	9119.67	-0.76268	-0.678412	-0.555039	-1.30052	SAKL0E00660g	DIM1	highly similar to uniprot|P41819 Saccharomyces cerevisiae YPL266W DIM1 Essential 18S rRNA dimethylase (dimethyladenosine transferase), responsible for conserved m6(2)Am6(2)A dimethylation in 3'-terminal loop of 18S rRNA, part of 90S and 40S pre-particles in nucleolus, involved in pre-ribosomal RNA processing
SAKL0A00220g_2	0.00139176	1.53363	up	17323.8	18175.9	14007.9	15882.4	0.21246	0.109378	-0.0299134	-0.507576	SAKL0A00220g	NOG2	similar to uniprot|P53742 Saccharomyces cerevisiae YNR053C NOG2 Putative GTPase that associates with pre-60S ribosomal subunits in the nucleolus and is required for their nuclear export and maturation
SAKL0H25960g_1	0.021173	1.53165	up	133561	267605	113899	241324	3.17583	4.00036	2.98817	3.38527	SAKL0H25960g	RPL8A	highly similar to uniprot|P29453 Saccharomyces cerevisiae YLL045C RPL8B (ohnolog of YHL033C) Ribosomal protein L4 of the large (60S) ribosomal subunit, nearly identical to Rpl8Ap and has similarity to rat L7a ribosomal protein
SAKL0A09900g_1	0.00535747	1.52658	up	2125.37	7284.74	1907.07	6402.25	-2.86311	-1.22368	-2.93921	-1.83399	SAKL0A09900g	OTU2	similar to uniprot|P38747 Saccharomyces cerevisiae YHL013C OTU2 Protein of unknown function that may interact with ribosomes, based on co-purification experiments
SAKL0D02046g_1	6.25575e-05	1.52541	up	8092.3	7750.19	3822.92	6685.18	-0.896882	-1.13033	-1.92152	-1.73952	SAKL0D02046g	YMR265C	weakly similar to uniprot|Q03508 Saccharomyces cerevisiae YMR265C Putative protein of unknown function
SAKL0A00924g_2	0.00270642	1.52484	up	4601.08	5773.65	4934.78	5077.58	-1.70525	-1.54837	-1.55718	-2.15703	SAKL0A00924g	DBP6	similar to uniprot|P53734 Saccharomyces cerevisiae YNR038W DBP6 Essential protein involved in ribosome biogenesis
SAKL0G10890g_1	8.47651e-05	1.51955	up	13219.5	22689.7	10982.9	19829.3	-0.222325	0.428286	-0.386123	-0.175356	SAKL0G10890g	CIC1	similar to uniprot|P38779 Saccharomyces cerevisiae YHR052W CIC1 Essential protein that interacts with proteasome components and has a potential role in proteasome substrate specificity
SAKL0E10670g_2	0.0140375	1.51701	up	57113	32204.3	32747.1	29026	1.95229	0.942524	1.20123	0.34129	SAKL0E10670g	DBP2	similar to uniprot|P24783 Saccharomyces cerevisiae YNL112W DBP2 Essential ATP-dependent RNA helicase of the DEAD-box protein family, involved in nonsense-mediated mRNA decay and rRNA processing
SAKL0H23892g_1	0.000133207	1.51601	up	20846.4	47838.2	9700.33	41912.1	0.397889	1.5083	-0.607406	0.908018	SAKL0H23892g	MET17	highly similar to uniprot|P06106 Saccharomyces cerevisiae YLR303W MET17 Methionine and cysteine synthase (O-acetyl homoserine-O-acetyl serine sulfhydrylase), required for sulfur amino acid synthesis
SAKL0G01650g_1	0.00173153	1.51566	up	4920.64	5332.32	6236.78	4721.21	-1.57369	-1.64828	-1.25065	-2.24823	SAKL0G01650g	CCC2	similar to uniprot|P38995 Saccharomyces cerevisiae YDR270W CCC2 Cu(+2)-transporting P-type ATPase, required for export of copper from the cytosol into an extracytosolic compartment
SAKL0A04906g_1	0.004133	1.51253	up	4151.41	2604.57	4320.13	2320.78	-1.88292	-2.68785	-1.7522	-3.28481	SAKL0A04906g	RSA1	similar to uniprot|Q08932 Saccharomyces cerevisiae YPL193W RSA1 Protein involved in the assembly of 60S ribosomal subunits
SAKL0H09812g_1	0.00665356	1.51158	up	7605.56	4289.44	7996.51	3836.62	-1.00974	-1.96162	-0.865801	-2.55768	SAKL0H09812g	RIM2	similar to uniprot|P38127 Saccharomyces cerevisiae YBR192W RIM2 Mitochondrial pyrimidine nucleotide transporter
SAKL0H11000g_2	0.000463569	1.50574	up	132423	6459.2	111125	5757.3	3.18735	-1.37016	2.95111	-1.96063	SAKL0H11000g	AQY1	similar to uniprot|P53386 Saccharomyces cerevisiae YPR192W AQY1 Spore-specific water channel that mediates the transport of water across cell membranes, developmentally controlled
SAKL0F08690g_2	0.00308679	1.50249	up	166793	160424	146583	143978	3.49307	3.26528	3.36304	2.67792	SAKL0F08690g	GPP1	similar to uniprot|P41277 Saccharomyces cerevisiae YIL053W RHR2 (ohnolog of YER062C) Constitutively expressed isoform of DL-glycerol-3-phosphatase
SAKL0A00506g_2	0.0364508	1.50215	up	5690.98	9637.17	4484.21	8328.61	-1.37875	-0.872325	-1.72727	-1.45935	SAKL0A00506g	TRM112	highly similar to uniprot|P53738 Saccharomyces cerevisiae YNR046W TRM112 Subunit of tRNA methyltransferase (MTase) complexes in combination with Trm9p and Trm11p
SAKL0H15070g_2	0.00171799	1.50121	up	5152.84	3953.03	4762.03	3518.93	-1.52871	-2.086	-1.60523	-2.67213	SAKL0H15070g	YDR161W	similar to uniprot|Q03771 Saccharomyces cerevisiae YDR161W Putative protein of unknown function
SAKL0C00176g_Xhyb1_SAKL0A00154g	6.01022e-05	2.64894	down	14001.6	1874.15	17470.5	6573.56	-0.0861661	-3.16879	0.216859	-1.76337	SAKL0C00176g	IMA5	highly similar to uniprot|P40884 Saccharomyces cerevisiae YJL216C Protein of unknown function, similar to alpha-D-glucosidases
SAKL0A00154g_1	0.000547269	2.64399	down	133341	8058.57	135072	27714.7	3.18046	-1.09138	3.24093	0.311335	SAKL0A00154g	IMA5	highly similar to uniprot|P40884 Saccharomyces cerevisiae YJL216C Protein of unknown function, similar to alpha-D-glucosidases
SAKL0C02112g_Xhyb1_SAKL0C00176g	0.000459684	2.53875	down	33888.9	2192.18	32130.1	7430.91	1.09841	-2.94062	1.14043	-1.5965	SAKL0C02112g	IMA1	highly similar to uniprot|Q08295 Saccharomyces cerevisiae YOL157C Putative protein of unknown function
SAKL0B00220g_1	0.000184064	2.51267	down	250.657	3667.79	190.118	12118.2	-6.24742	-2.20735	-6.22638	-0.878131	SAKL0B00220g	SUC2	similar to uniprot|P00724 Saccharomyces cerevisiae YIL162W SUC2 Invertase, sucrose hydrolyzing enzyme
SAKL0D10450g_2	0.00313593	2.33913	down	148456	10009.9	209695	31027.1	3.35254	-0.771676	3.87857	0.454294	SAKL0D10450g	RGT2	highly similar to gnl|GLV|KLLA0A11110g Kluyveromyces lactis KLLA0A11110g
SAKL0E08580g_2	0.00890134	2.32689	down	78.0213	274.82	139.108	827.123	-7.64	-6.02461	-6.76918	-4.8062	SAKL0E08580g	FAS2	similar to uniprot|P19097 Saccharomyces cerevisiae YPL231W FAS2 Alpha subunit of fatty acid synthetase, which catalyzes the synthesis of long-chain saturated fatty acids
SAKL0B12804g_1	3.1e-05	2.18025	down	338.572	38.6889	491.532	110.818	-5.50004	-8.77787	-4.88362	-7.65338	SAKL0B12804g	0	no similarity
SAKL0B00264g_1	0.0168499	2.14109	down	13566.8	140.561	13650.9	386.135	-0.169134	-6.96631	-0.139377	-5.86796	SAKL0B00264g	RGT2	similar to uniprot|Q12300 Saccharomyces cerevisiae YDL138W RGT2 (ohnolog of YDL194W) Plasma membrane glucose receptor, highly similar to Snf3p
SAKL0D09350g_2	2.69881e-06	1.99647	down	4748.09	2649.65	7432.29	7014.66	-1.62572	-2.66704	-0.955297	-1.66959	SAKL0D09350g	OPT2	similar to uniprot|Q06593 Saccharomyces cerevisiae YPR194C OPT2 Oligopeptide transporter
SAKL0B12540g_1	0.000426541	1.97221	down	2005.57	3923.23	2974.75	10231.2	-2.9518	-2.10473	-2.28901	-1.12492	SAKL0B12540g	HXT1	highly similar to uniprot|P39003 Saccharomyces cerevisiae YDR343C HXT6 (ohnolog of YHR094C) High-affinity glucose transporter of the major facilitator superfamily, nearly identical to Hxt7p, expressed at high basal levels relative to other HXTs, repression of expression by high glucose requires SNF3
SAKL0E00154g_1	0.00746482	1.94702	down	2029.08	75.3097	1897.65	196.642	-2.85285	-7.79404	-2.93899	-6.83277	SAKL0E00154g	0	conserved hypothetical protein
SAKL0H25102g_2	0.00229729	1.92887	down	37.7981	67.4838	48.2156	174.047	-8.62408	-7.94882	-8.49044	-7.00107	SAKL0H25102g	IME4	similar to uniprot|P41833 Saccharomyces cerevisiae YGL192W IME4 Probable mRNA N6-adenosine methyltransferase that is required for IME1 transcript accumulation and for sporulation
SAKL0D01210g_1	0.0299413	1.91543	down	211.537	54.9694	260.901	136.509	-6.12607	-8.2971	-5.83178	-7.35943	SAKL0D01210g	COS7	some similarities with uniprot|P38363 Saccharomyces cerevisiae YML132W COS3 Protein involved in salt resistance
SAKL0E14674g_2	0.00241703	1.87638	down	18108.8	3102.13	20524.4	7599.67	0.31175	-2.46838	0.478395	-1.56042	SAKL0E14674g	LPX1	similar to uniprot|Q12405 Saccharomyces cerevisiae YOR084W LPX1 Oleic acid-inducible, peroxisomal matrix localized lipase
SAKL0E00176g_Xhyb1_SAKL0F00132g	0.0453738	1.87543	down	1567.72	125.33	1766.47	332.274	-3.23549	-7.04802	-3.03315	-6.1408	SAKL0E00176g	0	some similarities with uniprot|Q96W94 Saccharomyces kluyveri PYD3 Beta-alanine synthase
SAKL0H12958g_1	0.000724236	1.85158	down	18590.1	6556.13	23855.2	15959.5	0.3381	-1.37315	0.712558	-0.484392	SAKL0H12958g	ADR1	similar to uniprot|P07248 Saccharomyces cerevisiae YDR216W ADR1 Carbon source-responsive zinc-finger transcription factor, required for transcription of the glucose-repressed gene ADH2, of peroxisomal protein genes, and of genes required for ethanol, glycerol, and fatty acid utilization
SAKL0A05676g_1	0.0220413	1.83908	down	124162	462.316	141353	1134.58	3.08955	-5.22974	3.27459	-4.35076	SAKL0A05676g	MAL11	similar to uniprot|P53048 Saccharomyces cerevisiae YGR289C MAL11 Inducible high-affinity maltose transporter (alpha-glucoside transporter)
SAKL0E04862g_1	0.000244417	1.78069	down	3247.34	442.435	4020.89	1044.7	-2.17066	-5.25055	-1.89572	-4.41812	SAKL0E04862g	GAT2	weakly similar to uniprot|P40209 Saccharomyces cerevisiae YMR136W GAT2 Protein containing GATA family zinc finger motifs
SAKL0A00880g_1	0.00279877	1.75391	down	133.308	59.5853	241.424	134.614	-6.94486	-8.1837	-5.95178	-7.37313	SAKL0A00880g	SFA1	similar to uniprot|P32771 Saccharomyces cerevisiae YDL168W SFA1 Bifunctional enzyme containing both alcohol dehydrogenase and glutathione-dependent formaldehyde dehydrogenase activities, functions in formaldehyde detoxification and formation of long chain and complex alcohols, regulated by Hog1p-Sko1p
SAKL0E06864g_1	0.00484211	1.73408	down	72921.4	126473	92899.9	289985	2.33151	2.907	2.7021	3.70117	SAKL0E06864g	ITR1	similar to uniprot|Q9HFF8 Saccharomyces carlsbergensis FSY1 Fructose symporter
SAKL0H09504g_1	0.00084647	1.72832	down	501.401	486.41	527.35	1084.8	-5.13952	-5.1549	-4.81744	-4.36553	SAKL0H09504g	BIO3	similar to uniprot|P50277 Saccharomyces cerevisiae YNR058W BIO3 7,8-diamino-pelargonic acid aminotransferase (DAPA), catalyzes the second step in the biotin biosynthesis pathway
SAKL0H02684g_1	0.0115543	1.70324	down	103662	12829.1	90465.9	28649	2.83279	-0.442424	2.57606	0.325855	SAKL0H02684g	SPG1	conserved hypothetical protein
SAKL0A05610g_1	4.89878e-05	1.69859	down	1814.74	1384.68	2609.47	3108.4	-3.07278	-3.60835	-2.5014	-2.84401	SAKL0A05610g	TOS8	some similarities with uniprot|P41817 Saccharomyces cerevisiae YPL177C CUP9 (ohnolog of YGL096W) Homeodomain- containing transcriptional repressor of PTR2, which encodes a major peptide transporter
SAKL0F00286g_2	0.000686679	1.68643	down	8954.7	4216.37	10615.6	9470.54	-0.716716	-1.9921	-0.47652	-1.23813	SAKL0F00286g	FUI1	similar to uniprot|P38196 Saccharomyces cerevisiae YBL042C FUI1 High affinity uridine permease, localized to the plasma membrane
SAKL0F02618g_1	0.00996692	1.67801	down	8686.69	1833.84	9213.7	4075.05	-0.762027	-3.23128	-0.692684	-2.48453	SAKL0F02618g	SUE1	similar to uniprot|Q06524 Saccharomyces cerevisiae YPR151C SUE1 Mitochondrial protein required for degradation of unstable forms of cytochrome c
SAKL0A05698g_1	0.0031753	1.66715	down	26788	3090.36	21976	6769.7	0.880167	-2.45771	0.587714	-1.72032	SAKL0A05698g	IMA1	highly similar to uniprot|P53051 Saccharomyces cerevisiae YGR287C Protein of unknown function that may interact with ribosomes, based on co-purification experiments
SAKL0D06754g_1	0.00121913	1.65878	down	40129.6	37434.7	39611.9	81529.8	1.46031	1.12974	1.43454	1.85986	SAKL0D06754g	YJL055W	similar to uniprot|P47044 Saccharomyces cerevisiae YJL055W Putative protein of unknown function, proposed to be involved in the metabolism of purine and pyrimidine base analogues
SAKL0A04928g_1	0.0011897	1.64967	down	100.827	297.445	130.927	660.469	-7.25137	-5.81006	-6.85321	-5.08789	SAKL0A04928g	PRM3	conserved hypothetical protein
SAKL0B02112g_1	0.0148265	1.64933	down	30984.3	810.144	22135	1764.19	1.07248	-4.40359	0.456822	-3.68171	SAKL0B02112g	TNA1	weakly similar to uniprot|P53322 Saccharomyces cerevisiae YGR260w TNA1 High affinity nicotinic acid plasma membrane permease, responsible for uptake of low levels of nicotinic acid
SAKL0F04334g_2	0.00171432	1.64481	down	157115	20235.1	193584	44269.9	3.43849	0.270144	3.76155	0.988063	SAKL0F04334g	PDC1	uniprot|Q6XAE9 Saccharomyces kluyveri SAKL0F04334g PDC13 Pyruvate decarboxylase
SAKL0E13288g_2	0.00152455	1.62673	down	121847	5725.63	159988	12319.5	3.06615	-1.55696	3.48676	-0.854984	SAKL0E13288g	FMP45	similar to uniprot|Q07651 Saccharomyces cerevisiae YDL222C FMP45 (ohnolog of YNL194C) Integral membrane protein localized to mitochondria (untagged protein)
SAKL0F12716g_1	0.00590382	1.61943	down	337.959	60.696	409.491	131.245	-5.46133	-8.11104	-5.18973	-7.41556	SAKL0F12716g	MAM1	some similarities with uniprot|P40065 Saccharomyces cerevisiae YER106W MAM1 Monopolin, kinetochore associated protein involved in chromosome attachment to meiotic spindle
SAKL0H14124g_1	0.0333816	1.61006	down	323.995	625.886	496.033	1340.6	-5.50501	-4.81148	-4.93189	-4.12437	SAKL0H14124g	CSN9	similar to uniprot|Q03981 Saccharomyces cerevisiae YDR179C CSN9 Subunit of the Cop9 signalosome, which is required for deneddylation, or removal of the ubiquitin- like protein Rub1p from Cdc53p (cullin)
SAKL0H09658g_1	0.00316376	1.59678	down	171.492	80.1794	105.014	166.539	-6.50628	-7.74192	-7.11592	-7.06676	SAKL0H09658g	PCH2	similar to uniprot|P38126 Saccharomyces cerevisiae YBR186W PCH2 Nucleolar component of the pachytene checkpoint, which prevents chromosome segregation when recombination and chromosome synapsis are defective
SAKL0E02046g_1	0.00105272	1.58823	down	417.559	160.169	732.4	342.762	-5.13429	-6.69668	-4.29991	-6.02926	SAKL0E02046g	ATG22	weakly similar to uniprot|P25568 Saccharomyces cerevisiae YCL038C ATG22 Vacuolar integral membrane protein required for efflux of amino acids during autophagic body breakdown in the vacuole
SAKL0D05236g_1	0.0107609	1.57668	down	23899.4	12394.6	34701.5	25943.8	0.667987	-0.438921	1.25744	0.217968	SAKL0D05236g	GSM1	similar to uniprot|P42950 Saccharomyces cerevisiae YJL103C GSM1 Putative zinc cluster protein of unknown function
SAKL0E00792g_2	0.000370861	1.5503	down	116.922	9232.56	83.3447	18794.1	-6.98515	-0.878697	-7.4315	-0.246149	SAKL0E00792g	YPL272C	similar to uniprot|Q08984 Saccharomyces cerevisiae YPL272C Putative protein of unknown function
SAKL0H11528g_1	0.000171953	1.54486	down	9960.38	2075.63	3984.06	4236.21	-0.551902	-3.02326	-1.85151	-2.39578	SAKL0H11528g	BIO3	similar to uniprot|P50277 Saccharomyces cerevisiae YNR058W BIO3 7,8-diamino-pelargonic acid aminotransferase (DAPA), catalyzes the second step in the biotin biosynthesis pathway
SAKL0F02068g_2	0.00461092	1.53798	down	143243	5112.47	166461	10399.3	3.30452	-1.71967	3.54098	-1.09863	SAKL0F02068g	POX1	similar to uniprot|P13711 Saccharomyces cerevisiae YGL205W POX1 Fatty-acyl coenzyme A oxidase, involved in the fatty acid beta-oxidation pathway
SAKL0H21010g_1	0.000676403	1.53589	down	83981.7	3943.84	151073	7982.93	2.52288	-2.09895	3.38919	-1.47987	SAKL0H21010g	SNQ2	similar to uniprot|P32568 Saccharomyces cerevisiae YDR011W SNQ2 Plasma membrane ATP-binding cassette (ABC) transporter, multidrug transporter involved in multidrug resistance and resistance to singlet oxygen species
SAKL0H14498g_1	0.00166775	1.53267	down	380.083	77.6941	498.034	159.967	-5.28992	-7.74608	-4.85764	-7.13003	SAKL0H14498g	0	uniprot|Q6YFE5 Saccharomyces kluyveri SAKL0H14498g GTP cyclohydrolase
SAKL0B07040g_2	0.000691319	1.53154	down	1907.51	2942.78	2077.79	5918.95	-2.9449	-2.53418	-2.82717	-1.9192	SAKL0B07040g	TAH18	similar to uniprot|Q12181 Saccharomyces cerevisiae YPR048W TAH18 Protein of unknown function
SAKL0F11726g_2	0.00967972	1.53086	down	132639	6176.51	125107	12351.9	3.19239	-1.4881	3.11063	-0.873763	SAKL0F11726g	0	conserved hypothetical protein
SAKL0D11968g_2	0.00701385	1.5263	down	9843.24	21335.7	8765.18	41796.5	-0.575506	0.287749	-0.777142	0.897788	SAKL0D11968g	ISY1	similar to uniprot|P21374 Saccharomyces cerevisiae YJR050W ISY1 Component of the spliceosome complex involved in pre-mRNA splicing, auxiliary splicing factor that may modulate Syf1p activity and help optimize splicing
SAKL0E15246g_1	0.0289924	1.51585	down	171001	2899.82	205240	5847.34	3.56225	-2.53557	3.83795	-1.93545	SAKL0E15246g	POT1	similar to uniprot|P27796 Saccharomyces cerevisiae YIL160C POT1 3-ketoacyl-CoA thiolase with broad chain length specificity, cleaves 3-ketoacyl-CoA into acyl-CoA and acetyl-CoA during beta-oxidation of fatty acids
SAKL0B00154g_1	0.00512024	1.51396	down	460.854	84.7756	1146.7	169.363	-5.13668	-7.65064	-3.66889	-7.05232	SAKL0B00154g	0	conserved hypothetical protein
SAKL0F07656g_1	0.0118931	1.50577	down	8550.84	7800.48	10114.4	15246.9	-0.796669	-1.14195	-0.506664	-0.551451	SAKL0F07656g	YIL024C	similar to uniprot|P40543 Saccharomyces cerevisiae YIL024C Putative protein of unknown function

## Sheet: Up (92)
ProbeName	p-value	FCAbsolute	regulation	[VP16, YPD](raw)	[VP16, YPGly](raw)	[WT, YPD](raw)	[WT, YPGly](raw)	[VP16, YPD](normalized)	[VP16, YPGly](normalized)	[WT, YPD](normalized)	[WT, YPGly](normalized)	Gene_Id	Sc ortholog	note
SAKL0B00440g_2	0.0470016	4.79692	up	183.49	117.449	271.374	20.2028	-6.33998	-7.938	-5.80425	-10.2001	SAKL0B00440g	ZPS1	similar to uniprot|Q12512 Saccharomyces cerevisiae YOL154W ZPS1 Putative GPI-anchored protein
SAKL0G03520g_2	3.81568e-06	3.18059	up	281340	342572	92106.9	144601	4.26306	4.366	2.67813	2.6967	SAKL0G03520g	IDH2	highly similar to uniprot|P28241 Saccharomyces cerevisiae YOR136W IDH2 Subunit of mitochondrial NAD(+)- dependent isocitrate dehydrogenase, which catalyzes the oxidation of isocitrate to alpha-ketoglutarate in the TCA cycle
SAKL0H14146g_1	1.06427e-07	2.93461	up	257270	238468	100495	108200	4.14614	3.82542	2.80361	2.27225	SAKL0H14146g	SDH4	similar to uniprot|P37298 Saccharomyces cerevisiae YDR178W SDH4 (ohnolog of YLR164W) Membrane anchor subunit of succinate dehydrogenase (Sdh1p, Sdh2p, Sdh3p, Sdh4p), which couples the oxidation of succinate to the transfer of electrons to ubiquinone
SAKL0H24046g_1	0.000102758	2.86146	up	494122	450905	201207	212376	5.09088	4.76786	3.81474	3.25111	SAKL0H24046g	ACO1	highly similar to uniprot|P19414 Saccharomyces cerevisiae YLR304C ACO1 Aconitase, required for the tricarboxylic acid (TCA) cycle and also independently required for mitochondrial genome maintenance
SAKL0G14762g_2	4.04661e-06	2.83556	up	9861.11	4443.84	1493.03	2102.31	-0.596671	-1.90392	-3.2938	-3.40755	SAKL0G14762g	UGA4	similar to uniprot|P32837 Saccharomyces cerevisiae YDL210W UGA4 Permease that serves as a gamma-aminobutyrate (GABA) transport protein involved in the utilization of GABA as a nitrogen source
SAKL0H13904g_2	0.00398692	2.71422	up	1229.2	511.327	907.687	242.344	-3.65799	-5.1392	-4.04885	-6.57974	SAKL0H13904g	ATC1	similar to uniprot|Q6Q540 Saccharomyces cerevisiae YDR184C ATC1 Nuclear protein, possibly involved in regulation of cation stress responses and/or in the establishment of bipolar budding pattern
SAKL0B12056g_2	4.48522e-07	2.53067	up	25546.8	72129.5	15138	37981.3	0.740844	2.10541	0.0659723	0.765895	SAKL0B12056g	FET3	similar to uniprot|P38993 Saccharomyces cerevisiae YMR058W FET3 Ferro-O2-oxidoreductase required for high- affinity iron uptake and involved in mediating resistance to copper ion toxicity, belongs to class of integral membrane multicopper oxidases
SAKL0F00110g_1	0.00241714	2.50711	up	123.159	27.7617	204.104	13.5697	-6.90685	-9.36333	-6.39796	-10.6894	SAKL0F00110g	ARN3	similar to uniprot|P38724 Saccharomyces cerevisiae YHL047C ARN2 Transporter, member of the ARN family of transporters that specifically recognize siderophore-iron chelates
SAKL0G19140g_1	8.07773e-06	2.44707	up	220951	234362	53684	128110	3.92133	3.81558	1.90298	2.52453	SAKL0G19140g	MDH1	highly similar to uniprot|P17505 Saccharomyces cerevisiae YKL085W MDH1 Mitochondrial malate dehydrogenase, catalyzes interconversion of malate and oxaloacetate
SAKL0E00946g_1	3.20805e-06	2.37362	up	195367	124980	91514	70243.2	3.74971	2.90466	2.67996	1.65757	SAKL0E00946g	FUM1	highly similar to uniprot|P08417 Saccharomyces cerevisiae YPL262W FUM1 Fumarase, converts fumaric acid to L-malic acid in the TCA cycle
SAKL0E08866g_2	1.06811e-06	2.34817	up	162595	131004	68774.5	74151.6	3.48809	2.96612	2.26242	1.73458	SAKL0E08866g	KGD1	highly similar to uniprot|P20967 Saccharomyces cerevisiae YIL125W KGD1 Component of the mitochondrial alpha-ketoglutarate dehydrogenase complex, which catalyzes a key step in the tricarboxylic acid (TCA) cycle, the oxidative decarboxylation of alpha-ketoglutarate to form succinyl-CoA
SAKL0C12122g_1	1.22536e-07	2.34088	up	4145.02	5949.74	2372.05	3357.13	-1.82377	-1.50897	-2.60618	-2.73602	SAKL0C12122g	SIT1	similar to uniprot|P39980 Saccharomyces cerevisiae YEL065W SIT1 Ferrioxamine B transporter, member of the ARN family of transporters that specifically recognize siderophore-iron chelates
SAKL0E07876g_1	2.00958e-05	2.28387	up	195219	240117	84632.8	141002	3.75401	3.85419	2.56778	2.66271	SAKL0E07876g	IDH1	highly similar to uniprot|P28834 Saccharomyces cerevisiae YNL037C IDH1 Subunit of mitochondrial NAD(+)- dependent isocitrate dehydrogenase, which catalyzes the oxidation of isocitrate to alpha-ketoglutarate in the TCA cycle
SAKL0F14740g_1	2.45588e-05	2.19664	up	1558.48	10309.3	1651.14	6295.87	-3.23437	-0.690986	-3.16865	-1.82629	SAKL0F14740g	FRE5	weakly similar to uniprot|Q08908 Saccharomyces cerevisiae YOR384W FRE5 Putative ferric reductase with similarity to Fre2p
SAKL0E04136g_1	3.99403e-06	2.16632	up	225541	189425	126776	117095	3.96094	3.50672	3.14744	2.39148	SAKL0E04136g	SDH3	similar to uniprot|P33421 Saccharomyces cerevisiae YKL141W SDH3 (ohnolog of YMR118C) Cytochrome b subunit of succinate dehydrogenase (Sdh1p, Sdh2p, Sdh3p, Sdh4p), which couples the oxidation of succinate to the transfer of electrons to ubiquinone
SAKL0F14718g_1	0.000186284	2.14196	up	29046.3	58717.5	30109.6	36705.1	0.997225	1.80991	1.06594	0.710979	SAKL0F14718g	FRE4	weakly similar to uniprot|Q08905 Saccharomyces cerevisiae YOR381W FRE3 (ohnolog of YNR060W) Ferric reductase, reduces siderophore-bound iron prior to uptake by transporters
SAKL0D08426g_1	0.00184413	2.1269	up	205625	15587.4	138756	9792.05	3.82749	-0.104374	3.25991	-1.19313	SAKL0D08426g	IDP3	highly similar to uniprot|P41939 Saccharomyces cerevisiae YLR174W IDP2 (ohnolog of YNL009W) Cytosolic NADP-specific isocitrate dehydrogenase, catalyzes oxidation of isocitrate to alpha-ketoglutarate
SAKL0G11154g_1	0.00226816	2.10051	up	2490.97	683.148	3025.77	427.835	-2.68604	-4.64907	-2.26761	-5.7198	SAKL0G11154g	YHR022C	weakly similar to uniprot|P18962 Saccharomyces cerevisiae YHR028C DAP2 Dipeptidyl aminopeptidase, synthesized as a glycosylated precursor
SAKL0H15422g_1	1.80763e-06	2.07455	up	180132	100829	107780	64723.2	3.61856	2.58862	2.91045	1.53582	SAKL0H15422g	KGD2	similar to uniprot|P19262 Saccharomyces cerevisiae YDR148C KGD2 Dihydrolipoyl transsuccinylase, component of the mitochondrial alpha-ketoglutarate dehydrogenase complex, which catalyzes the oxidative decarboxylation of alpha-ketoglutarate to succinyl-CoA in the TCA cycle
SAKL0H18920g_2	2.56275e-06	2.05382	up	34860.2	90229.9	32308.8	58658	1.20609	2.43506	1.15163	1.39675	SAKL0H18920g	FTR1	similar to uniprot|P40088 Saccharomyces cerevisiae YER145C FTR1 High affinity iron permease involved in the transport of iron across the plasma membrane
SAKL0H20218g_2	0.00179656	2.01128	up	3832.18	2730.81	3107.87	1829.64	-2.00835	-2.63311	-2.23125	-3.64122	SAKL0H20218g	ROK1	similar to uniprot|P45818 Saccharomyces cerevisiae YGL171W ROK1 ATP-dependent RNA helicase of the DEAD box family
SAKL0E01650g_1	7.30977e-06	1.9681	up	39802.6	90226.4	32262.1	61180.2	1.40928	2.42059	1.1702	1.44378	SAKL0E01650g	MIC17	highly similar to uniprot|Q03667 Saccharomyces cerevisiae YMR002W MIC17 Mitochondrial intermembrane space cysteine motif protein
SAKL0G03344g_1	0.00515002	1.96711	up	453.365	2275.69	370.088	1554.34	-5.05153	-2.92972	-5.28616	-3.9058	SAKL0G03344g	YOR131C	similar to uniprot|Q12486 Saccharomyces cerevisiae YOR131C Putative protein of unknown function
SAKL0C12100g_1	0.00429201	1.95464	up	7855.79	15701.2	4952.61	10678.7	-0.92635	-0.145426	-1.54035	-1.11233	SAKL0C12100g	PCL1	some similarities with uniprot|P24867 Saccharomyces cerevisiae YNL289W PCL1 Pho85 cyclin of the Pcl1,2-like subfamily, involved in entry into the mitotic cell cycle and regulation of morphogenesis, localizes to sites of polarized cell growth
SAKL0H25850g_1	4.9062e-06	1.90971	up	190147	150144	128132	105559	3.71332	3.16963	3.15848	2.23628	SAKL0H25850g	SDH2	highly similar to uniprot|P21801 Saccharomyces cerevisiae YLL041C SDH2 Iron-sulfur protein subunit of succinate dehydrogenase (Sdh1p, Sdh2p, Sdh3p, Sdh4p), which couples the oxidation of succinate to the transfer of electrons to ubiquinone
SAKL0D15334g_1	1.57501e-05	1.90813	up	2818.35	1043.15	683.333	722.916	-2.38116	-4.0178	-4.38826	-4.94996	SAKL0D15334g	0	no similarity
SAKL0B03322g_1	0.000275775	1.85861	up	6428.35	1581.16	3942.15	1138.99	-1.23114	-3.40032	-1.90571	-4.29455	SAKL0B03322g	FTR2	similar to uniprot|P40088 Saccharomyces cerevisiae YER145C FTR1 High affinity iron permease involved in the transport of iron across the plasma membrane
SAKL0A04180g_1	0.00441079	1.85782	up	7619.7	7454.16	6100.56	5381.92	-0.960476	-1.19661	-1.2703	-2.09022	SAKL0A04180g	NIP7	highly similar to uniprot|Q08962 Saccharomyces cerevisiae YPL211W NIP7 Nucleolar protein required for 60S ribosome subunit biogenesis, constituent of 66S pre- ribosomal particles
SAKL0D04510g_1	0.0132848	1.84174	up	171.375	2663.31	198.917	1945.18	-6.53742	-2.67679	-6.18918	-3.55786	SAKL0D04510g	JEN1	similar to uniprot|P36035 Saccharomyces cerevisiae YKL217W JEN1 Lactate transporter, required for uptake of lactate and pyruvate
SAKL0F14784g_1	7.67793e-05	1.83891	up	873.398	1122.57	852.055	811.324	-4.15215	-3.90197	-4.09111	-4.78082	SAKL0F14784g	FRE2	weakly similar to uniprot|Q08905 Saccharomyces cerevisiae YOR381W FRE3 (ohnolog of YNR060W) Ferric reductase, reduces siderophore-bound iron prior to uptake by transporters
SAKL0B07392g_2	0.00274016	1.83584	up	9345.59	22804.1	8148.69	16820.9	-0.647597	0.435079	-0.824324	-0.44136	SAKL0B07392g	FES1	similar to uniprot|P38260 Saccharomyces cerevisiae YBR101C FES1 Hsp70 (Ssa1p) nucleotide exchange factor, cytosolic homolog of Sil1p, which is the nucleotide exchange factor for BiP (Kar2p) in the endoplasmic reticulum
SAKL0G11440g_2	0.00010592	1.82683	up	268366	279600	162240	205057	4.21217	4.07096	3.50553	3.20162	SAKL0G11440g	SDH1	highly similar to uniprot|Q00711 Saccharomyces cerevisiae YKL148C SDH1 (ohnolog of YJL045W) Flavoprotein subunit of succinate dehydrogenase (Sdh1p, Sdh2p, Sdh3p, Sdh4p), which couples the oxidation of succinate to the transfer of electrons to ubiquinone
SAKL0D06908g_1	0.00811634	1.82088	up	15194.2	10545.8	7380.52	7488.79	0.0621102	-0.750721	-1.02295	-1.61536	SAKL0D06908g	SDH8	similar to uniprot|P38345 Saccharomyces cerevisiae YBR269C Putative protein of unknown function
SAKL0H24640g_1	0.00530371	1.81842	up	8906.12	5055.62	5694.76	3612.05	-0.741614	-1.79868	-1.41612	-2.66136	SAKL0H24640g	NSA2	highly similar to uniprot|P40078 Saccharomyces cerevisiae YER126C NSA2 Protein constituent of 66S pre- ribosomal particles, contributes to processing of the 27S pre-rRNA
SAKL0F00660g_2	0.00178512	1.81271	up	23972.7	18809.3	11207.4	13633.2	0.709012	0.120822	-0.393625	-0.737325	SAKL0F00660g	YMR31	similar to uniprot|P19955 Saccharomyces cerevisiae YFR049W YMR31 Mitochondrial ribosomal protein of the small subunit, has similarity to human mitochondrial ribosomal protein MRP-S36
SAKL0A04532g_1	8.0951e-05	1.80837	up	3652.88	6822.36	2266.22	4927.28	-2.01712	-1.32652	-2.72334	-2.18121	SAKL0A04532g	AFT1	weakly similar to uniprot|P22149 Saccharomyces cerevisiae YGL071W AFT1 (ohnolog of YPL202C) Transcription factor involved in iron utilization and homeostasis
SAKL0H15334g_1	0.000122295	1.7949	up	2234.69	6753.56	2251.95	4964.19	-2.71146	-1.3374	-2.7263	-2.18131	SAKL0H15334g	CTH1	similar to uniprot|P47976 Saccharomyces cerevisiae YDR151C CTH1 (ohnolog of YLR136C) Member of the CCCH zinc finger family
SAKL0H04884g_2	8.79931e-05	1.77353	up	8863.02	13281.7	8295.54	9977.74	-0.715112	-0.345208	-0.800483	-1.17184	SAKL0H04884g	RDL2	similar to uniprot|Q12305 Saccharomyces cerevisiae YOR285W Protein of unknown function, localized to the mitochondrial outer membrane
SAKL0D11484g_2	0.000128087	1.77229	up	30467.6	126577	16719.8	95402.9	0.899104	2.92414	0.222847	2.09853	SAKL0D11484g	SPS19	conserved hypothetical protein
SAKL0G03322g_1	0.0490535	1.76377	up	66.5299	28.7788	182.386	22.8181	-7.90572	-9.19824	-6.29941	-10.0169	SAKL0G03322g	ATO3	similar to uniprot|Q12359 Saccharomyces cerevisiae YDR384C ATO3 Plasma membrane protein, regulation pattern suggests a possible role in export of ammonia from the cell
SAKL0B04686g_2	0.000615423	1.75133	up	3655.55	940.141	4257.13	723.867	-2.00466	-4.15627	-1.77386	-4.96472	SAKL0B04686g	PRX1	similar to uniprot|P34227 Saccharomyces cerevisiae YBL064c PRX1 Mitochondrial peroxiredoxin (1-Cys Prx) with thioredoxin peroxidase activity, has a role in reduction of hydroperoxides
SAKL0B02266g_1	0.000766846	1.75062	up	4570.48	14718.8	4220.31	10953	-1.66739	-0.231739	-1.78455	-1.0396	SAKL0B02266g	0	conserved hypothetical protein
SAKL0D13046g_1	7.30854e-05	1.74302	up	45403.3	23577.2	14297.3	17906.3	1.6103	0.471875	-0.053447	-0.329711	SAKL0D13046g	NFU1	similar to uniprot|P32860 Saccharomyces cerevisiae YKL040C NFU1 Protein involved in iron metabolism in mitochondria
SAKL0F03718g_2	6.30637e-05	1.7299	up	31511.6	51358.6	19068.5	39676	1.07309	1.61475	0.3974	0.824058	SAKL0F03718g	YLH47	similar to uniprot|P89103 Saccharomyces cerevisiae YPR125W YLH47 Mitochondrial inner membrane protein exposed to the mitochondrial matrix, associates with mitochondrial ribosomes, NOT required for respiratory growth
SAKL0B05940g_2	0.000146674	1.71942	up	24392.1	7520.17	7210.6	5787.98	0.729819	-1.17453	-1.01025	-1.95645	SAKL0B05940g	0	similar to uniprot|Q2ZJS5 Caldicellulosiruptor saccharolyticus DSM 8903 CsacDRAFT_1700 Regulatory protein MerR
SAKL0F02442g_1	0.000915215	1.71443	up	72901.2	60330.6	65594.8	47284.2	2.13308	1.86255	2.15191	1.08482	SAKL0F02442g	TPO2	highly similar to uniprot|P53283 Saccharomyces cerevisiae YGR138C TPO2 (ohnolog of YPR156C) Polyamine transport protein specific for spermine
SAKL0D14410g_1	0.0256161	1.70995	up	5657.79	2011.49	1932.47	1581.39	-1.38592	-3.12496	-2.95873	-3.89891	SAKL0D14410g	AIM1	similar to uniprot|P39724 Saccharomyces cerevisiae YAL046C Putative protein of unknown function
SAKL0E10626g_2	0.00363516	1.70707	up	11869.7	32217.2	6957.27	24643.9	-0.309679	0.889924	-1.06803	0.118404	SAKL0E10626g	CYB5	similar to uniprot|P40312 Saccharomyces cerevisiae YNL111C CYB5 Cytochrome b5, involved in the sterol and lipid biosynthesis pathways
SAKL0B05764g_1	0.000526866	1.70699	up	14090.9	43443.8	15550.3	33839	-0.160539	1.35081	0.0912998	0.579358	SAKL0B05764g	YHM2	highly similar to uniprot|Q04013 Saccharomyces cerevisiae YMR241W YHM2 Mitochondrial DNA-binding protein, component of the mitochondrial nucleoid structure, involved in mtDNA replication and segregation of mitochondrial genomes
SAKL0H00572g_1	0.0167182	1.70319	up	421.172	249.472	446.445	189.043	-5.1341	-6.14119	-5.06315	-6.90943	SAKL0H00572g	PXR1	some similarities with uniprot|P53335 Saccharomyces cerevisiae YGR280C PXR1 Essential protein involved in rRNA and snoRNA maturation
SAKL0A00132g_1	1.24519e-06	1.68992	up	3040.93	12772.3	3039.66	10023.4	-2.34379	-0.403463	-2.24964	-1.16042	SAKL0A00132g	YMC2	similar to uniprot|P32331 Saccharomyces cerevisiae YPR058W YMC1 (ohnolog of YBR104W) Mitochondrial protein, putative inner membrane transporter with a role in oleate metabolism and glutamate biosynthesis
SAKL0H23562g_1	0.000410922	1.67829	up	30775.5	62124.5	26283.1	50033.2	1.03442	1.89536	0.878013	1.14837	SAKL0H23562g	NSR1	some similarities with uniprot|P27476 Saccharomyces cerevisiae YGR159C NSR1 Nucleolar protein that binds nuclear localization sequences, required for pre-rRNA processing and ribosome biogenesis
SAKL0H02178g_1	0.000542201	1.66597	up	2814.79	3493.45	2796.19	2752.89	-2.43168	-2.28891	-2.36075	-3.02527	SAKL0H02178g	DBP8	highly similar to uniprot|P38719 Saccharomyces cerevisiae YHR169W DBP8 ATPase, putative RNA helicase of the DEAD-box family
SAKL0E03586g_1	0.00107379	1.66577	up	4144.3	2609.67	3628.31	2108.29	-1.82539	-2.68796	-1.98155	-3.42415	SAKL0E03586g	RRN3	some similarities with uniprot|P36070 Saccharomyces cerevisiae YKL125W RRN3 Protein required for transcription of rDNA by RNA polymerase I
SAKL0F12518g_1	0.00161199	1.66122	up	4226.72	897.245	3319.04	713.057	-1.80259	-4.25164	-2.14687	-4.98388	SAKL0F12518g	KTI11	highly similar to uniprot|Q3E840 Saccharomyces cerevisiae YBL071W-A KTI11 Zn-ribbon protein that co- purifies with Dph1, Dph2, Eft2 and Elongator subunits Iki3p, Elp2p, and Elp3p as a complex required for synthesis of diphthamide, a modified histidine residue, and for modification of wobble nucleosides in tRNA
SAKL0H07238g_2	0.0115536	1.66097	up	22438.1	15776.7	12502.7	12398	0.6154	-0.152818	-0.247781	-0.884842	SAKL0H07238g	ISU1	similar to uniprot|Q03020 Saccharomyces cerevisiae YPL135W ISU1 (ohnolog of YOR226C) Conserved protein of the mitochondrial matrix, performs a scaffolding function during assembly of iron-sulfur clusters, interacts physically and functionally with yeast frataxin (Yfh1p)
SAKL0B04620g_2	0.000252378	1.65234	up	11394.8	5492.28	6006.7	4411.18	-0.380692	-1.61945	-1.28217	-2.34396	SAKL0B04620g	0	conserved hypothetical protein
SAKL0G08140g_2	0.00430541	1.65	up	2346.73	1137.71	2147.31	906.217	-2.63939	-3.92029	-2.78213	-4.64276	SAKL0G08140g	IPI1	similar to uniprot|P38803 Saccharomyces cerevisiae YHR085W IPI1 Essential component of the Rix1 complex (with Rix1p and Ipi3p) that is required for processing of ITS2 sequences from 35S pre-rRNA
SAKL0E01980g_1	0.00593238	1.64665	up	3183.68	918.455	2782.16	742.127	-2.23257	-4.21615	-2.39057	-4.93569	SAKL0E01980g	RRN11	similar to uniprot|Q04712 Saccharomyces cerevisiae YML043C RRN11 Protein required for rDNA transcription by RNA polymerase I, component of the core factor (CF) of rDNA transcription factor, which also contains Rrn6p and Rrn7p
SAKL0H09020g_2	0.00050895	1.6399	up	66117.1	10835.8	72408.6	8883.3	2.1744	-0.625137	2.31589	-1.33874	SAKL0H09020g	IMO32	weakly similar to uniprot|P53219 Saccharomyces cerevisiae YGR031W Putative protein of unknown function
SAKL0G03146g_1	9.7978e-05	1.63826	up	918.091	1943.63	647.891	1563.03	-4.02244	-3.12865	-4.46284	-3.84081	SAKL0G03146g	ORT1	similar to uniprot|Q12375 Saccharomyces cerevisiae YOR130C ORT1 Ornithine transporter of the mitochondrial inner membrane, exports ornithine from mitochondria as part of arginine biosynthesis
SAKL0A06116g_2	0.00475404	1.63243	up	2823.96	3124.68	2944.4	2532.17	-2.43404	-2.45642	-2.30612	-3.16343	SAKL0A06116g	ERT1	similar to uniprot|P38140 Saccharomyces cerevisiae YBR239C Putative protein of unknown function
SAKL0F09108g_2	0.000276225	1.6282	up	898.718	93955.1	796.009	77975.1	-4.06774	2.49566	-4.17447	1.79239	SAKL0F09108g	ALD5	highly similar to uniprot|P40047 Saccharomyces cerevisiae YER073W ALD5 Mitochondrial aldehyde dehydrogenase, involved in regulation or biosynthesis of electron transport chain components and acetate formation
SAKL0G12166g_2	0.000937456	1.62052	up	1388.19	2258.41	1191.42	1863.96	-3.47801	-2.89606	-3.60399	-3.59251	SAKL0G12166g	THI73	highly similar to uniprot|Q07904 Saccharomyces cerevisiae YLR004C THI73 Putative plasma membrane permease proposed to be involved in carboxylic acid uptake and repressed by thiamine
SAKL0E01760g_1	0.00108862	1.6162	up	6214.67	4543.06	5820.38	3757.82	-1.24557	-1.88664	-1.29357	-2.57924	SAKL0E01760g	RCL1	highly similar to uniprot|Q08096 Saccharomyces cerevisiae YOL010W RCL1 Subunit of U3-containing 90S preribosome processome complex involved in production of 18S rRNA and assembly of small ribosomal subunit
SAKL0E10450g_1	0.000173665	1.60443	up	26990.7	17985.3	23942.2	14920.6	0.879392	0.0898185	0.733281	-0.592242	SAKL0E10450g	RGS2	some similarities with uniprot|Q99188 Saccharomyces cerevisiae YOR107W RGS2 Negative regulator of glucose- induced cAMP signaling
SAKL0G12188g_2	0.00038073	1.58759	up	4061.18	988.504	2428.19	823.539	-1.86087	-4.09057	-2.56573	-4.75741	SAKL0G12188g	0	conserved hypothetical protein
SAKL0G03916g_1	0.00181934	1.5775	up	5184.84	7338.26	4430.19	6201.95	-1.53284	-1.20937	-1.69625	-1.86701	SAKL0G03916g	UTP5	similar to uniprot|Q04177 Saccharomyces cerevisiae YDR398W UTP5 Subunit of U3-containing Small Subunit (SSU) processome complex involved in production of 18S rRNA and assembly of small ribosomal subunit
SAKL0D11506g_1	0.00164606	1.5741	up	1676.87	6011.38	1566.53	5185.61	-3.18686	-1.46718	-3.24397	-2.12171	SAKL0D11506g	BUD16	similar to uniprot|P39988 Saccharomyces cerevisiae YEL029C BUD16 Putative pyridoxal kinase, key enzyme in vitamin B6 metabolism
SAKL0F02376g_2	0.0359853	1.57311	up	2567.14	10041	2043.5	8371.27	-2.5786	-0.803438	-2.88442	-1.45706	SAKL0F02376g	BTN2	similar to uniprot|P53286 Saccharomyces cerevisiae YGR142W BTN2 (ohnolog of YPR158W) v-SNARE binding protein that facilitates specific protein retrieval from a late endosome to the Golgi
SAKL0G03740g_2	0.00671589	1.57156	up	8711.68	8757.71	7675.55	7312.91	-0.762804	-0.980589	-0.922525	-1.63279	SAKL0G03740g	PNO1	similar to uniprot|Q7LHP7 Saccharomyces cerevisiae YOR145C PNO1 Essential nucleolar protein required for pre- 18S rRNA processing, interacts with Dim1p, an 18S rRNA dimethyltransferase, and also with Nob1p, which is involved in proteasome biogenesis
SAKL0H05456g_1	0.00120216	1.56893	up	5303.02	10707.5	4708.64	9201.61	-1.49528	-0.642578	-1.59961	-1.29236	SAKL0H05456g	YTM1	highly similar to uniprot|Q12024 Saccharomyces cerevisiae YOR272W YTM1 Constituent of 66S pre-ribosomal particles, required for maturation of the large ribosomal subunit
SAKL0F00682g_2	0.00214117	1.55955	up	19286.5	7804.28	10426.2	6587.03	0.39006	-1.1391	-0.490102	-1.78023	SAKL0F00682g	BRR6	weakly similar to uniprot|P53062 Saccharomyces cerevisiae YGL247W BRR6 Essential nuclear envelope integral membrane protein required for nuclear transport
SAKL0H24442g_1	0.000119375	1.54826	up	9496.89	18276.3	4190.31	15700.1	-0.661808	0.120858	-1.83597	-0.509793	SAKL0H24442g	AGC1	similar to uniprot|Q12482 Saccharomyces cerevisiae YPR021C AGC1 Mitochondrial amino acid transporter, acts both as a glutamate uniporter and as an aspartate- glutamate exchanger
SAKL0H20240g_2	0.00268088	1.54082	up	26347.1	15412.6	23327.5	13318.3	0.836817	-0.143394	0.667479	-0.767087	SAKL0H20240g	ATP20	highly similar to uniprot|Q12233 Saccharomyces cerevisiae YPR020W ATP20 Subunit g of the mitochondrial F1F0 ATP synthase
SAKL0A10560g_1	0.00401216	1.5406	up	3503.09	362.664	2224.93	311.75	-2.05331	-5.53777	-2.69379	-6.16126	SAKL0A10560g	YNL134C	weakly similar to uniprot|P53912 Saccharomyces cerevisiae YNL134C Putative protein of unknown function with similarity to dehydrogenases from other model organisms
SAKL0E00660g_2	0.000257221	1.53912	up	8714.51	10486.1	9788.74	9119.67	-0.76268	-0.678412	-0.555039	-1.30052	SAKL0E00660g	DIM1	highly similar to uniprot|P41819 Saccharomyces cerevisiae YPL266W DIM1 Essential 18S rRNA dimethylase (dimethyladenosine transferase), responsible for conserved m6(2)Am6(2)A dimethylation in 3'-terminal loop of 18S rRNA, part of 90S and 40S pre-particles in nucleolus, involved in pre-ribosomal RNA processing
SAKL0A00220g_2	0.00139176	1.53363	up	17323.8	18175.9	14007.9	15882.4	0.21246	0.109378	-0.0299134	-0.507576	SAKL0A00220g	NOG2	similar to uniprot|P53742 Saccharomyces cerevisiae YNR053C NOG2 Putative GTPase that associates with pre-60S ribosomal subunits in the nucleolus and is required for their nuclear export and maturation
SAKL0H25960g_1	0.021173	1.53165	up	133561	267605	113899	241324	3.17583	4.00036	2.98817	3.38527	SAKL0H25960g	RPL8A	highly similar to uniprot|P29453 Saccharomyces cerevisiae YLL045C RPL8B (ohnolog of YHL033C) Ribosomal protein L4 of the large (60S) ribosomal subunit, nearly identical to Rpl8Ap and has similarity to rat L7a ribosomal protein
SAKL0A09900g_1	0.00535747	1.52658	up	2125.37	7284.74	1907.07	6402.25	-2.86311	-1.22368	-2.93921	-1.83399	SAKL0A09900g	OTU2	similar to uniprot|P38747 Saccharomyces cerevisiae YHL013C OTU2 Protein of unknown function that may interact with ribosomes, based on co-purification experiments
SAKL0D02046g_1	6.25575e-05	1.52541	up	8092.3	7750.19	3822.92	6685.18	-0.896882	-1.13033	-1.92152	-1.73952	SAKL0D02046g	YMR265C	weakly similar to uniprot|Q03508 Saccharomyces cerevisiae YMR265C Putative protein of unknown function
SAKL0A00924g_2	0.00270642	1.52484	up	4601.08	5773.65	4934.78	5077.58	-1.70525	-1.54837	-1.55718	-2.15703	SAKL0A00924g	DBP6	similar to uniprot|P53734 Saccharomyces cerevisiae YNR038W DBP6 Essential protein involved in ribosome biogenesis
SAKL0G10890g_1	8.47651e-05	1.51955	up	13219.5	22689.7	10982.9	19829.3	-0.222325	0.428286	-0.386123	-0.175356	SAKL0G10890g	CIC1	similar to uniprot|P38779 Saccharomyces cerevisiae YHR052W CIC1 Essential protein that interacts with proteasome components and has a potential role in proteasome substrate specificity
SAKL0E10670g_2	0.0140375	1.51701	up	57113	32204.3	32747.1	29026	1.95229	0.942524	1.20123	0.34129	SAKL0E10670g	DBP2	similar to uniprot|P24783 Saccharomyces cerevisiae YNL112W DBP2 Essential ATP-dependent RNA helicase of the DEAD-box protein family, involved in nonsense-mediated mRNA decay and rRNA processing
SAKL0H23892g_1	0.000133207	1.51601	up	20846.4	47838.2	9700.33	41912.1	0.397889	1.5083	-0.607406	0.908018	SAKL0H23892g	MET17	highly similar to uniprot|P06106 Saccharomyces cerevisiae YLR303W MET17 Methionine and cysteine synthase (O-acetyl homoserine-O-acetyl serine sulfhydrylase), required for sulfur amino acid synthesis
SAKL0G01650g_1	0.00173153	1.51566	up	4920.64	5332.32	6236.78	4721.21	-1.57369	-1.64828	-1.25065	-2.24823	SAKL0G01650g	CCC2	similar to uniprot|P38995 Saccharomyces cerevisiae YDR270W CCC2 Cu(+2)-transporting P-type ATPase, required for export of copper from the cytosol into an extracytosolic compartment
SAKL0A04906g_1	0.004133	1.51253	up	4151.41	2604.57	4320.13	2320.78	-1.88292	-2.68785	-1.7522	-3.28481	SAKL0A04906g	RSA1	similar to uniprot|Q08932 Saccharomyces cerevisiae YPL193W RSA1 Protein involved in the assembly of 60S ribosomal subunits
SAKL0H09812g_1	0.00665356	1.51158	up	7605.56	4289.44	7996.51	3836.62	-1.00974	-1.96162	-0.865801	-2.55768	SAKL0H09812g	RIM2	similar to uniprot|P38127 Saccharomyces cerevisiae YBR192W RIM2 Mitochondrial pyrimidine nucleotide transporter
SAKL0H11000g_2	0.000463569	1.50574	up	132423	6459.2	111125	5757.3	3.18735	-1.37016	2.95111	-1.96063	SAKL0H11000g	AQY1	similar to uniprot|P53386 Saccharomyces cerevisiae YPR192W AQY1 Spore-specific water channel that mediates the transport of water across cell membranes, developmentally controlled
SAKL0F08690g_2	0.00308679	1.50249	up	166793	160424	146583	143978	3.49307	3.26528	3.36304	2.67792	SAKL0F08690g	GPP1	similar to uniprot|P41277 Saccharomyces cerevisiae YIL053W RHR2 (ohnolog of YER062C) Constitutively expressed isoform of DL-glycerol-3-phosphatase
SAKL0A00506g_2	0.0364508	1.50215	up	5690.98	9637.17	4484.21	8328.61	-1.37875	-0.872325	-1.72727	-1.45935	SAKL0A00506g	TRM112	highly similar to uniprot|P53738 Saccharomyces cerevisiae YNR046W TRM112 Subunit of tRNA methyltransferase (MTase) complexes in combination with Trm9p and Trm11p
SAKL0H15070g_2	0.00171799	1.50121	up	5152.84	3953.03	4762.03	3518.93	-1.52871	-2.086	-1.60523	-2.67213	SAKL0H15070g	YDR161W	similar to uniprot|Q03771 Saccharomyces cerevisiae YDR161W Putative protein of unknown function

## Sheet: Down (47)
ProbeName	p-value	FCAbsolute	regulation	[VP16, YPD](raw)	[VP16, YPGly](raw)	[WT, YPD](raw)	[WT, YPGly](raw)	[VP16, YPD](normalized)	[VP16, YPGly](normalized)	[WT, YPD](normalized)	[WT, YPGly](normalized)	Gene_Id	Sc ortholog	note
SAKL0C00176g_Xhyb1_SAKL0A00154g	6.01022e-05	2.64894	down	14001.6	1874.15	17470.5	6573.56	-0.0861661	-3.16879	0.216859	-1.76337	SAKL0C00176g	IMA5	highly similar to uniprot|P40884 Saccharomyces cerevisiae YJL216C Protein of unknown function, similar to alpha-D-glucosidases
SAKL0A00154g_1	0.000547269	2.64399	down	133341	8058.57	135072	27714.7	3.18046	-1.09138	3.24093	0.311335	SAKL0A00154g	IMA5	highly similar to uniprot|P40884 Saccharomyces cerevisiae YJL216C Protein of unknown function, similar to alpha-D-glucosidases
SAKL0C02112g_Xhyb1_SAKL0C00176g	0.000459684	2.53875	down	33888.9	2192.18	32130.1	7430.91	1.09841	-2.94062	1.14043	-1.5965	SAKL0C02112g	IMA1	highly similar to uniprot|Q08295 Saccharomyces cerevisiae YOL157C Putative protein of unknown function
SAKL0B00220g_1	0.000184064	2.51267	down	250.657	3667.79	190.118	12118.2	-6.24742	-2.20735	-6.22638	-0.878131	SAKL0B00220g	SUC2	similar to uniprot|P00724 Saccharomyces cerevisiae YIL162W SUC2 Invertase, sucrose hydrolyzing enzyme
SAKL0D10450g_2	0.00313593	2.33913	down	148456	10009.9	209695	31027.1	3.35254	-0.771676	3.87857	0.454294	SAKL0D10450g	RGT2	highly similar to gnl|GLV|KLLA0A11110g Kluyveromyces lactis KLLA0A11110g
SAKL0E08580g_2	0.00890134	2.32689	down	78.0213	274.82	139.108	827.123	-7.64	-6.02461	-6.76918	-4.8062	SAKL0E08580g	FAS2	similar to uniprot|P19097 Saccharomyces cerevisiae YPL231W FAS2 Alpha subunit of fatty acid synthetase, which catalyzes the synthesis of long-chain saturated fatty acids
SAKL0B12804g_1	3.1e-05	2.18025	down	338.572	38.6889	491.532	110.818	-5.50004	-8.77787	-4.88362	-7.65338	SAKL0B12804g	0	no similarity
SAKL0B00264g_1	0.0168499	2.14109	down	13566.8	140.561	13650.9	386.135	-0.169134	-6.96631	-0.139377	-5.86796	SAKL0B00264g	RGT2	similar to uniprot|Q12300 Saccharomyces cerevisiae YDL138W RGT2 (ohnolog of YDL194W) Plasma membrane glucose receptor, highly similar to Snf3p
SAKL0D09350g_2	2.69881e-06	1.99647	down	4748.09	2649.65	7432.29	7014.66	-1.62572	-2.66704	-0.955297	-1.66959	SAKL0D09350g	OPT2	similar to uniprot|Q06593 Saccharomyces cerevisiae YPR194C OPT2 Oligopeptide transporter
SAKL0B12540g_1	0.000426541	1.97221	down	2005.57	3923.23	2974.75	10231.2	-2.9518	-2.10473	-2.28901	-1.12492	SAKL0B12540g	HXT1	highly similar to uniprot|P39003 Saccharomyces cerevisiae YDR343C HXT6 (ohnolog of YHR094C) High-affinity glucose transporter of the major facilitator superfamily, nearly identical to Hxt7p, expressed at high basal levels relative to other HXTs, repression of expression by high glucose requires SNF3
SAKL0E00154g_1	0.00746482	1.94702	down	2029.08	75.3097	1897.65	196.642	-2.85285	-7.79404	-2.93899	-6.83277	SAKL0E00154g	0	conserved hypothetical protein
SAKL0H25102g_2	0.00229729	1.92887	down	37.7981	67.4838	48.2156	174.047	-8.62408	-7.94882	-8.49044	-7.00107	SAKL0H25102g	IME4	similar to uniprot|P41833 Saccharomyces cerevisiae YGL192W IME4 Probable mRNA N6-adenosine methyltransferase that is required for IME1 transcript accumulation and for sporulation
SAKL0D01210g_1	0.0299413	1.91543	down	211.537	54.9694	260.901	136.509	-6.12607	-8.2971	-5.83178	-7.35943	SAKL0D01210g	COS7	some similarities with uniprot|P38363 Saccharomyces cerevisiae YML132W COS3 Protein involved in salt resistance
SAKL0E14674g_2	0.00241703	1.87638	down	18108.8	3102.13	20524.4	7599.67	0.31175	-2.46838	0.478395	-1.56042	SAKL0E14674g	LPX1	similar to uniprot|Q12405 Saccharomyces cerevisiae YOR084W LPX1 Oleic acid-inducible, peroxisomal matrix localized lipase
SAKL0E00176g_Xhyb1_SAKL0F00132g	0.0453738	1.87543	down	1567.72	125.33	1766.47	332.274	-3.23549	-7.04802	-3.03315	-6.1408	SAKL0E00176g	0	some similarities with uniprot|Q96W94 Saccharomyces kluyveri PYD3 Beta-alanine synthase
SAKL0H12958g_1	0.000724236	1.85158	down	18590.1	6556.13	23855.2	15959.5	0.3381	-1.37315	0.712558	-0.484392	SAKL0H12958g	ADR1	similar to uniprot|P07248 Saccharomyces cerevisiae YDR216W ADR1 Carbon source-responsive zinc-finger transcription factor, required for transcription of the glucose-repressed gene ADH2, of peroxisomal protein genes, and of genes required for ethanol, glycerol, and fatty acid utilization
SAKL0A05676g_1	0.0220413	1.83908	down	124162	462.316	141353	1134.58	3.08955	-5.22974	3.27459	-4.35076	SAKL0A05676g	MAL11	similar to uniprot|P53048 Saccharomyces cerevisiae YGR289C MAL11 Inducible high-affinity maltose transporter (alpha-glucoside transporter)
SAKL0E04862g_1	0.000244417	1.78069	down	3247.34	442.435	4020.89	1044.7	-2.17066	-5.25055	-1.89572	-4.41812	SAKL0E04862g	GAT2	weakly similar to uniprot|P40209 Saccharomyces cerevisiae YMR136W GAT2 Protein containing GATA family zinc finger motifs
SAKL0A00880g_1	0.00279877	1.75391	down	133.308	59.5853	241.424	134.614	-6.94486	-8.1837	-5.95178	-7.37313	SAKL0A00880g	SFA1	similar to uniprot|P32771 Saccharomyces cerevisiae YDL168W SFA1 Bifunctional enzyme containing both alcohol dehydrogenase and glutathione-dependent formaldehyde dehydrogenase activities, functions in formaldehyde detoxification and formation of long chain and complex alcohols, regulated by Hog1p-Sko1p
SAKL0E06864g_1	0.00484211	1.73408	down	72921.4	126473	92899.9	289985	2.33151	2.907	2.7021	3.70117	SAKL0E06864g	ITR1	similar to uniprot|Q9HFF8 Saccharomyces carlsbergensis FSY1 Fructose symporter
SAKL0H09504g_1	0.00084647	1.72832	down	501.401	486.41	527.35	1084.8	-5.13952	-5.1549	-4.81744	-4.36553	SAKL0H09504g	BIO3	similar to uniprot|P50277 Saccharomyces cerevisiae YNR058W BIO3 7,8-diamino-pelargonic acid aminotransferase (DAPA), catalyzes the second step in the biotin biosynthesis pathway
SAKL0H02684g_1	0.0115543	1.70324	down	103662	12829.1	90465.9	28649	2.83279	-0.442424	2.57606	0.325855	SAKL0H02684g	SPG1	conserved hypothetical protein
SAKL0A05610g_1	4.89878e-05	1.69859	down	1814.74	1384.68	2609.47	3108.4	-3.07278	-3.60835	-2.5014	-2.84401	SAKL0A05610g	TOS8	some similarities with uniprot|P41817 Saccharomyces cerevisiae YPL177C CUP9 (ohnolog of YGL096W) Homeodomain- containing transcriptional repressor of PTR2, which encodes a major peptide transporter
SAKL0F00286g_2	0.000686679	1.68643	down	8954.7	4216.37	10615.6	9470.54	-0.716716	-1.9921	-0.47652	-1.23813	SAKL0F00286g	FUI1	similar to uniprot|P38196 Saccharomyces cerevisiae YBL042C FUI1 High affinity uridine permease, localized to the plasma membrane
SAKL0F02618g_1	0.00996692	1.67801	down	8686.69	1833.84	9213.7	4075.05	-0.762027	-3.23128	-0.692684	-2.48453	SAKL0F02618g	SUE1	similar to uniprot|Q06524 Saccharomyces cerevisiae YPR151C SUE1 Mitochondrial protein required for degradation of unstable forms of cytochrome c
SAKL0A05698g_1	0.0031753	1.66715	down	26788	3090.36	21976	6769.7	0.880167	-2.45771	0.587714	-1.72032	SAKL0A05698g	IMA1	highly similar to uniprot|P53051 Saccharomyces cerevisiae YGR287C Protein of unknown function that may interact with ribosomes, based on co-purification experiments
SAKL0D06754g_1	0.00121913	1.65878	down	40129.6	37434.7	39611.9	81529.8	1.46031	1.12974	1.43454	1.85986	SAKL0D06754g	YJL055W	similar to uniprot|P47044 Saccharomyces cerevisiae YJL055W Putative protein of unknown function, proposed to be involved in the metabolism of purine and pyrimidine base analogues
SAKL0A04928g_1	0.0011897	1.64967	down	100.827	297.445	130.927	660.469	-7.25137	-5.81006	-6.85321	-5.08789	SAKL0A04928g	PRM3	conserved hypothetical protein
SAKL0B02112g_1	0.0148265	1.64933	down	30984.3	810.144	22135	1764.19	1.07248	-4.40359	0.456822	-3.68171	SAKL0B02112g	TNA1	weakly similar to uniprot|P53322 Saccharomyces cerevisiae YGR260w TNA1 High affinity nicotinic acid plasma membrane permease, responsible for uptake of low levels of nicotinic acid
SAKL0F04334g_2	0.00171432	1.64481	down	157115	20235.1	193584	44269.9	3.43849	0.270144	3.76155	0.988063	SAKL0F04334g	PDC1	uniprot|Q6XAE9 Saccharomyces kluyveri SAKL0F04334g PDC13 Pyruvate decarboxylase
SAKL0E13288g_2	0.00152455	1.62673	down	121847	5725.63	159988	12319.5	3.06615	-1.55696	3.48676	-0.854984	SAKL0E13288g	FMP45	similar to uniprot|Q07651 Saccharomyces cerevisiae YDL222C FMP45 (ohnolog of YNL194C) Integral membrane protein localized to mitochondria (untagged protein)
SAKL0F12716g_1	0.00590382	1.61943	down	337.959	60.696	409.491	131.245	-5.46133	-8.11104	-5.18973	-7.41556	SAKL0F12716g	MAM1	some similarities with uniprot|P40065 Saccharomyces cerevisiae YER106W MAM1 Monopolin, kinetochore associated protein involved in chromosome attachment to meiotic spindle
SAKL0H14124g_1	0.0333816	1.61006	down	323.995	625.886	496.033	1340.6	-5.50501	-4.81148	-4.93189	-4.12437	SAKL0H14124g	CSN9	similar to uniprot|Q03981 Saccharomyces cerevisiae YDR179C CSN9 Subunit of the Cop9 signalosome, which is required for deneddylation, or removal of the ubiquitin- like protein Rub1p from Cdc53p (cullin)
SAKL0H09658g_1	0.00316376	1.59678	down	171.492	80.1794	105.014	166.539	-6.50628	-7.74192	-7.11592	-7.06676	SAKL0H09658g	PCH2	similar to uniprot|P38126 Saccharomyces cerevisiae YBR186W PCH2 Nucleolar component of the pachytene checkpoint, which prevents chromosome segregation when recombination and chromosome synapsis are defective
SAKL0E02046g_1	0.00105272	1.58823	down	417.559	160.169	732.4	342.762	-5.13429	-6.69668	-4.29991	-6.02926	SAKL0E02046g	ATG22	weakly similar to uniprot|P25568 Saccharomyces cerevisiae YCL038C ATG22 Vacuolar integral membrane protein required for efflux of amino acids during autophagic body breakdown in the vacuole
SAKL0D05236g_1	0.0107609	1.57668	down	23899.4	12394.6	34701.5	25943.8	0.667987	-0.438921	1.25744	0.217968	SAKL0D05236g	GSM1	similar to uniprot|P42950 Saccharomyces cerevisiae YJL103C GSM1 Putative zinc cluster protein of unknown function
SAKL0E00792g_2	0.000370861	1.5503	down	116.922	9232.56	83.3447	18794.1	-6.98515	-0.878697	-7.4315	-0.246149	SAKL0E00792g	YPL272C	similar to uniprot|Q08984 Saccharomyces cerevisiae YPL272C Putative protein of unknown function
SAKL0H11528g_1	0.000171953	1.54486	down	9960.38	2075.63	3984.06	4236.21	-0.551902	-3.02326	-1.85151	-2.39578	SAKL0H11528g	BIO3	similar to uniprot|P50277 Saccharomyces cerevisiae YNR058W BIO3 7,8-diamino-pelargonic acid aminotransferase (DAPA), catalyzes the second step in the biotin biosynthesis pathway
SAKL0F02068g_2	0.00461092	1.53798	down	143243	5112.47	166461	10399.3	3.30452	-1.71967	3.54098	-1.09863	SAKL0F02068g	POX1	similar to uniprot|P13711 Saccharomyces cerevisiae YGL205W POX1 Fatty-acyl coenzyme A oxidase, involved in the fatty acid beta-oxidation pathway
SAKL0H21010g_1	0.000676403	1.53589	down	83981.7	3943.84	151073	7982.93	2.52288	-2.09895	3.38919	-1.47987	SAKL0H21010g	SNQ2	similar to uniprot|P32568 Saccharomyces cerevisiae YDR011W SNQ2 Plasma membrane ATP-binding cassette (ABC) transporter, multidrug transporter involved in multidrug resistance and resistance to singlet oxygen species
SAKL0H14498g_1	0.00166775	1.53267	down	380.083	77.6941	498.034	159.967	-5.28992	-7.74608	-4.85764	-7.13003	SAKL0H14498g	0	uniprot|Q6YFE5 Saccharomyces kluyveri SAKL0H14498g GTP cyclohydrolase
SAKL0B07040g_2	0.000691319	1.53154	down	1907.51	2942.78	2077.79	5918.95	-2.9449	-2.53418	-2.82717	-1.9192	SAKL0B07040g	TAH18	similar to uniprot|Q12181 Saccharomyces cerevisiae YPR048W TAH18 Protein of unknown function
SAKL0F11726g_2	0.00967972	1.53086	down	132639	6176.51	125107	12351.9	3.19239	-1.4881	3.11063	-0.873763	SAKL0F11726g	0	conserved hypothetical protein
SAKL0D11968g_2	0.00701385	1.5263	down	9843.24	21335.7	8765.18	41796.5	-0.575506	0.287749	-0.777142	0.897788	SAKL0D11968g	ISY1	similar to uniprot|P21374 Saccharomyces cerevisiae YJR050W ISY1 Component of the spliceosome complex involved in pre-mRNA splicing, auxiliary splicing factor that may modulate Syf1p activity and help optimize splicing
SAKL0E15246g_1	0.0289924	1.51585	down	171001	2899.82	205240	5847.34	3.56225	-2.53557	3.83795	-1.93545	SAKL0E15246g	POT1	similar to uniprot|P27796 Saccharomyces cerevisiae YIL160C POT1 3-ketoacyl-CoA thiolase with broad chain length specificity, cleaves 3-ketoacyl-CoA into acyl-CoA and acetyl-CoA during beta-oxidation of fatty acids
SAKL0B00154g_1	0.00512024	1.51396	down	460.854	84.7756	1146.7	169.363	-5.13668	-7.65064	-3.66889	-7.05232	SAKL0B00154g	0	conserved hypothetical protein
SAKL0F07656g_1	0.0118931	1.50577	down	8550.84	7800.48	10114.4	15246.9	-0.796669	-1.14195	-0.506664	-0.551451	SAKL0F07656g	YIL024C	similar to uniprot|P40543 Saccharomyces cerevisiae YIL024C Putative protein of unknown function
