# Supplementary material for: Plastic Rewiring of Sef1 Transcriptional Networks and the Potential of Nonfunctional Transcription Factor Binding in Facilitating Adaptive Evolution
Source: Mol Biol Evol. 2021 Jun 27;38(11):4732–47. doi: 10.1093/molbev/msab192 (PMC8557406; doi:10.1093/molbev/msab192)
Supplement: msab192_Supplementary_Data [file msab192_supplementary_data.zip › Table S8_Strain list.xlsx]

## Sheet: Strains
Lab stock	PC's name	Previous name	Species	parental strain	Genotype	Note	Purpose	Reference
JYL1897		Y159 / GRY1183	L. kluyveri		MATa ura3	Wild-type strain used in this study, a gift from Jure Piskur, who passed away in 2014.	Phenotypic assay, microarray, qPCR, promoter assay, ChIP-seq assay,and competition assay	Appl Microbiol Biotechnol. 2001; 57:216-19
	SkUra3KA1		L. kluyveri	JYL1897	MATa ura3D::KanMX6	Wild-type strain used as the reference strain in competition assay	Competition assay	This study
	SkSef1KA1		L. kluyveri	JYL1897	MATa ura3 sef1D::KanMX6	SAKL0F12342g deletion strains	Phenotypic assay, microarray, qPCR, promoter assay, and competition assay	This study
	SkSef1KA2
	SkSef1HA1		L. kluyveri	JYL1897	MATa ura3 sef1D::HphMX4	SAKL0F12342g deletion strains	Promoter assay	This study
	SkSef1HA2
	SkSef1NR7-1		L. kluyveri	SkSef1KA1	MATa ura3 sef1D::SEF1-FRT	SAKL0F12342g reconsitution strains	Phenotypic assay	This study
	SkSef1NR12-1
	SkAft1KA22		L. kluyveri	JYL1897	MATa ura3 aft1D::KanMX6	SAKL0A04532g deletion strains	Phenotypic assay, microarray, qPCR, and promoter assay	This study
	SkAft1KA23
	SkSef1KAft1HA1		L. kluyveri	SkSef1KA1	MATa ura3 sef1D::KanMX6 aft1D::HphMX4	SAKL0F12342g and SAKL0A04532g double deletion strains	Phenotypic assay and microarray	This study
	SkSef1KAft1HA2
	SkSef1KAft1HSef1NR3-3		L. kluyveri	SkSef1KAft1HA1	MATa ura3 sef1D::SEF1-FRT aft1D::HphMX4	SAKL0F12342g reconsitution in SAKL0F12342g and SAKL0A04532g double deletion strains	Phenotypic assay	This study
	SkSef1KAft1HSef1NR4-1
		SC5314	C. albicans		Wild type	Wild-type strain used in this study, a gift from Chung-Yu Lan, NTHU, Taiwan	Phenotypic assay	Genome Biol. 2004; 5(7): 230
	CaSef1D5-2-16-30		C. albicans	SC5314	sef1D::FRT / sef1D::FRT	orf19.3753 homozygous deletion strain		A gift from Chung-Yu Lan, NTHU, Taiwan
	CaAft1D3-1-7-14		C. albicans	SC5314	aft2D::FRT / aft2D::FRT	orf19.2272 homozygous deletion strain		A gift from Chung-Yu Lan, NTHU, Taiwan
	CaAft1DSef1D3-1-20-1		C. albicans	CaAft1D3-1-7-14	aft2D::FRT / aft2D::FRT sef1D::FRT / sef1D::FRT	orf19.3753 and orf19.2272 double homozygous deletion strain		This study
JYL2017		W29	Y. lipolytica		MATa wild type	Wild-type strain used in this study, CBS7504, ATCC20460, purchased from ATCC (www.att.org)	Phenotypic assay	Nonconventional yeasts in biotechnology: a handbook. (1996) Springer Verlag, Berlin, Germany
	YlSef1NA33		Y. lipolytica	W29	MATa sef1D::NatMX4	YALI1_D06408g deletion strains		This study
	YlSef1NA37
JYL1925		yLB13a	K. lactis		MATa hmlalpha::URA3 hmra::TRP1 nej1::LEU2 trp1 leu2 metA1ura3A1	Wild-type strain used in this study, a gift from Alexander Johnson, UCSF, USA	Phenotypic assay	Nature. 2010; 468(7326):959-63
	KlSef1HA11		K. lactis	yLB13a	MATa hmlalpha::URA3 hmra::TRP1 nej1::LEU2 trp1 leu2 metA1ura3A1 sef1D::HphMX4	KLLA0E20307g deletion strains		This study
	KlSef1HA12
	KlAft1KA1		K. lactis	yLB13a	MATa hmlalpha::URA3 hmra::TRP1 nej1::LEU2 trp1 leu2 metA1ura3A1 aft1D::KanMX6	KLLA0D03256g deletion strains		This study
	KlAft1KA2
	KlAft1KSef1HA11		K. lactis	KlAft1KA1	MATa hmlalpha::URA3 hmra::TRP1 nej1::LEU2 trp1 leu2 metA1ura3A1 aft1D::KanMX6 sef1D::HphMX4	KLLA0D03256g and KLLA0E20307g double deletion strains		This study
	KlAft1KSef1HA12
JYL03		W303, BS1	S. cerevisiae		MATa his3-11,15 trp1-1 ura3-1 ade2-1 leu2-3,112 can1-100	Wild-type strain used in this study	Phenotypic assay	Open Biol. 2012; 2(8):120093
	W303ScSef1NA1		S. cerevisiae	W303	MATa his3-11,15 trp1-1 ura3-1 ade2-1 leu2-3,112 can1-100 sef1D::NatMX4	YBL066C deletion strains		This study
	W303ScSef1NA2
	W303ScAft2HA1		S. cerevisiae	W303	MATa his3-11,15 trp1-1 ura3-1 ade2-1 leu2-3,112 can1-100 aft2D::HphMX4	YPL202C deletion strains		This study
	W303ScAft2HA2
	W303ScAft1KA1		S. cerevisiae	W303	MATa his3-11,15 trp1-1 ura3-1 ade2-1 leu2-3,112 can1-100 aft1D::KanMX6	YGL071W deletion strains		This study
	W303ScAft1KA2
	W303ScAft1KAft2HA8		S. cerevisiae	W303ScAft1KA1	MATa his3-11,15 trp1-1 ura3-1 ade2-1 leu2-3,112 can1-100 aft1D::KanMX6 aft2D::HphMX4	YGL071W and YPL202C double deletion strains		This study
	W303ScAft1KAft2HA9
	W303ScAft1KAft2HSef1NA1		S. cerevisiae	W303ScAft1KAft2HA8	MATa his3-11,15 trp1-1 ura3-1 ade2-1 leu2-3,112 can1-100 aft1D::KanMX6 aft2D::HphMX4 sef1D::NatMX4	YGL071W, YPL202C, and YBL066C triple deletion strains		This study
	W303ScAft1KAft2HSef1NA3
JYL1962		DL-1, ATCC26012	H. polymorpha		MATalpha leu2 ura3	Wild-type strain used in this study, purchased from BCRC, Taiwan (www.bcrc.firdi.org.tw)	Phenotypic assay	Yeast biotechnol: divers. Appl. SE - 3. Satyanarayana T, Kunze G, editor. Netherlands: Springer; 2009. p47-64
	HpAft2NA2		H. polymorpha	DL-1	MATalpha leu2 ura3 aft2D::NatMX4	HPODL_04658 deletion strains		This study
	HPAft2NA4
	HpSef1HA9		H. polymorpha	DL-1	MATalpha leu2 ura3 sef1D::HphMX4	HPODL_03022 deletion strains		This study
	HpSef1HA13
	HpAft2NSef1HA48		H. polymorpha	HpAft2NA2	MATalpha leu2 ura3 aft2D::NatMX4 sef1D::HphMX4	HPODL_04658 and HPODL_03022 double deletion strains		This study
	HpAft2NSef1HA52
JYL1938		GS115	P. pastoris	CBS7435	MATalpha- his4	Wild-type strain used in this study, a gift from Kenneth Wolfe, UCD, Ireland	Phenotypic assay	Nat Biotechnol. 2009; 27(6):561-6
	PpAft2ZB9		P. pastoris	GS115	MATalpha- his4 aft2D::lox72	PP7435_Chr1-1146 deletion strains		This study
	PpAft2ZB11
	PpSef1ZA54		P. pastoris	GS115	MATalpha- his4 sef1D::lox71-Cre-ZeoR-lox66	PP7435_Chr3-0266 deletion strains		This study
	PpSef1ZA58
	PpAft2Sef1ZA66		P. pastoris	PpAft2ZB9	MATalpha- his4 aft2D::lox72 sef1D::lox71-Cre-ZeoR-lox66	PP7435_Chr1-1146 and PP7435_Chr3-0266 double deletion strains		This study
	PpAft2Sef1ZA70
	SkSef1TAPNB1-1		L. kluyveri	JYL1897	MATa ura3 SEF1-TAP::FRT	LkSef1-TAP strains for ChIP	ChIP-Seq assay	This study
	SkSef1TAPNB3-1
	SkSef1VP16NB10-1		L. kluyveri	JYL1897	MATa ura3 SEF1-VP16::FRT	Highly-active LkSef1-VP16 strains	Microarray, qPCR, and promoter assay	This study
	SkSef1VP16NB12-1
	SkSef1VP16Aft1KA4		L. kluyveri	SkSef1VP16NB10-1	MATa ura3 SEF1-VP16::FRT aft1D::KanMX6	Highly-active LkSef1-VP16 strains with aft1D	qPCR and promoter assay	This study
	SkSef1VP16Aft1KA5
	SklexAOPlacZ-1		L. kluyveri	JYL1897	MATa ura3::ScURA3-lexAOP-LacZ	lexAOP-LacZ reporter Lk strains	One-hybrid assay	This study
	SklexAOPlacZ-2
	Sk1HSef1lexANB2-6		L. kluyveri	SklexAOPlacZ-1	MATa ura3::ScURA3-lexAOP-LacZ SEF1-lexA::FRT	LkSef1-lexA one-hybrid strains
	Sk1HSef1lexANB3-2
	Sk1HScSef1lexANB2-5		L. kluyveri	SklexAOPlacZ-1	MATa ura3::ScURA3-lexAOP-LacZ sef1D::ScSEF1-lexA::FRT	Lk-ScSef1-lexA replacement one-hybrid strain
	Sk1HHpSef1lexANB3-15				MATa ura3::ScURA3-lexAOP-LacZ sef1D::HpSEF1-lexA::FRT	Lk-HpSef1-lexA replacement one-hybrid strain
	Sk1HPpSef1lexANB3-4				MATa ura3::ScURA3-lexAOP-LacZ sef1D::PpSEF1-lexA::FRT	Lk-PpSef1-lexA replacement one-hybrid strain
	Sk1HCaSef1lexANB1-4				MATa ura3::ScURA3-lexAOP-LacZ sef1D::CaSEF1-lexA::FRT	LkCaSef1-lexA replacement one-hybrid strain
	Sk1H-pRS41H-lexA-SkSef1-1		L. kluyveri	SklexAOPlacZ-1	MATa ura3::ScURA3-lexAOP-LacZ [pRS41H-ScADH1p-lexA-SEF1-ScADH1t]	lexA-LkSef1 plasmid-based one-hybrid strains
	Sk1H-pRS41H-lexA-SkSef1-2
	Sk1H-pRS41H-lexA-SkSef1-VP16-1		L. kluyveri	SklexAOPlacZ-1	MATa ura3::ScURA3-lexAOP-LacZ [pRS41H-ScADH1p-lexA-SEF1-VP16-ScADH1t]	lexA-LkSef1-VP16 plasmid-based one-hybrid strains
	Sk1H-pRS41H-lexA-SkSef1-VP16-2
	JYL1897-pRS41H-SkFET3p749-LacZ-1		L. kluyveri	JYL1897	MATa ura3 [pRS41H-SkFET3p749-LacZ-2]	LkFET3p-LacZ strains	Promoter assay	This study
	JYL1897-pRS41H-SkFET3p749-LacZ-2
	SkSef1VP16-pRS41H-SkFET3p749-LacZ-1		L. kluyveri	SkSef1VP16NB10-1	MATa ura3 SEF1-VP16::FRT [pRS41H-SkFET3p749-LacZ-2]
	SkSef1VP16-pRS41H-SkFET3p749-LacZ-2
	SkAft1K-pRS41H-SkFET3p749-LacZ-1		L. kluyveri	SkAft1KA22	MATa ura3 aft1D::KanMX6 [pRS41H-SkFET3p749-LacZ-2]
	SkAft1K-pRS41H-SkFET3p749-LacZ-2
	SkSef1VP16Aft1K-pRS41H-SkFET3p749-LacZ-1		L. kluyveri	SkSef1VP16Aft1KA1	MATa ura3 SEF1-VP16::FRT aft1D::KanMX6 [pRS41H-SkFET3p749-LacZ-2]
	SkSef1VP16Aft1K-pRS41H-SkFET3p749-LacZ-2
	JYL1897-pRS41H-SAKL0B05940gp-LacZ-1		L. kluyveri	JYL1897	MATa ura3 [pRS41H-SAKL0B05940gp-LacZ-1]	SAKL0B05940gp-LacZ strains	Promoter assay	This study
	JYL1897-pRS41H-SAKL0B05940gp-LacZ-2
	SkSef1K-pRS41H-SAKL0B05940gp-LacZ-1		L. kluyveri	SkSef1KA1	MATa ura3 sef1D::KanMX6 [pRS41H-SAKL0B05940gp-LacZ-1]
	SkSef1K-pRS41H-SAKL0B05940gp-LacZ-2
	SkSef1VP16-pRS41H-SAKL0B05940gp-LacZ-1		L. kluyveri	SkSef1VP16NB10-1	MATa ura3 SEF1-VP16::FRT [pRS41H-SAKL0B05940gp-LacZ-1]
	SkSef1VP16-pRS41H-SAKL0B05940gp-LacZ-2
	JYL1897-pRS41H-SAKL0B05940gpMut-LacZ-1		L. kluyveri	JYL1897	MATa ura3 [pRS41H-SAKL0B05940gpMut-LacZ-4]	SAKL0B05940gpMut-LacZ strains	Promoter assay	This study
	JYL1897-pRS41H-SAKL0B05940gpMut-LacZ-2
	SkSef1K-pRS41H-SAKL0B05940gpMut-LacZ-1		L. kluyveri	SkSef1KA1	MATa ura3 sef1D::KanMX6 [pRS41H-SAKL0B05940gpMut-LacZ-4]
	SkSef1K-pRS41H-SAKL0B05940gpMut-LacZ-2
	SkSef1VP16-pRS41H-SAKL0B05940gpMut-LacZ-1		L. kluyveri	SkSef1VP16NB10-1	MATa ura3 SEF1-VP16::FRT [pRS41H-SAKL0B05940gpMut-LacZ-4]
	SkSef1VP16-pRS41H-SAKL0B05940gpMut-LacZ-2
	JYL1897-pRS41H-SkIDH1p453-LacZ-1		L. kluyveri	JYL1897	MATa ura3 [pRS41H-SkIDH1p453-LacZ-2]	LkIDH1p-LacZ strains	Promoter assay	This study
	JYL1897-pRS41H-SkIDH1p453-LacZ-2
	SkSef1K-pRS41H-SkIDH1p453-LacZ-1		L. kluyveri	SkSef1KA1	MATa ura3 sef1D::KanMX6 [pRS41H-SkIDH1p453-LacZ-2]
	SkSef1K-pRS41H-SkIDH1p453-LacZ-2
	SkSef1VP16-pRS41H-SkIDH1p453-LacZ-1		L. kluyveri	SkSef1VP16NB10-1	MATa ura3 SEF1-VP16::FRT [pRS41H-SkIDH1p453-LacZ-2]
	SkSef1VP16-pRS41H-SkIDH1p453-LacZ-2
	JYL1897-pRS41H-SkIDH1p453Mut-LacZ-1		L. kluyveri	JYL1897	MATa ura3 [pRS41H-SkIDH1p453Mut-LacZ-1]	LkIDH1pMut-LacZ strains	Promoter assay	This study
	JYL1897-pRS41H-SkIDH1p453Mut-LacZ-2
	SkSef1K-pRS41H-SkIDH1p453Mut-LacZ-1		L. kluyveri	SkSef1KA1	MATa ura3 sef1D::KanMX6 [pRS41H-SkIDH1p453Mut-LacZ-1]
	SkSef1K-pRS41H-SkIDH1p453Mut-LacZ-2
	SkSef1VP16-pRS41H-SkIDH1p453Mut-LacZ-1		L. kluyveri	SkSef1VP16NB10-1	MATa ura3 SEF1-VP16::FRT [pRS41H-SkIDH1p453Mut-LacZ-1]
	SkSef1VP16-pRS41H-SkIDH1p453Mut-LacZ-2
	JYL1897-pRS41K-SkIDH2p437-LacZ-1		L. kluyveri	JYL1897	MATa ura3 [pRS41K-SkIDH2p437-LacZ-3]	LkIDH2p-LacZ strains	Promoter assay	This study
	JYL1897-pRS41K-SkIDH2p437-LacZ-2
	SkSef1H-pRS41K-SkIDH2p437-LacZ-1		L. kluyveri	SkSef1HA1	MATa ura3 sef1D::HphMX4 [pRS41K-SkIDH2p437-LacZ-3]
	SkSef1H-pRS41K-SkIDH2p437-LacZ-2
	SkSef1VP16-pRS41K-SkIDH2p437-LacZ-1		L. kluyveri	SkSef1VP16NB10-1	MATa ura3 SEF1-VP16::FRT [pRS41K-SkIDH2p437-LacZ-3]
	SkSef1VP16-pRS41K-SkIDH2p437-LacZ-2
	JYL1897-pRS41K-SkIDH2p437Mut-LacZ-1		L. kluyveri	JYL1897	MATa ura3 [pRS41K-SkIDH2p437Mut-LacZ-1]	LkIDH2pMut-LacZ strains	Promoter assay	This study
	JYL1897-pRS41K-SkIDH2p437Mut-LacZ-2
	SkSef1H-pRS41K-SkIDH2p437Mut-LacZ-1		L. kluyveri	SkSef1HA1	MATa ura3 sef1D::HphMX4 [pRS41K-SkIDH2p437Mut-LacZ-1]
	SkSef1H-pRS41K-SkIDH2p437Mut-LacZ-2
	SkSef1VP16-pRS41K-SkIDH2p437Mut-LacZ-1		L. kluyveri	SkSef1VP16NB10-1	MATa ura3 SEF1-VP16::FRT [pRS41K-SkIDH2p437Mut-LacZ-1]
	SkSef1VP16-pRS41K-SkIDH2p437Mut-LacZ-2
	JYL1897-pRS41K-SkKGD1p599-LacZ-1		L. kluyveri	JYL1897	MATa ura3 [pRS41K-SkKGD1p599-LacZ-2]	LkKGD1p-LacZ strains	Promoter assay	This study
	JYL1897-pRS41K-SkKGD1p599-LacZ-2
	SkSef1H-pRS41K-SkKGD1p599-LacZ-1		L. kluyveri	SkSef1HA1	MATa ura3 sef1D::HphMX4 [pRS41K-SkKGD1p599-LacZ-2]
	SkSef1H-pRS41K-SkKGD1p599-LacZ-2
	SkSef1VP16-pRS41K-SkKGD1p599-LacZ-1		L. kluyveri	SkSef1VP16NB10-1	MATa ura3 SEF1-VP16::FRT [pRS41K-SkKGD1p599-LacZ-2]
	SkSef1VP16-pRS41K-SkKGD1p599-LacZ-2
	JYL1897-pRS41K-SkKGD1p599Mut-LacZ-1		L. kluyveri	JYL1897	MATa ura3 [pRS41K-SkKGD1p599Mut-LacZ-3]	LkKGD1pMut-LacZ strains	Promoter assay	This study
	JYL1897-pRS41K-SkKGD1p599Mut-LacZ-2
	SkSef1H-pRS41K-SkKGD1p599Mut-LacZ-2		L. kluyveri	SkSef1HA1	MATa ura3 sef1D::HphMX4 [pRS41K-SkKGD1p599Mut-LacZ-3]
	SkSef1H-pRS41K-SkKGD1p599Mut-LacZ-3
	SkSef1VP16-pRS41K-SkKGD1p599Mut-LacZ-1		L. kluyveri	SkSef1VP16NB10-1	MATa ura3 SEF1-VP16::FRT [pRS41K-SkKGD1p599Mut-LacZ-3]
	SkSef1VP16-pRS41K-SkKGD1p599Mut-LacZ-2
	SkSef1KTEF2pACO1NB6-1		L. kluyveri	SkSef1KA1	MATa ura3D::TEF2p-ACO1-FRT sef1D::KanMX6	SAKL0H24046g overexpression strains	Phenotypic assay	This study
	SkSef1KTEF2pACO1NB14-2
	SkSef1ScSef1NB1-4		L. kluyveri	SkSef1KA1	MATa ura3 sef1D::ScSEF1-FRT	Sef1 ortholog replacement strains	Complementation assay	This study
	SkSef1HpSef1NB5-3				MATa ura3 sef1D::HpSEF1-FRT
	SkSef1PpSef1NB1-9				MATa ura3 sef1D::PpSEF1-FRT
	SkSef1CaSef1NB5-5				MATa ura3 sef1D::CaSEF1-FRT
