# Supplementary material for: Plastic Rewiring of Sef1 Transcriptional Networks and the Potential of Nonfunctional Transcription Factor Binding in Facilitating Adaptive Evolution
Source: Mol Biol Evol. 2021 Jun 27;38(11):4732–47. doi: 10.1093/molbev/msab192 (PMC8557406; doi:10.1093/molbev/msab192)
Supplement: msab192_Supplementary_Data [file msab192_supplementary_data.zip › Table S9_Plasmid list.xlsx]

## Sheet: Plasmid list
Lab stock	PC's name	Previous name	Species	Drug resistance	Note	Purpose	Reference
		pSFS2A	Bacterial	Cam	CaMAL2p-driven SAT-FLIP popout, leaky in L. kluyveri and S. cerevisiae	SAT1 flipper method for L. kluyveri and C. albicans	Gene. 2004; 341:119-27
pJL424		pPICZC	Bacterial	bleomycin, phleomycin, and Zeocin™	Cre-Zeo PCR template	Cre-ZeoR method for P. pastoris	FEMS Yeast Res 11 (2011) 292–298
v1		pFA6a-KanMX6	Bacterial	Amp/ G418	KanMX6 PCR template	KanMX6-based gene deletion method	Yeast. 1997; 13(11):1065-75
v33		pAG25 (pFA6a-NatMX4)	Bacterial	Amp / CloNat	NatMX4 PCR template	NatMX4-based gene deletion method	Yeast. 1999; 15(14):1541-53
v32		pAG32 (pFA6a-HphMX4))	Bacterial	Amp / HGB	HphMX4 PCR template	HphMX4-based gene deletion method	Yeast. 1999; 15(14):1541-53
v141		pRS41H	ARS/CEN	Amp / HGB (hphNT1)	Knop's plasmid system	Backbone of one-hybrid plasmids	EUROSCARF; Biotechnique. 2006; 40(1):73-8
v142		pRS41K	ARS/CEN	Amp / G418 (KanMX4)	Knop's plasmid system	Backbone of one-hybrid plasmids and promoter-reporter plasmids	EUROSCARF; Biotechnique. 2006; 40(1):73-8
pJL451		pEG202	2 micron	Amp / HIS3	S. cerevisiae two-hybrid system	lexA template	Clontech by Takara, a gift from Soo-Chen Cheng, IMB, Academia Sinica, Taiwan
pJL452		pSH18-34	2 micron	Amp / URA3	S. cerevisiae two-hybrid system	lexAOP-LacZ template	Clontech by Takara, a gift from Soo-Chen Cheng, IMB, Academia Sinica, Taiwan
v76		pBS1479	Bacterial	Amp / KlTRP1	S. cerevisiae TAP C-terminal tagging plasmid	C-terminal TAP template	Methods. 2001; 24(3):218-29
		pC2HP	Bacterial	Kan / CdARG4	C. albicans two-hybrid system	VP16 template	Nucleic Acids Res. 2010; 38(19):e184
	pRS41H-lexA-3		ARS/CEN	Amp / HGB (hphNT1)	ScADH1p-lexA-MCS-ScADH1t into pRS41H between KpnI and SacI sites	plasmid-based one-hybrid strain, N-terminal lexA tagging	This study
	pRS41H-lexA-SkSef1-2		ARS/CEN	Amp / HGB (hphNT1)	LkSef1 into MCS of pRS41H-lexA-3 between BamHI and NotI sites	LkSef1 N-terminal lexA tagging on plasmid	This study
	pRS41H-lexA-SkSef1-VP16-1		ARS/CEN	Amp / HGB (hphNT1)	LkSef1-VP16 into MCS of pRS41H-lexA-3 between BamHI and NotI sites	LkSef1-VP16 N-terminal lexA tagging on plasmid	This study
	pSFS2A-TAPSacIMut-1		Bacterial	Cam	ApaI-linker-TAPSacIMut-XhoI, one SacII site still on the TAP coding region	Empty TAPSacIMut tagging vector	This study
	pSFS2A-TAPSacISacIIMut-28		Bacterial	Cam	ApaI-linker-TAPSacISacIIMut-XhoI	SacI and SacII synonymous mutations on TAP allows cloning at the 3' MCS of pSFS2A	This study
	pSFS2A-SkSef1c-TAPSacIMut-t-2 (= pSFS2A-SkSef1-TAPSacIMut-2)		Bacterial	Cam	LkSEF1c-TAPSacIMut-SAT1-FLIP-LkSEF1t	LkSef1 C-terminal TAP tagging	This study
	pSFS2A-VP16-N1		Bacterial	Cam	ApaI-linker-VP16-XhoI, one ApaI site still on theVP16 coding region	Empty VP16 tagging vector	This study
	pSFS2A-SkSef1c-VP16-t-N1		Bacterial	Cam	LkSEF1c-VP16-SAT1-FLIP-LkSEF1t	LkSef1 C-terminal VP16 tagging	This study
	pSFS2A-lexA-5		Bacterial	Cam	ApaI-linker-lexA-XhoI		This study
	pSFS2A-SkSef1c-lexA-t-3		Bacterial	Cam	LkSEF1c-lexA-SAT1-FLIP-LkSEF1t	LkSef1 C-terminal lexA tagging	This study
	pSFS2A-SkSef1p-ScSef1-lexA-t-3		Bacterial	Cam	LkSEF1p-ScSEF1-lexA-SAT1-FLIP-LkSEF1t	ScSef1-lexA replacement
	pSFS2A-SkSef1p-ApaIMut-HpSef1-lexA-t-3		Bacterial	Cam	LkSEF1p-HpSEF1-lexA-SAT1-FLIP-LkSEF1t	HpSef1-lexA replacement
	pSFS2A-SkSef1p-ApaIMut-PpSef1-lexA-t-1		Bacterial	Cam	LkSEF1p-PpSEF1-lexA-SAT1-FLIP-LkSEF1t	PpSef1-lexA replacement
	pSFS2A-SkSef1p-CaSef1-lexA-t-4		Bacterial	Cam	LkSEF1p-CaSEF1-lexA-SAT1-FLIP-LkSEF1t	CaSef1-lexA replacement
	pSFS2A-SkSef1-2		Bacterial	Cam	LkSEF1p-ORF-SAT1-FLIP-LkSEF1t	LkSEF1 reconsititution	This study
	pSFS2A-SkSef1p-ScSef1-t-2		Bacterial	Cam	LkSEF1p-ScSEF1-SAT1-FLIP-LkSEF1t	ScSef1 replacement	This study
	pSFS2A-SkSef1p-CaSef1-t-1		Bacterial	Cam	LkSEF1p-CaSEF1-SAT1-FLIP-LkSEF1t	CaSef1 replacement
	pSFS2A-SkSef1p-HpSef1-t-1		Bacterial	Cam	LkSEF1p-HpSEF1-SAT1-FLIP-LkSEF1t	HpSef1 replacement
	pSFS2A-SkSef1p-PpSef1-t-14		Bacterial	Cam	LkSEF1p-PpSEF1-SAT1-FLIP-LkSEF1t	PpSef1 replacement
	pRS41H-LacZ-1		ARS/CEN	Amp / HGB (hphNT1)	LacZ-terminator	LacZ reporter plasmid for the promoter assay	This study
	pRS41K-LacZ-1		ARS/CEN	Amp / G418 (KanMX4)	LacZ-terminator	LacZ reporter plasmid for the promoter assay	This study
	pRS41K-SkIDH2p437-LacZ-3		ARS/CEN	Amp / G418 (KanMX4)	LkIDH2p (-1 to -437 from ATG)	LkIDH2p-LacZ plasmid	This study
	pRS41K-SkIDH2p437Mut-LacZ-1		ARS/CEN	Amp / G418 (KanMX4)	LkIDH2p (-1 to -437 from ATG; mutated Sef1 binding motif)	LkIDH2pMut-LacZ plasmid	This study
	pRS41K-SkKGD1p599-LacZ-2		ARS/CEN	Amp / G418 (KanMX4)	LkKGD1p (-1 to -599 from ATG)	LkKGD1p-LacZ plasmid	This study
	pRS41K-SkKGD1p599Mut-LacZ-3		ARS/CEN	Amp / G418 (KanMX4)	LkKGD1p (-1 to -600 from ATG; mutated Sef1 binding motif)	LkKGD1pMut-LacZ plasmid	This study
	pRS41H-SkIDH1p453-LacZ-2		ARS/CEN	Amp / HGB (hphNT1)	LkIDH1p (-1 to -453 from ATG)	LkIDH1p-LacZ plasmid	This study
	pRS41H-SkIDH1p453Mut-LacZ-1		ARS/CEN	Amp / HGB (hphNT1)	LkIDH1p (-1 to -453 from ATG; mutated Sef1 binding motif)	LkIDH1pMut-LacZ plasmid	This study
	pRS41H-SAKL0B05940gp-LacZ-1		ARS/CEN	Amp / HGB (hphNT1)	Lk SAKL0B05940gp (-1 to -1119 from ATG)	SAKL0B05940gp-LacZ plasmid	This study
	pRS41H-SAKL0B05940gpMut-LacZ-4		ARS/CEN	Amp / HGB (hphNT1)	Lk SAKL0B05940gpMut (-1 to -1119 from ATG; mutated Sef1 binding motif)	SAKL0B05940gpMut-LacZ plasmid	This study
	pRS41H-SkFET3p749-LacZ-2		ARS/CEN	Amp / HGB (hphNT1)	LkFET3p (-1 to -749 from ATG)	LkFET3p-LacZ plasmid	This study
	pSFS2A-35fCaSEF1-1		Bacterial	Cam	5' flanking region (-705 to -505 from ATGof orf19.3753) between ApaI-XhoI & 3' flanking region (+6 to +261 from STOP) between SacII-SacI on pSFS2A	C. albicans SEF1 knock-out	A gift from Chung-Yu Lan, NTHU, Taiwan
	pSFS2A-35f(2)CaSEF1-1		Bacterial	Cam	5' flanking region (-398 to -59 from ATG of orf19.3753) between ApaI-XhoI & 3' flanking region (+6 to +261 from STOP) between SacII-SacI on pSFS2A	C. albicans SEF1 knock-out	A gift from Chung-Yu Lan, NTHU, Taiwan
	pSFS2A-5fSkURA3-TEF2pACO1-t-8		Bacterial	Cam	5' flanking region (-534 to -1 from ATG of LkURA3) between KpnI-ApaI & 3' flanking region (+110~+585 from STOP) between SacII-SacI, TEF2p(-991 ~ +23 from ATG)-ACO1-KpnIMut between ApaI-XhoI on pSFS2A	LKACO1 overexpression on URA3 locus	This study
